# Supplementary material for: Influence of DNA methylation and chromatin accessibility on regulation of gene expression during Trichomonas vaginalis-host cell interaction
Source: mBio. 2025 Dec 3;17(1):e03175-25. doi: 10.1128/mbio.03175-25 (PMC12802312; doi:10.1128/mbio.03175-25)
Supplement: Table S1 — Differential expression genes. [file mbio.03175-25-s0003.xlsx]

## Sheet: Upregulated genes
Supplementary Table 1. Differential expression genes
GeneID	Genomic Location	Product Description	log2FoldChange	pvalue
TVAGG3_0002040	CM044620:354,638..355,357(+)	RNA polymerase II transcription regulator recruiting protein	8.37025	4.11206e-10
TVAGG3_0967990	CM044617:11,217,845..11,222,623(-)	Bap-like protein	7.66255	3.70835e-46
TVAGG3_0837400	CM044622:9,939,615..9,942,254(-)	S-layer homology domain-containing protein	7.65206	8.7479e-51
TVAGG3_0034170	CM044620:5,260,756..5,262,331(-)	small subunit ribosomal RNA	7.22223	0.0125595
TVAGG3_1054800	CM044617:26,549,677..26,549,898(+)	unspecified product	7.18371	2.39142e-05
TVAGG3_0369990	CM044621:20,161,309..20,161,680(+)	unspecified product	6.832	0.000103639
TVAGG3_0198110	CM044620:30,752,542..30,752,613(-)	tRNA-Gly	6.70903	1.55104e-05
TVAGG3_0290360	CM044621:6,735,483..6,735,947(-)	unspecified product	6.58001	5.92986e-17
TVAGG3_1002880	CM044617:17,592,295..17,592,510(+)	unspecified product	6.52588	2.7416e-05
TVAGG3_0199290	CM044620:30,975,029..30,975,430(+)	Initiator binding domain-containing protein [Source:UniProtKB/TrEMBL;Acc:A2EJ82]	6.31063	0.000514965
TVAGG3_0302770	CM044621:8,862,974..8,863,831(-)	ribosome biogenesis	6.26177	5.68517e-15
TVAGG3_0706280	CM044619:15,312,971..15,313,486(-)	RNA polymerase II transcription regulator recruiting protein	6.19005	0.000785063
TVAGG3_0708130	CM044619:15,630,997..15,631,422(-)	RNA polymerase II transcription regulator recruiting protein	6.03516	0.00140453
TVAGG3_1002150	CM044617:17,460,155..17,460,613(+)	unspecified product	5.95083	0.00201669
TVAGG3_0049780	CM044620:7,978,859..7,980,052(+)	protein ubiquitination	5.85771	0.00245807
TVAGG3_0865480	CM044622:14,609,349..14,609,420(-)	tRNA-Gln	5.82054	0.000397267
TVAGG3_0643570	CM044619:4,912,993..4,913,409(+)	RNA polymerase II transcription regulator recruiting protein	5.74319	0.00338924
TVAGG3_0633640	CM044619:3,399,560..3,400,090(+)	RNA polymerase II transcription regulator recruiting protein	5.70685	3.83913e-20
TVAGG3_0525600	CM044618:11,214,469..11,215,284(+)	unspecified product	5.68263	0.00687073
TVAGG3_0434650	CM044621:31,039,061..31,039,638(-)	regulation of choline O-acetyltransferase protein	5.61835	0.00589983
TVAGG3_1009860	CM044617:18,785,933..18,787,339(-)	iron hydrogenase	5.58724	1.06877e-29
TVAGG3_0662880	CM044619:8,112,366..8,113,070(+)	RNA polymerase II transcription regulator recruiting protein	5.52734	8.94525e-06
TVAGG3_0445440	CM044621:32,740,968..32,741,918(-)	glucose import	5.47302	0.00105611
TVAGG3_0296130	CM044621:7,667,128..7,668,552(+)	glycoprotein 38 family	5.42585	0.0107953
TVAGG3_0676890	CM044619:10,385,136..10,385,399(+)	unspecified product	5.41805	0.0107974
TVAGG3_0035150	CM044620:5,441,038..5,441,217(+)	glutaredoxin domain-containing protein	5.41029	0.0015115
TVAGG3_0376530	CM044621:21,179,819..21,180,388(+)	unspecified product	5.35178	0.0104002
TVAGG3_0370000	CM044621:20,161,798..20,162,163(+)	protein ubiquitination	5.30178	3.3828e-05
TVAGG3_0526710	CM044618:11,409,951..11,411,450(-)	photosystem I iron-sulfur center-related family	5.27766	3.58158e-27
TVAGG3_0374220	CM044621:20,848,045..20,849,018(+)	integrase core domain-containing protein	5.2141	0.0158467
TVAGG3_0797230	CM044622:3,175,374..3,175,802(+)	unspecified product	5.20505	2.21008e-13
TVAGG3_0158720	CM044620:24,211,640..24,211,879(+)	unspecified product	5.20305	0.00270643
TVAGG3_0204940	CM044620:31,944,689..31,945,321(-)	DNA binding	5.16558	0.0179059
TVAGG3_1004540	CM044617:17,917,497..17,917,988(+)	RNA polymerase II transcription regulator recruiting protein	5.15112	0.0176457
TVAGG3_0470730	CM044618:2,196,580..2,197,149(-)	Initiator binding domain-containing protein [Source:UniProtKB/TrEMBL;Acc:A2DJ23]	5.12209	0.0183808
TVAGG3_0770480	CM044619:26,772,113..26,772,652(-)	RNA polymerase II transcription regulator recruiting protein	5.07706	0.023221
TVAGG3_0757000	CM044619:24,505,160..24,505,369(-)	unspecified product	5.07706	0.023221
TVAGG3_0020650	CM044620:3,405,940..3,406,467(+)	unspecified product	5.0685	0.00398569
TVAGG3_0231540	CM044620:36,299,804..36,300,916(-)	dehydrogenase 1-related family	5.03944	2.59694e-24
TVAGG3_0442450	CM044621:32,252,726..32,253,724(-)	intracellular auxin transport	4.99035	9.67133e-31
TVAGG3_0988970	CM044617:14,985,521..14,985,730(+)	unspecified product	4.98718	5.59259e-18
TVAGG3_1016260	CM044617:19,877,194..19,878,072(-)	protein serine/threonine kinase protein	4.9857	6.62623e-15
TVAGG3_0484170	CM044618:4,283,590..4,284,786(+)	malic enzyme	4.98063	1.92773e-23
TVAGG3_0460910	CM044618:578,601..579,095(+)	RNA polymerase II transcription regulator recruiting protein	4.96797	1.00175e-31
TVAGG3_0221270	CM044620:34,628,595..34,629,899(-)	SCP domain-containing protein [Source:UniProtKB/TrEMBL;Acc:A2E9W1]	4.93479	1.57041e-32
TVAGG3_0986150	CM044617:14,481,076..14,482,038(+)	glucose import	4.9044	9.7617e-13
TVAGG3_0505790	CM044618:8,077,124..8,078,038(-)	ROK family	4.86494	1.39608e-29
TVAGG3_0445450	CM044621:32,743,101..32,743,463(+)	lyase-related-related family	4.82123	1.00699e-06
TVAGG3_0684580	CM044619:11,733,416..11,738,008(-)	guanylate cyclase protein	4.81463	0.0123166
TVAGG3_0362310	CM044621:18,884,726..18,885,838(-)	glycoprotein 38 family	4.80018	4.43454e-08
TVAGG3_0995230	CM044617:16,126,585..16,127,736(-)	glycoprotein 38 family	4.7596	1.12668e-25
TVAGG3_0199200	CM044620:30,945,420..30,945,962(-)	RNA polymerase II transcription regulator recruiting protein	4.69971	8.34038e-07
TVAGG3_0905770	CM044617:982,290..982,964(-)	unspecified product	4.68376	0.00968469
TVAGG3_0986120	CM044617:14,475,770..14,476,297(-)	unspecified product	4.68143	0.000511812
TVAGG3_0181880	CM044620:28,006,272..28,007,513(-)	Family of unknown function (DUF5690) family	4.67666	7.02731e-13
TVAGG3_0761090	CM044619:25,123,184..25,123,648(-)	regulation of choline O-acetyltransferase protein	4.66951	0.000414222
TVAGG3_0289480	CM044621:6,540,508..6,542,904(-)	ATPase activity, coupled to transmembrane movement of substances	4.66174	0.00940626
TVAGG3_0585380	CM044618:21,540,712..21,540,930(+)	flavodoxin-like fold	4.64082	2.64231e-08
TVAGG3_0354150	CM044621:17,426,876..17,427,928(+)	protein serine/threonine kinase protein	4.62845	2.62217e-18
TVAGG3_0961100	CM044617:10,060,828..10,062,834(-)	transketolase 1-related family	4.59255	3.81088e-30
TVAGG3_0198080	CM044620:30,746,628..30,747,065(-)	RNA polymerase II transcription regulator recruiting protein	4.58885	2.14852e-07
TVAGG3_0191720	CM044620:29,653,458..29,653,736(+)	unspecified product	4.51282	1.22925e-06
TVAGG3_0388380	CM044621:23,256,805..23,257,239(+)	unspecified product	4.51272	4.09661e-06
TVAGG3_1040130	CM044617:23,910,642..23,911,157(-)	protein serine/threonine kinase protein	4.49094	0.015078
TVAGG3_0701660	CM044619:14,539,146..14,539,586(+)	unspecified product	4.47045	1.36293e-08
TVAGG3_0266720	CM044621:2,518,335..2,518,871(-)	unspecified product	4.36386	0.00798403
TVAGG3_0361580	CM044621:18,741,848..18,742,357(+)	unspecified product	4.34714	0.000142033
TVAGG3_0699500	CM044619:14,159,206..14,160,522(-)	regulation of zinc ion transport	4.34693	0.00109921
TVAGG3_0994900	CM044617:16,081,176..16,082,327(-)	glycoprotein 38 family	4.33877	3.37724e-27
TVAGG3_0220610	CM044620:34,478,392..34,478,622(-)	unspecified product	4.33435	3.97037e-15
TVAGG3_0730400	CM044619:19,416,261..19,417,262(-)	protein serine/threonine kinase protein	4.32681	2.47643e-32
TVAGG3_0865400	CM044622:14,590,035..14,591,441(-)	iron-sulfur cluster assembly	4.31681	0.000246616
TVAGG3_0014850	CM044620:2,463,388..2,464,605(+)	leucine-rich repeats (6 copies)-containing protein	4.30549	0.00262156
TVAGG3_1055260	CM044617:26,650,380..26,651,312(-)	protein serine/threonine kinase protein	4.30313	0.0242109
TVAGG3_0748350	CM044619:23,006,766..23,007,587(-)	histone serine kinase protein	4.30272	1.25894e-12
TVAGG3_0952920	CM044617:8,585,116..8,585,697(-)	Chain F 40s Ribosomal Protein S5-b	4.28465	2.44472e-05
TVAGG3_0966340	CM044617:10,940,993..10,941,433(+)	unspecified product	4.25656	1.89369e-08
TVAGG3_0279550	CM044621:4,789,357..4,790,928(+)	acetyl-CoA hydrolase family	4.22417	4.82732e-21
TVAGG3_0705330	CM044619:15,134,892..15,135,983(+)	unspecified product	4.21018	0.00349761
TVAGG3_0165900	CM044620:25,327,093..25,328,010(+)	surface antigen BspA-like family	4.20088	0.00274578
TVAGG3_0724050	CM044619:18,293,647..18,293,886(+)	protein serine/threonine kinase protein	4.19376	0.0274999
TVAGG3_0048140	CM044620:7,627,368..7,628,057(+)	unspecified product	4.17923	2.48279e-17
TVAGG3_0048080	CM044620:7,608,915..7,610,612(-)	sulfatase family	4.17676	1.82539e-18
TVAGG3_0674980	CM044619:10,050,683..10,051,522(-)	unspecified product	4.17266	0.0296988
TVAGG3_0616280	CM044619:762,869..763,375(-)	unspecified product	4.16241	0.00964467
TVAGG3_0837410	CM044622:9,944,995..9,946,335(-)	unspecified product	4.1425	0.00404932
TVAGG3_0542400	CM044618:14,124,297..14,124,761(+)	spectrin binding	4.11473	6.0474e-05
TVAGG3_0761060	CM044619:25,120,645..25,121,652(-)	regulation of choline O-acetyltransferase protein	4.08936	2.24486e-16
TVAGG3_0683790	CM044619:11,577,246..11,578,379(+)	multidrug resistance protein YPNP-related family	4.08928	3.11827e-14
TVAGG3_0597180	CM044618:23,541,749..23,542,696(+)	protein ubiquitination	4.07015	0.0372912
TVAGG3_0456960	CM044621:34,626,880..34,627,443(+)	RNA polymerase II transcription regulator recruiting protein	4.0611	1.10389e-08
TVAGG3_0048740	CM044620:7,747,963..7,748,490(-)	spectrin binding	4.03487	0.040876
TVAGG3_0936270	CM044617:5,817,147..5,817,611(-)	unspecified product	4.03487	0.040876
TVAGG3_0322560	CM044621:12,247,067..12,248,398(+)	arsenical pump membrane protein family	4.03094	4.44176e-14
TVAGG3_0693770	CM044619:13,177,767..13,178,233(+)	glucose import	4.02409	0.00102827
TVAGG3_0011370	CM044620:1,840,257..1,840,793(-)	transcription-initiator DNA-binding domain ibd family	4.02286	3.42989e-15
TVAGG3_0966330	CM044617:10,939,435..10,940,607(+)	Listeria-Bacteroides repeat domain (List Bact rpt) family	4.01247	1.61275e-08
TVAGG3_0588580	CM044618:22,076,841..22,077,344(-)	RNA polymerase II transcription regulator recruiting protein	3.99689	0.0409175
TVAGG3_0326280	CM044621:12,906,693..12,906,926(+)	unspecified product	3.98497	0.00686261
TVAGG3_0875090	CM044622:16,210,801..16,211,289(-)	BHLH domain-containing protein [Source:UniProtKB/TrEMBL;Acc:A2G2I3]	3.98251	5.09604e-06
TVAGG3_0192060	CM044620:29,728,074..29,728,502(+)	unspecified product	3.98107	4.51496e-05
TVAGG3_0197160	CM044620:30,580,602..30,580,874(-)	RNA polymerase II transcription regulator recruiting protein	3.95961	0.0474576
TVAGG3_1023700	CM044617:21,155,225..21,157,249(+)	antigen BSP-related family	3.90438	1.73251e-16
TVAGG3_0382890	CM044621:22,288,143..22,289,480(+)	glycoprotein 38 family	3.89926	9.66523e-12
TVAGG3_0724040	CM044619:18,292,884..18,293,552(+)	protein serine/threonine kinase protein	3.88249	0.00153212
TVAGG3_0309460	CM044621:9,947,946..9,949,706(+)	Bap-like [Source:UniProtKB/TrEMBL;Acc:A2EBC4]	3.87892	0.00123981
TVAGG3_0186290	CM044620:28,730,127..28,731,239(+)	protein serine/threonine kinase protein	3.86846	2.37892e-18
TVAGG3_0174400	CM044620:26,725,172..26,725,633(-)	RNA polymerase II transcription regulator recruiting protein	3.83143	2.4501e-14
TVAGG3_0421620	CM044621:28,859,211..28,861,826(-)	diflavin flavoprotein A 2-related family	3.7938	4.91223e-10
TVAGG3_0967040	CM044617:11,062,555..11,063,301(-)	protein of unknown function (DUF4625) family	3.78755	3.53082e-19
TVAGG3_0392770	CM044621:24,023,150..24,023,479(+)	regulation of protein import into mitochondrial outer membrane	3.77189	3.00872e-09
TVAGG3_0986140	CM044617:14,480,784..14,480,951(+)	glucose import	3.77098	0.0107679
TVAGG3_0345150	CM044621:15,987,269..15,987,970(+)	4-carboxymuconolactone decarboxylase family protein family	3.73976	1.11137e-08
TVAGG3_0715740	CM044619:16,866,855..16,867,187(+)	cell redox homeostasis	3.72239	0.0127991
TVAGG3_0360460	CM044621:18,580,841..18,581,299(-)	unspecified product	3.71646	0.000109263
TVAGG3_0592710	CM044618:22,765,682..22,766,794(-)	dehydrogenase 1-related family	3.71315	7.18848e-16
TVAGG3_0186520	CM044620:28,768,993..28,769,727(+)	ubiquitin-like family	3.69198	2.37472e-15
TVAGG3_0679450	CM044619:10,881,329..10,881,847(-)	unspecified product	3.68812	1.23247e-18
TVAGG3_0727280	CM044619:18,805,775..18,807,646(-)	regulation of response to stimulus	3.68752	0.00318314
TVAGG3_0941600	CM044617:6,725,166..6,726,143(-)	protein serine/threonine kinase protein	3.68521	6.18039e-22
TVAGG3_0212400	CM044620:33,067,663..33,067,914(+)	unspecified product	3.67539	0.00535866
TVAGG3_0761070	CM044619:25,121,947..25,122,390(-)	regulation of choline O-acetyltransferase protein	3.66672	4.65484e-08
TVAGG3_0356800	CM044621:17,870,109..17,871,056(+)	positive regulation of hh target transcription factor protein	3.65821	3.24103e-06
TVAGG3_0187840	CM044620:29,001,547..29,001,927(-)	M-phase inducer phosphatase dual specificity phosphatase cdc25 family	3.6454	3.45361e-11
TVAGG3_0967050	CM044617:11,063,591..11,064,310(-)	Bap-like [Source:UniProtKB/TrEMBL;Acc:A2DGB1]	3.63635	2.18298e-16
TVAGG3_0826450	CM044622:8,034,369..8,035,640(-)	GTPase, IMAP family member-related family	3.59078	0.0272833
TVAGG3_0717450	CM044619:17,190,269..17,190,733(+)	RNA polymerase II transcription regulator recruiting protein	3.51404	0.00159671
TVAGG3_0804200	CM044622:4,440,987..4,441,694(+)	transcription-initiator DNA-binding domain ibd family	3.50486	1.98867e-19
TVAGG3_0612340	CM044619:99,095..99,274(+)	high mobility group box domain domain-containing protein	3.50113	2.35039e-11
TVAGG3_0873330	CM044622:15,937,829..15,938,101(-)	unspecified product	3.48871	1.12227e-06
TVAGG3_0941580	CM044617:6,722,359..6,723,381(-)	protein serine/threonine kinase protein	3.4873	2.87111e-12
TVAGG3_0089220	CM044620:14,164,298..14,164,564(+)	protein of unknown function, DUF4106 family	3.47071	0.00962201
TVAGG3_0456380	CM044621:34,540,960..34,541,517(+)	RNA polymerase II transcription regulator recruiting protein	3.45109	1.59109e-17
TVAGG3_0120550	CM044620:18,320,878..18,321,345(-)	unspecified product	3.43852	5.73051e-08
TVAGG3_0961510	CM044617:10,136,858..10,137,565(+)	inorganic diphosphatase protein	3.42647	1.99225e-17
TVAGG3_0323540	CM044621:12,424,224..12,424,787(+)	RNA polymerase II transcription regulator recruiting protein	3.41171	0.037558
TVAGG3_0967060	CM044617:11,064,960..11,066,831(-)	Bap-like [Source:UniProtKB/TrEMBL;Acc:A2DGB0]	3.39758	1.36101e-13
TVAGG3_0812630	CM044622:5,887,744..5,888,079(+)	unspecified product	3.39124	3.55647e-13
TVAGG3_0165890	CM044620:25,326,429..25,327,019(+)	ribonuclease inhibitor domain-containing protein	3.37437	0.00888757
TVAGG3_0105330	CM044620:16,348,852..16,350,093(+)	protein ubiquitination	3.37146	1.81546e-06
TVAGG3_0165340	CM044620:25,215,523..25,216,383(-)	SEVEN transmembrane protein 1-related family	3.36587	4.70631e-05
TVAGG3_0606240	CM044618:25,133,146..25,133,496(+)	ribonuclease kappa family	3.35753	2.52586e-07
TVAGG3_0079240	CM044620:12,658,597..12,658,812(+)	Ankyrin repeat family	3.35546	0.00273218
TVAGG3_0913980	CM044617:2,258,985..2,259,350(-)	unspecified product	3.35347	7.56239e-05
TVAGG3_0358920	CM044621:18,256,193..18,256,915(+)	transcription factor, enhancer of yellow 2 family	3.34823	0.0410269
TVAGG3_0816800	CM044622:6,512,682..6,513,047(+)	protein of unknown function, DUF488 family	3.34622	2.2507e-08
TVAGG3_0350390	CM044621:16,838,676..16,840,091(-)	unspecified product	3.34168	3.21635e-06
TVAGG3_0566360	CM044618:18,427,593..18,428,360(+)	glycoprotein 38 family	3.34101	0.0345903
TVAGG3_0048400	CM044620:7,683,684..7,684,535(+)	formate/nitrite transporter	3.32611	2.12128e-05
TVAGG3_0560790	CM044618:17,312,961..17,313,467(-)	guanylate kinase protein	3.32598	0.000590595
TVAGG3_0965730	CM044617:10,825,497..10,826,870(-)	bifunctional inhibitor/lipid-transfer protein/seed storage 2s albumin superfamily protein family	3.31559	0.000665095
TVAGG3_0281960	CM044621:5,255,962..5,257,653(-)	Bap-like [Source:UniProtKB/TrEMBL;Acc:A2DYD6]	3.31293	5.92495e-15
TVAGG3_0784550	CM044622:1,326,890..1,327,399(+)	Ubiquitin-like domain-containing protein [Source:UniProtKB/TrEMBL;Acc:A2ER44]	3.31238	2.22342e-07
TVAGG3_0696160	CM044619:13,559,053..13,559,634(-)	unspecified product	3.29462	0.012752
TVAGG3_0850790	CM044622:12,104,003..12,104,446(+)	unspecified product	3.29238	4.5367e-06
TVAGG3_1077420	JAOSJJ010000128:33,286..33,927(-)	bifunctional inhibitor/lipid-transfer protein/seed storage 2s albumin superfamily protein family	3.27678	1.35207e-05
TVAGG3_0561060	CM044618:17,370,447..17,370,722(-)	protein polyubiquitination	3.27459	3.22378e-05
TVAGG3_0723360	CM044619:18,196,673..18,196,957(+)	rhodanese homology domain (RHOD) domain-containing protein	3.27223	1.89354e-15
TVAGG3_0648960	CM044619:5,840,085..5,840,852(+)	post-chaperonin tubulin folding pathway	3.26998	0.0203548
TVAGG3_0708070	CM044619:15,612,287..15,612,841(-)	Listeria-Bacteroides repeat domain (List Bact rpt) family	3.25697	1.16363e-12
TVAGG3_1042110	CM044617:24,258,280..24,260,712(-)	myotrophin family	3.25623	0.00495092
TVAGG3_1000860	CM044617:17,234,067..17,236,202(-)	antigen BSP-related family	3.24514	0.0147144
TVAGG3_0701840	CM044619:14,558,605..14,558,994(+)	unspecified product	3.23633	1.46146e-10
TVAGG3_0011970	CM044620:1,971,378..1,972,019(+)	transcription-initiator DNA-binding domain ibd family	3.23359	0.000108787
TVAGG3_0276020	CM044621:4,183,837..4,184,838(-)	l-lactate dehydrogenase	3.22404	2.8135e-12
TVAGG3_0980930	CM044617:13,575,874..13,576,512(+)	Initiator binding domain-containing protein [Source:UniProtKB/TrEMBL;Acc:A2EA35]	3.22366	5.86398e-07
TVAGG3_0454390	CM044621:34,183,834..34,184,274(+)	peptide-methionine (R)-S-oxide reductase protein	3.22082	7.25175e-11
TVAGG3_0035300	CM044620:5,465,205..5,467,199(+)	helicase related family	3.21834	2.13414e-09
TVAGG3_0958060	CM044617:9,497,984..9,498,736(+)	cysteine-type peptidase protein	3.21697	1.57433e-08
TVAGG3_0603830	CM044618:24,735,817..24,737,643(-)	ribonuclease H protein family	3.18894	1.25411e-14
TVAGG3_0712600	CM044619:16,353,718..16,354,227(+)	unspecified product	3.16879	2.04046e-11
TVAGG3_0309660	CM044621:9,991,965..9,992,273(+)	cytochrome B5 family	3.16219	4.78346e-09
TVAGG3_0314060	CM044621:10,768,797..10,769,765(-)	protein serine/threonine kinase protein	3.15548	3.65465e-12
TVAGG3_0796210	CM044622:2,930,609..2,931,046(+)	unspecified product	3.15342	3.11951e-05
TVAGG3_0282980	CM044621:5,427,912..5,428,670(-)	unspecified product	3.15329	0.00216674
TVAGG3_0014860	CM044620:2,465,509..2,466,444(+)	leucine-rich repeats (6 copies)-containing protein	3.14287	6.31356e-07
TVAGG3_0219230	CM044620:34,212,219..34,212,950(+)	protein of unknown function (DUF542)	3.13788	5.11049e-15
TVAGG3_0708380	CM044619:15,681,018..15,681,521(-)	RNA polymerase II transcription regulator recruiting protein	3.13771	6.57034e-07
TVAGG3_0796150	CM044622:2,922,265..2,922,702(+)	unspecified product	3.12566	9.89211e-08
TVAGG3_0662720	CM044619:8,075,626..8,076,093(-)	unspecified product	3.12356	1.11463e-08
TVAGG3_0283220	CM044621:5,471,894..5,472,766(+)	RNA polymerase II transcription regulator recruiting protein	3.12072	2.48898e-17
TVAGG3_0926420	CM044617:4,149,469..4,149,720(+)	retrograde vesicle-mediated transport, Golgi to ER	3.11941	0.000186185
TVAGG3_0236860	CM044620:37,190,195..37,190,446(-)	ubiquitin-like family	3.10878	2.08319e-11
TVAGG3_0342270	CM044621:15,577,885..15,580,215(+)	Ankyrin repeat family	3.10542	0.0232101
TVAGG3_1077450	JAOSJJ010000128:39,023..41,134(-)	bifunctional inhibitor/lipid-transfer protein/seed storage 2s albumin superfamily protein family	3.10532	1.15214e-08
TVAGG3_0924430	CM044617:3,794,215..3,795,201(+)	phosphoprotein phosphatase protein	3.09717	3.03427e-13
TVAGG3_1015890	CM044617:19,788,699..19,789,439(-)	RNA splicing	3.09486	8.29116e-09
TVAGG3_1077400	JAOSJJ010000128:31,097..32,515(-)	serine-type endopeptidase activity	3.07782	0.000490703
TVAGG3_0075050	CM044620:11,934,346..11,935,266(-)	protein serine/threonine kinase protein	3.07666	0.00361574
TVAGG3_0018890	CM044620:3,101,652..3,102,974(-)	armadillo (ARM) repeat-containing protein family	3.07188	0.0231878
TVAGG3_0227800	CM044620:35,629,955..35,630,812(+)	myotrophin family	3.05512	0.0169733
TVAGG3_0464290	CM044618:1,066,012..1,066,287(+)	ubiquitin-like family	3.05354	2.36384e-08
TVAGG3_0401150	CM044621:25,518,966..25,520,273(-)	protein of unknown function (DUF3447)	3.05118	3.63534e-10
TVAGG3_0493220	CM044618:5,814,735..5,816,003(+)	WH2 motif family protein [Source:UniProtKB/TrEMBL;Acc:A2E6V2]	3.04685	1.5222e-15
TVAGG3_0893440	CM044622:19,429,743..19,430,081(+)	cell redox homeostasis	3.03653	5.18745e-09
TVAGG3_1047160	CM044617:25,156,163..25,158,460(-)	leucine-rich repeats (6 copies)-containing protein	3.03241	0.0300811
TVAGG3_0019860	CM044620:3,256,789..3,258,225(-)	multidrug resistance protein YPNP-related family	3.03003	2.83282e-12
TVAGG3_0388900	CM044621:23,339,978..23,340,334(+)	unspecified product	3.02644	0.0306594
TVAGG3_0419110	CM044621:28,446,109..28,446,312(+)	unspecified product	3.02628	1.50859e-05
TVAGG3_0046800	CM044620:7,310,405..7,311,013(-)	hexaprenyldihydroxybenzoate methyltransferase protein	3.026	4.3479e-09
TVAGG3_0703200	CM044619:14,771,378..14,771,587(+)	unspecified product	3.01957	0.0124455
TVAGG3_0613390	CM044619:297,613..298,191(+)	GTPase protein	3.01369	2.43767e-07
TVAGG3_0224370	CM044620:35,141,000..35,141,446(-)	unspecified product	3.00422	2.48114e-11
TVAGG3_0289140	CM044621:6,489,208..6,490,173(+)	ribonuclease inhibitor domain-containing protein	2.99955	0.0469885
TVAGG3_0992620	CM044617:15,684,123..15,684,617(-)	RNA polymerase II transcription regulator recruiting protein	2.98822	2.91736e-13
TVAGG3_0363170	CM044621:19,022,744..19,023,691(+)	protein kinase protein	2.97662	2.25374e-11
TVAGG3_0292770	CM044621:7,128,727..7,129,266(+)	RNA polymerase II transcription regulator recruiting protein	2.93463	6.50416e-13
TVAGG3_0432650	CM044621:30,752,299..30,754,203(-)	interleukin-8 biosynthetic process	2.91743	1.48733e-08
TVAGG3_0013710	CM044620:2,254,204..2,254,698(-)	RNA polymerase II transcription regulator recruiting protein	2.90751	0.0388447
TVAGG3_0618880	CM044619:1,199,442..1,199,735(+)	unspecified product	2.90737	0.00929107
TVAGG3_0795560	CM044622:2,815,716..2,816,114(+)	unspecified product	2.90581	7.91292e-06
TVAGG3_0734950	CM044619:20,400,612..20,401,889(-)	HMG-CoA reductase classII domain-containing protein	2.90114	8.44038e-13
TVAGG3_0398780	CM044621:25,033,336..25,034,628(+)	Bap-like [Source:UniProtKB/TrEMBL;Acc:A2G6C9]	2.88944	5.6956e-08
TVAGG3_0365170	CM044621:19,369,997..19,370,539(-)	RNA polymerase II transcription regulator recruiting protein	2.8808	7.72441e-07
TVAGG3_1047330	CM044617:25,192,050..25,192,484(+)	inositol tetrakisphosphate 1-kinase protein	2.87857	0.000485212
TVAGG3_0992680	CM044617:15,694,323..15,694,967(+)	Reticulon-like protein [Source:UniProtKB/TrEMBL;Acc:A2D7C6]	2.8784	1.01702e-05
TVAGG3_0002810	CM044620:486,001..487,386(+)	amino acid transmembrane transporter protein	2.87377	7.884e-06
TVAGG3_0320190	CM044621:11,815,730..11,816,980(+)	unspecified product	2.8668	1.01809e-11
TVAGG3_0726580	CM044619:18,674,714..18,675,687(-)	unspecified product	2.86612	0.0336079
TVAGG3_0725520	CM044619:18,516,449..18,517,222(+)	Family of unknown function (DUF5765) family	2.86204	1.52041e-10
TVAGG3_0568800	CM044618:18,806,042..18,806,446(-)	PX domain family	2.85379	2.33239e-06
TVAGG3_0336270	CM044621:14,619,665..14,620,141(-)	unspecified product	2.84973	0.001538
TVAGG3_0929270	CM044617:4,664,310..4,664,894(+)	superoxide dismutase [Fe]	2.8482	1.34184e-07
TVAGG3_0345120	CM044621:15,983,814..15,984,497(+)	spectrin binding	2.84649	0.010765
TVAGG3_0359720	CM044621:18,435,566..18,436,693(-)	glucokinase family	2.83969	5.14283e-10
TVAGG3_0996450	CM044617:16,362,425..16,363,588(-)	ubiquitin protein ligase protein	2.83944	0.0245451
TVAGG3_0304450	CM044621:9,152,722..9,153,216(-)	Transmembrane protein [Source:UniProtKB/TrEMBL;Acc:A2E1S7]	2.83614	3.61755e-13
TVAGG3_0320260	CM044621:11,836,562..11,837,653(+)	unspecified product	2.83304	8.64505e-11
TVAGG3_0438020	CM044621:31,526,388..31,533,380(-)	Bap-like [Source:UniProtKB/TrEMBL;Acc:A2DU99]	2.82591	7.60993e-11
TVAGG3_0661160	CM044619:7,817,685..7,818,572(-)	tRNA cytidylyltransferase protein	2.82352	0.0289697
TVAGG3_1013990	CM044617:19,468,755..19,469,048(-)	unspecified product	2.82104	0.0055777
TVAGG3_0275710	CM044621:4,123,714..4,124,379(+)	somatostatin receptor binding	2.81421	0.0223224
TVAGG3_0752680	CM044619:23,755,296..23,756,177(+)	transmembrane transporter protein	2.81176	3.18808e-06
TVAGG3_0680750	CM044619:11,115,080..11,115,880(+)	winged helix DNA-binding domain family	2.80969	4.08595e-06
TVAGG3_1036090	CM044617:23,226,215..23,226,565(-)	unspecified product	2.80174	0.026431
TVAGG3_1041180	CM044617:24,094,335..24,097,763(-)	leucine-rich repeats (6 copies)-containing protein	2.7907	5.08914e-10
TVAGG3_0535250	CM044618:12,826,417..12,827,550(-)	RecQ-mediated genome instability protein 1 family	2.7861	0.0268886
TVAGG3_0813480	CM044622:6,012,999..6,013,805(+)	armadillo (ARM) repeat-containing protein family	2.78359	4.48099e-08
TVAGG3_0601170	CM044618:24,238,287..24,239,375(+)	phosphoprotein phosphatase protein	2.76972	1.14778e-10
TVAGG3_0718940	CM044619:17,448,469..17,449,200(+)	oxidoreductase protein	2.76876	2.5806e-13
TVAGG3_0751360	CM044619:23,478,678..23,482,151(+)	pyruvate-flavodoxin oxidoreductase family	2.76078	1.08648e-06
TVAGG3_0454340	CM044621:34,174,684..34,176,552(+)	regulation of choline O-acetyltransferase activity	2.7562	3.83723e-09
TVAGG3_0266670	CM044621:2,511,380..2,512,819(-)	multidrug resistance protein YPNP-related family	2.75552	5.19623e-07
TVAGG3_0787550	CM044622:1,712,217..1,713,545(-)	unspecified product	2.75261	7.04996e-12
TVAGG3_0804600	CM044622:4,494,300..4,494,764(+)	protein heterodimerization protein	2.75001	0.0410836
TVAGG3_0708400	CM044619:15,688,340..15,688,864(-)	RNA polymerase II transcription regulator recruiting protein	2.74724	1.35969e-11
TVAGG3_0751390	CM044619:23,487,470..23,488,192(+)	E2F/DP family winged-helix DNA-binding domain-containing protein [Source:UniProtKB/TrEMBL;Acc:A2EXM8]	2.74161	4.58188e-10
TVAGG3_0581050	CM044618:20,846,183..20,846,704(+)	F5/8 type C domain-containing protein [Source:UniProtKB/TrEMBL;Acc:A2DLQ2]	2.73001	0.0041347
TVAGG3_0895430	CM044622:19,791,111..19,792,856(+)	Bap-like [Source:UniProtKB/TrEMBL;Acc:A2FHG8]	2.7291	5.39474e-11
TVAGG3_0869200	CM044622:15,257,304..15,258,776(-)	cation:chloride symporter protein	2.7286	0.000210077
TVAGG3_0578130	CM044618:20,364,071..20,364,967(-)	negative regulation of actin filament polymerization	2.7227	1.39686e-13
TVAGG3_0002220	CM044620:396,774..397,742(+)	protein serine/threonine kinase protein	2.72252	1.74272e-10
TVAGG3_0038610	CM044620:6,008,269..6,008,619(+)	unspecified product	2.7208	0.0346106
TVAGG3_0311680	CM044621:10,338,591..10,339,760(+)	Rad21A-like protein	2.71783	0.00502529
TVAGG3_0701450	CM044619:14,503,018..14,504,019(-)	protein serine/threonine kinase protein	2.71731	3.43702e-06
TVAGG3_0440780	CM044621:31,979,153..31,979,653(+)	peptide-methionine (S)-S-oxide reductase protein	2.71595	6.00421e-09
TVAGG3_0695660	CM044619:13,488,971..13,489,447(+)	RNA polymerase II transcription regulator recruiting protein	2.71439	1.03526e-10
TVAGG3_0182230	CM044620:28,075,609..28,076,589(-)	protein serine/threonine kinase protein	2.70986	0.00145023
TVAGG3_0936390	CM044617:5,841,294..5,841,674(-)	unspecified product	2.70331	0.00396784
TVAGG3_0725150	CM044619:18,454,404..18,455,120(+)	glycine-rich protein family	2.69679	0.00108949
TVAGG3_0960830	CM044617:10,012,118..10,013,104(+)	TBP aldolase IIB domain protein domain-containing protein	2.69405	1.75388e-10
TVAGG3_0353600	CM044621:17,313,879..17,314,763(-)	protein ubiquitination	2.68922	2.17029e-06
TVAGG3_0082880	CM044620:13,201,000..13,201,374(+)	Chain M Ribosomal Protein L7ae	2.68855	0.0131074
TVAGG3_0321460	CM044621:12,062,676..12,064,073(-)	UTP--glucose-1-phosphate uridylyltransferase family	2.68625	4.8317e-10
TVAGG3_0374990	CM044621:20,939,013..20,940,245(+)	glucose import	2.68489	1.48181e-05
TVAGG3_0664150	CM044619:8,338,408..8,338,617(-)	unspecified product	2.68435	7.77696e-06
TVAGG3_0470810	CM044618:2,213,874..2,214,326(-)	unspecified product	2.68263	2.16231e-06
TVAGG3_1054660	CM044617:26,528,059..26,529,996(-)	long chain fatty acid--CoA ligase family	2.67478	3.18219e-07
TVAGG3_0445390	CM044621:32,731,684..32,733,177(+)	unspecified product	2.6705	0.00229311
TVAGG3_0431150	CM044621:30,500,219..30,501,145(+)	protein serine/threonine kinase protein	2.66774	2.98994e-09
TVAGG3_0481760	CM044618:3,909,189..3,909,401(+)	unspecified product	2.66705	0.022038
TVAGG3_0271500	CM044621:3,319,277..3,319,549(+)	unspecified product	2.66578	2.62178e-07
TVAGG3_0775270	CM044619:27,615,173..27,615,787(+)	Initiator binding domain-containing protein [Source:UniProtKB/TrEMBL;Acc:A2EHI8]	2.66295	1.8989e-09
TVAGG3_0253510	CM044620:40,036,010..40,037,086(+)	phosphoprotein phosphatase protein	2.66231	2.82099e-08
TVAGG3_0977300	CM044617:12,885,007..12,886,497(+)	protein serine/threonine kinase protein	2.65643	0.0226745
TVAGG3_0186480	CM044620:28,760,861..28,761,154(-)	unspecified product	2.65469	0.0143233
TVAGG3_0585360	CM044618:21,539,189..21,539,788(-)	flavodoxin-like fold	2.65042	4.7211e-12
TVAGG3_0613060	CM044619:237,759..238,796(+)	phosphoprotein phosphatase protein	2.64976	2.84026e-11
TVAGG3_0952750	CM044617:8,552,111..8,552,572(-)	Ankyrin repeat family	2.6497	0.0351116
TVAGG3_0172690	CM044620:26,461,191..26,462,330(+)	phosphoprotein phosphatase protein	2.64808	9.88401e-11
TVAGG3_0720480	CM044619:17,687,113..17,687,547(+)	pyruvate-flavodoxin oxidoreductase family	2.64661	1.59613e-09
TVAGG3_0544030	CM044618:14,425,328..14,425,483(+)	unspecified product	2.6413	0.0303103
TVAGG3_0012210	CM044620:2,016,048..2,017,025(-)	unspecified product	2.64061	3.96411e-05
TVAGG3_0547500	CM044618:15,000,061..15,000,522(+)	HMG-box family	2.63864	7.99453e-05
TVAGG3_0345110	CM044621:15,984,567..15,985,691(+)	protein ubiquitination	2.63146	0.000267553
TVAGG3_0257470	CM044621:712,357..713,631(+)	nucleoside transmembrane transporter protein	2.62958	2.62479e-07
TVAGG3_0175530	CM044620:26,942,771..26,944,387(+)	imidazolonepropionase family	2.62619	8.14192e-12
TVAGG3_0216580	CM044620:33,731,980..33,732,309(-)	2 iron, 2 sulfur cluster binding	2.62167	1.88211e-07
TVAGG3_0464350	CM044618:1,079,459..1,080,340(+)	protein serine/threonine kinase protein	2.62119	6.04729e-09
TVAGG3_0403550	CM044621:25,901,150..25,901,761(-)	Ubiquitin-like domain-containing protein [Source:UniProtKB/TrEMBL;Acc:A2FVD3]	2.62086	1.70571e-05
TVAGG3_0201370	CM044620:31,345,703..31,346,128(+)	RNA polymerase II transcription regulator recruiting protein	2.61837	0.00280352
TVAGG3_0033900	CM044620:5,208,290..5,208,441(-)	5.8S ribosomal RNA	2.6158	0.0416148
TVAGG3_0188930	CM044620:29,175,471..29,177,174(+)	adhesin-related family	2.61323	2.24273e-06
TVAGG3_0538260	CM044618:13,299,613..13,299,918(-)	PH domain-like family	2.61213	0.00577521
TVAGG3_0981010	CM044617:13,590,514..13,590,915(+)	Initiator binding domain-containing protein [Source:UniProtKB/TrEMBL;Acc:A2EA28]	2.60614	0.00440646
TVAGG3_0281990	CM044621:5,262,467..5,262,955(+)	RNA polymerase II transcription regulator recruiting protein	2.60559	0.00230962
TVAGG3_0186510	CM044620:28,765,229..28,765,618(-)	Calcium-binding protein, putative [Source:UniProtKB/TrEMBL;Acc:A2EZP2]	2.6049	0.0269362
TVAGG3_0336250	CM044621:14,614,964..14,616,670(+)	Bap-like [Source:UniProtKB/TrEMBL;Acc:A2DMK3]	2.60445	5.14217e-09
TVAGG3_0803430	CM044622:4,243,788..4,244,276(-)	RNA polymerase II transcription regulator recruiting protein	2.59984	4.09974e-05
TVAGG3_0947660	CM044617:7,694,967..7,695,392(-)	t-SNARE coiled-coil homology domain-containing protein [Source:UniProtKB/TrEMBL;Acc:A2F1F3]	2.5989	0.0275092
TVAGG3_0612090	CM044619:39,320..41,182(+)	regulation of choline O-acetyltransferase protein	2.59082	6.18125e-06
TVAGG3_1048850	CM044617:25,481,691..25,482,200(-)	RNA polymerase II transcription regulator recruiting protein	2.58775	1.66591e-05
TVAGG3_0701020	CM044619:14,394,138..14,394,563(-)	unspecified product	2.58645	6.17379e-05
TVAGG3_0705260	CM044619:15,120,187..15,120,417(+)	unspecified product	2.58452	9.89378e-08
TVAGG3_0586100	CM044618:21,656,680..21,658,518(+)	regulation of choline O-acetyltransferase protein	2.58248	0.0268174
TVAGG3_0384270	CM044621:22,494,105..22,497,674(-)	pyruvate-flavodoxin oxidoreductase-related family	2.57732	0.000145888
TVAGG3_0197390	CM044620:30,631,988..30,632,431(+)	unspecified product	2.57516	0.000931089
TVAGG3_0488630	CM044618:5,075,598..5,075,933(+)	unspecified product	2.5695	0.00056207
TVAGG3_0764790	CM044619:25,770,692..25,771,450(+)	unspecified product	2.56634	0.00131628
TVAGG3_0903820	CM044617:695,002..695,559(-)	unspecified product	2.56096	5.83276e-05
TVAGG3_0517800	CM044618:10,036,999..10,037,841(-)	RNA polymerase II transcription regulator recruiting protein	2.55763	4.69157e-08
TVAGG3_1056180	CM044617:26,810,327..26,810,800(-)	unspecified product	2.55742	7.33634e-08
TVAGG3_0270430	CM044621:3,139,202..3,139,834(+)	RNA polymerase III core binding	2.55659	6.81209e-09
TVAGG3_0218460	CM044620:34,064,557..34,064,730(+)	Metallothionein [Source:UniProtKB/TrEMBL;Acc:A2GAV0]	2.54776	4.01948e-10
TVAGG3_0968750	CM044617:11,361,236..11,363,326(-)	ATP binding	2.54481	0.0137821
TVAGG3_0712750	CM044619:16,389,125..16,390,129(+)	glycoprotein 38 family	2.54228	0.00376493
TVAGG3_0289830	CM044621:6,602,954..6,603,265(+)	NFU1 iron-sulfur cluster scaffold	2.53762	1.32092e-07
TVAGG3_0443870	CM044621:32,455,224..32,455,964(-)	E2F TDP 2 family	2.53119	7.05808e-10
TVAGG3_0764080	CM044619:25,616,772..25,617,272(-)	RNA polymerase II transcription regulator recruiting protein	2.52672	3.58718e-09
TVAGG3_0993370	CM044617:15,821,531..15,822,100(-)	iron superoxide dismutase	2.52658	1.06807e-05
TVAGG3_0586870	CM044618:21,781,462..21,782,055(+)	unspecified product	2.52646	2.79957e-07
TVAGG3_0420650	CM044621:28,677,279..28,677,737(-)	unspecified product	2.52021	4.47461e-06
TVAGG3_1018450	CM044617:20,259,523..20,262,156(-)	Bap-like [Source:UniProtKB/TrEMBL;Acc:A2E355]	2.51994	5.9893e-08
TVAGG3_0917410	CM044617:2,815,262..2,816,341(+)	phosphotransferase enzyme family	2.51835	5.86801e-11
TVAGG3_0696570	CM044619:13,653,808..13,658,457(+)	guanylate cyclase protein	2.51698	2.25949e-07
TVAGG3_0271960	CM044621:3,411,708..3,412,973(-)	glucose import	2.51042	1.31729e-07
TVAGG3_0477760	CM044618:3,331,385..3,331,903(-)	RNA polymerase II transcription regulator recruiting protein	2.50794	2.36514e-08
TVAGG3_0445400	CM044621:32,733,184..32,734,122(+)	glycine-rich protein family	2.50598	9.4925e-08
TVAGG3_0886650	CM044622:18,244,187..18,246,379(+)	serine-type endopeptidase protein	2.50258	9.44953e-10
TVAGG3_0818410	CM044622:6,762,707..6,763,129(-)	unspecified product	2.50023	0.00122887
TVAGG3_0560140	CM044618:17,198,822..17,200,072(+)	glucose import	2.50004	6.38807e-08
TVAGG3_0153630	CM044620:23,358,301..23,359,269(+)	protein serine/threonine kinase protein	2.49744	0.000228798
TVAGG3_0266040	CM044621:2,382,092..2,382,367(-)	Cytoplasmic envelopment protein 3 [Source:UniProtKB/TrEMBL;Acc:A2DA29]	2.49725	0.00053092
TVAGG3_0393920	CM044621:24,243,307..24,243,885(+)	Right handed beta helix domain-containing protein [Source:UniProtKB/TrEMBL;Acc:A2D8C5]	2.49519	7.06989e-05
TVAGG3_0779240	CM044622:569,908..570,471(+)	unspecified product	2.49487	0.0119969
TVAGG3_0668790	CM044619:9,025,279..9,025,899(-)	unspecified product	2.49133	0.000640868
TVAGG3_0000580	CM044620:108,847..110,301(+)	glycosyltransferase family	2.48652	0.0178487
TVAGG3_0552450	CM044618:15,901,359..15,901,595(-)	Ankyrin repeat protein [Source:UniProtKB/TrEMBL;Acc:A2DPX3]	2.48562	0.0387551
TVAGG3_0966970	CM044617:11,047,659..11,048,417(+)	lung seven transmembrane receptor family	2.48056	0.0242765
TVAGG3_0666650	CM044619:8,715,331..8,716,107(-)	unspecified product	2.48037	0.0112137
TVAGG3_0967750	CM044617:11,176,448..11,177,698(+)	glucose import	2.4793	1.73499e-10
TVAGG3_0249010	CM044620:39,267,771..39,268,469(-)	phospholipase C/P1 nuclease family	2.47594	0.000172428
TVAGG3_0530790	CM044618:12,123,220..12,123,492(-)	unspecified product	2.47587	0.00513844
TVAGG3_0281450	CM044621:5,143,630..5,144,151(+)	phospholipase C/P1 nuclease family	2.47439	6.55074e-05
TVAGG3_0373020	CM044621:20,626,973..20,627,524(-)	RNA polymerase II transcription regulator recruiting protein	2.47292	0.000136902
TVAGG3_0859560	CM044622:13,541,049..13,541,948(-)	protein kinase protein	2.47255	0.0247595
TVAGG3_0620470	CM044619:1,466,005..1,466,727(+)	protein serine/threonine kinase protein	2.46968	3.09142e-09
TVAGG3_0754310	CM044619:24,063,435..24,063,977(-)	RNA polymerase II transcription regulator recruiting protein	2.46407	2.84757e-06
TVAGG3_0526900	CM044618:11,464,829..11,465,395(-)	RNA polymerase II transcription regulator recruiting protein	2.46239	1.32506e-07
TVAGG3_0757740	CM044619:24,650,833..24,652,086(+)	armadillo (ARM) repeat-containing protein family	2.46105	0.0323013
TVAGG3_0712320	CM044619:16,285,052..16,285,930(+)	thiosulfate sulfurtransferase protein	2.46009	0.0463258
TVAGG3_0570800	CM044618:19,105,743..19,106,108(-)	Frataxin/Nqo15-like family	2.45587	1.21525e-06
TVAGG3_0748330	CM044619:22,999,490..22,999,936(+)	unspecified product	2.45451	7.57431e-07
TVAGG3_0392900	CM044621:24,065,995..24,066,972(+)	Right handed beta helix domain-containing protein [Source:UniProtKB/TrEMBL;Acc:A2D8J1]	2.45358	0.000206372
TVAGG3_0245820	CM044620:38,731,274..38,732,305(+)	NO mechanoreceptor potential C, isoform D-related family	2.45257	1.96683e-06
TVAGG3_0033960	CM044620:5,219,655..5,221,112(+)	23S ribosomal RNA	2.44632	3.29336e-07
TVAGG3_0259400	CM044621:1,156,092..1,157,201(+)	serine-type peptidase protein	2.4435	6.16237e-08
TVAGG3_0120480	CM044620:18,309,374..18,310,690(-)	glucose import	2.44245	8.47237e-12
TVAGG3_0200110	CM044620:31,113,653..31,115,569(-)	bifunctional inhibitor/lipid-transfer protein/seed storage 2s albumin superfamily protein family	2.44236	3.56719e-05
TVAGG3_0661780	CM044619:7,937,723..7,937,941(-)	unspecified product	2.43088	0.0149466
TVAGG3_0701630	CM044619:14,536,358..14,536,798(+)	unspecified product	2.43064	8.63718e-05
TVAGG3_0236550	CM044620:37,150,267..37,152,138(-)	surface antigen family	2.42986	0.0257522
TVAGG3_0393980	CM044621:24,265,221..24,265,940(+)	sulfurtransferase-related family	2.42627	0.0295033
TVAGG3_0515740	CM044618:9,698,124..9,698,798(+)	unspecified product	2.42363	0.000925598
TVAGG3_0528350	CM044618:11,677,899..11,679,113(+)	guanylate cyclase protein	2.42296	0.0383196
TVAGG3_0645780	CM044619:5,280,790..5,281,542(+)	RNA polymerase II transcription regulator recruiting protein	2.41252	2.04862e-10
TVAGG3_1048120	CM044617:25,351,276..25,351,989(+)	ubiquitin-like family	2.40888	0.0231099
TVAGG3_0061800	CM044620:9,959,059..9,959,131(-)	tRNA-Met	2.40586	0.00263234
TVAGG3_0583460	CM044618:21,217,667..21,218,845(+)	glycerophosphocholine phosphodiesterase protein	2.40194	2.05791e-07
TVAGG3_0350200	CM044621:16,803,816..16,804,139(-)	cell redox homeostasis	2.40002	4.25812e-07
TVAGG3_1002890	CM044617:17,592,921..17,593,646(-)	unspecified product	2.39588	0.00127522
TVAGG3_0355140	CM044621:17,579,369..17,580,328(+)	Right handed beta helix domain-containing protein [Source:UniProtKB/TrEMBL;Acc:A2G1Z2]	2.39187	4.1616e-07
TVAGG3_0290770	CM044621:6,797,218..6,797,964(+)	hydroxyacylglutathione hydrolase protein	2.38904	2.22946e-05
TVAGG3_1002770	CM044617:17,573,021..17,573,815(-)	spectrin binding	2.38776	0.0114685
TVAGG3_0317330	CM044621:11,329,075..11,329,428(+)	unspecified product	2.38581	3.80109e-08
TVAGG3_0481240	CM044618:3,834,210..3,834,875(-)	transcription-initiator DNA-binding domain ibd family	2.38358	0.02245
TVAGG3_1041190	CM044617:24,099,659..24,102,055(+)	ribonuclease inhibitor domain-containing protein	2.38303	2.11422e-08
TVAGG3_0644030	CM044619:4,961,264..4,961,701(+)	Initiator binding domain-containing protein [Source:UniProtKB/TrEMBL;Acc:A2G339]	2.38075	1.07197e-05
TVAGG3_0359820	CM044621:18,451,117..18,452,505(-)	leucine-rich repeats (6 copies)-containing protein	2.37906	4.17834e-05
TVAGG3_1055240	CM044617:26,646,187..26,647,152(-)	protein serine/threonine kinase protein	2.37776	2.00337e-07
TVAGG3_1018800	CM044617:20,324,774..20,325,472(+)	putative phosphatase, domain 2 domain-containing protein	2.37675	4.52126e-08
TVAGG3_0289900	CM044621:6,624,568..6,628,293(-)	adenylate cyclase protein	2.37574	8.40925e-07
TVAGG3_0779190	CM044622:561,838..562,221(-)	RNA polymerase II transcription regulator recruiting protein	2.37431	4.67876e-06
TVAGG3_0187160	CM044620:28,884,914..28,885,264(+)	unspecified product	2.37053	5.13372e-05
TVAGG3_0914360	CM044617:2,330,316..2,331,551(-)	glucose import	2.36673	1.24251e-05
TVAGG3_0482160	CM044618:3,965,857..3,966,906(-)	unspecified product	2.36672	0.000293072
TVAGG3_0517730	CM044618:10,019,322..10,019,765(+)	unspecified product	2.36571	5.83741e-07
TVAGG3_0607490	CM044618:25,356,053..25,357,492(-)	armadillo (ARM) repeat-containing protein family	2.36451	0.00473244
TVAGG3_0198120	CM044620:30,753,611..30,755,071(-)	Family of unknown function (DUF5690) family	2.35959	7.10029e-10
TVAGG3_0662860	CM044619:8,106,171..8,106,815(+)	RNA polymerase II transcription regulator recruiting protein	2.35874	1.83513e-09
TVAGG3_0589950	CM044618:22,293,193..22,294,740(-)	ankyrin repeat and SOCS box-containing protein 4 family	2.35857	0.00340416
TVAGG3_0344770	CM044621:15,931,852..15,932,253(-)	unspecified product	2.35746	3.69299e-06
TVAGG3_0188190	CM044620:29,061,671..29,062,585(-)	proteasome regulatory particle assembly	2.35578	0.0202454
TVAGG3_0570960	CM044618:19,139,354..19,140,097(+)	spectrin binding	2.35285	0.0285044
TVAGG3_0892490	CM044622:19,267,216..19,267,488(-)	unspecified product	2.35234	4.25155e-07
TVAGG3_0838220	CM044622:10,145,761..10,146,513(+)	unspecified product	2.34669	0.0215948
TVAGG3_0705350	CM044619:15,138,584..15,140,107(+)	NADP-specific glutamate dehydrogenase 1-related family	2.34561	2.70916e-09
TVAGG3_0765610	CM044619:25,925,297..25,926,301(-)	protein serine/threonine kinase protein	2.3445	3.61454e-07
TVAGG3_0675560	CM044619:10,147,619..10,148,272(-)	oxidoreductase activity, acting on superoxide radicals as acceptor	2.34155	1.50293e-09
TVAGG3_0428970	CM044621:30,150,643..30,150,870(-)	unspecified product	2.33603	7.59694e-06
TVAGG3_0537950	CM044618:13,244,040..13,244,477(+)	COPI associated protein [Source:UniProtKB/TrEMBL;Acc:A2FW94]	2.33339	3.77834e-07
TVAGG3_0661180	CM044619:7,822,624..7,823,481(-)	RNA polymerase II transcription regulator recruiting protein	2.33296	1.22804e-09
TVAGG3_0674730	CM044619:9,994,124..9,995,938(-)	ATP binding	2.32999	6.0582e-08
TVAGG3_0454370	CM044621:34,180,610..34,181,485(-)	protein serine/threonine kinase protein	2.32953	1.70112e-09
TVAGG3_0367770	CM044621:19,847,843..19,848,328(+)	Plasmodium falciparum erythrocyte membrane protein 1 acidic terminal segment domain-containing protein [Source:UniProtKB/TrEMBL;Acc:A2G5G9]	2.32611	0.0332064
TVAGG3_1031950	CM044617:22,532,901..22,533,395(-)	unspecified product	2.3246	1.46901e-07
TVAGG3_0804320	CM044622:4,458,147..4,458,527(-)	unspecified product	2.32426	0.00195573
TVAGG3_1045000	CM044617:24,713,581..24,714,000(-)	cytidine deaminase protein	2.32174	0.000123396
TVAGG3_0746300	CM044619:22,671,413..22,673,005(-)	unspecified product	2.31999	4.83986e-08
TVAGG3_0313760	CM044621:10,714,045..10,714,389(+)	NFU1 iron-sulfur cluster scaffold	2.31747	1.68932e-07
TVAGG3_0185920	CM044620:28,681,907..28,683,181(+)	negative regulation of mitochondrial outer membrane permeabilization protein	2.31485	2.48923e-10
TVAGG3_0683800	CM044619:11,578,666..11,579,607(-)	Right handed beta helix domain-containing protein [Source:UniProtKB/TrEMBL;Acc:A2DXT8]	2.31057	0.0351072
TVAGG3_1077430	JAOSJJ010000128:36,175..36,750(-)	bifunctional inhibitor/lipid-transfer protein/seed storage 2s albumin superfamily protein family	2.30572	8.62488e-05
TVAGG3_0174660	CM044620:26,781,008..26,782,198(+)	ribonuclease inhibitor domain-containing protein	2.30548	0.000147288
TVAGG3_0568490	CM044618:18,757,070..18,757,654(-)	peroxiredoxin protein	2.30382	6.67243e-08
TVAGG3_0708050	CM044619:15,605,267..15,605,764(-)	RNA polymerase II transcription regulator recruiting protein	2.30357	0.0329071
TVAGG3_0618160	CM044619:1,095,821..1,096,318(+)	ankyrin repeat domain-containing protein 61 family	2.30322	0.0158352
TVAGG3_0723750	CM044619:18,256,663..18,257,646(+)	protein kinase protein	2.30016	0.000696519
TVAGG3_0033120	CM044620:5,076,131..5,077,096(-)	protein serine/threonine kinase protein	2.2968	3.83252e-09
TVAGG3_0300330	CM044621:8,444,746..8,446,083(-)	unspecified product	2.29237	2.23358e-05
TVAGG3_0796070	CM044622:2,893,512..2,893,982(+)	unspecified product	2.29189	0.000518816
TVAGG3_0337760	CM044621:14,872,076..14,873,008(+)	retrograde trans-synaptic signaling by lipid	2.29076	1.54163e-05
TVAGG3_0884760	CM044622:17,795,621..17,796,865(-)	serine-type endopeptidase protein	2.28763	3.10095e-06
TVAGG3_0470820	CM044618:2,214,922..2,215,170(-)	unspecified product	2.2847	0.000695467
TVAGG3_1049790	CM044617:25,680,826..25,683,075(-)	ribonuclease inhibitor domain-containing protein	2.28417	5.28202e-06
TVAGG3_0255290	CM044621:129,787..130,587(+)	winged helix DNA-binding domain family	2.27678	0.00122775
TVAGG3_0001840	CM044620:310,496..311,620(-)	O-acyltransferase protein	2.27497	3.03388e-06
TVAGG3_0323190	CM044621:12,363,618..12,364,577(+)	translin-associated factor X-interacting N-terminus family	2.27369	0.00814188
TVAGG3_0657560	CM044619:7,270,454..7,271,422(+)	protein serine/threonine kinase protein	2.27061	0.000533459
TVAGG3_0663330	CM044619:8,217,858..8,218,847(+)	MDH domain-containing protein	2.26992	2.69965e-07
TVAGG3_0187180	CM044620:28,886,706..28,886,969(+)	unspecified product	2.26773	5.27126e-07
TVAGG3_1069890	JAOSJJ010000087:86,545..87,447(+)	protein kinase protein	2.26718	1.02322e-05
TVAGG3_0143830	CM044620:21,860,821..21,861,261(+)	Initiator binding domain-containing protein [Source:UniProtKB/TrEMBL;Acc:A2G4V9]	2.26491	0.00241952
TVAGG3_0110310	CM044620:17,048,602..17,049,549(-)	unspecified product	2.26474	0.0265693
TVAGG3_0200270	CM044620:31,158,027..31,162,733(+)	guanylate cyclase protein	2.26404	7.90209e-05
TVAGG3_0869300	CM044622:15,280,323..15,282,332(+)	regulation of response to stimulus	2.26079	1.52561e-05
TVAGG3_0674800	CM044619:10,006,238..10,006,642(+)	Ubiquitin-like domain-containing protein [Source:UniProtKB/TrEMBL;Acc:A2FG28]	2.25952	0.000625242
TVAGG3_0320270	CM044621:11,838,517..11,839,953(+)	thymidylate synthase family	2.25616	6.20546e-08
TVAGG3_0204910	CM044620:31,935,621..31,936,094(+)	RNA polymerase II transcription regulator recruiting protein	2.2547	6.05077e-09
TVAGG3_0684290	CM044619:11,665,129..11,665,494(-)	Initiator binding domain-containing protein [Source:UniProtKB/TrEMBL;Acc:A2FQ30]	2.25155	0.00763363
TVAGG3_0623010	CM044619:1,835,094..1,835,864(+)	N-acetyltransferase family	2.25056	1.03346e-06
TVAGG3_0436680	CM044621:31,339,226..31,339,591(+)	unspecified product	2.24746	0.00697924
TVAGG3_0986850	CM044617:14,627,529..14,628,680(-)	aminopeptidase family	2.24668	9.79528e-08
TVAGG3_0505290	CM044618:7,979,322..7,980,341(+)	amino acid aminotransferase family	2.24555	5.74007e-06
TVAGG3_1008070	CM044617:18,510,416..18,511,351(+)	phosphoprotein phosphatase protein	2.24138	2.23753e-09
TVAGG3_0478510	CM044618:3,371,225..3,372,130(+)	protein kinase protein	2.23394	9.3756e-08
TVAGG3_0306160	CM044621:9,417,580..9,420,153(-)	proprotein convertase subtilisin/kexin-related family	2.23305	0.0214085
TVAGG3_0292790	CM044621:7,133,145..7,133,951(-)	leucine-rich repeats (6 copies)-containing protein	2.22602	5.90192e-06
TVAGG3_1024300	CM044617:21,242,915..21,243,931(-)	unspecified product	2.22587	0.000344585
TVAGG3_0187250	CM044620:28,894,485..28,895,009(+)	EF-hand family	2.22469	0.00358134
TVAGG3_0093470	CM044620:14,719,234..14,719,536(+)	unspecified product	2.22142	0.000917835
TVAGG3_0172640	CM044620:26,454,502..26,454,786(-)	DNA binding	2.21885	3.39052e-06
TVAGG3_0671460	CM044619:9,433,707..9,434,903(-)	aspartate aminotransferase family	2.21688	5.4787e-05
TVAGG3_0908490	CM044617:1,416,768..1,417,298(-)	N-alpha-acetyltransferase 50 family	2.21521	3.7415e-09
TVAGG3_0187170	CM044620:28,885,601..28,886,554(+)	peptidase M60-like family	2.21475	8.73224e-07
TVAGG3_0076300	CM044620:12,145,395..12,146,324(+)	phosphoprotein phosphatase protein	2.21407	1.99438e-05
TVAGG3_0978430	CM044617:13,084,869..13,086,335(-)	multidrug resistance protein YPNP-related family	2.2139	1.85707e-05
TVAGG3_0319350	CM044621:11,666,504..11,669,416(+)	antigen BSP-related family	2.21321	1.228e-07
TVAGG3_0417090	CM044621:28,133,965..28,134,735(-)	unspecified product	2.21182	5.66903e-05
TVAGG3_0187830	CM044620:29,000,224..29,000,793(-)	superoxide dismutase [Mn]	2.21099	0.000116789
TVAGG3_0877760	CM044622:16,628,078..16,629,328(-)	F5/8 type C domain-containing protein [Source:UniProtKB/TrEMBL;Acc:A2FTI7]	2.20888	2.56803e-05
TVAGG3_0191870	CM044620:29,687,918..29,688,160(+)	unspecified product	2.20603	0.00020829
TVAGG3_0641110	CM044619:4,531,007..4,531,996(+)	Right handed beta helix domain-containing protein [Source:UniProtKB/TrEMBL;Acc:A2EM58]	2.20514	1.85293e-06
TVAGG3_0502830	CM044618:7,583,520..7,583,786(-)	unspecified product	2.20417	0.028723
TVAGG3_0567250	CM044618:18,597,027..18,597,710(+)	temperature-gated cation channel protein	2.20369	0.0420637
TVAGG3_0353610	CM044621:17,314,984..17,315,646(-)	GTPase protein	2.20319	1.58258e-07
TVAGG3_0984610	CM044617:14,233,908..14,235,824(-)	LIM domain containing protein family	2.20209	3.66867e-08
TVAGG3_0365670	CM044621:19,450,925..19,451,695(-)	beta-lactamase superfamily domain-containing protein	2.19891	0.000745081
TVAGG3_0017970	CM044620:2,907,281..2,908,198(+)	serine threonine-protein phosphatase family	2.19762	4.94083e-09
TVAGG3_0460730	CM044618:538,732..539,061(-)	unspecified product	2.19726	0.0233491
TVAGG3_0944780	CM044617:7,177,706..7,178,122(-)	FMN binding	2.19635	0.0318044
TVAGG3_0708100	CM044619:15,618,535..15,619,356(+)	Tetraspanin family protein [Source:UniProtKB/TrEMBL;Acc:A2FXK0]	2.19618	4.04195e-07
TVAGG3_0708330	CM044619:15,672,562..15,672,894(-)	cell redox homeostasis	2.19464	0.00128153
TVAGG3_0618110	CM044619:1,088,888..1,089,463(+)	t-SNARE coiled-coil homology domain-containing protein [Source:UniProtKB/TrEMBL;Acc:A2FI70]	2.19454	3.60913e-06
TVAGG3_0054360	CM044620:8,782,537..8,784,204(-)	voltage-gated chloride channel protein	2.19449	0.0272387
TVAGG3_0654370	CM044619:6,727,851..6,728,357(+)	C2 NT-type domain-containing protein [Source:UniProtKB/TrEMBL;Acc:A2FIP6]	2.19131	0.00397202
TVAGG3_0697450	CM044619:13,800,246..13,800,812(-)	phosphoprotein phosphatase protein	2.1885	0.000638659
TVAGG3_0604800	CM044618:24,912,982..24,913,791(+)	Initiator binding domain-containing protein [Source:UniProtKB/TrEMBL;Acc:A2DMD6]	2.18707	0.000805861
TVAGG3_0674770	CM044619:10,001,451..10,001,954(+)	myeloid leukemia factor family	2.18673	0.000264438
TVAGG3_0350210	CM044621:16,805,164..16,806,336(-)	lipid binding	2.1851	7.77665e-05
TVAGG3_0837470	CM044622:9,957,663..9,958,208(-)	TLDc domain-containing protein [Source:UniProtKB/TrEMBL;Acc:A2FBE4]	2.18411	0.0250186
TVAGG3_0362280	CM044621:18,880,057..18,880,656(-)	GTPase protein	2.18227	1.10379e-05
TVAGG3_0654000	CM044619:6,647,101..6,647,571(+)	protein serine/threonine kinase protein	2.1818	2.55442e-07
TVAGG3_0089970	CM044620:14,278,787..14,279,788(+)	lactate dehydrogenase isozyme 2	2.18166	1.16589e-05
TVAGG3_0999840	CM044617:17,061,979..17,065,467(-)	experimental autoimmune prostatitis antigen 2-related family	2.18101	2.51914e-06
TVAGG3_0683110	CM044619:11,492,666..11,493,151(-)	RNA polymerase II transcription regulator recruiting protein	2.17543	0.000177112
TVAGG3_0683460	CM044619:11,557,520..11,557,738(-)	unspecified product	2.17349	0.00298782
TVAGG3_0907750	CM044617:1,316,699..1,317,220(-)	RNA polymerase II transcription regulator recruiting protein	2.17229	0.000217201
TVAGG3_0506690	CM044618:8,214,901..8,215,884(+)	unspecified product	2.17187	0.000358867
TVAGG3_0047880	CM044620:7,551,868..7,552,122(+)	Dpy-30 motif-containing protein	2.17139	0.0177289
TVAGG3_1001580	CM044617:17,358,205..17,359,830(-)	iron-sulfur cluster assembly	2.17022	1.49292e-05
TVAGG3_0339540	CM044621:15,113,402..15,113,569(+)	cellular response to paclitaxel	2.16994	0.00234689
TVAGG3_0290180	CM044621:6,705,154..6,705,618(-)	unspecified product	2.16974	0.000259207
TVAGG3_1080290	JAOSJJ010000146:11,107..13,763(+)	pectin lyase-like family	2.16952	1.16739e-06
TVAGG3_0837120	CM044622:9,881,663..9,882,600(-)	unspecified product	2.16759	1.32196e-05
TVAGG3_0899850	CM044617:163,214..163,582(+)	profilin (actin-binding protein) family	2.16242	1.11169e-07
TVAGG3_0189830	CM044620:29,329,095..29,329,487(-)	PLAC8 family	2.16198	9.13406e-05
TVAGG3_0838640	CM044622:10,227,304..10,227,684(-)	unspecified product	2.16157	0.00471319
TVAGG3_0430630	CM044621:30,416,677..30,417,750(-)	unspecified product	2.16048	0.0118806
TVAGG3_0185460	CM044620:28,591,736..28,592,188(-)	small Rab GTPase RabC2	2.15923	2.07937e-05
TVAGG3_0816850	CM044622:6,523,261..6,523,887(-)	Initiator binding domain-containing protein [Source:UniProtKB/TrEMBL;Acc:A2GJB9]	2.15766	0.00314826
TVAGG3_0278090	CM044621:4,548,645..4,549,877(-)	glucose import	2.15732	0.00175429
TVAGG3_0550010	CM044618:15,442,770..15,443,294(+)	GTPase protein	2.15699	7.67489e-05
TVAGG3_0909440	CM044617:1,584,182..1,584,502(-)	unspecified product	2.15692	0.000142086
TVAGG3_0712620	CM044619:16,357,236..16,357,961(+)	Polymorphic repeat outer membrane protein [Source:UniProtKB/TrEMBL;Acc:A2DI53]	2.15681	6.8172e-07
TVAGG3_0182800	CM044620:28,149,850..28,150,815(-)	protein serine/threonine kinase protein	2.15622	1.85152e-07
TVAGG3_1036200	CM044617:23,238,403..23,238,984(-)	serine-type endopeptidase protein	2.15463	0.00395214
TVAGG3_1048620	CM044617:25,436,669..25,437,496(-)	RNA polymerase II transcription regulator recruiting protein	2.15391	6.34808e-07
TVAGG3_0415530	CM044621:27,904,723..27,905,097(+)	histone-lysine N-methyltransferase family	2.15134	0.00987447
TVAGG3_0957000	CM044617:9,306,353..9,307,012(-)	unspecified product	2.1503	3.2798e-05
TVAGG3_0204270	CM044620:31,839,966..31,840,616(-)	Initiator binding domain-containing protein [Source:UniProtKB/TrEMBL;Acc:A2EVT8]	2.14928	0.00222639
TVAGG3_0359810	CM044621:18,450,148..18,451,116(-)	leucine-rich repeats (6 copies)-containing protein	2.14658	3.98035e-05
TVAGG3_0320030	CM044621:11,793,737..11,794,921(-)	protein ubiquitination	2.145	0.00294017
TVAGG3_0776700	CM044622:163,593..165,596(-)	vault protein inter-alpha-trypsin domain-containing protein	2.14471	0.00180676
TVAGG3_0590690	CM044618:22,439,401..22,440,732(-)	protein ubiquitination	2.14338	0.00145181
TVAGG3_0054460	CM044620:8,810,615..8,811,469(-)	very-long-chain enoyl-CoA reductase protein	2.14279	0.0110155
TVAGG3_0791980	CM044622:2,259,607..2,260,056(+)	RNA polymerase II transcription regulator recruiting protein	2.14181	2.36147e-06
TVAGG3_0725170	CM044619:18,457,293..18,457,742(-)	unspecified product	2.12912	0.0144416
TVAGG3_0666580	CM044619:8,709,700..8,710,602(+)	unspecified product	2.12735	0.00430742
TVAGG3_0891880	CM044622:19,119,216..19,119,620(-)	oxidoreductase activity, acting on NAD(P)H, oxygen as acceptor	2.12702	0.0198775
TVAGG3_0654410	CM044619:6,737,329..6,738,555(-)	armadillo (ARM) repeat-containing protein family	2.12347	4.73701e-06
TVAGG3_0863940	CM044622:14,358,116..14,358,628(+)	rubrerythrin family	2.12216	0.00339082
TVAGG3_0956300	CM044617:9,183,213..9,185,306(+)	unspecified product	2.12126	0.00039425
TVAGG3_0981930	CM044617:13,742,229..13,743,707(+)	ankyrin repeat and SOCS box-containing protein 4 family	2.11847	0.0167895
TVAGG3_0323500	CM044621:12,417,896..12,418,471(-)	RNA polymerase II transcription regulator recruiting protein	2.11494	0.00139903
TVAGG3_0916470	CM044617:2,643,475..2,644,140(-)	cyclin-dependent kinase inhibitor 2C-related family	2.11325	0.000296562
TVAGG3_0765230	CM044619:25,859,092..25,860,018(+)	phosphoprotein phosphatase protein	2.11312	4.465e-06
TVAGG3_0717480	CM044619:17,198,938..17,199,010(-)	tRNA-Met	2.11224	0.011983
TVAGG3_0708320	CM044619:15,671,430..15,672,476(+)	Ankyrin repeat family	2.11102	0.00019331
TVAGG3_1006560	CM044617:18,290,915..18,291,505(+)	ribonuclease inhibitor domain-containing protein	2.1107	0.0271391
TVAGG3_1027260	CM044617:21,747,636..21,748,817(-)	unspecified product	2.11016	0.000736969
TVAGG3_1088350	JAOSJJ010000172:274,222..275,088(-)	glycosyl hydrolases family 16	2.10885	3.84207e-06
TVAGG3_0864790	CM044622:14,492,950..14,493,489(-)	homeodomain-like family	2.10851	0.000261168
TVAGG3_0508870	CM044618:8,640,419..8,641,003(+)	rubrerythrin family	2.10788	1.72612e-06
TVAGG3_0716990	CM044619:17,078,275..17,079,789(+)	bifunctional inhibitor/lipid-transfer protein/seed storage 2s albumin superfamily protein family	2.10403	0.000348126
TVAGG3_0861940	CM044622:13,988,699..13,989,033(-)	unspecified product	2.10363	0.0345306
TVAGG3_0070560	CM044620:11,191,075..11,191,563(+)	RNA polymerase II transcription regulator recruiting protein	2.10267	8.91275e-06
TVAGG3_0191840	CM044620:29,681,186..29,682,463(-)	sucrose transmembrane transporter protein	2.10094	3.9992e-05
TVAGG3_0619840	CM044619:1,354,879..1,355,586(+)	Initiator binding domain-containing protein [Source:UniProtKB/TrEMBL;Acc:A2FKA5]	2.10031	0.00148686
TVAGG3_0659250	CM044619:7,535,069..7,535,659(+)	MYB protein-related family	2.09855	3.53603e-05
TVAGG3_0706300	CM044619:15,315,624..15,316,622(-)	protein serine/threonine kinase protein	2.0984	9.57619e-06
TVAGG3_0636010	CM044619:3,704,797..3,705,735(-)	spectrin binding	2.09468	1.38869e-07
TVAGG3_0515310	CM044618:9,634,497..9,638,066(+)	sulfite reductase (ferredoxin) protein	2.09416	4.00549e-06
TVAGG3_0028780	CM044620:4,478,584..4,479,144(+)	esterase of the alpha beta hydrolase fold	2.08715	0.0346469
TVAGG3_0397870	CM044621:24,867,805..24,870,003(-)	VPS9 domain-containing protein [Source:UniProtKB/TrEMBL;Acc:A2EB21]	2.08502	4.49374e-05
TVAGG3_1012040	CM044617:19,160,847..19,161,221(-)	rhodanese/cell cycle control phosphatase family	2.0845	2.15351e-05
TVAGG3_0289490	CM044621:6,544,784..6,546,094(+)	ATPase activity, coupled to transmembrane movement of substances	2.08445	0.031113
TVAGG3_0664160	CM044619:8,339,827..8,340,816(+)	ATP binding	2.08273	7.49741e-07
TVAGG3_0788210	CM044622:1,805,377..1,806,447(-)	unspecified product	2.08247	0.0114024
TVAGG3_0484180	CM044618:4,285,362..4,286,597(+)	protein ubiquitination	2.08017	0.0281578
TVAGG3_0287400	CM044621:6,217,402..6,217,782(+)	unspecified product	2.07969	0.0128424
TVAGG3_0968100	CM044617:11,253,030..11,254,424(-)	armadillo (ARM) repeat-containing protein family	2.07818	0.0150764
TVAGG3_0901470	CM044617:386,974..387,372(+)	homeodomain-like family	2.07762	0.000784406
TVAGG3_0879330	CM044622:16,896,014..16,897,327(-)	cation transmembrane transporter protein	2.07641	0.000629296
TVAGG3_0322130	CM044621:12,195,359..12,197,203(-)	ankyrin repeat domain-containing protein 61 family	2.07622	0.00119988
TVAGG3_0363890	CM044621:19,171,901..19,172,335(-)	DNA binding	2.0737	0.00176341
TVAGG3_0826750	CM044622:8,086,264..8,087,517(-)	amidinotransferase family	2.07339	6.12354e-08
TVAGG3_0688060	CM044619:12,289,877..12,291,595(-)	glycoprotein 38 family	2.07263	0.000163595
TVAGG3_1000110	CM044617:17,122,179..17,123,267(-)	IQ domain-containing protein D family	2.06911	5.32953e-05
TVAGG3_0385270	CM044621:22,702,091..22,703,071(+)	Ankyrin repeat family	2.06718	0.0376277
TVAGG3_1032830	CM044617:22,714,592..22,715,551(+)	ribonuclease inhibitor domain-containing protein	2.06273	0.0066502
TVAGG3_0853250	CM044622:12,518,187..12,518,762(-)	unspecified product	2.06186	0.000988877
TVAGG3_0419340	CM044621:28,497,643..28,498,893(+)	Right handed beta helix domain-containing protein [Source:UniProtKB/TrEMBL;Acc:A2E547]	2.0601	0.00611889
TVAGG3_0671600	CM044619:9,465,584..9,466,066(-)	ubiquitin-like family	2.0587	0.00100415
TVAGG3_0833150	CM044622:9,161,941..9,162,537(-)	B30.2/SPRY domain-containing protein [Source:UniProtKB/TrEMBL;Acc:A2FMZ9]	2.05846	0.00340526
TVAGG3_0349990	CM044621:16,777,152..16,778,546(-)	unspecified product	2.05764	0.0247279
TVAGG3_0776710	CM044622:166,973..167,314(-)	response to heat	2.05676	9.04708e-08
TVAGG3_0763770	CM044619:25,540,587..25,541,015(+)	actin binding	2.05562	6.24621e-08
TVAGG3_0234670	CM044620:36,838,429..36,839,907(-)	SCP domain-containing protein [Source:UniProtKB/TrEMBL;Acc:A2EL12]	2.05541	6.21929e-08
TVAGG3_0804130	CM044622:4,417,705..4,418,877(-)	protein serine/threonine kinase protein	2.05382	4.9961e-05
TVAGG3_0240140	CM044620:37,774,108..37,775,184(-)	phosphoprotein phosphatase protein	2.05007	5.43527e-07
TVAGG3_1023710	CM044617:21,157,666..21,158,580(-)	purine nucleosidase protein	2.04938	0.000207861
TVAGG3_0250210	CM044620:39,490,659..39,492,749(+)	ATPase activity, coupled to transmembrane movement of substances	2.04912	0.0298276
TVAGG3_0165870	CM044620:25,323,270..25,323,494(+)	unspecified product	2.04856	4.76672e-05
TVAGG3_0926750	CM044617:4,222,990..4,223,313(-)	spectrin binding	2.0484	0.0114362
TVAGG3_0717400	CM044619:17,180,187..17,181,926(-)	major sperm protein family	2.04838	9.32819e-06
TVAGG3_0380640	CM044621:21,888,168..21,888,668(-)	pre-mRNA cleavage required for polyadenylation	2.04807	0.0283644
TVAGG3_0705340	CM044619:15,136,459..15,137,832(+)	armadillo (ARM) repeat-containing protein family	2.04793	9.62684e-05
TVAGG3_0976510	CM044617:12,765,383..12,766,564(-)	phosphoprotein phosphatase protein	2.04666	2.87791e-07
TVAGG3_0345140	CM044621:15,986,469..15,986,627(+)	unspecified product	2.04455	0.0179613
TVAGG3_0356770	CM044621:17,863,075..17,863,611(+)	small GTPase superfamily, Arf family	2.0436	0.00443954
TVAGG3_0483760	CM044618:4,216,973..4,218,001(+)	phosphoprotein phosphatase protein	2.04225	0.00097529
TVAGG3_0953390	CM044617:8,658,184..8,658,765(-)	Chain F 40s Ribosomal Protein S5-b	2.03895	0.00152655
TVAGG3_0361760	CM044621:18,777,982..18,778,824(+)	glycine-rich protein family	2.03808	0.000154326
TVAGG3_0193110	CM044620:29,906,504..29,906,986(+)	RNA polymerase II transcription regulator recruiting protein	2.03735	0.00014372
TVAGG3_0497940	CM044618:6,675,268..6,676,482(+)	KATNIP domain-containing protein [Source:UniProtKB/TrEMBL;Acc:A2FPD0]	2.03615	6.15006e-08
TVAGG3_0872450	CM044622:15,785,090..15,786,169(-)	diacylglycerol lipase homolog-related family	2.03608	0.000191438
TVAGG3_0212610	CM044620:33,119,403..33,119,999(-)	GTPase protein	2.03567	1.19725e-05
TVAGG3_0402130	CM044621:25,676,062..25,676,547(-)	Myosin-like antigen, putative [Source:UniProtKB/TrEMBL;Acc:A2GJU6]	2.03479	0.00327483
TVAGG3_0245810	CM044620:38,730,284..38,731,267(+)	spectrin binding	2.03255	0.000299299
TVAGG3_0727430	CM044619:18,831,685..18,832,239(+)	Major Facilitator Superfamily	2.02993	0.000286271
TVAGG3_0393970	CM044621:24,264,188..24,264,784(+)	Right handed beta helix domain-containing protein [Source:UniProtKB/TrEMBL;Acc:A2D8D0]	2.02612	0.000457713
TVAGG3_0531340	CM044618:12,189,675..12,190,601(-)	unspecified product	2.02593	0.000442488
TVAGG3_0344740	CM044621:15,924,464..15,924,904(+)	EF-hand family	2.02531	0.00206257
TVAGG3_1049010	CM044617:25,532,187..25,533,296(+)	unspecified product	2.02514	4.93677e-05
TVAGG3_0265730	CM044621:2,323,861..2,324,142(+)	histone-fold family	2.02451	0.0428922
TVAGG3_0005160	CM044620:877,993..880,248(-)	armadillo (ARM) repeat-containing protein family	2.02331	0.00582016
TVAGG3_0018160	CM044620:2,958,771..2,959,409(-)	protease family	2.0201	0.00327733
TVAGG3_0998670	CM044617:16,845,347..16,845,847(-)	RNA polymerase II transcription regulator recruiting protein	2.01765	0.000583727
TVAGG3_0159910	CM044620:24,432,104..24,434,626(+)	Guanylate cyclase domain-containing protein [Source:UniProtKB/TrEMBL;Acc:A2F5A8]	2.01466	4.92448e-06
TVAGG3_0617780	CM044619:1,041,420..1,042,145(-)	Right handed beta helix domain-containing protein [Source:UniProtKB/TrEMBL;Acc:A2EJI2]	2.0104	0.0282975
TVAGG3_0947080	CM044617:7,599,887..7,600,618(-)	sulfurtransferase-related family	2.00764	5.71038e-06
TVAGG3_0998950	CM044617:16,900,457..16,901,155(+)	unspecified product	2.00757	0.0374047
TVAGG3_0664570	CM044619:8,397,560..8,399,815(+)	ribonuclease H protein family	2.00744	7.0937e-07
TVAGG3_0483800	CM044618:4,224,425..4,225,810(-)	cilia- and flagella-associated protein 100 family	2.00671	5.01525e-06
TVAGG3_0007420	CM044620:1,230,133..1,231,236(+)	phosphoprotein phosphatase protein	2.00596	2.98041e-06
TVAGG3_0677740	CM044619:10,591,912..10,592,850(+)	tRNA dihydrouridine synthase protein	2.00536	0.000247463
TVAGG3_0033950	CM044620:5,218,105..5,219,546(-)	23S ribosomal RNA	2.00246	2.76202e-06
TVAGG3_0311740	CM044621:10,353,856..10,355,652(-)	5'-3' exonuclease protein	2.0014	2.5019e-05
TVAGG3_0228410	CM044620:35,729,510..35,729,860(-)	Initiator binding domain-containing protein [Source:UniProtKB/TrEMBL;Acc:A2E4X1]	1.99761	3.98759e-06
TVAGG3_0986350	CM044617:14,526,096..14,528,102(+)	ribonuclease inhibitor domain-containing protein	1.9951	0.0480856
TVAGG3_0504990	CM044618:7,927,919..7,928,731(-)	m7G(5')pppN diphosphatase protein	1.99458	7.77669e-07
TVAGG3_0672760	CM044619:9,661,604..9,662,980(+)	8-oxo-dGTP phosphohydrolase protein	1.99315	2.10822e-05
TVAGG3_0940660	CM044617:6,553,619..6,554,218(-)	flavodoxin-like fold	1.99117	0.000186379
TVAGG3_0936720	CM044617:5,913,794..5,915,353(+)	ankyrin repeat and SOCS box-containing protein 4 family	1.99085	0.00354317
TVAGG3_0604770	CM044618:24,907,490..24,908,002(-)	unspecified product	1.98957	0.00317719
TVAGG3_0537990	CM044618:13,250,680..13,250,886(+)	unspecified product	1.98951	3.75296e-05
TVAGG3_0333780	CM044621:14,069,937..14,070,260(+)	PH domain-like family	1.98797	0.0027416
TVAGG3_0990380	CM044617:15,250,571..15,252,280(+)	surface antigen family	1.98478	0.0166692
TVAGG3_1048130	CM044617:25,352,402..25,353,643(+)	unspecified product	1.98368	2.38229e-06
TVAGG3_0470980	CM044618:2,242,123..2,242,605(+)	C2 domain (calcium/lipid-binding domain, CaLB) family	1.98335	8.96563e-05
TVAGG3_1017310	CM044617:20,063,816..20,065,714(-)	ribonuclease inhibitor domain-containing protein	1.98303	5.17774e-05
TVAGG3_0849260	CM044622:11,847,488..11,848,504(+)	phosphoprotein phosphatase protein	1.98237	3.50643e-06
TVAGG3_1088340	JAOSJJ010000172:273,855..274,103(-)	glycosyl hydrolases family 43	1.98122	4.45148e-05
TVAGG3_0551230	CM044618:15,649,181..15,649,963(+)	unspecified product	1.9777	0.000334518
TVAGG3_0034110	CM044620:5,249,956..5,252,720(+)	23S ribosomal RNA	1.97329	6.16685e-08
TVAGG3_0501040	CM044618:7,337,028..7,337,627(-)	Reticulon-like protein [Source:UniProtKB/TrEMBL;Acc:A2FV65]	1.9723	0.0215357
TVAGG3_0581530	CM044618:20,918,042..20,918,215(-)	EDRK rich factor, putative [Source:UniProtKB/TrEMBL;Acc:A2DLT0]	1.97064	0.0178308
TVAGG3_1035230	CM044617:23,074,361..23,074,894(+)	RNA polymerase II transcription regulator recruiting protein	1.96975	8.12466e-06
TVAGG3_0894530	CM044622:19,608,136..19,609,011(+)	protein serine/threonine kinase protein	1.96769	0.00127076
TVAGG3_0459040	CM044618:255,055..256,020(-)	protein kinase protein	1.9669	5.37363e-06
TVAGG3_0194680	CM044620:30,194,193..30,195,113(+)	ATP binding	1.96633	3.04525e-07
TVAGG3_0957570	CM044617:9,396,139..9,397,221(-)	STKc CDK like domain-containing protein	1.9657	2.06851e-06
TVAGG3_0592760	CM044618:22,773,237..22,774,277(+)	thymidine kinase protein	1.96565	2.56031e-05
TVAGG3_0059280	CM044620:9,492,045..9,492,497(+)	ATPase activity, coupled to transmembrane movement of substances	1.96515	0.00240413
TVAGG3_0604970	CM044618:24,943,300..24,946,152(+)	peptidase S8 family	1.96498	0.000104808
TVAGG3_0353260	CM044621:17,260,255..17,261,397(-)	protein serine/threonine kinase protein	1.96447	3.2261e-06
TVAGG3_0656180	CM044619:7,032,434..7,033,225(+)	RNA polymerase II transcription regulator recruiting protein	1.9636	7.82032e-08
TVAGG3_0756200	CM044619:24,367,980..24,368,480(-)	RNA polymerase II transcription regulator recruiting protein	1.96226	0.000116637
TVAGG3_0049620	CM044620:7,935,468..7,936,502(-)	ankyrin repeats (3 copies)-containing protein	1.96178	0.0197129
TVAGG3_0376440	CM044621:21,167,366..21,167,941(+)	ubiquitin-like family	1.96171	0.000121786
TVAGG3_0199710	CM044620:31,035,690..31,035,923(+)	EF-hand family	1.95992	0.0105679
TVAGG3_0353270	CM044621:17,262,465..17,262,785(-)	unspecified product	1.95985	0.00999858
TVAGG3_1056300	CM044617:26,837,078..26,837,479(+)	Nucleoplasmin-like domain-containing protein [Source:UniProtKB/TrEMBL;Acc:A2FGX1]	1.95771	0.0121119
TVAGG3_0373910	CM044621:20,792,255..20,792,701(+)	pectin lyase-like family	1.95747	0.00254225
TVAGG3_0995650	CM044617:16,188,279..16,188,725(-)	unspecified product	1.95733	0.0208118
TVAGG3_1022360	CM044617:20,878,933..20,879,952(+)	protein serine/threonine kinase protein	1.95515	3.32933e-07
TVAGG3_0314050	CM044621:10,767,627..10,768,409(+)	Initiator binding domain-containing protein [Source:UniProtKB/TrEMBL;Acc:A2G1R5]	1.9546	2.24146e-06
TVAGG3_0261390	CM044621:1,541,468..1,542,448(+)	spectrin binding	1.95314	3.0021e-06
TVAGG3_0273680	CM044621:3,726,156..3,727,574(-)	RGS domain-containing protein [Source:UniProtKB/TrEMBL;Acc:A2DL54]	1.94926	0.0113743
TVAGG3_0306330	CM044621:9,456,284..9,456,760(+)	unspecified product	1.94741	0.000445338
TVAGG3_0362270	CM044621:18,878,621..18,879,256(-)	ubiquitin-dependent ERAD pathway	1.94728	4.79675e-06
TVAGG3_1078430	JAOSJJ010000128:202,238..203,239(+)	Right handed beta helix domain-containing protein [Source:UniProtKB/TrEMBL;Acc:A2FF83]	1.94606	0.0295589
TVAGG3_0427450	CM044621:29,870,130..29,870,474(-)	unspecified product	1.94385	0.00023008
TVAGG3_0564630	CM044618:18,075,115..18,075,597(+)	proline-rich extensin signature family	1.94245	4.75241e-05
TVAGG3_0436030	CM044621:31,238,611..31,240,497(-)	regulation of choline O-acetyltransferase protein	1.94153	0.000235533
TVAGG3_0577460	CM044618:20,237,480..20,239,060(-)	positive regulation of Arp2/3 complex-mediated actin nucleation	1.94077	4.79986e-07
TVAGG3_0017480	CM044620:2,842,574..2,843,590(-)	glycoprotein 38 family	1.94073	4.11721e-06
TVAGG3_0676480	CM044619:10,319,726..10,320,901(-)	phosphoprotein phosphatase protein	1.94013	2.12657e-05
TVAGG3_0374200	CM044621:20,846,351..20,846,836(-)	RNA polymerase II transcription regulator recruiting protein	1.93841	0.000168024
TVAGG3_0924550	CM044617:3,817,673..3,818,308(+)	unspecified product	1.9371	0.00247034
TVAGG3_0242690	CM044620:38,191,389..38,191,676(+)	chromo domain-like family	1.9364	0.0103579
TVAGG3_0472120	CM044618:2,448,607..2,449,539(-)	cysteine-type peptidase protein	1.93626	0.0103717
TVAGG3_0291150	CM044621:6,870,330..6,871,130(-)	putative TM nitroreductase family	1.93585	6.10714e-05
TVAGG3_0058000	CM044620:9,287,169..9,288,005(+)	protein of unknown function (DUF3447)	1.93324	0.00325956
TVAGG3_0191580	CM044620:29,611,637..29,612,083(+)	unspecified product	1.9325	0.0020475
TVAGG3_0564620	CM044618:18,073,552..18,074,865(+)	regulation of choline O-acetyltransferase protein	1.93073	3.21868e-05
TVAGG3_0712290	CM044619:16,280,311..16,280,799(+)	unspecified product	1.93064	1.12589e-05
TVAGG3_0797560	CM044622:3,244,004..3,244,942(+)	protein serine/threonine kinase protein	1.92963	3.04213e-06
TVAGG3_0382800	CM044621:22,274,978..22,276,132(+)	solute carrier family 35 member F6 family	1.92954	0.030187
TVAGG3_0471120	CM044618:2,262,592..2,263,983(-)	glycoprotein 38 family	1.92642	6.93199e-06
TVAGG3_0401620	CM044621:25,584,818..25,585,327(-)	unspecified product	1.92531	0.017531
TVAGG3_0218420	CM044620:34,056,984..34,057,355(+)	unspecified product	1.92527	8.60514e-05
TVAGG3_0501080	CM044618:7,341,108..7,341,683(-)	RNA polymerase II transcription regulator recruiting protein	1.92462	0.0023203
TVAGG3_0967030	CM044617:11,059,866..11,062,064(-)	spectrin binding	1.92405	0.000254619
TVAGG3_1055230	CM044617:26,644,638..26,645,501(-)	protein serine/threonine kinase protein	1.92318	0.00122053
TVAGG3_0264130	CM044621:2,036,534..2,039,179(+)	ankyrin repeat protein family	1.92282	0.00484151
TVAGG3_0769880	CM044619:26,673,536..26,674,330(+)	protein serine/threonine kinase protein	1.91906	0.000563175
TVAGG3_0792050	CM044622:2,273,291..2,273,512(+)	SNARE fusion complex family	1.91866	0.00915909
TVAGG3_0207010	CM044620:32,219,533..32,220,369(-)	spore coat polysaccharide biosynthesis protein SpsA, Chain A domain-containing protein	1.91478	0.00383484
TVAGG3_0653990	CM044619:6,644,456..6,645,496(-)	RelA-associated inhibitor family	1.9117	8.12638e-07
TVAGG3_0187150	CM044620:28,884,177..28,884,914(+)	F5/8 type C domain-containing protein [Source:UniProtKB/TrEMBL;Acc:A2G9Y1]	1.90964	0.000236763
TVAGG3_0923480	CM044617:3,622,924..3,623,580(+)	unspecified product	1.90916	0.00171144
TVAGG3_0913930	CM044617:2,246,851..2,247,258(+)	actin-related protein 2/3 complex protein family	1.90886	2.40404e-07
TVAGG3_0687240	CM044619:12,178,671..12,179,270(-)	zinc finger family	1.90881	0.000197113
TVAGG3_0964490	CM044617:10,598,740..10,603,335(+)	leucine-rich repeats (6 copies)-containing protein	1.90877	0.000206472
TVAGG3_0320000	CM044621:11,788,811..11,789,575(+)	unspecified product	1.90853	2.46311e-05
TVAGG3_0801380	CM044622:3,926,777..3,927,562(+)	protein serine/threonine kinase protein	1.90814	0.000893541
TVAGG3_0977600	CM044617:12,937,317..12,940,508(-)	spectrin binding	1.90788	8.98159e-06
TVAGG3_0290790	CM044621:6,800,800..6,801,042(+)	fatty-acyl-CoA binding	1.9078	0.0494023
TVAGG3_0477380	CM044618:3,260,746..3,261,507(-)	Chitin synthase export chaperone [Source:UniProtKB/TrEMBL;Acc:A2F207]	1.9074	0.005501
TVAGG3_0790400	CM044622:2,052,961..2,053,962(+)	RNA polymerase II transcription regulator recruiting protein	1.90702	1.45107e-06
TVAGG3_0440170	CM044621:31,882,477..31,883,019(-)	ZGC:162945 family	1.90591	0.000138757
TVAGG3_0746080	CM044619:22,639,865..22,640,230(+)	unspecified product	1.90506	0.034475
TVAGG3_0330720	CM044621:13,603,209..13,603,574(+)	unspecified product	1.90499	0.000395621
TVAGG3_0309650	CM044621:9,989,686..9,989,934(-)	protein kinase-like (PK-like) family	1.90234	0.00926922
TVAGG3_0698620	CM044619:14,014,617..14,015,951(-)	unspecified product	1.90001	4.88258e-07
TVAGG3_0222360	CM044620:34,805,006..34,805,635(-)	isopentenyl-diphosphate delta-isomerase protein	1.89894	0.0160871
TVAGG3_0780800	CM044622:823,545..823,997(-)	guanylate cyclase protein	1.89817	0.0431555
TVAGG3_0403900	CM044621:25,970,712..25,971,419(-)	SH3-domain family	1.89708	0.00440802
TVAGG3_0035330	CM044620:5,468,744..5,469,202(-)	unspecified product	1.89529	0.00374986
TVAGG3_0926280	CM044617:4,111,177..4,111,764(+)	GTPase protein	1.89267	0.000713148
TVAGG3_0795520	CM044622:2,809,648..2,810,523(+)	unspecified product	1.88999	0.0291806
TVAGG3_0665640	CM044619:8,571,326..8,571,613(+)	Ankyrin repeat family	1.88985	0.022503
TVAGG3_0365880	CM044621:19,519,581..19,519,961(+)	Tvp15, putative [Source:UniProtKB/TrEMBL;Acc:A2E611]	1.88898	8.62286e-05
TVAGG3_0159940	CM044620:24,439,136..24,440,167(-)	phospholipase C/P1 nuclease family	1.88837	8.54851e-08
TVAGG3_0033890	CM044620:5,205,465..5,208,226(-)	23S ribosomal RNA	1.88826	1.88912e-07
TVAGG3_0477500	CM044618:3,284,271..3,284,819(-)	unspecified product	1.88807	0.00214102
TVAGG3_0639090	CM044619:4,227,621..4,228,601(-)	unspecified product	1.88637	0.000929957
TVAGG3_0429640	CM044621:30,267,142..30,268,623(-)	thiol-dependent ubiquitin-specific protease protein	1.88358	3.60837e-05
TVAGG3_0550830	CM044618:15,574,463..15,575,419(-)	dihydrodipicolinate synthase	1.88203	1.12087e-05
TVAGG3_0725480	CM044619:18,507,213..18,508,103(+)	Right handed beta helix domain-containing protein [Source:UniProtKB/TrEMBL;Acc:A2EDE1]	1.87999	0.0178523
TVAGG3_0354370	CM044621:17,472,703..17,473,299(-)	immunoglobulins domain-containing protein	1.87985	0.000440026
TVAGG3_0154680	CM044620:23,524,206..23,525,150(-)	regulation of cobalamin metabolic process	1.87984	9.91673e-05
TVAGG3_0577860	CM044618:20,305,263..20,305,955(-)	transcription-initiator DNA-binding domain ibd family	1.87843	1.19909e-07
TVAGG3_1071430	JAOSJJ010000087:322,245..322,672(-)	ribonuclease inhibitor domain-containing protein	1.8776	0.000139843
TVAGG3_0757770	CM044619:24,658,541..24,661,060(-)	Surface antigen BspA-like [Source:UniProtKB/TrEMBL;Acc:A2ECY2]	1.87739	0.00117128
TVAGG3_0588290	CM044618:22,012,531..22,013,214(-)	pseudouridine 5'-phosphatase protein	1.87429	0.0226328
TVAGG3_0309870	CM044621:10,026,635..10,027,798(-)	3-methylornithine synthase family	1.87416	3.37374e-06
TVAGG3_0869210	CM044622:15,258,815..15,259,912(-)	cation:chloride symporter protein	1.87337	0.00957597
TVAGG3_0668430	CM044619:8,977,406..8,978,407(+)	RNI-like family	1.87258	0.0016225
TVAGG3_0697630	CM044619:13,823,997..13,824,929(+)	protein kinase protein	1.87185	0.00124604
TVAGG3_0034050	CM044620:5,237,319..5,240,070(+)	23S ribosomal RNA	1.86742	1.97121e-07
TVAGG3_0263510	CM044621:1,900,225..1,900,827(+)	GTPase protein	1.86562	0.000322983
TVAGG3_0816210	CM044622:6,431,439..6,432,181(-)	glycine-rich protein family	1.86518	1.43447e-05
TVAGG3_0662760	CM044619:8,089,337..8,089,930(+)	GTPase protein	1.86367	0.0356753
TVAGG3_0197070	CM044620:30,552,195..30,553,130(-)	protein serine/threonine kinase protein	1.86277	0.0063594
TVAGG3_0049320	CM044620:7,850,800..7,851,798(+)	serine threonine-protein phosphatase family	1.86208	6.09632e-06
TVAGG3_0289530	CM044621:6,553,672..6,554,823(-)	L-fucose isomerase protein	1.86065	0.000604276
TVAGG3_0508440	CM044618:8,548,540..8,549,268(-)	unspecified product	1.85957	0.0223546
TVAGG3_0314660	CM044621:10,856,056..10,856,397(-)	ubiquitin-like family	1.85906	0.000351424
TVAGG3_0589780	CM044618:22,254,106..22,255,941(-)	unspecified product	1.85808	0.0341449
TVAGG3_0345130	CM044621:15,986,208..15,986,465(+)	unspecified product	1.85668	0.0397004
TVAGG3_0481230	CM044618:3,833,234..3,833,482(+)	unspecified product	1.85639	3.51619e-05
TVAGG3_0344180	CM044621:15,856,641..15,857,351(+)	transcription-initiator DNA-binding domain ibd family	1.8549	1.4517e-06
TVAGG3_0462710	CM044618:835,467..836,147(+)	galactose-binding domain-like family	1.85451	7.96164e-05
TVAGG3_0807190	CM044622:4,889,761..4,890,351(+)	tryparedoxin peroxidase	1.85386	0.000157082
TVAGG3_0201720	CM044620:31,415,008..31,415,856(-)	RNA polymerase II transcription regulator recruiting protein	1.85343	0.00182763
TVAGG3_0617220	CM044619:938,551..938,883(-)	response to heat	1.85251	8.46512e-05
TVAGG3_0477330	CM044618:3,251,616..3,252,452(+)	Peptidase C14 caspase domain-containing protein [Source:UniProtKB/TrEMBL;Acc:A2F211]	1.84841	0.000716268
TVAGG3_0048440	CM044620:7,690,225..7,691,544(+)	O-acyltransferase protein	1.84815	3.09777e-05
TVAGG3_0686750	CM044619:12,092,754..12,093,689(+)	protein serine/threonine kinase protein	1.84723	0.00048033
TVAGG3_0515890	CM044618:9,732,001..9,732,248(-)	unspecified product	1.84685	0.000813612
TVAGG3_0982090	CM044617:13,765,909..13,766,406(-)	ubiquitin-like family	1.84375	3.54988e-05
TVAGG3_0974570	CM044617:12,454,375..12,455,049(+)	CUE domain family	1.84195	0.000663817
TVAGG3_0953150	CM044617:8,621,836..8,622,111(-)	BZIP domain-containing protein [Source:UniProtKB/TrEMBL;Acc:A2DG11]	1.84151	0.00513209
TVAGG3_0047310	CM044620:7,408,372..7,409,424(-)	inner nuclear membrane protein heh2-related family	1.84005	0.0459755
TVAGG3_0713130	CM044619:16,437,392..16,438,279(+)	cyclin-like family	1.8388	6.87943e-05
TVAGG3_0496410	CM044618:6,331,240..6,332,214(-)	dihydropyrimidine dehydrogenase (NADP+) protein	1.83863	0.00604511
TVAGG3_0803350	CM044622:4,227,266..4,227,583(-)	Initiator binding domain-containing protein [Source:UniProtKB/TrEMBL;Acc:A2EGY5]	1.8382	0.000234867
TVAGG3_0007310	CM044620:1,213,462..1,214,646(+)	protein ubiquitination	1.838	0.000691029
TVAGG3_0642940	CM044619:4,809,224..4,809,682(-)	unspecified product	1.83748	0.0101694
TVAGG3_0536960	CM044618:13,078,332..13,078,799(+)	glutamine metabolic process	1.83589	0.00537473
TVAGG3_0442550	CM044621:32,275,840..32,276,346(+)	DNA binding	1.83552	0.00357762
TVAGG3_0957840	CM044617:9,449,854..9,450,093(-)	positive regulation of lamellipodium assembly	1.83441	7.25365e-05
TVAGG3_0394740	CM044621:24,411,859..24,412,191(-)	cell redox homeostasis	1.83412	0.000314693
TVAGG3_0996310	CM044617:16,330,393..16,330,917(-)	RNA polymerase II transcription regulator recruiting protein	1.83325	0.00110546
TVAGG3_0659470	CM044619:7,572,362..7,572,586(+)	Mar1 transposase [Source:UniProtKB/TrEMBL;Acc:A2FRY1]	1.83314	0.0335123
TVAGG3_1022350	CM044617:20,875,525..20,877,375(+)	mitochondrial ATP-dependent permease MDL1 family	1.83276	0.000863222
TVAGG3_0442510	CM044621:32,264,240..32,264,635(-)	unspecified product	1.83222	2.27367e-06
TVAGG3_0804230	CM044622:4,443,709..4,444,125(+)	histone H3-1	1.83179	0.0332332
TVAGG3_0623090	CM044619:1,852,380..1,853,591(-)	spectrin binding	1.83121	2.21064e-05
TVAGG3_1010580	CM044617:18,934,208..18,934,666(+)	unspecified product	1.83033	0.00536211
TVAGG3_0557020	CM044618:16,716,839..16,718,806(+)	leucine-rich repeat, isoform f-related family	1.82811	6.1548e-06
TVAGG3_0673290	CM044619:9,771,462..9,772,439(-)	phosphoprotein phosphatase protein	1.82646	1.12846e-05
TVAGG3_0320060	CM044621:11,797,863..11,799,155(+)	unspecified product	1.82629	4.25159e-05
TVAGG3_0320740	CM044621:11,916,014..11,916,370(-)	non-membrane spanning protein tyrosine phosphatase protein	1.82498	7.34658e-06
TVAGG3_0479260	CM044618:3,504,074..3,504,613(-)	Ubiquitin-like domain-containing protein [Source:UniProtKB/TrEMBL;Acc:A2G2I7]	1.82468	0.000280692
TVAGG3_0640310	CM044619:4,408,096..4,409,145(+)	Right handed beta helix domain-containing protein [Source:UniProtKB/TrEMBL;Acc:A2FXM4]	1.82418	0.0171615
TVAGG3_0495580	CM044618:6,184,156..6,185,292(+)	IQ domain-containing protein D family	1.82322	0.000866603
TVAGG3_0536980	CM044618:13,080,036..13,080,509(-)	Dolichyl-diphosphooligosaccharide--protein glycosyltransferase subunit 1 [Source:UniProtKB/TrEMBL;Acc:A2DZU0]	1.82297	3.46737e-05
TVAGG3_0832020	CM044622:8,980,608..8,980,817(+)	unspecified product	1.82287	0.000153936
TVAGG3_0804820	CM044622:4,529,226..4,530,347(-)	spectrin binding	1.8226	0.0102965
TVAGG3_0270980	CM044621:3,208,596..3,209,081(+)	unspecified product	1.82173	0.029643
TVAGG3_0614610	CM044619:507,321..507,764(-)	spermatogenesis	1.81973	0.0234634
TVAGG3_0841970	CM044622:10,773,879..10,774,277(+)	unspecified product	1.81925	1.72262e-05
TVAGG3_0446080	CM044621:32,833,051..32,833,569(-)	unspecified product	1.81831	1.61552e-05
TVAGG3_0594750	CM044618:23,111,080..23,112,168(+)	DNA polymerase delta family	1.81815	0.0267361
TVAGG3_0321330	CM044621:12,024,218..12,024,415(-)	unspecified product	1.81812	0.0140685
TVAGG3_0792740	CM044622:2,382,643..2,383,429(-)	unspecified product	1.81787	1.2241e-05
TVAGG3_0059580	CM044620:9,536,510..9,536,962(-)	unspecified product	1.81607	0.000197903
TVAGG3_0895000	CM044622:19,712,981..19,714,603(-)	cysteine S-palmitoyltransferase protein	1.81555	2.07361e-06
TVAGG3_0181080	CM044620:27,863,489..27,863,677(-)	unspecified product	1.81552	0.00140802
TVAGG3_0769090	CM044619:26,520,404..26,521,408(-)	pectin lyase-like family	1.81546	0.0373774
TVAGG3_0551740	CM044618:15,756,486..15,757,652(+)	protein serine/threonine kinase protein	1.81005	6.07313e-05
TVAGG3_0306240	CM044621:9,431,845..9,432,150(-)	winged helix DNA-binding domain family	1.80945	0.00540405
TVAGG3_0459050	CM044618:257,778..258,083(-)	protein serine/threonine kinase protein	1.80771	0.00212408
TVAGG3_0328540	CM044621:13,264,284..13,265,117(+)	unspecified product	1.80517	0.000130746
TVAGG3_0948560	CM044617:7,850,017..7,850,325(-)	SNARE fusion complex family	1.80439	0.000184804
TVAGG3_0821650	CM044622:7,268,722..7,269,021(+)	dynein intermediate chain binding	1.80413	0.040236
TVAGG3_1054670	CM044617:26,532,396..26,532,890(+)	HMG-box family	1.80405	0.0173878
TVAGG3_0471850	CM044618:2,384,932..2,386,299(-)	amino acid transmembrane transporter protein	1.80181	1.2763e-06
TVAGG3_0839960	CM044622:10,500,962..10,501,729(+)	actinin binding	1.80164	2.24879e-05
TVAGG3_0259390	CM044621:1,155,672..1,156,082(+)	serine-type peptidase protein	1.80065	0.00209418
TVAGG3_0969200	CM044617:11,441,312..11,441,491(-)	unspecified product	1.80016	0.00293072
TVAGG3_0080040	CM044620:12,764,338..12,764,913(+)	UBZ4-type domain-containing protein [Source:UniProtKB/TrEMBL;Acc:A2DSG1]	1.79966	0.00349442
TVAGG3_1024330	CM044617:21,248,327..21,248,635(+)	unspecified product	1.79879	4.54051e-05
TVAGG3_1043290	CM044617:24,416,794..24,418,236(+)	Major Facilitator Superfamily	1.79849	2.34314e-05
TVAGG3_0537210	CM044618:13,122,145..13,123,326(+)	1-aminocyclopropane-1-carboxylate synthase protein	1.79798	0.000108721
TVAGG3_0809890	CM044622:5,353,766..5,354,632(+)	formate/nitrite transporter	1.79652	5.14536e-05
TVAGG3_0798580	CM044622:3,491,484..3,493,454(-)	unspecified product	1.79542	0.0447638
TVAGG3_0480010	CM044618:3,605,709..3,607,160(+)	spectrin binding	1.79432	0.000252972
TVAGG3_0625020	CM044619:2,120,084..2,120,605(-)	small GTPase superfamily, Arf family	1.79294	0.00124208
TVAGG3_0339530	CM044621:15,110,348..15,113,361(+)	cellular response to paclitaxel	1.7927	1.76166e-06
TVAGG3_0397910	CM044621:24,876,654..24,877,436(-)	protein ubiquitination	1.79233	0.00961003
TVAGG3_0804930	CM044622:4,549,704..4,550,417(-)	unspecified product	1.79068	1.00644e-06
TVAGG3_1025620	CM044617:21,464,923..21,465,864(-)	protein serine/threonine kinase protein	1.79013	2.78977e-05
TVAGG3_0739390	CM044619:21,582,220..21,582,771(+)	retrograde vesicle-mediated transport, Golgi to ER	1.79007	0.000613348
TVAGG3_1048990	CM044617:25,524,948..25,526,120(+)	tubby protein, chain A domain-containing protein	1.78885	4.21182e-05
TVAGG3_0500610	CM044618:7,266,096..7,267,127(-)	unspecified product	1.78859	0.000127186
TVAGG3_0792020	CM044622:2,268,256..2,270,946(+)	antigen BSP-related family	1.78844	0.000212332
TVAGG3_0742150	CM044619:22,094,297..22,095,739(+)	Major Facilitator Superfamily	1.78786	0.0128949
TVAGG3_0858820	CM044622:13,418,517..13,419,140(-)	protein ubiquitination	1.78756	0.00330238
TVAGG3_0537180	CM044618:13,105,140..13,106,333(-)	unspecified product	1.78698	0.0016632
TVAGG3_0577920	CM044618:20,316,839..20,317,810(-)	positive regulation of hh target transcription factor protein	1.78586	0.000234224
TVAGG3_0319890	CM044621:11,769,039..11,770,013(+)	Right handed beta helix domain-containing protein [Source:UniProtKB/TrEMBL;Acc:A2E1F9]	1.7857	0.0358841
TVAGG3_0859140	CM044622:13,471,288..13,471,731(+)	Bap-like [Source:UniProtKB/TrEMBL;Acc:A2FGZ5]	1.78376	0.000244483
TVAGG3_0249260	CM044620:39,323,444..39,324,643(-)	glucose import	1.7828	7.01163e-07
TVAGG3_0460460	CM044618:469,108..470,307(+)	unspecified product	1.78268	0.0143749
TVAGG3_0506460	CM044618:8,182,111..8,183,754(+)	methyltransferase domain-containing protein	1.78265	0.000163371
TVAGG3_0726640	CM044619:18,685,469..18,685,780(+)	RING finger and transmembrane domain-containing protein 1/2 family	1.7819	0.000240705
TVAGG3_1025120	CM044617:21,378,628..21,379,716(-)	phosphoprotein phosphatase protein	1.78134	0.00660929
TVAGG3_0133030	CM044620:20,088,277..20,088,726(-)	unspecified product	1.77933	0.00114262
TVAGG3_0212240	CM044620:33,040,545..33,041,786(-)	antigen BSP-related family	1.77926	0.0200202
TVAGG3_0811930	CM044622:5,737,315..5,738,307(+)	protein serine/threonine kinase protein	1.77591	5.95163e-05
TVAGG3_0671490	CM044619:9,439,781..9,440,908(-)	phosphoprotein phosphatase protein	1.77472	3.34764e-06
TVAGG3_0673040	CM044619:9,723,524..9,724,414(-)	protein delipidation	1.77373	0.00221777
TVAGG3_0553500	CM044618:16,080,098..16,080,652(+)	TolA, putative [Source:UniProtKB/TrEMBL;Acc:A2FE19]	1.77219	3.449e-05
TVAGG3_0483440	CM044618:4,161,238..4,161,666(-)	actin binding	1.7713	9.11468e-07
TVAGG3_0160200	CM044620:24,484,452..24,484,817(-)	unspecified product	1.77094	0.000842833
TVAGG3_0451850	CM044621:33,766,948..33,767,613(-)	unspecified product	1.77068	0.00072478
TVAGG3_0286770	CM044621:6,090,136..6,090,729(-)	Rab5b GTPase	1.77001	0.000165379
TVAGG3_0354330	CM044621:17,462,774..17,463,466(+)	DUF4201 domain-containing protein [Source:UniProtKB/TrEMBL;Acc:A2EB58]	1.7688	0.00230173
TVAGG3_0729980	CM044619:19,317,315..19,318,025(+)	glycosyltransferase family	1.76781	0.0470868
TVAGG3_0941640	CM044617:6,729,801..6,730,184(-)	unspecified product	1.76778	0.0112754
TVAGG3_0837820	CM044622:10,058,436..10,059,155(-)	oxidized pyrimidine nucleobase lesion DNA N-glycosylase protein	1.76533	0.0422884
TVAGG3_0673680	CM044619:9,828,813..9,829,391(-)	GTPase protein	1.76293	0.000175563
TVAGG3_0220670	CM044620:34,495,479..34,496,927(-)	unspecified product	1.7586	0.0257288
TVAGG3_0441600	CM044621:32,124,465..32,124,953(-)	unspecified product	1.7584	0.000317977
TVAGG3_0361640	CM044621:18,756,549..18,759,170(+)	unspecified product	1.75733	5.45393e-05
TVAGG3_0675370	CM044619:10,115,297..10,115,641(-)	unspecified product	1.75258	0.0010972
TVAGG3_0924080	CM044617:3,738,100..3,738,747(+)	lipid-binding START domain-containing protein	1.75205	1.27216e-06
TVAGG3_0342400	CM044621:15,594,837..15,595,394(+)	DUF4468 domain-containing protein [Source:UniProtKB/TrEMBL;Acc:A2F2W2]	1.75196	0.0397957
TVAGG3_0520710	CM044618:10,490,559..10,491,110(+)	haloacid dehalogenase, nucleotidase-like family protein family	1.75181	0.00733244
TVAGG3_0089170	CM044620:14,159,539..14,159,829(+)	transcriptional coactivator Pc4, Chain A domain-containing protein	1.7514	0.000730823
TVAGG3_0807370	CM044622:4,922,345..4,922,800(-)	unspecified product	1.75128	0.0433892
TVAGG3_0993960	CM044617:15,954,809..15,955,624(+)	RNA polymerase II transcription regulator recruiting protein	1.75105	4.60685e-06
TVAGG3_0181900	CM044620:28,011,364..28,012,122(+)	O-methyltransferase protein	1.75002	0.0128071
TVAGG3_0045080	CM044620:7,027,985..7,029,061(-)	glycosyltransferase family	1.74951	0.00168157
TVAGG3_0539850	CM044618:13,564,262..13,564,648(+)	ER to Golgi vesicle-mediated transport	1.74911	0.0100103
TVAGG3_0267960	CM044621:2,768,752..2,769,165(+)	unspecified product	1.74874	2.48181e-05
TVAGG3_0798440	CM044622:3,440,810..3,441,298(+)	unspecified product	1.74787	0.000211193
TVAGG3_0545220	CM044618:14,639,906..14,640,556(-)	hydroxyacylglutathione hydrolase gloc family	1.74513	0.00652862
TVAGG3_0418000	CM044621:28,288,911..28,289,087(+)	unspecified product	1.74339	0.000726462
TVAGG3_0320050	CM044621:11,796,721..11,797,125(-)	beta-lactamase family	1.74313	6.27925e-05
TVAGG3_0384510	CM044621:22,568,207..22,568,950(+)	glycine-rich protein family	1.73938	0.00955145
TVAGG3_0221210	CM044620:34,614,565..34,618,284(-)	fibronectin type 3 domain-containing protein	1.73935	8.42682e-05
TVAGG3_0344810	CM044621:15,936,937..15,937,338(+)	t-SNARE coiled-coil homology domain-containing protein [Source:UniProtKB/TrEMBL;Acc:A2ERP1]	1.73887	0.00115632
TVAGG3_0542020	CM044618:14,051,545..14,052,813(+)	glycosyl hydrolases family 43	1.73881	4.6128e-06
TVAGG3_0331370	CM044621:13,716,211..13,716,627(-)	unspecified product	1.73881	0.00794077
TVAGG3_0542980	CM044618:14,231,453..14,232,436(-)	unspecified product	1.73847	0.0397449
TVAGG3_0299420	CM044621:8,294,784..8,295,203(-)	glycoprotein 38 family	1.73783	0.00115393
TVAGG3_0662800	CM044619:8,096,575..8,097,018(-)	unspecified product	1.73689	0.00164699
TVAGG3_0662810	CM044619:8,097,053..8,097,652(-)	unspecified product	1.73607	0.00050038
TVAGG3_0325200	CM044621:12,741,185..12,742,135(+)	protein serine/threonine kinase protein	1.73588	3.77797e-06
TVAGG3_0182140	CM044620:28,054,479..28,055,234(-)	NUBPL iron-transfer P-loop NTPase (ParA) family	1.73534	8.91523e-05
TVAGG3_1046890	CM044617:25,106,584..25,107,192(-)	glucokinase protein	1.73499	0.0449848
TVAGG3_0000660	CM044620:131,424..131,669(-)	unspecified product	1.73255	0.00131774
TVAGG3_1037510	CM044617:23,462,096..23,462,587(+)	unspecified product	1.73239	0.000355306
TVAGG3_0510470	CM044618:8,859,897..8,860,322(+)	Initiator binding domain-containing protein [Source:UniProtKB/TrEMBL;Acc:A2G798]	1.73166	8.17095e-06
TVAGG3_0977470	CM044617:12,919,128..12,919,496(-)	unspecified product	1.73134	2.04625e-05
TVAGG3_0742090	CM044619:22,080,195..22,080,758(+)	guanine deglycation, methylglyoxal removal	1.73064	1.12871e-05
TVAGG3_0410730	CM044621:27,041,298..27,042,485(-)	protein kinase protein	1.73056	0.0360134
TVAGG3_0910740	CM044617:1,771,033..1,772,175(+)	glycoprotein 38 family	1.72802	0.0370972
TVAGG3_0012230	CM044620:2,021,588..2,021,845(+)	unspecified product	1.72654	0.00196859
TVAGG3_0999050	CM044617:16,921,658..16,923,595(+)	ubiquitinyl hydrolase protein	1.72627	0.00204958
TVAGG3_0349970	CM044621:16,765,253..16,765,828(-)	rubrerythrin family	1.72382	1.34666e-05
TVAGG3_0983590	CM044617:14,039,722..14,040,777(-)	ubiquitin protein ligase protein	1.72265	0.00111233
TVAGG3_0648700	CM044619:5,799,629..5,800,732(-)	glycosyltransferase family	1.72185	0.00139857
TVAGG3_0323030	CM044621:12,336,416..12,337,477(-)	integrase catalytic region-containing protein	1.72179	0.02924
TVAGG3_0438190	CM044621:31,575,703..31,576,506(-)	unspecified product	1.72169	3.61914e-05
TVAGG3_0821010	CM044622:7,175,156..7,176,292(-)	VPS9 domain-containing protein [Source:UniProtKB/TrEMBL;Acc:A2EFJ6]	1.72152	1.87456e-05
TVAGG3_0656500	CM044619:7,090,979..7,091,557(+)	GTPase protein	1.72132	0.0019007
TVAGG3_0034020	CM044620:5,230,985..5,233,747(+)	23S ribosomal RNA	1.72126	2.51862e-06
TVAGG3_1087160	JAOSJJ010000172:122,393..122,824(-)	unspecified product	1.72124	0.000807614
TVAGG3_0047210	CM044620:7,377,669..7,379,183(-)	M60 like 2 family	1.71944	8.64376e-05
TVAGG3_1054740	CM044617:26,542,323..26,542,748(+)	unspecified product	1.71916	0.00137729
TVAGG3_0283090	CM044621:5,444,523..5,444,894(+)	profilin (actin-binding protein) family	1.71888	0.000555021
TVAGG3_1056150	CM044617:26,805,743..26,806,192(+)	unspecified product	1.71837	4.03275e-06
TVAGG3_0862630	CM044622:14,142,625..14,142,900(-)	unspecified product	1.71803	0.0356234
TVAGG3_0033990	CM044620:5,224,658..5,227,415(+)	23S ribosomal RNA	1.71786	1.53166e-06
TVAGG3_0974120	CM044617:12,365,796..12,366,029(-)	hyaluronan / mRNA binding family	1.71763	0.0009351
TVAGG3_0562590	CM044618:17,663,698..17,664,156(+)	iron-sulfur transferase protein	1.71705	0.000183088
TVAGG3_0148440	CM044620:22,575,198..22,575,815(-)	Ubiquitin-like domain-containing protein [Source:UniProtKB/TrEMBL;Acc:A2FVB5]	1.7159	1.70691e-05
TVAGG3_0126700	CM044620:19,162,681..19,163,574(-)	ATPase activity, coupled to transmembrane movement of substances	1.71578	0.0027131
TVAGG3_0708080	CM044619:15,615,110..15,615,904(+)	RNA polymerase II transcription regulator recruiting protein	1.71257	0.000143949
TVAGG3_0309640	CM044621:9,988,945..9,989,655(-)	protein serine/threonine kinase protein	1.71252	0.000130744
TVAGG3_0754940	CM044619:24,173,307..24,174,386(-)	regulation of choline O-acetyltransferase protein	1.71251	0.00230983
TVAGG3_0204420	CM044620:31,861,413..31,861,874(-)	unspecified product	1.71249	0.0451938
TVAGG3_0593770	CM044618:22,961,468..22,966,669(+)	platelet formation protein family	1.71205	0.000117953
TVAGG3_0033920	CM044620:5,211,798..5,214,562(-)	23S ribosomal RNA	1.71069	2.33385e-06
TVAGG3_0642050	CM044619:4,681,948..4,682,259(-)	unspecified product	1.71006	0.000429176
TVAGG3_0675630	CM044619:10,160,590..10,161,474(-)	SAM (S-adenosyl methionine) transporter family	1.70943	0.00967998
TVAGG3_0684320	CM044619:11,671,624..11,674,128(+)	spectrin binding	1.70891	2.46741e-05
TVAGG3_0192070	CM044620:29,730,243..29,730,686(+)	unspecified product	1.70763	0.00516917
TVAGG3_0680930	CM044619:11,139,610..11,140,491(-)	phosphoprotein phosphatase protein	1.70664	2.12833e-05
TVAGG3_0205170	CM044620:31,970,219..31,970,692(-)	cysteine proteinases family	1.7066	6.1585e-05
TVAGG3_0640280	CM044619:4,398,650..4,399,015(+)	cell redox homeostasis	1.70645	0.000870635
TVAGG3_0662820	CM044619:8,097,665..8,098,750(-)	unspecified product	1.70616	0.000582304
TVAGG3_0197770	CM044620:30,702,787..30,703,254(+)	unspecified product	1.70502	0.00762348
TVAGG3_0328420	CM044621:13,242,915..13,243,310(-)	unspecified product	1.70358	0.0176745
TVAGG3_0278560	CM044621:4,608,311..4,611,586(+)	Autophagy-related protein 2 [Source:UniProtKB/TrEMBL;Acc:A2F8F7]	1.70315	0.00105294
TVAGG3_0476410	CM044618:3,084,475..3,085,422(-)	unspecified product	1.70232	0.00864111
TVAGG3_0536790	CM044618:13,045,192..13,046,610(-)	S-adenosylmethionine-dependent tRNA (m5U54) methyltransferase protein	1.70147	0.000228849
TVAGG3_0187500	CM044620:28,941,139..28,941,525(+)	unspecified product	1.69952	0.000294537
TVAGG3_0309920	CM044621:10,035,712..10,036,536(+)	Transmembrane protein [Source:UniProtKB/TrEMBL;Acc:A2EB83]	1.69835	0.0249515
TVAGG3_0201100	CM044620:31,309,948..31,310,526(-)	GTPase protein	1.69825	0.00492958
TVAGG3_1028550	CM044617:21,963,731..21,964,252(-)	unspecified product	1.69795	0.000522445
TVAGG3_1056170	CM044617:26,808,498..26,809,154(-)	transcription-initiator DNA-binding domain ibd family	1.69769	0.00117311
TVAGG3_0916040	CM044617:2,562,003..2,562,200(-)	unspecified product	1.69676	0.00943185
TVAGG3_0601220	CM044618:24,246,189..24,246,503(+)	post-chaperonin tubulin folding pathway	1.6934	0.000632576
TVAGG3_0383940	CM044621:22,436,518..22,436,916(-)	unspecified product	1.6933	0.0111881
TVAGG3_0760370	CM044619:25,014,553..25,014,975(-)	unspecified product	1.69281	0.00268266
TVAGG3_0926980	CM044617:4,265,302..4,265,637(+)	Ovule protein [Source:UniProtKB/TrEMBL;Acc:A2E8S4]	1.69193	0.00582672
TVAGG3_0619270	CM044619:1,262,932..1,263,356(-)	unspecified product	1.69159	0.0020278
TVAGG3_0281440	CM044621:5,142,780..5,143,307(+)	NO signaling/Golgi transport ligand-binding domain family	1.69042	0.000512521
TVAGG3_0727420	CM044619:18,830,848..18,831,624(+)	Major Facilitator Superfamily	1.68984	0.00146768
TVAGG3_0560250	CM044618:17,222,307..17,223,068(-)	glucose import	1.68961	0.0148396
TVAGG3_0669220	CM044619:9,105,407..9,106,564(-)	phosphoprotein phosphatase protein	1.68795	0.000329125
TVAGG3_0798560	CM044622:3,485,458..3,486,342(-)	Rab-GTPase-TBC domain family	1.68634	0.0112176
TVAGG3_0354380	CM044621:17,472,334..17,472,585(-)	unspecified product	1.6861	0.00381609
TVAGG3_0762130	CM044619:25,297,787..25,301,530(-)	experimental autoimmune prostatitis antigen 2-related family	1.68432	2.45302e-06
TVAGG3_0033940	CM044620:5,214,865..5,216,412(-)	small subunit ribosomal RNA	1.684	0.0190405
TVAGG3_0606220	CM044618:25,128,372..25,128,845(-)	unspecified product	1.68363	0.013249
TVAGG3_0519620	CM044618:10,342,620..10,343,006(+)	unspecified product	1.68252	0.000254078
TVAGG3_0255340	CM044621:156,864..157,097(+)	unspecified product	1.68204	0.00270032
TVAGG3_0966370	CM044617:10,945,397..10,946,416(+)	BAR domain-containing protein [Source:UniProtKB/TrEMBL;Acc:A2DGE1]	1.68049	2.09508e-05
TVAGG3_0218230	CM044620:33,995,633..33,997,129(-)	protein serine/threonine kinase protein	1.67809	0.000610267
TVAGG3_0923410	CM044617:3,607,069..3,607,365(+)	SNARE fusion complex family	1.67675	3.3498e-05
TVAGG3_0701560	CM044619:14,523,914..14,524,858(-)	unspecified product	1.67575	0.000542696
TVAGG3_0982970	CM044617:13,915,878..13,916,507(+)	transcription-initiator DNA-binding domain ibd family	1.67326	6.59314e-05
TVAGG3_0684370	CM044619:11,683,059..11,690,816(+)	cyclin dependent kinase-5 activator family	1.67277	0.0265941
TVAGG3_0828150	CM044622:8,370,102..8,371,058(+)	nitronate monooxygenase family	1.67263	0.000454982
TVAGG3_1037480	CM044617:23,458,261..23,459,409(+)	Bap-like [Source:UniProtKB/TrEMBL;Acc:A2DTQ4]	1.67209	0.00658178
TVAGG3_0227910	CM044620:35,648,801..35,650,648(+)	photosystem I iron-sulfur center-related family	1.66694	0.00413546
TVAGG3_0319550	CM044621:11,700,579..11,701,817(-)	GTPase, IMAP family member-related family	1.66653	0.000186725
TVAGG3_0059290	CM044620:9,492,525..9,493,109(+)	ATPase activity, coupled to transmembrane movement of substances	1.66621	0.00220743
TVAGG3_0330870	CM044621:13,636,761..13,637,082(+)	unspecified product	1.66576	0.0251574
TVAGG3_0287910	CM044621:6,289,982..6,290,314(-)	PLAC8 family	1.66447	3.13389e-05
TVAGG3_0837430	CM044622:9,948,145..9,948,591(-)	hem-degrading protein family	1.66342	0.00402756
TVAGG3_0445600	CM044621:32,769,384..32,769,860(-)	RNA polymerase II transcription regulator recruiting protein	1.66203	0.00177726
TVAGG3_0671500	CM044619:9,441,824..9,443,638(+)	norepinephrine secretion	1.66184	0.00012393
TVAGG3_0034080	CM044620:5,243,635..5,246,389(+)	23S ribosomal RNA	1.66176	2.551e-06
TVAGG3_0211040	CM044620:32,818,359..32,819,282(+)	phosphoprotein phosphatase protein	1.66143	0.00256068
TVAGG3_0326110	CM044621:12,871,442..12,872,881(+)	armadillo (ARM) repeat-containing protein family	1.66142	0.000505748
TVAGG3_0365190	CM044621:19,372,022..19,373,170(-)	phosphoprotein phosphatase protein	1.66111	0.000258332
TVAGG3_0069360	CM044620:11,014,127..11,014,870(+)	thiosulfate sulfurtransferase protein	1.66055	0.00158513
TVAGG3_0623100	CM044619:1,854,545..1,854,811(-)	unspecified product	1.65983	0.0196162
TVAGG3_0394540	CM044621:24,377,843..24,379,468(-)	unspecified product	1.65817	2.42426e-05
TVAGG3_0049820	CM044620:8,036,703..8,038,970(+)	protein ubiquitination	1.65675	0.00764273
TVAGG3_0907710	CM044617:1,309,389..1,309,931(+)	RNA polymerase II transcription regulator recruiting protein	1.6562	0.000500982
TVAGG3_0382910	CM044621:22,293,048..22,294,718(+)	spectrin binding	1.65434	0.00072588
TVAGG3_0322790	CM044621:12,282,783..12,283,367(+)	GTPase protein	1.65392	5.24619e-05
TVAGG3_0292810	CM044621:7,136,382..7,137,236(+)	NUBPL iron-transfer P-loop NTPase (ParA) family	1.65269	0.000553275
TVAGG3_0212360	CM044620:33,063,687..33,064,259(-)	oxidoreductase activity, acting on NAD(P)H, oxygen as acceptor	1.64924	0.000966738
TVAGG3_0680550	CM044619:11,065,972..11,067,051(+)	unspecified product	1.64624	0.0177587
TVAGG3_0580460	CM044618:20,753,863..20,755,290(+)	sphingomyelin catabolic process	1.64624	0.00636717
TVAGG3_0157760	CM044620:24,075,411..24,076,001(+)	unspecified product	1.64622	0.0108836
TVAGG3_0524170	CM044618:11,013,861..11,014,268(+)	helicase protein	1.64588	0.0064769
TVAGG3_0173710	CM044620:26,618,528..26,618,986(+)	EF-hand family	1.64574	5.82997e-05
TVAGG3_0516070	CM044618:9,761,555..9,762,550(+)	MDH domain-containing protein	1.64554	0.0496821
TVAGG3_0858710	CM044622:13,380,036..13,382,276(+)	ribonuclease H protein family	1.64202	9.5469e-05
TVAGG3_0677510	CM044619:10,536,246..10,536,719(-)	adenylate cyclase protein	1.64135	0.0302678
TVAGG3_0222560	CM044620:34,861,037..34,861,558(-)	unspecified product	1.6401	0.00494195
TVAGG3_0320040	CM044621:11,795,185..11,795,946(-)	beta-lactamase family	1.63774	0.000229947
TVAGG3_0963730	CM044617:10,471,809..10,472,315(+)	p1 nuclease domain-containing protein	1.63676	0.00272532
TVAGG3_0273620	CM044621:3,715,825..3,716,391(+)	retrograde vesicle-mediated transport, Golgi to ER	1.63609	0.000599663
TVAGG3_0712240	CM044619:16,268,831..16,269,694(+)	vacuolar protein sorting-associated protein 26 family	1.63552	0.00370862
TVAGG3_0046940	CM044620:7,337,481..7,338,182(+)	4-carboxymuconolactone decarboxylase family protein family	1.63528	2.34436e-05
TVAGG3_0717470	CM044619:17,197,647..17,198,387(+)	protein of unknown function (DUF542)	1.63485	0.000148721
TVAGG3_0233560	CM044620:36,647,601..36,648,221(+)	pre-mRNA 3'-splice site binding	1.63482	0.00506892
TVAGG3_0924090	CM044617:3,739,205..3,739,408(+)	unspecified product	1.63456	9.18641e-05
TVAGG3_0274900	CM044621:3,996,575..3,997,345(-)	transcription factor, enhancer of yellow 2 family	1.63335	6.465e-05
TVAGG3_0983860	CM044617:14,092,420..14,092,734(+)	structural constituent of ribosome	1.63324	0.0139779
TVAGG3_0471860	CM044618:2,387,751..2,388,503(+)	cysteine-type peptidase protein	1.63324	0.000173551
TVAGG3_0323530	CM044621:12,422,648..12,422,956(-)	unspecified product	1.63265	0.0358446
TVAGG3_0253520	CM044620:40,037,760..40,038,509(+)	protein serine/threonine kinase protein	1.6308	0.00140189
TVAGG3_0774410	CM044619:27,476,567..27,477,643(+)	phosphoprotein phosphatase protein	1.6307	0.019922
TVAGG3_0862270	CM044622:14,066,108..14,066,851(-)	winged helix DNA-binding domain family	1.62809	0.0141455
TVAGG3_0565730	CM044618:18,307,586..18,308,002(+)	unspecified product	1.62737	0.0357601
TVAGG3_0315040	CM044621:10,913,715..10,914,719(+)	thioredoxin-disulfide reductase protein	1.6258	0.00139659
TVAGG3_0849320	CM044622:11,856,275..11,857,255(-)	unspecified product	1.62504	0.0182289
TVAGG3_0085060	CM044620:13,517,798..13,518,073(-)	cystatin/monellin family	1.62428	3.18709e-05
TVAGG3_0969070	CM044617:11,414,652..11,416,028(+)	XAA-PRO dIpeptidase family	1.62383	0.000236473
TVAGG3_0046130	CM044620:7,199,783..7,200,679(+)	basic amino acid transmembrane export protein, SEVEN transmembrane protein 1-related family	1.62209	0.00140029
TVAGG3_0272300	CM044621:3,478,088..3,478,780(+)	Tetraspanin family protein [Source:UniProtKB/TrEMBL;Acc:A2DI21]	1.6219	0.00165102
TVAGG3_0445640	CM044621:32,773,823..32,775,028(-)	phosphoprotein phosphatase protein	1.62122	0.000166447
TVAGG3_0390370	CM044621:23,563,670..23,564,104(+)	unspecified product	1.62037	0.00256478
TVAGG3_0506380	CM044618:8,169,574..8,170,752(+)	unspecified product	1.61979	0.00371994
TVAGG3_1051410	CM044617:25,998,092..26,003,686(-)	lipid binding	1.61971	0.00482463
TVAGG3_0186380	CM044620:28,746,392..28,747,435(+)	Right handed beta helix domain-containing protein [Source:UniProtKB/TrEMBL;Acc:A2EZN5]	1.61946	0.00374735
TVAGG3_1040650	CM044617:24,004,596..24,005,060(-)	glycine-rich protein family	1.61943	0.00143417
TVAGG3_0366500	CM044621:19,625,783..19,626,829(-)	Right handed beta helix domain-containing protein [Source:UniProtKB/TrEMBL;Acc:A2E654]	1.61856	0.000246167
TVAGG3_0939270	CM044617:6,365,881..6,367,008(-)	protein serine/threonine kinase protein	1.61408	0.000131776
TVAGG3_0388580	CM044621:23,288,098..23,288,325(+)	unspecified product	1.61382	0.023274
TVAGG3_1025600	CM044617:21,461,733..21,461,945(+)	unspecified product	1.61319	0.000340296
TVAGG3_0056900	CM044620:9,155,398..9,155,850(-)	prefoldin subunit family	1.61231	0.00204738
TVAGG3_0363880	CM044621:19,168,261..19,168,833(-)	ubiquitin-like family	1.61161	0.000545721
TVAGG3_0288960	CM044621:6,466,325..6,466,561(-)	unspecified product	1.61088	0.00637519
TVAGG3_0429950	CM044621:30,313,060..30,313,818(+)	4-carboxymuconolactone decarboxylase family protein family	1.60962	2.47557e-05
TVAGG3_0890080	CM044622:18,830,348..18,831,517(+)	temperature-gated cation channel protein	1.6086	0.0254688
TVAGG3_0355950	CM044621:17,735,791..17,736,267(-)	Ubiquitin-like domain-containing protein [Source:UniProtKB/TrEMBL;Acc:A2EN96]	1.6074	0.0058902
TVAGG3_0955230	CM044617:9,022,296..9,023,066(-)	Mediator complex subunit 18 [Source:UniProtKB/TrEMBL;Acc:A2EU22]	1.60708	0.0226394
TVAGG3_0754300	CM044619:24,060,848..24,061,585(-)	ubiquitin-like family	1.60689	0.00313184
TVAGG3_0422070	CM044621:28,928,681..28,929,508(-)	antigen BSP-related family	1.60632	0.000154888
TVAGG3_0980480	CM044617:13,482,135..13,482,398(-)	unspecified product	1.60537	0.00097348
TVAGG3_0830010	CM044622:8,678,429..8,679,155(-)	unspecified product	1.60498	0.00286172
TVAGG3_0892140	CM044622:19,193,307..19,193,837(+)	unspecified product	1.60491	0.0373304
TVAGG3_0902420	CM044617:521,376..522,314(-)	cyclin family	1.60466	0.00611781
TVAGG3_0077140	CM044620:12,306,881..12,309,460(-)	S-layer like family, C-terminal region-containing protein	1.60383	0.0471681
TVAGG3_0266710	CM044621:2,517,448..2,518,212(+)	glycine-rich protein family	1.602	0.000687028
TVAGG3_0770340	CM044619:26,746,601..26,748,025(-)	STKc AGC domain-containing protein	1.60159	0.00131456
TVAGG3_0547510	CM044618:15,001,238..15,001,828(-)	unspecified product	1.60138	0.00318754
TVAGG3_1071450	JAOSJJ010000087:323,776..324,351(-)	RNA polymerase II transcription regulator recruiting protein	1.60061	0.0024359
TVAGG3_1014520	CM044617:19,547,563..19,548,150(-)	small Rab GTPase RabD2	1.60038	0.000396722
TVAGG3_0362980	CM044621:18,983,043..18,983,519(+)	RNA polymerase II transcription regulator recruiting protein	1.59893	2.13895e-05
TVAGG3_0283780	CM044621:5,584,545..5,585,723(+)	protein serine/threonine kinase protein	1.59808	3.7545e-05
TVAGG3_0565180	CM044618:18,196,486..18,198,468(-)	unspecified product	1.59765	0.0291732
TVAGG3_0276830	CM044621:4,335,175..4,336,323(-)	vault protein inter-alpha-trypsin domain-containing protein	1.59721	0.016299
TVAGG3_0507650	CM044618:8,381,273..8,382,433(-)	ubiquitin-protein transferase protein	1.597	0.00511103
TVAGG3_0663080	CM044619:8,169,578..8,170,039(-)	unspecified product	1.59647	0.0368264
TVAGG3_0283210	CM044621:5,470,186..5,470,443(+)	unspecified product	1.59532	7.64653e-05
TVAGG3_0913950	CM044617:2,250,996..2,251,583(-)	RNA polymerase II transcription regulator recruiting protein	1.59493	0.000906821
TVAGG3_0218210	CM044620:33,991,372..33,992,283(-)	phosphoprotein phosphatase protein	1.59259	0.000110092
TVAGG3_0772970	CM044619:27,162,445..27,162,885(+)	YjbQ-like superfamily	1.59229	0.0485012
TVAGG3_1090830	JAOSJJ010000186:145,107..145,964(-)	unspecified product	1.59195	0.012191
TVAGG3_0896690	CM044622:19,997,391..19,997,774(-)	unspecified product	1.59188	0.000210342
TVAGG3_0178370	CM044620:27,417,670..27,418,413(-)	thiosulfate sulfurtransferase protein	1.59074	0.00590443
TVAGG3_0308940	CM044621:9,853,214..9,853,829(+)	unspecified product	1.59047	0.000253326
TVAGG3_0717590	CM044619:17,219,957..17,220,472(+)	serine-type peptidase protein	1.59003	0.000947588
TVAGG3_0464320	CM044618:1,070,546..1,071,220(+)	protein serine/threonine kinase protein	1.58885	0.00165495
TVAGG3_0839160	CM044622:10,325,969..10,327,357(+)	armadillo (ARM) repeat-containing protein family	1.58867	0.000712827
TVAGG3_0987090	CM044617:14,683,554..14,684,186(-)	unspecified product	1.58688	0.0114438
TVAGG3_0159990	CM044620:24,446,851..24,447,216(+)	unspecified product	1.58684	0.034563
TVAGG3_0313750	CM044621:10,712,983..10,713,390(-)	sorting nexin C terminal-containing protein	1.58437	2.14547e-05
TVAGG3_0350380	CM044621:16,837,815..16,838,063(-)	unspecified product	1.58432	0.0267798
TVAGG3_0187850	CM044620:29,002,389..29,003,507(+)	negative regulation of peptidyl-cysteine S-nitrosylation	1.58372	0.000351257
TVAGG3_0798000	CM044622:3,334,020..3,334,586(-)	unspecified product	1.58364	0.00534895
TVAGG3_0928040	CM044617:4,429,850..4,430,422(-)	guanylate kinase protein	1.58364	0.000545279
TVAGG3_0931140	CM044617:4,936,681..4,937,604(-)	protein serine/threonine kinase protein	1.58244	0.00588476
TVAGG3_0570480	CM044618:19,062,804..19,063,139(-)	unspecified product	1.58082	0.0143073
TVAGG3_0611830	CM044618:26,051,769..26,052,656(+)	carbohydrate kinase protein	1.58044	0.000293761
TVAGG3_0143860	CM044620:21,863,062..21,863,235(+)	unspecified product	1.57997	0.0191321
TVAGG3_1012380	CM044617:19,216,769..19,217,824(-)	unspecified product	1.57747	0.00797975
TVAGG3_0543840	CM044618:14,390,018..14,390,422(+)	Chibby family	1.57629	0.0108066
TVAGG3_0238740	CM044620:37,478,873..37,479,886(+)	ankyrin repeat protein family	1.57574	0.000211551
TVAGG3_0287340	CM044621:6,198,941..6,200,242(+)	protein kinase protein	1.5746	0.0047153
TVAGG3_0300500	CM044621:8,487,360..8,489,321(-)	regulation of response to stimulus	1.57325	0.0219317
TVAGG3_1015900	CM044617:19,789,743..19,790,741(-)	transmembrane transporter protein	1.57323	0.00225251
TVAGG3_0204870	CM044620:31,931,590..31,931,997(-)	unspecified product	1.573	0.00109416
TVAGG3_0302640	CM044621:8,833,436..8,834,116(+)	protein kinase protein	1.57289	0.00189088
TVAGG3_0288760	CM044621:6,420,502..6,421,638(+)	unspecified product	1.57174	0.00484032
TVAGG3_0604790	CM044618:24,910,952..24,911,680(+)	unspecified product	1.57101	0.0303676
TVAGG3_0445460	CM044621:32,743,552..32,743,923(-)	lyase-related-related family	1.57072	0.0441459
TVAGG3_0048120	CM044620:7,620,700..7,622,136(+)	3'-5' exonuclease protein	1.56941	0.00220342
TVAGG3_0211540	CM044620:32,915,268..32,916,140(+)	quercetin 2,3-dioxygenase protein	1.56543	0.00353881
TVAGG3_0542770	CM044618:14,198,195..14,199,244(+)	unspecified product	1.56379	0.0135008
TVAGG3_0405160	CM044621:26,164,062..26,164,358(+)	unspecified product	1.56379	0.0261083
TVAGG3_0276070	CM044621:4,195,570..4,196,052(-)	RNA polymerase II transcription regulator recruiting protein	1.56255	0.000261893
TVAGG3_0976790	CM044617:12,792,271..12,792,735(+)	protein of unknown function, DUF3237	1.56195	0.00401417
TVAGG3_0315890	CM044621:11,086,777..11,087,061(+)	unspecified product	1.56167	0.000174388
TVAGG3_0263650	CM044621:1,927,778..1,928,659(-)	RNA polymerase II transcription regulator recruiting protein	1.56121	0.00039259
TVAGG3_0957560	CM044617:9,393,388..9,394,518(-)	actin	1.56051	5.39848e-06
TVAGG3_0916080	CM044617:2,571,150..2,571,458(+)	Nbl1 / Borealin N terminal family	1.55982	0.00907917
TVAGG3_0709500	CM044619:15,837,342..15,838,280(+)	phosphatidylinositol-3,5-bisphosphate binding	1.55915	0.00090879
TVAGG3_0755160	CM044619:24,213,790..24,214,674(+)	cysteine-type peptidase protein	1.55868	0.000213432
TVAGG3_0955640	CM044617:9,090,833..9,091,801(-)	unspecified product	1.55786	0.00701244
TVAGG3_0059800	CM044620:9,578,475..9,579,404(-)	PQ loop repeat-containing protein	1.5572	3.98805e-05
TVAGG3_0166110	CM044620:25,367,796..25,368,326(+)	RNA polymerase II transcription regulator recruiting protein	1.55682	0.00114867
TVAGG3_0076740	CM044620:12,225,112..12,225,342(+)	unspecified product	1.55662	0.00108176
TVAGG3_0381620	CM044621:22,075,389..22,076,639(-)	phosphoprotein phosphatase protein	1.55309	2.98717e-05
TVAGG3_0924540	CM044617:3,814,856..3,817,597(+)	leucine-rich repeats (6 copies)-containing protein	1.55295	0.0080522
TVAGG3_1024510	CM044617:21,279,955..21,281,112(-)	O-acyltransferase protein	1.55269	4.59266e-05
TVAGG3_0662790	CM044619:8,093,877..8,094,785(-)	protein serine/threonine kinase protein	1.55146	0.000454984
TVAGG3_0007750	CM044620:1,315,018..1,316,169(-)	unspecified product	1.55124	0.000483235
TVAGG3_0515150	CM044618:9,604,468..9,608,964(-)	guanylate cyclase protein	1.55101	0.00175423
TVAGG3_0462700	CM044618:834,766..835,302(-)	galactose-binding domain-like family	1.5509	0.00272707
TVAGG3_0480490	CM044618:3,686,676..3,687,671(-)	Right handed beta helix domain-containing protein [Source:UniProtKB/TrEMBL;Acc:A2DQN2]	1.55078	0.0147023
TVAGG3_0516180	CM044618:9,785,065..9,785,880(+)	Cell wall surface anchor family protein, putative [Source:UniProtKB/TrEMBL;Acc:A2EFW8]	1.54994	0.000658943
TVAGG3_0985980	CM044617:14,441,098..14,441,538(-)	unspecified product	1.54923	0.000501229
TVAGG3_0172900	CM044620:26,499,465..26,500,100(-)	protein serine/threonine kinase protein	1.54879	0.000545873
TVAGG3_0644390	CM044619:5,043,251..5,044,309(+)	phosphoprotein phosphatase protein	1.54814	0.00295579
TVAGG3_0389620	CM044621:23,462,236..23,463,312(+)	regulation of vesicle fusion	1.54799	0.000570787
TVAGG3_0711570	CM044619:16,154,944..16,155,789(+)	unspecified product	1.54762	0.0296961
TVAGG3_0213910	CM044620:33,318,545..33,318,823(+)	cystatin family,phytocystatin subfamily	1.54708	0.000977532
TVAGG3_0519760	CM044618:10,370,218..10,370,796(+)	unspecified product	1.54554	0.00202365
TVAGG3_0391170	CM044621:23,739,716..23,740,960(+)	WH2 domain-containing protein [Source:UniProtKB/TrEMBL;Acc:A2ECD5]	1.5442	0.000835239
TVAGG3_0862910	CM044622:14,185,267..14,186,580(+)	armadillo (ARM) repeat-containing protein family	1.54399	0.0447621
TVAGG3_0846000	CM044622:11,321,280..11,321,867(-)	LisH domain-containing protein [Source:UniProtKB/TrEMBL;Acc:A2DVX9]	1.54326	0.00839292
TVAGG3_0712250	CM044619:16,270,137..16,270,766(-)	phosphatidate phosphatase protein	1.54325	4.44386e-05
TVAGG3_0941820	CM044617:6,772,082..6,772,678(-)	RNA polymerase II transcription regulator recruiting protein	1.54273	0.00451432
TVAGG3_0675240	CM044619:10,097,520..10,098,149(-)	ankyrin repeat-containing protein DDB G0279043 family	1.54226	0.000950949
TVAGG3_0924530	CM044617:3,812,802..3,814,160(-)	ribonuclease inhibitor domain-containing protein	1.54167	0.0121295
TVAGG3_0340940	CM044621:15,356,537..15,357,091(+)	protein of unknown function, DUF1349 family	1.54079	0.0185779
TVAGG3_1045740	CM044617:24,884,932..24,885,195(-)	unspecified product	1.53854	0.00998087
TVAGG3_0851970	CM044622:12,281,495..12,282,610(+)	glycine-rich protein family	1.5378	0.0357904
TVAGG3_0480060	CM044618:3,613,730..3,614,350(-)	Initiator binding domain-containing protein [Source:UniProtKB/TrEMBL;Acc:A2FAJ0]	1.53766	0.00203904
TVAGG3_0288340	CM044621:6,350,529..6,351,359(+)	sphingosine N-acyltransferase protein	1.53741	0.000173804
TVAGG3_0289820	CM044621:6,601,777..6,602,601(+)	glycosyltransferase family	1.53667	0.0203103
TVAGG3_0612020	CM044619:26,554..27,324(-)	unspecified product	1.5366	0.0219628
TVAGG3_1016860	CM044617:19,992,427..19,993,839(+)	guanyl-nucleotide exchange factor protein	1.53643	0.0056492
TVAGG3_0032660	CM044620:5,010,954..5,011,733(-)	unspecified product	1.53599	0.0441541
TVAGG3_1021870	CM044617:20,793,650..20,794,897(-)	protein ubiquitination	1.53572	0.000603618
TVAGG3_0531400	CM044618:12,200,482..12,200,802(+)	unspecified product	1.53537	0.00368867
TVAGG3_0710180	CM044619:15,914,617..15,915,237(+)	RNA polymerase II transcription regulator recruiting protein	1.53526	0.0309488
TVAGG3_0148970	CM044620:22,641,632..22,642,810(-)	cysteine-type peptidase protein	1.53512	0.000382843
TVAGG3_0770370	CM044619:26,753,447..26,753,875(+)	unspecified product	1.53479	0.0224177
TVAGG3_0649010	CM044619:5,848,598..5,849,827(+)	ribonuclease inhibitor domain-containing protein	1.53355	0.0234371
TVAGG3_0256990	CM044621:619,056..619,877(+)	barbed-end actin filament capping	1.53268	1.96128e-05
TVAGG3_0407210	CM044621:26,487,955..26,488,449(+)	RNA polymerase II transcription regulator recruiting protein	1.53234	0.0167249
TVAGG3_0741210	CM044619:21,912,250..21,912,828(-)	AMMECR1 family	1.53189	0.000762724
TVAGG3_0588440	CM044618:22,045,698..22,045,874(+)	unspecified product	1.53185	0.00515373
TVAGG3_0992250	CM044617:15,605,279..15,605,605(-)	cell redox homeostasis	1.53143	0.000568004
TVAGG3_0226950	CM044620:35,503,212..35,504,090(+)	aldose 1-epimerase family	1.53111	0.000532289
TVAGG3_0304440	CM044621:9,150,258..9,152,456(-)	Erythrocyte binding protein [Source:UniProtKB/TrEMBL;Acc:A2E1S6]	1.53085	0.0018758
TVAGG3_0254190	CM044620:40,119,003..40,120,103(-)	SAM (S-adenosyl methionine) transporter family	1.53083	0.000289288
TVAGG3_0380620	CM044621:21,885,778..21,886,608(-)	unspecified product	1.53081	0.000429594
TVAGG3_0343510	CM044621:15,741,695..15,742,975(-)	six-hairpin glycosidases family	1.5289	0.00475407
TVAGG3_0642960	CM044619:4,812,976..4,813,551(-)	RNA polymerase II transcription regulator recruiting protein	1.52791	0.000890148
TVAGG3_0002190	CM044620:386,658..387,089(-)	calcium-binding protein family	1.52777	9.69168e-05
TVAGG3_0350470	CM044621:16,848,937..16,852,002(-)	alpha-l-fucosidase family	1.52744	4.14788e-05
TVAGG3_1006430	CM044617:18,267,722..18,268,267(-)	pre-mRNA-splicing factor of RES complex family	1.52728	0.0116161
TVAGG3_0460850	CM044618:569,226..570,089(-)	C2 domain-containing protein family	1.52668	1.0023e-05
TVAGG3_0340310	CM044621:15,259,831..15,260,697(-)	palmitoyl-(protein) hydrolase protein	1.52649	0.0327233
TVAGG3_1020590	CM044617:20,593,172..20,594,389(-)	Bap-like [Source:UniProtKB/TrEMBL;Acc:A2F2N8]	1.5253	0.000633514
TVAGG3_0744340	CM044619:22,382,223..22,382,468(-)	unspecified product	1.52491	0.0244198
TVAGG3_0663020	CM044619:8,148,009..8,148,536(+)	Reticulon-like protein [Source:UniProtKB/TrEMBL;Acc:A2DUK6]	1.5246	0.0130857
TVAGG3_0205180	CM044620:31,970,726..31,971,181(-)	cysteine proteinases family	1.52415	0.000628331
TVAGG3_0017500	CM044620:2,846,569..2,848,854(-)	ATPase activity, coupled to transmembrane movement of substances	1.5233	0.0146063
TVAGG3_1023690	CM044617:21,152,931..21,153,977(-)	unspecified product	1.52262	0.000867941
TVAGG3_0331870	CM044621:13,783,757..13,784,551(-)	protein kinase protein	1.5223	0.0120495
TVAGG3_0563450	CM044618:17,815,991..17,816,884(+)	unspecified product	1.52184	0.0029211
TVAGG3_0811020	CM044622:5,566,603..5,567,496(+)	acid cluster protein 33 family	1.5214	0.00400404
TVAGG3_0442520	CM044621:32,268,114..32,268,695(+)	vacuolar transport	1.51927	0.0436859
TVAGG3_0793540	CM044622:2,484,312..2,484,788(-)	unspecified product	1.51745	0.000156032
TVAGG3_0717580	CM044619:17,217,726..17,218,316(+)	serine-type peptidase protein	1.51711	0.0032028
TVAGG3_0345010	CM044621:15,966,774..15,967,745(-)	unspecified product	1.51542	0.0389793
TVAGG3_0493110	CM044618:5,797,348..5,798,412(-)	spectrin binding	1.5154	0.000481895
TVAGG3_1032820	CM044617:22,712,134..22,714,482(+)	leucine-rich repeats (6 copies)-containing protein	1.51451	0.0463011
TVAGG3_1036450	CM044617:23,281,796..23,283,157(-)	sav2460 like domains domain-containing protein	1.51426	0.0488627
TVAGG3_0837880	CM044622:10,069,175..10,070,479(-)	adenosine/guanosine diphosphatase family	1.51345	0.0174102
TVAGG3_0548250	CM044618:15,114,733..15,115,440(+)	thiamine pyrophosphokinase family	1.51306	0.00055258
TVAGG3_0662890	CM044619:8,113,904..8,114,482(-)	RNA polymerase II transcription regulator recruiting protein	1.51199	0.000151302
TVAGG3_0338950	CM044621:15,043,786..15,046,107(+)	PAS domain-containing protein [Source:UniProtKB/TrEMBL;Acc:A2EQ20]	1.51091	0.00836131
TVAGG3_0976490	CM044617:12,761,982..12,763,754(-)	regulation of choline O-acetyltransferase protein	1.51054	1.89154e-05
TVAGG3_0517840	CM044618:10,041,581..10,047,403(+)	(trans)glycosidase family protein	1.51005	0.00124513
TVAGG3_0417190	CM044621:28,160,058..28,160,759(+)	Cytosolic repetitive antigen, putative [Source:UniProtKB/TrEMBL;Acc:A2FNN7]	1.50961	0.00311935
TVAGG3_0264240	CM044621:2,061,677..2,062,615(-)	intracellular sterol transport	1.50853	0.00691459
TVAGG3_0668780	CM044619:9,024,297..9,024,899(+)	protein serine/threonine kinase protein	1.50828	0.00516006
TVAGG3_0078520	CM044620:12,541,591..12,542,772(-)	phosphoprotein phosphatase protein	1.50722	0.00050427
TVAGG3_0199930	CM044620:31,069,226..31,069,885(-)	protein serine/threonine kinase protein	1.507	0.0100948
TVAGG3_0995670	CM044617:16,192,378..16,193,280(+)	oxidoreductase protein	1.50557	0.00111043
TVAGG3_0438130	CM044621:31,558,256..31,559,146(-)	phosphoprotein phosphatase protein	1.50538	0.000696584
TVAGG3_0953980	CM044617:8,767,191..8,768,753(+)	plasma-membrane choline transporter family	1.505	0.000717058
TVAGG3_0694940	CM044619:13,377,348..13,378,007(+)	protein kinase regulator protein	1.50385	0.0127304
TVAGG3_0565450	CM044618:18,256,433..18,257,227(-)	O(6)-methylguanine-induced apoptosis 2 family	1.5031	0.00173097
TVAGG3_0814820	CM044622:6,208,585..6,209,511(-)	lipoteichoic acid synthase family	1.50309	0.00614559
TVAGG3_0877770	CM044622:16,630,135..16,631,853(+)	pectin lyase-like family	1.50203	0.000433434
TVAGG3_0518010	CM044618:10,079,819..10,080,529(-)	tetraspanin TSPA-related family	1.50164	0.00357461
TVAGG3_0647830	CM044619:5,627,011..5,628,555(-)	Ankyrin repeat family	1.50135	0.00160724
TVAGG3_0309590	CM044621:9,978,533..9,979,696(-)	phosphoprotein phosphatase protein	1.50134	0.00168708
TVAGG3_0576770	CM044618:20,109,986..20,111,482(+)	spectrin binding	1.50102	0.00134681
TVAGG3_0311780	CM044621:10,364,491..10,366,590(-)	armadillo (ARM) repeat-containing protein family	1.49909	0.0284607
TVAGG3_0646440	CM044619:5,416,557..5,417,132(-)	RNA polymerase II transcription regulator recruiting protein	1.4987	0.0110268
TVAGG3_0562110	CM044618:17,535,730..17,536,002(-)	unspecified product	1.4987	0.0010134
TVAGG3_0439620	CM044621:31,790,438..31,791,100(-)	galactose-binding domain-like family	1.49706	0.00778325
TVAGG3_0050090	CM044620:8,091,043..8,091,372(+)	intracellular transport of viral protein in host cell	1.49701	0.000200583
TVAGG3_0417940	CM044621:28,279,457..28,280,104(+)	unspecified product	1.49661	0.000559931
TVAGG3_0539910	CM044618:13,572,996..13,573,643(-)	RNA polymerase II transcription regulator recruiting protein	1.49525	0.0123513
TVAGG3_0154630	CM044620:23,517,466..23,517,894(+)	protein modification by small protein conjugation	1.49503	0.00033494
TVAGG3_0503410	CM044618:7,690,978..7,691,709(-)	transcription-initiator DNA-binding domain ibd family	1.49412	0.00353971
TVAGG3_0120540	CM044620:18,319,670..18,320,155(+)	unspecified product	1.49373	0.0479166
TVAGG3_0038030	CM044620:5,920,679..5,921,425(-)	cyclin-like family	1.49338	0.00253431
TVAGG3_0951400	CM044617:8,304,495..8,304,848(+)	prefoldin family	1.49309	0.00456211
TVAGG3_0723390	CM044619:18,200,190..18,201,692(-)	alpha-amylase protein	1.49237	0.00578828
TVAGG3_0460720	CM044618:534,304..537,030(-)	unspecified product	1.49145	0.0325515
TVAGG3_0552600	CM044618:15,922,836..15,923,411(+)	GTPase, IMAP family member-related family	1.49098	0.0081298
TVAGG3_0061570	CM044620:9,918,610..9,923,304(-)	guanylate cyclase protein	1.49065	0.00853556
TVAGG3_0361610	CM044621:18,747,588..18,748,790(+)	phosphoprotein phosphatase protein	1.49063	0.000893755
TVAGG3_1055250	CM044617:26,648,697..26,649,296(-)	protein serine/threonine kinase protein	1.49034	0.000437077
TVAGG3_1041450	CM044617:24,138,610..24,141,573(+)	surface antigen family	1.48884	0.0266628
TVAGG3_0130240	CM044620:19,703,253..19,703,837(+)	Small GTPase, Ras-type	1.48876	5.8224e-05
TVAGG3_0941570	CM044617:6,720,769..6,722,094(+)	VPS9 domain-containing protein [Source:UniProtKB/TrEMBL;Acc:A2F9L3]	1.48861	0.000343661
TVAGG3_0058970	CM044620:9,430,167..9,430,757(-)	actin binding	1.48719	1.5711e-05
TVAGG3_0288310	CM044621:6,341,300..6,342,344(-)	NLI interacting factor-like phosphoprotein phosphatase	1.4871	0.0060594
TVAGG3_0281530	CM044621:5,160,754..5,161,083(-)	saposin family	1.48582	0.0122884
TVAGG3_0910290	CM044617:1,696,229..1,696,540(+)	unspecified product	1.48548	0.024218
TVAGG3_0233530	CM044620:36,645,818..36,646,879(-)	axoneme assembly	1.4851	0.000291737
TVAGG3_0612180	CM044619:62,162..63,364(-)	glucose import	1.48493	0.00348366
TVAGG3_0581570	CM044618:20,926,723..20,927,124(+)	endoplasmic reticulum-plasma membrane tethering	1.48462	0.000797582
TVAGG3_0199620	CM044620:31,025,005..31,025,589(+)	protein ubiquitination	1.48439	0.00279746
TVAGG3_0422080	CM044621:28,931,152..28,931,745(-)	leucine-rich repeats (6 copies)-containing protein	1.48316	0.0313128
TVAGG3_0496010	CM044618:6,252,969..6,253,769(-)	Initiator binding domain-containing protein [Source:UniProtKB/TrEMBL;Acc:A2F564]	1.48158	0.0195014
TVAGG3_0005660	CM044620:960,168..961,043(+)	unspecified product	1.4814	0.00347688
TVAGG3_0219520	CM044620:34,269,710..34,269,934(-)	unspecified product	1.48125	0.000207986
TVAGG3_0313640	CM044621:10,679,413..10,680,084(+)	tetraspanin family	1.48098	6.46394e-05
TVAGG3_0241190	CM044620:37,957,058..37,959,754(+)	leucine-rich repeats (6 copies)-containing protein	1.4784	0.009971
TVAGG3_0694910	CM044619:13,373,193..13,374,683(+)	ATP binding	1.47832	0.00617578
TVAGG3_0894230	CM044622:19,559,271..19,560,707(+)	unspecified product	1.47654	6.90011e-05
TVAGG3_0218250	CM044620:34,006,380..34,007,054(-)	Initiator binding domain-containing protein [Source:UniProtKB/TrEMBL;Acc:A2FK32]	1.47602	0.0146327
TVAGG3_0974170	CM044617:12,379,976..12,381,037(-)	intracellular auxin transport	1.47592	9.83919e-05
TVAGG3_0218220	CM044620:33,992,308..33,992,523(-)	phosphoprotein phosphatase protein	1.47371	0.0294833
TVAGG3_0299880	CM044621:8,362,789..8,364,377(+)	protein serine/threonine kinase protein	1.47319	0.0091113
TVAGG3_0390860	CM044621:23,648,614..23,650,161(+)	serine-type peptidase protein	1.47276	0.000546495
TVAGG3_0811920	CM044622:5,735,668..5,735,937(-)	t-SNARE coiled-coil homology domain-containing protein [Source:UniProtKB/TrEMBL;Acc:A2DAN8]	1.47127	0.0419528
TVAGG3_0486630	CM044618:4,639,142..4,639,462(-)	transcription factor e(y)2 family	1.47123	0.034265
TVAGG3_0448010	CM044621:33,087,655..33,088,143(-)	glycine-rich protein family	1.47113	0.00117873
TVAGG3_0590710	CM044618:22,447,424..22,447,978(-)	RNA polymerase II transcription regulator recruiting protein	1.47108	0.0489284
TVAGG3_0989240	CM044617:15,045,804..15,046,298(+)	unspecified product	1.46958	0.00905718
TVAGG3_0780290	CM044622:728,970..729,560(+)	unspecified product	1.469	0.0399542
TVAGG3_0441180	CM044621:32,060,400..32,060,945(+)	trafficking protein particle complex subunit 3 domain-containing protein	1.46896	0.0013531
TVAGG3_1006020	CM044617:18,138,465..18,139,886(+)	spectrin binding	1.46798	0.0142969
TVAGG3_0515910	CM044618:9,735,086..9,736,840(-)	cyclin-dependent kinase inhibitor 2C-related family	1.46767	0.028053
TVAGG3_0517850	CM044618:10,047,481..10,048,116(+)	glycosyl hydrolase 43 family	1.4673	0.000789519
TVAGG3_0564650	CM044618:18,080,456..18,083,209(+)	pyruvate, phosphate dikinase protein	1.46698	0.000250137
TVAGG3_0936070	CM044617:5,790,702..5,791,142(+)	YhfA family	1.46679	0.0119058
TVAGG3_0445610	CM044621:32,771,996..32,772,067(+)	tRNA-His	1.46656	0.00424382
TVAGG3_0265960	CM044621:2,370,788..2,371,252(+)	protein of unknown function, DUF1394 family	1.46627	0.033001
TVAGG3_0227050	CM044620:35,518,348..35,518,602(-)	unspecified product	1.46615	0.000406317
TVAGG3_0798320	CM044622:3,384,686..3,385,174(+)	unspecified product	1.46563	0.00294625
TVAGG3_0848500	CM044622:11,732,492..11,733,103(+)	RNA polymerase II transcription regulator recruiting protein	1.46521	0.0062646
TVAGG3_0622560	CM044619:1,772,247..1,774,045(+)	islet amyloid polypeptide processing	1.46503	0.000372098
TVAGG3_0735830	CM044619:20,602,298..20,603,065(-)	unspecified product	1.46489	0.036523
TVAGG3_0289410	CM044621:6,527,300..6,527,902(-)	GTPase protein	1.46287	0.0197073
TVAGG3_0372280	CM044621:20,449,555..20,451,972(-)	unspecified product	1.46167	0.010193
TVAGG3_0322140	CM044621:12,197,663..12,199,783(-)	bifunctional inhibitor/lipid-transfer protein/seed storage 2s albumin superfamily protein family	1.46116	0.0469519
TVAGG3_0133440	CM044620:20,130,018..20,130,995(-)	peptidyl-threonine phosphorylation	1.46007	0.0111353
TVAGG3_0869080	CM044622:15,223,547..15,224,788(-)	Fe-only hydrogenase family	1.45954	0.00655096
TVAGG3_0619310	CM044619:1,275,977..1,276,261(-)	oxidoreductase activity, acting on NAD(P)H, heme protein as acceptor	1.45947	0.00169043
TVAGG3_0353910	CM044621:17,370,559..17,372,691(-)	STKc MAST like domain-containing protein	1.45831	0.000427476
TVAGG3_0317780	CM044621:11,408,955..11,410,472(-)	unspecified product	1.45827	0.0145732
TVAGG3_0430750	CM044621:30,439,737..30,440,078(-)	cellular response to nitrogen starvation	1.45681	0.0197865
TVAGG3_0969690	CM044617:11,536,716..11,537,174(-)	RNA polymerase II transcription regulator recruiting protein	1.45638	0.00011624
TVAGG3_0318820	CM044621:11,583,001..11,583,714(-)	transmembrane protein with metallophosphoesterase domain family	1.45617	0.00987777
TVAGG3_0941750	CM044617:6,761,021..6,762,172(+)	ribonuclease inhibitor domain-containing protein	1.45553	0.033499
TVAGG3_0993390	CM044617:15,826,192..15,826,821(-)	deoxynucleoside kinase family	1.45405	0.00109813
TVAGG3_0742710	CM044619:22,204,013..22,204,669(+)	unspecified product	1.45304	0.0076643
TVAGG3_0459130	CM044618:270,466..270,939(+)	unspecified product	1.45303	0.000488746
TVAGG3_0641160	CM044619:4,539,207..4,545,788(-)	aggrephagy protein	1.45201	0.00219417
TVAGG3_0885730	CM044622:18,070,110..18,070,976(+)	protein ubiquitination	1.45087	0.000256432
TVAGG3_0936980	CM044617:5,965,106..5,965,534(+)	unspecified product	1.44996	0.0151478
TVAGG3_0998420	CM044617:16,791,582..16,792,883(+)	amino acid transporter family	1.44941	0.00246613
TVAGG3_0681120	CM044619:11,186,895..11,187,473(-)	unspecified product	1.44875	0.000502477
TVAGG3_0439910	CM044621:31,850,123..31,850,878(+)	transcription factor, enhancer of yellow 2 family	1.44858	0.000851502
TVAGG3_0618870	CM044619:1,195,380..1,195,880(+)	unspecified product	1.44638	0.00291972
TVAGG3_0144180	CM044620:21,923,048..21,923,413(-)	unspecified product	1.445	0.0147778
TVAGG3_0952550	CM044617:8,502,272..8,503,243(+)	protein serine/threonine kinase protein	1.44473	0.00259584
TVAGG3_1035900	CM044617:23,193,163..23,194,155(-)	protein phosphatase 2A family, catalytic domain family	1.44108	0.000220538
TVAGG3_0852680	CM044622:12,416,374..12,416,892(-)	Family of unknown function (DUF5662) family	1.44048	0.00479872
TVAGG3_0275350	CM044621:4,050,607..4,051,338(+)	vesicle docking involved in exocytosis	1.4404	0.0038807
TVAGG3_0606750	CM044618:25,222,631..25,223,635(+)	HCP-like family	1.43989	0.002171
TVAGG3_0988720	CM044617:14,955,154..14,955,720(+)	unspecified product	1.43967	0.0233421
TVAGG3_0809860	CM044622:5,348,252..5,348,776(-)	hippo signaling	1.43957	0.00164691
TVAGG3_0680770	CM044619:11,117,520..11,117,813(-)	cystatin family,phytocystatin subfamily	1.43947	0.000848335
TVAGG3_0907770	CM044617:1,319,221..1,323,651(-)	immunoglobulins domain-containing protein	1.43858	0.0104546
TVAGG3_0278850	CM044621:4,686,180..4,687,022(+)	Ankyrin repeat family	1.43827	0.00278462
TVAGG3_1029990	CM044617:22,233,980..22,236,593(+)	armadillo (ARM) repeat-containing protein family	1.43615	0.00587827
TVAGG3_0987910	CM044617:14,828,731..14,829,543(-)	unspecified product	1.43562	0.000215635
TVAGG3_0683900	CM044619:11,599,198..11,600,307(-)	spectrin binding	1.43546	0.00936485
TVAGG3_0817330	CM044622:6,595,284..6,596,867(+)	unspecified product	1.43488	0.0044964
TVAGG3_0349400	CM044621:16,670,673..16,671,659(-)	actin filament capping	1.43373	3.18283e-05
TVAGG3_0038590	CM044620:6,005,391..6,005,978(-)	protein ubiquitination	1.43321	0.0174122
TVAGG3_0677960	CM044619:10,637,606..10,638,025(-)	histone H2A	1.43316	0.000787451
TVAGG3_0211050	CM044620:32,819,880..32,821,388(+)	multidrug resistance protein YPNP-related family	1.43308	0.0013732
TVAGG3_0961110	CM044617:10,063,390..10,063,947(-)	small Rab GTPase RabC7	1.43294	0.000783281
TVAGG3_0162060	CM044620:24,748,826..24,749,518(-)	histone acetyltransferase protein	1.43238	0.028389
TVAGG3_0275790	CM044621:4,142,879..4,143,757(-)	unspecified product	1.4318	0.0101756
TVAGG3_0961250	CM044617:10,087,865..10,088,455(-)	tryparedoxin peroxidase	1.43169	6.89788e-05
TVAGG3_0564810	CM044618:18,119,395..18,120,063(+)	protein kinase regulator protein	1.43042	0.0173968
TVAGG3_0240420	CM044620:37,829,818..37,830,390(+)	unspecified product	1.42985	0.0206391
TVAGG3_0992510	CM044617:15,658,682..15,659,245(+)	pectin lyase-like family	1.42927	0.00101451
TVAGG3_0221750	CM044620:34,705,651..34,708,293(-)	myotrophin family	1.42821	0.00851707
TVAGG3_0892880	CM044622:19,359,178..19,359,612(-)	thioredoxin-like family	1.42802	0.00372961
TVAGG3_1017320	CM044617:20,065,835..20,067,289(-)	antigen BSP-related family	1.42746	0.0090802
TVAGG3_0970900	CM044617:11,776,911..11,777,450(+)	unspecified product	1.42699	0.00157974
TVAGG3_0675310	CM044619:10,102,651..10,103,859(-)	protein of unknown function (DUF3447)	1.42654	0.00499159
TVAGG3_0259180	CM044621:1,116,075..1,117,289(-)	Right handed beta helix domain-containing protein [Source:UniProtKB/TrEMBL;Acc:A2DUW4]	1.42417	0.0201929
TVAGG3_0745110	CM044619:22,490,894..22,491,322(+)	nucleoplasmin-like domain family	1.42258	0.0075373
TVAGG3_0765280	CM044619:25,870,178..25,870,579(+)	Nucleoplasmin-like domain-containing protein [Source:UniProtKB/TrEMBL;Acc:A2FP93]	1.42252	0.00446435
TVAGG3_0658060	CM044619:7,363,527..7,364,099(+)	small Rab GTPase RabC3	1.42107	0.00401204
TVAGG3_0283200	CM044621:5,467,798..5,469,085(-)	enzyme binding ARM repeat protein	1.42078	0.000269954
TVAGG3_0791250	CM044622:2,158,416..2,158,991(-)	small Rab GTPase RabC4	1.4203	0.000710009
TVAGG3_1035800	CM044617:23,177,645..23,178,046(+)	Nucleoplasmin-like domain-containing protein [Source:UniProtKB/TrEMBL;Acc:A2DJL6]	1.41963	0.000511114
TVAGG3_0414450	CM044621:27,746,210..27,747,271(-)	dynein complex binding	1.41918	0.00244915
TVAGG3_0585280	CM044618:21,526,728..21,527,666(+)	Tubby C-terminal domain-containing protein [Source:UniProtKB/TrEMBL;Acc:A2FN60]	1.41895	0.0139782
TVAGG3_0873070	CM044622:15,887,085..15,887,540(+)	ribosomal large subunit assembly	1.41809	0.000230266
TVAGG3_0476040	CM044618:3,034,458..3,035,183(+)	positive regulation of MDA-5 signaling pathway	1.41755	0.00208535
TVAGG3_0247050	CM044620:38,959,645..38,959,974(+)	HSP20-like chaperones family	1.41661	9.4244e-05
TVAGG3_0502710	CM044618:7,570,307..7,571,248(+)	glycine-rich protein family	1.41636	0.0347447
TVAGG3_1036210	CM044617:23,239,249..23,239,914(-)	islet amyloid polypeptide processing	1.4161	0.0386189
TVAGG3_0873220	CM044622:15,919,630..15,920,106(-)	unspecified product	1.41588	0.0191969
TVAGG3_0005070	CM044620:856,410..857,111(+)	unspecified product	1.41511	0.0187048
TVAGG3_0350150	CM044621:16,795,486..16,796,037(-)	regulation of centriole replication	1.41327	0.00133737
TVAGG3_1011360	CM044617:19,059,115..19,060,128(-)	ankyrin repeat protein family	1.41327	0.0393099
TVAGG3_0780770	CM044622:815,993..816,430(+)	Initiator binding domain-containing protein [Source:UniProtKB/TrEMBL;Acc:A2FHV5]	1.4128	0.00637851
TVAGG3_0565300	CM044618:18,220,969..18,223,728(+)	unspecified product	1.41151	0.000751115
TVAGG3_0808740	CM044622:5,163,817..5,164,416(-)	small Rab GTPase RabB2	1.41124	0.00678292
TVAGG3_0185870	CM044620:28,672,405..28,672,956(+)	protein kinase protein	1.41091	0.00135403
TVAGG3_0741870	CM044619:22,033,913..22,034,191(-)	unspecified product	1.41033	0.00805075
TVAGG3_0589920	CM044618:22,286,114..22,286,947(-)	unspecified product	1.40947	0.0127256
TVAGG3_0980690	CM044617:13,524,328..13,525,527(-)	galactokinase protein	1.40928	0.000162586
TVAGG3_0311900	CM044621:10,390,985..10,391,932(-)	1-alkylglycerophosphocholine O-acetyltransferase protein	1.40887	0.00375499
TVAGG3_0365530	CM044621:19,428,764..19,429,714(+)	spectrin binding	1.40786	0.00432295
TVAGG3_0550240	CM044618:15,495,702..15,498,110(-)	Class III phosphoinositide 3-kinase catalytic domain-containing protein	1.40744	0.0091307
TVAGG3_0266110	CM044621:2,393,760..2,394,353(+)	RNA-binding domain, RBD family-containing protein	1.40717	0.0131041
TVAGG3_0317290	CM044621:11,322,429..11,323,412(+)	phosphoprotein phosphatase protein	1.40663	0.00182618
TVAGG3_0505010	CM044618:7,929,955..7,930,887(+)	ankyrin repeat and SOCS box-containing protein 4 family	1.4064	0.0467162
TVAGG3_0632470	CM044619:3,235,708..3,236,646(+)	regulation of centriole replication	1.40629	0.00144909
TVAGG3_0414530	CM044621:27,760,704..27,761,297(+)	saposin family	1.40611	0.0252304
TVAGG3_0200060	CM044620:31,101,222..31,104,077(-)	proprotein convertase subtilisin/kexin-related family	1.40609	0.000178715
TVAGG3_0710390	CM044619:15,955,118..15,956,482(-)	cilia- and flagella-associated protein 100 family	1.40384	0.000996786
TVAGG3_0328890	CM044621:13,317,619..13,317,966(+)	Replication factor A protein 3 [Source:UniProtKB/TrEMBL;Acc:A2F0J0]	1.40378	0.00906142
TVAGG3_0163350	CM044620:24,914,701..24,915,216(-)	GTP binding	1.40377	0.0280588
TVAGG3_0216640	CM044620:33,742,386..33,743,465(+)	ankyrin repeat protein family	1.40355	0.0319292
TVAGG3_1034000	CM044617:22,908,860..22,909,507(-)	Tubby C-terminal domain-containing protein [Source:UniProtKB/TrEMBL;Acc:A2ET22]	1.40271	0.00829078
TVAGG3_0329780	CM044621:13,447,503..13,448,264(+)	Initiator binding domain-containing protein [Source:UniProtKB/TrEMBL;Acc:A2G8G4]	1.40224	0.0159872
TVAGG3_0754220	CM044619:24,041,611..24,041,775(+)	unspecified product	1.40142	0.0138915
TVAGG3_1002850	CM044617:17,587,761..17,588,036(+)	Microsomal signal peptidase 12 kDa subunit (SPC12) family	1.4011	0.0127294
TVAGG3_0995990	CM044617:16,280,875..16,281,189(+)	unspecified product	1.40103	0.000668967
TVAGG3_0004500	CM044620:772,423..773,487(+)	ribonuclease inhibitor domain-containing protein	1.4009	0.018507
TVAGG3_0607030	CM044618:25,267,363..25,268,451(-)	protein serine/threonine kinase protein	1.40058	0.00603423
TVAGG3_0554350	CM044618:16,225,802..16,226,035(-)	unspecified product	1.39988	0.000750291
TVAGG3_0330820	CM044621:13,624,615..13,625,745(+)	unspecified product	1.39947	0.00207362
TVAGG3_1029790	CM044617:22,194,550..22,194,996(-)	unspecified product	1.39939	0.0274275
TVAGG3_0062150	CM044620:10,003,942..10,004,574(+)	peroxiredoxin protein	1.39936	0.00988396
TVAGG3_0014030	CM044620:2,322,830..2,326,018(-)	leucine-rich repeats (6 copies)-containing protein	1.39922	0.0315931
TVAGG3_0323090	CM044621:12,342,133..12,343,344(-)	spectrin binding	1.39889	0.0156835
TVAGG3_0779310	CM044622:588,660..589,049(+)	unspecified product	1.39825	0.0402137
TVAGG3_0833320	CM044622:9,255,137..9,255,544(+)	protein maturation by iron-sulfur cluster transfer	1.39745	0.00203361
TVAGG3_1047090	CM044617:25,140,260..25,143,763(-)	antigen BSP-related family	1.39702	0.00381457
TVAGG3_0758180	CM044619:24,722,069..24,723,127(+)	EamA-like transporter family	1.39701	0.00866715
TVAGG3_0838670	CM044622:10,233,292..10,233,738(-)	PA14 domain-containing protein [Source:UniProtKB/TrEMBL;Acc:A2EK82]	1.3967	0.0427955
TVAGG3_0663280	CM044619:8,211,453..8,212,136(+)	unspecified product	1.39645	0.00513762
TVAGG3_0990080	CM044617:15,188,010..15,189,125(+)	zinc ion binding	1.39641	9.03698e-05
TVAGG3_0487450	CM044618:4,751,511..4,752,218(+)	sulfuric ester hydrolase protein	1.39551	0.000606014
TVAGG3_0394080	CM044621:24,291,130..24,291,525(-)	vacuolar protein sorting 55 family	1.39521	0.00420012
TVAGG3_0059040	CM044620:9,443,292..9,444,074(+)	sphingosine N-acyltransferase protein	1.39499	0.00791977
TVAGG3_0231440	CM044620:36,282,655..36,283,023(-)	proteasome regulatory particle assembly	1.39461	0.008291
TVAGG3_0172910	CM044620:26,501,149..26,501,541(+)	unspecified product	1.39445	0.0143209
TVAGG3_0613350	CM044619:291,162..292,097(+)	unspecified product	1.39416	0.0229861
TVAGG3_0394800	CM044621:24,418,460..24,418,828(-)	profilin (actin-binding protein) family	1.39406	0.00028955
TVAGG3_0595310	CM044618:23,198,071..23,198,499(+)	protein transporter protein	1.39382	0.00219971
TVAGG3_0211990	CM044620:32,997,264..32,997,863(+)	retrograde vesicle-mediated transport, Golgi to ER	1.39355	0.00446057
TVAGG3_0954830	CM044617:8,947,644..8,948,933(+)	protein ubiquitination	1.39351	0.00989761
TVAGG3_1040010	CM044617:23,893,204..23,893,560(+)	protein binding involved in protein folding	1.39314	0.00565371
TVAGG3_0958290	CM044617:9,544,274..9,545,008(-)	ubiquitin-like family	1.39234	0.00295885
TVAGG3_0059740	CM044620:9,569,977..9,570,315(+)	cell redox homeostasis	1.39223	0.00700343
TVAGG3_0992990	CM044617:15,756,870..15,759,482(+)	glycoprotein 38 family	1.39142	0.0308755
TVAGG3_0058290	CM044620:9,322,784..9,323,734(-)	protein serine/threonine kinase protein	1.39086	0.0162462
TVAGG3_0028700	CM044620:4,464,923..4,465,414(-)	CCHC-type domain-containing protein [Source:UniProtKB/TrEMBL;Acc:A2DEG4]	1.39046	0.0160133
TVAGG3_0293880	CM044621:7,271,945..7,272,880(+)	unspecified product	1.3903	0.0368839
TVAGG3_0880370	CM044622:17,074,924..17,075,739(-)	Right handed beta helix domain-containing protein [Source:UniProtKB/TrEMBL;Acc:A2FPM3]	1.39007	0.0239144
TVAGG3_0231020	CM044620:36,210,844..36,211,185(+)	unspecified product	1.39001	0.00861591
TVAGG3_0739380	CM044619:21,580,963..21,581,870(-)	unspecified product	1.39001	0.0107421
TVAGG3_0813330	CM044622:5,987,299..5,988,741(-)	unspecified product	1.38965	0.00112868
TVAGG3_0470240	CM044618:2,139,253..2,139,900(-)	SNAP receptor protein	1.38825	0.00222071
TVAGG3_0257070	CM044621:635,440..636,108(+)	regulation of choline O-acetyltransferase protein	1.38718	0.0443355
TVAGG3_0158140	CM044620:24,133,301..24,133,639(+)	cell redox homeostasis	1.38641	0.000318902
TVAGG3_0615350	CM044619:622,027..622,503(+)	RNA polymerase II transcription regulator recruiting protein	1.3863	0.0484729
TVAGG3_0005130	CM044620:871,273..871,908(+)	ubiquitin-like family	1.38592	0.00366911
TVAGG3_0811850	CM044622:5,722,623..5,723,357(-)	unspecified product	1.3857	0.0275202
TVAGG3_1056240	CM044617:26,823,159..26,824,169(+)	protein serine/threonine kinase protein	1.385	0.000839883
TVAGG3_0716110	CM044619:16,924,724..16,925,332(-)	polysaccharide catabolic process	1.3847	0.0142587
TVAGG3_0394210	CM044621:24,329,095..24,330,201(-)	phosphoprotein phosphatase protein	1.38413	0.0316186
TVAGG3_0392120	CM044621:23,904,567..23,905,679(+)	unspecified product	1.38392	0.0411664
TVAGG3_0914580	CM044617:2,359,663..2,360,001(-)	cell redox homeostasis	1.38378	0.00300281
TVAGG3_0779280	CM044622:580,032..582,956(-)	unspecified product	1.38354	0.00791183
TVAGG3_0792460	CM044622:2,352,520..2,353,122(-)	protein ubiquitination	1.38143	0.0369507
TVAGG3_1077380	JAOSJJ010000128:26,246..27,055(+)	unspecified product	1.381	0.0317797
TVAGG3_0665900	CM044619:8,606,338..8,608,365(-)	antigen BSP-related family	1.37999	0.00897576
TVAGG3_0428260	CM044621:30,019,119..30,021,434(-)	unspecified product	1.37979	0.00326724
TVAGG3_0708120	CM044619:15,626,863..15,630,333(+)	guanylate cyclase protein	1.37897	0.00518991
TVAGG3_0504710	CM044618:7,890,920..7,891,489(-)	RNA polymerase II transcription regulator recruiting protein	1.37829	0.00198109
TVAGG3_0205880	CM044620:32,095,784..32,096,023(-)	unspecified product	1.37824	0.0137718
TVAGG3_0617360	CM044619:975,600..976,232(+)	Initiator binding domain-containing protein [Source:UniProtKB/TrEMBL;Acc:A2EJK7]	1.37807	0.0389634
TVAGG3_0848520	CM044622:11,736,259..11,737,647(-)	Dentin sialophosphoprotein, putative [Source:UniProtKB/TrEMBL;Acc:A2E347]	1.37777	0.000135347
TVAGG3_0389430	CM044621:23,423,388..23,423,963(-)	SWI5-dependent recombination DNA repair protein 1-like protein family	1.3774	0.00488767
TVAGG3_0565630	CM044618:18,292,769..18,293,128(+)	unspecified product	1.37678	0.040244
TVAGG3_0755150	CM044619:24,212,451..24,213,299(-)	unspecified product	1.37663	0.00396542
TVAGG3_0997620	CM044617:16,625,801..16,628,659(-)	protein kinase protein	1.37598	0.00777536
TVAGG3_0869320	CM044622:15,286,550..15,287,539(+)	protein serine/threonine kinase protein	1.37523	0.000339567
TVAGG3_0330760	CM044621:13,610,425..13,611,801(-)	Major Facilitator Superfamily	1.37495	0.000651505
TVAGG3_0737650	CM044619:20,925,679..20,926,269(+)	peroxiredoxin protein	1.37495	0.00619113
TVAGG3_0321720	CM044621:12,116,535..12,117,806(+)	bifunctional inhibitor/lipid-transfer protein/seed storage 2s albumin superfamily protein family	1.37485	0.00075145
TVAGG3_0654740	CM044619:6,793,399..6,793,752(+)	unspecified product	1.37307	0.00325643
TVAGG3_0655720	CM044619:6,943,348..6,944,031(-)	transcription-initiator DNA-binding domain ibd family	1.37133	0.0163505
TVAGG3_0556640	CM044618:16,642,440..16,642,793(+)	Biogenesis of lysosome-related organelles complex 1 subunit 7 [Source:UniProtKB/TrEMBL;Acc:A2E0B8]	1.37057	0.0103883
TVAGG3_0946340	CM044617:7,469,183..7,469,401(+)	unspecified product	1.37001	0.0350349
TVAGG3_0953990	CM044617:8,771,170..8,771,517(+)	unspecified product	1.3686	0.0272599
TVAGG3_0348090	CM044621:16,454,316..16,454,780(+)	thioredoxin-like family	1.36793	0.00531232
TVAGG3_1047080	CM044617:25,138,498..25,139,682(+)	unspecified product	1.36728	0.00206716
TVAGG3_0014780	CM044620:2,451,291..2,452,469(-)	N-acylglucosamine-2-epimerase family	1.36654	0.000110395
TVAGG3_0834390	CM044622:9,445,204..9,446,151(-)	ribonuclease inhibitor domain-containing protein	1.36616	0.00575909
TVAGG3_0543620	CM044618:14,342,390..14,345,701(+)	nitrate, formate, iron dehydrogenase	1.36615	0.00393938
TVAGG3_0620000	CM044619:1,382,071..1,382,739(+)	unspecified product	1.36587	0.00245477
TVAGG3_0288370	CM044621:6,355,734..6,357,866(+)	von Willebrand factor A domain-containing protein 5A family	1.36578	0.00996718
TVAGG3_0394110	CM044621:24,297,167..24,298,180(-)	TPR-like family	1.36547	0.0100634
TVAGG3_0579550	CM044618:20,580,320..20,580,703(+)	N-acetyl-beta-D-galactosaminidase protein	1.36477	0.0240671
TVAGG3_0031670	CM044620:4,845,977..4,847,125(-)	phosphoprotein phosphatase protein	1.36457	0.00208376
TVAGG3_0258060	CM044621:905,250..907,085(+)	choline transmembrane transporter protein	1.36167	0.0456396
TVAGG3_0189810	CM044620:29,325,650..29,326,552(+)	regulation of centriole replication	1.36167	0.000986139
TVAGG3_0215660	CM044620:33,594,236..33,594,721(+)	peptide-methionine (S)-S-oxide reductase protein	1.36022	0.00387594
TVAGG3_1048700	CM044617:25,455,257..25,456,825(+)	protein ubiquitination	1.35957	0.000719715
TVAGG3_0542560	CM044618:14,153,701..14,153,922(-)	unspecified product	1.35936	0.00137107
TVAGG3_1029110	CM044617:22,054,394..22,055,371(-)	protein serine/threonine kinase protein	1.35895	0.00593112
TVAGG3_0801980	CM044622:4,010,884..4,011,669(+)	transcription-initiator DNA-binding domain ibd family	1.35891	0.00117111
TVAGG3_0220250	CM044620:34,422,422..34,423,534(+)	phosphoprotein phosphatase protein	1.35845	0.00040332
TVAGG3_0837440	CM044622:9,949,404..9,949,997(+)	GTPase protein	1.35822	0.00130967
TVAGG3_0054990	CM044620:8,880,369..8,881,253(-)	Viral A-type inclusion protein [Source:UniProtKB/TrEMBL;Acc:A2G975]	1.35816	0.0155124
TVAGG3_0680890	CM044619:11,132,879..11,133,313(+)	UBX domain containing protein [Source:UniProtKB/TrEMBL;Acc:A2DPE9]	1.35671	0.0432159
TVAGG3_0133510	CM044620:20,139,119..20,140,507(-)	DNA mismatch repair protein, MLH3-like	1.35572	0.0191696
TVAGG3_0062520	CM044620:10,060,527..10,061,198(+)	vesicle transport V-SNARE protein family	1.35564	0.0188377
TVAGG3_0571440	CM044618:19,243,606..19,244,139(+)	unspecified product	1.35484	0.0225248
TVAGG3_0205270	CM044620:31,985,618..31,986,496(-)	regulation of vesicle fusion	1.35474	0.00143688
TVAGG3_0090020	CM044620:14,289,415..14,289,960(+)	phosphoprotein phosphatase protein	1.35405	0.00692072
TVAGG3_0372830	CM044621:20,541,949..20,542,587(-)	protein kinase protein	1.35394	0.0102406
TVAGG3_0831950	CM044622:8,964,131..8,965,501(+)	glycosyltransferase family	1.35292	0.0138881
TVAGG3_0742000	CM044619:22,061,630..22,062,163(+)	RNA binding	1.35223	0.010042
TVAGG3_0723400	CM044619:18,203,444..18,203,881(+)	unspecified product	1.35132	0.0300067
TVAGG3_0872660	CM044622:15,829,082..15,829,597(+)	RNA polymerase II transcription regulator recruiting protein	1.35083	0.0225264
TVAGG3_0663050	CM044619:8,154,207..8,155,139(+)	peptidyl-serine phosphorylation	1.35007	0.0220819
TVAGG3_0981160	CM044617:13,619,786..13,620,829(-)	protein serine/threonine kinase protein	1.34909	0.00305534
TVAGG3_0057550	CM044620:9,229,556..9,230,656(-)	unspecified product	1.34892	0.0235379
TVAGG3_0633650	CM044619:3,400,500..3,401,420(-)	nucleotide-diphospho-sugar transferases family	1.34659	0.0447821
TVAGG3_1034180	CM044617:22,942,565..22,943,497(+)	phosphoprotein phosphatase protein	1.34538	0.000271459
TVAGG3_0259820	CM044621:1,248,308..1,248,715(+)	unspecified product	1.34469	0.0111299
TVAGG3_0220230	CM044620:34,413,309..34,415,618(+)	protein kinase protein	1.34455	0.0290135
TVAGG3_0926140	CM044617:4,083,145..4,083,522(-)	calcium ion-regulated exocytosis of neurotransmitter	1.34296	0.00209238
TVAGG3_0356030	CM044621:17,759,726..17,760,172(-)	protein serine/threonine kinase protein	1.34228	0.0102961
TVAGG3_1026830	CM044617:21,666,516..21,667,241(-)	protein serine/threonine kinase protein	1.34202	0.000958871
TVAGG3_0961120	CM044617:10,064,622..10,065,359(+)	Lebercilin domain-containing protein [Source:UniProtKB/TrEMBL;Acc:A2DXX6]	1.34189	0.0381923
TVAGG3_0516220	CM044618:9,789,606..9,791,132(+)	protein ubiquitination	1.34184	0.01878
TVAGG3_0564820	CM044618:18,120,524..18,121,054(+)	Initiator binding domain-containing protein [Source:UniProtKB/TrEMBL;Acc:A2DFH1]	1.34109	0.00124053
TVAGG3_0849340	CM044622:11,858,990..11,859,706(-)	unspecified product	1.34085	0.00580221
TVAGG3_0099830	CM044620:15,515,580..15,515,900(-)	Biogenesis of lysosome-related organelles complex 1 subunit 7 [Source:UniProtKB/TrEMBL;Acc:A2EMC4]	1.3404	0.0313971
TVAGG3_0512640	CM044618:9,190,215..9,190,427(+)	zinc finger, RING/FYVE/PHD-type domain-containing protein	1.34024	0.00518923
TVAGG3_0504880	CM044618:7,913,912..7,914,301(+)	histone H2B	1.33973	0.00129919
TVAGG3_0205250	CM044620:31,982,019..31,983,503(-)	xylulose kinase family	1.33957	0.00161264
TVAGG3_0707450	CM044619:15,518,500..15,519,066(-)	small Rab GTPase RabC9	1.33539	0.024775
TVAGG3_0562700	CM044618:17,689,397..17,689,612(-)	Dolichyl-diphosphooligosaccharide-protein glycosyltransferase subunit OST5 [Source:UniProtKB/TrEMBL;Acc:A2DIP5]	1.33497	0.0103642
TVAGG3_0172170	CM044620:26,394,388..26,394,669(-)	FlxA-like protein family	1.33479	0.0129822
TVAGG3_0383980	CM044621:22,442,675..22,445,023(-)	COA binding domain containing protein family	1.33471	0.000333097
TVAGG3_0249040	CM044620:39,273,289..39,273,744(+)	mitotic nuclear envelope reassembly	1.33425	0.00215431
TVAGG3_0771150	CM044619:26,880,429..26,880,926(+)	unspecified product	1.33404	0.0239572
TVAGG3_0200790	CM044620:31,253,382..31,253,897(+)	RNA polymerase II transcription regulator recruiting protein	1.33332	0.0488098
TVAGG3_0891970	CM044622:19,136,214..19,136,681(-)	unspecified product	1.33247	0.00158043
TVAGG3_0956310	CM044617:9,185,755..9,186,693(+)	unspecified product	1.33141	0.000264689
TVAGG3_0703500	CM044619:14,849,361..14,850,491(+)	KATNIP domain-containing protein [Source:UniProtKB/TrEMBL;Acc:A2E437]	1.33132	0.00300506
TVAGG3_0465780	CM044618:1,340,746..1,341,324(+)	RNA polymerase II transcription regulator recruiting protein	1.32953	0.000370184
TVAGG3_0000800	CM044620:166,039..166,701(-)	F-BAR domain-containing protein [Source:UniProtKB/TrEMBL;Acc:A2E9E3]	1.32901	0.0128917
TVAGG3_0646320	CM044619:5,381,993..5,382,769(+)	unspecified product	1.32898	0.0228774
TVAGG3_0895380	CM044622:19,779,460..19,779,933(-)	Ubiquitin-like domain-containing protein [Source:UniProtKB/TrEMBL;Acc:A2FHG4]	1.32898	0.0150903
TVAGG3_0397920	CM044621:24,875,906..24,876,397(-)	spectrin binding	1.32814	0.02026
TVAGG3_0361620	CM044621:18,749,260..18,751,452(-)	unspecified product	1.32807	0.0115144
TVAGG3_0328350	CM044621:13,230,256..13,231,599(-)	unspecified product	1.32794	0.00128545
TVAGG3_1051730	CM044617:26,056,830..26,057,417(-)	transcription-initiator DNA-binding domain ibd family	1.32783	0.00878659
TVAGG3_0033910	CM044620:5,208,528..5,210,104(-)	small subunit ribosomal RNA	1.32778	0.000266244
TVAGG3_0939640	CM044617:6,415,226..6,416,170(+)	unspecified product	1.32767	0.0011287
TVAGG3_0675570	CM044619:10,148,497..10,149,060(+)	Transmembrane protein, putative [Source:UniProtKB/TrEMBL;Acc:A2EGG8]	1.3274	0.0299931
TVAGG3_0806210	CM044622:4,746,356..4,747,672(+)	spectrin binding	1.32598	0.0419942
TVAGG3_0808750	CM044622:5,165,042..5,165,443(+)	thioesterase, BLR0278 family	1.32466	0.0056139
TVAGG3_0474570	CM044618:2,787,368..2,789,326(-)	long chain fatty acid--CoA ligase family	1.32397	0.000420785
TVAGG3_0056010	CM044620:9,022,918..9,025,719(-)	Viral A-type inclusion protein [Source:UniProtKB/TrEMBL;Acc:A2F6L9]	1.32395	0.025272
TVAGG3_0271490	CM044621:3,317,286..3,318,035(+)	RNA polymerase II transcription regulator recruiting protein	1.32381	0.000638347
TVAGG3_1017330	CM044617:20,067,669..20,068,346(-)	unspecified product	1.32315	0.0219768
TVAGG3_0455150	CM044621:34,317,844..34,318,773(+)	aldo-keto reductase	1.32286	0.0325347
TVAGG3_0397890	CM044621:24,871,988..24,872,776(+)	FUZ/MON1/HPS1 first Longin domain-containing protein [Source:UniProtKB/TrEMBL;Acc:A2EB20]	1.32209	0.0158045
TVAGG3_0752500	CM044619:23,729,081..23,729,986(-)	MAP kinase kinase protein	1.32107	0.0055865
TVAGG3_0181350	CM044620:27,916,354..27,917,421(-)	galactose mutarotase like domain-containing protein	1.32028	0.00176004
TVAGG3_0273730	CM044621:3,735,693..3,736,220(+)	RNA polymerase II transcription regulator recruiting protein	1.31922	0.000866123
TVAGG3_0477480	CM044618:3,279,785..3,280,078(+)	t-SNARE coiled-coil homology domain-containing protein [Source:UniProtKB/TrEMBL;Acc:A2F200]	1.31912	0.020049
TVAGG3_0205160	CM044620:31,969,950..31,970,201(-)	unspecified product	1.31844	0.0117783
TVAGG3_1016540	CM044617:19,928,444..19,929,544(-)	unspecified product	1.31825	0.0403003
TVAGG3_0180320	CM044620:27,747,692..27,748,609(+)	metallopeptidase protein	1.31809	0.00108943
TVAGG3_0517650	CM044618:10,000,554..10,001,108(+)	Cell surface protein [Source:UniProtKB/TrEMBL;Acc:A2DAW6]	1.31735	0.00446399
TVAGG3_0175960	CM044620:27,028,892..27,029,551(+)	metal dependent phosphohydrolases with conserved 'HD' motif family	1.31707	0.0022142
TVAGG3_0654790	CM044619:6,805,173..6,805,763(+)	unspecified product	1.31663	0.0489691
TVAGG3_0088490	CM044620:14,017,820..14,018,293(+)	unspecified product	1.31595	0.00759375
TVAGG3_0598570	CM044618:23,795,992..23,800,365(-)	guanylate cyclase protein	1.31575	0.00243975
TVAGG3_0420320	CM044621:28,620,643..28,622,043(+)	phosphoglucosamine mutase family	1.31526	0.00293506
TVAGG3_0561120	CM044618:17,378,230..17,378,823(+)	unspecified product	1.31501	0.0231266
TVAGG3_0188900	CM044620:29,171,300..29,172,130(+)	putative TM nitroreductase family	1.31407	0.000349156
TVAGG3_0508840	CM044618:8,635,023..8,635,622(-)	RNA polymerase II transcription regulator recruiting protein	1.31385	0.00350291
TVAGG3_0171850	CM044620:26,325,607..26,326,227(+)	glycine-rich protein family	1.3136	0.033393
TVAGG3_0921560	CM044617:3,338,060..3,338,446(+)	unspecified product	1.31278	0.00247133
TVAGG3_0589940	CM044618:22,288,980..22,289,828(+)	protein ubiquitination	1.31235	0.0254771
TVAGG3_0218820	CM044620:34,132,871..34,133,470(-)	unspecified product	1.3115	0.0288997
TVAGG3_0588430	CM044618:22,045,357..22,045,626(+)	unspecified product	1.31141	0.0248246
TVAGG3_0160640	CM044620:24,544,733..24,546,418(-)	unspecified product	1.3097	0.0065904
TVAGG3_0464380	CM044618:1,085,576..1,086,631(+)	protein serine/threonine kinase protein	1.30968	0.00425063
TVAGG3_0163660	CM044620:24,974,725..24,975,591(-)	unspecified product	1.30868	0.0167892
TVAGG3_0451220	CM044621:33,647,740..33,652,956(+)	Beige/BEACH domain containing protein [Source:UniProtKB/TrEMBL;Acc:A2FHE9]	1.30864	0.00406807
TVAGG3_0361710	CM044621:18,768,767..18,769,492(-)	3-oxo-5-alpha-steroid 4-dehydrogenase protein	1.30847	0.0367686
TVAGG3_0954880	CM044617:8,961,482..8,962,765(-)	protein ubiquitination	1.30674	0.0329019
TVAGG3_0193490	CM044620:29,970,348..29,971,037(-)	UV excision repair protein RAD23 family	1.30662	0.0162522
TVAGG3_0429490	CM044621:30,230,455..30,231,627(-)	protein serine/threonine kinase protein	1.30583	0.00221416
TVAGG3_0253260	CM044620:39,997,162..39,997,962(-)	ribonuclease inhibitor domain-containing protein	1.30565	0.0121518
TVAGG3_0916820	CM044617:2,721,345..2,721,863(-)	unspecified product	1.30502	0.0198563
TVAGG3_0563970	CM044618:17,922,789..17,924,210(-)	UTP:glucose-1-phosphate uridylyltransferase protein	1.30376	0.00224258
TVAGG3_0380760	CM044621:21,918,305..21,923,197(-)	unspecified product	1.30343	0.000431538
TVAGG3_0516470	CM044618:9,835,797..9,837,986(-)	antigen BSP-related family	1.30285	0.0260021
TVAGG3_0174030	CM044620:26,665,938..26,666,510(-)	Initiator binding domain-containing protein [Source:UniProtKB/TrEMBL;Acc:A2DE20]	1.30283	0.0169075
TVAGG3_0166090	CM044620:25,363,238..25,363,813(-)	GTPase protein	1.30124	0.00790364
TVAGG3_0960040	CM044617:9,865,885..9,866,934(-)	sialidase 1 (lysosomal sialidase) family	1.30064	0.000843617
TVAGG3_0317050	CM044621:11,281,013..11,281,633(+)	transcription factor MYB24 (Myb1,Myb3r3)	1.29897	0.000555462
TVAGG3_0539230	CM044618:13,440,418..13,442,084(+)	ubiquitin protein ligase activity	1.2989	0.0173936
TVAGG3_1000550	CM044617:17,188,724..17,189,113(+)	histone H2B	1.29879	0.00329113
TVAGG3_0716060	CM044619:16,907,498..16,910,320(+)	leucine-rich repeats (6 copies)-containing protein	1.29868	0.0252484
TVAGG3_0565020	CM044618:18,169,956..18,170,699(-)	Right handed beta helix domain-containing protein [Source:UniProtKB/TrEMBL;Acc:A2DFF6]	1.29685	0.0329539
TVAGG3_1053930	CM044617:26,425,615..26,425,881(-)	structural constituent of ribosome	1.29677	0.00443501
TVAGG3_0309490	CM044621:9,957,483..9,958,268(+)	zinc dependent phospholipase C family	1.29595	0.0024487
TVAGG3_0420450	CM044621:28,645,331..28,645,879(+)	COMM domain-containing protein 4-8 family member family	1.29547	0.00359768
TVAGG3_0874390	CM044622:16,110,322..16,110,897(-)	GTPase protein	1.29453	0.0243488
TVAGG3_0717540	CM044619:17,207,464..17,207,862(-)	unspecified product	1.29378	0.00698461
TVAGG3_0182880	CM044620:28,163,779..28,164,258(-)	conserved domain protein family	1.29289	0.00739429
TVAGG3_0712170	CM044619:16,256,415..16,256,564(+)	unspecified product	1.29271	0.0328555
TVAGG3_0036440	CM044620:5,681,566..5,683,491(-)	calcium-dependent cysteine-type endopeptidase protein	1.29241	0.00973517
TVAGG3_0697010	CM044619:13,742,503..13,743,714(-)	protein kinase C protein	1.29034	0.000542762
TVAGG3_0355440	CM044621:17,654,865..17,655,452(+)	S-adenosyl-L-methionine-dependent methyltransferases family	1.2902	0.0138507
TVAGG3_1046250	CM044617:24,973,962..24,975,080(+)	glycine-rich protein family	1.29013	0.0376385
TVAGG3_0740900	CM044619:21,841,462..21,841,951(+)	unspecified product	1.28855	0.014309
TVAGG3_0804220	CM044622:4,443,270..4,443,575(-)	histone H4-2	1.28621	0.00779964
TVAGG3_0227380	CM044620:35,569,430..35,570,713(-)	adenylate cyclase binding	1.28587	0.000216461
TVAGG3_0060780	CM044620:9,761,184..9,762,272(+)	unspecified product	1.28489	0.0286146
TVAGG3_0879250	CM044622:16,881,340..16,881,837(-)	unspecified product	1.2826	0.0365875
TVAGG3_0339520	CM044621:15,108,524..15,109,507(-)	serine/threonine protein phosphatase type 1 catalytic subunit	1.28201	0.00146551
TVAGG3_0598590	CM044618:23,802,030..23,803,136(+)	SCP domain-containing protein [Source:UniProtKB/TrEMBL;Acc:A2E7P7]	1.282	0.00301419
TVAGG3_1009630	CM044617:18,743,223..18,743,684(+)	COMM domain family	1.28125	0.00523058
TVAGG3_0931310	CM044617:4,970,284..4,970,850(-)	acetylation-dependent protein binding	1.28053	0.0139712
TVAGG3_0408760	CM044621:26,715,304..26,715,882(+)	GTPase protein	1.28019	0.026292
TVAGG3_0315270	CM044621:10,949,523..10,952,132(-)	ankyrin repeat domain-containing protein 39 homolog-related family	1.28	0.0269088
TVAGG3_0304240	CM044621:9,116,720..9,117,283(+)	Post-SET domain-containing protein [Source:UniProtKB/TrEMBL;Acc:A2E1Q9]	1.27929	0.000857474
TVAGG3_0260860	CM044621:1,441,941..1,443,371(-)	Rab guanyl-nucleotide exchange factor protein	1.27886	0.00909641
TVAGG3_0711550	CM044619:16,152,093..16,152,599(+)	GOLD domain-containing protein [Source:UniProtKB/TrEMBL;Acc:A2DID2]	1.27838	0.00191294
TVAGG3_0683880	CM044619:11,596,187..11,597,365(+)	unspecified product	1.27782	0.00121675
TVAGG3_0019990	CM044620:3,290,566..3,291,675(-)	Tubby C-terminal domain-containing protein [Source:UniProtKB/TrEMBL;Acc:A2ERV0]	1.27729	0.000976658
TVAGG3_0199790	CM044620:31,046,544..31,047,092(-)	unspecified product	1.27701	0.0096894
TVAGG3_0323520	CM044621:12,421,441..12,422,205(+)	transcription factor, enhancer of yellow 2 family	1.2763	0.0388868
TVAGG3_0576850	CM044618:20,126,906..20,127,577(+)	unspecified product	1.27624	0.0334026
TVAGG3_0801220	CM044622:3,894,979..3,895,575(-)	testis-expressed protein 264 family	1.276	0.00961724
TVAGG3_0247710	CM044620:39,069,445..39,070,653(+)	protein ubiquitination	1.27594	0.04623
TVAGG3_0428980	CM044621:30,154,393..30,154,647(-)	unspecified product	1.27533	0.0147896
TVAGG3_0978960	CM044617:13,181,612..13,182,274(+)	disulfide-isomerase A6 family	1.27515	0.0156575
TVAGG3_0956500	CM044617:9,214,846..9,215,340(-)	EF-hand family	1.2744	0.0322276
TVAGG3_0380220	CM044621:21,812,889..21,814,202(+)	protein serine/threonine kinase protein	1.27434	0.0288105
TVAGG3_0061360	CM044620:9,883,544..9,885,130(-)	Serine/threonine-protein phosphatase 4 regulatory subunit 3-like central domain-containing protein [Source:UniProtKB/TrEMBL;Acc:A2EEU8]	1.27414	0.00361383
TVAGG3_0228130	CM044620:35,692,375..35,693,535(+)	disulfide-isomerase A6 family	1.2741	0.00594605
TVAGG3_0874380	CM044622:16,109,197..16,109,646(+)	unspecified product	1.27372	0.0381051
TVAGG3_0366080	CM044621:19,553,380..19,553,625(+)	glycine-rich protein family	1.27253	0.000680867
TVAGG3_0467640	CM044618:1,718,379..1,718,723(+)	acylphosphatase family	1.27246	0.0221689
TVAGG3_0165690	CM044620:25,280,915..25,281,283(+)	unspecified product	1.2718	0.0199873
TVAGG3_0589770	CM044618:22,249,820..22,250,704(+)	Mannosyltransferase [Source:UniProtKB/TrEMBL;Acc:A2GP37]	1.27167	0.0120204
TVAGG3_0309350	CM044621:9,931,438..9,932,622(+)	alcohol dehydrogenase YQHD family	1.27052	0.00222916
TVAGG3_0694290	CM044619:13,278,772..13,279,716(+)	protein serine/threonine kinase protein	1.2695	0.00870689
TVAGG3_0204920	CM044620:31,936,812..31,937,234(+)	Arp2/3 complex binding	1.26932	0.000306178
TVAGG3_0248250	CM044620:39,144,352..39,145,473(-)	unspecified product	1.26922	0.0328743
TVAGG3_0565620	CM044618:18,288,820..18,292,530(+)	guanylate cyclase protein	1.2685	0.0013877
TVAGG3_0291110	CM044621:6,865,382..6,866,122(+)	Initiator binding domain-containing protein [Source:UniProtKB/TrEMBL;Acc:A2D9W7]	1.26775	0.00179672
TVAGG3_0259640	CM044621:1,204,743..1,205,108(+)	unfolded protein binding	1.26752	0.0119266
TVAGG3_0389780	CM044621:23,490,068..23,490,484(+)	unspecified product	1.2662	0.000650438
TVAGG3_0909300	CM044617:1,548,023..1,548,814(-)	Rho GTPase-activating protein 68f family	1.26618	0.0034184
TVAGG3_0306360	CM044621:9,467,206..9,467,811(-)	serine O-acetyltransferase protein	1.26548	0.0320391
TVAGG3_0504870	CM044618:7,913,320..7,913,739(-)	histone H2A	1.26377	0.00299419
TVAGG3_0617700	CM044619:1,019,797..1,020,075(+)	structural constituent of ribosome	1.26316	0.00151592
TVAGG3_0319080	CM044621:11,626,633..11,627,124(-)	small GTPase superfamily, Rho family	1.26315	0.0341758
TVAGG3_0221350	CM044620:34,644,807..34,645,040(-)	ubiquitin ubiquitin-like (Ubl) domain-containing protein	1.263	0.00362573
TVAGG3_0719890	CM044619:17,598,194..17,598,760(-)	RNA polymerase II transcription regulator recruiting protein	1.26162	0.0058706
TVAGG3_0985700	CM044617:14,370,829..14,371,509(-)	transcription-initiator DNA-binding domain ibd family	1.26135	0.0179561
TVAGG3_0288770	CM044621:6,423,492..6,424,196(+)	Initiator binding domain-containing protein [Source:UniProtKB/TrEMBL;Acc:A2DNS6]	1.26092	0.000989844
TVAGG3_0654750	CM044619:6,794,042..6,794,557(+)	DUF4468 domain-containing protein [Source:UniProtKB/TrEMBL;Acc:A2G5Y9]	1.26008	0.00291782
TVAGG3_0650010	CM044619:6,023,840..6,026,278(+)	leishmanolysin-like peptidase family	1.25999	0.0059285
TVAGG3_0499760	CM044618:6,939,689..6,940,018(-)	2 iron, 2 sulfur cluster binding	1.25957	0.0392222
TVAGG3_0043430	CM044620:6,756,268..6,756,858(+)	GTPase protein	1.25948	0.000285532
TVAGG3_0854630	CM044622:12,770,506..12,771,351(-)	histone serine kinase protein	1.25936	0.0283165
TVAGG3_0292240	CM044621:7,041,093..7,041,467(+)	unspecified product	1.25931	0.00958653
TVAGG3_0732110	CM044619:19,721,583..19,722,935(+)	protein ubiquitination	1.25913	0.00419179
TVAGG3_0330110	CM044621:13,495,478..13,496,851(+)	spectrin binding	1.25823	0.00439692
TVAGG3_1032050	CM044617:22,552,795..22,554,144(+)	protein ubiquitination	1.25801	0.0338915
TVAGG3_0426890	CM044621:29,784,723..29,786,003(-)	ribonuclease inhibitor domain-containing protein	1.25796	0.01297
TVAGG3_0653570	CM044619:6,582,749..6,584,179(+)	ABC transporter B family	1.25743	0.00347692
TVAGG3_0877260	CM044622:16,550,944..16,552,305(+)	protein serine/threonine kinase protein	1.25697	0.00463158
TVAGG3_1000540	CM044617:17,188,140..17,188,559(-)	histone H2A	1.25651	0.00412592
TVAGG3_0754950	CM044619:24,172,447..24,173,232(-)	regulation of choline O-acetyltransferase protein	1.25625	0.00753372
TVAGG3_0345180	CM044621:15,989,833..15,990,849(-)	phosphoprotein phosphatase protein	1.25531	0.00491077
TVAGG3_0514970	CM044618:9,571,374..9,573,002(+)	hybrid-cluster protein	1.25512	0.000593686
TVAGG3_0266570	CM044621:2,490,850..2,491,260(+)	unspecified product	1.25346	0.044451
TVAGG3_0411340	CM044621:27,170,085..27,171,998(-)	regulation of choline O-acetyltransferase protein	1.25339	0.000777588
TVAGG3_0390820	CM044621:23,643,526..23,644,536(+)	protein serine/threonine kinase protein	1.2524	0.0106804
TVAGG3_0661190	CM044619:7,823,765..7,824,610(-)	Fork-head domain-containing protein [Source:UniProtKB/TrEMBL;Acc:A2FF02]	1.25221	0.00318178
TVAGG3_0681800	CM044619:11,298,401..11,298,910(-)	RNA polymerase II transcription regulator recruiting protein	1.25203	0.0259805
TVAGG3_0664200	CM044619:8,349,495..8,349,749(+)	unspecified product	1.25172	0.00143058
TVAGG3_0462720	CM044618:836,397..837,068(+)	galactose-binding domain-like family	1.25162	0.0116793
TVAGG3_0271800	CM044621:3,383,246..3,383,674(-)	actin binding	1.25063	0.000479424
TVAGG3_0543380	CM044618:14,299,445..14,300,689(+)	phosphoprotein phosphatase protein	1.25057	0.000896523
TVAGG3_0033970	CM044620:5,222,801..5,224,355(+)	small subunit ribosomal RNA	1.25052	0.000766551
TVAGG3_0594490	CM044618:23,073,626..23,073,988(-)	unspecified product	1.24995	0.00894688
TVAGG3_0228600	CM044620:35,764,988..35,765,563(-)	GTPase protein	1.24916	0.0076644
TVAGG3_0279480	CM044621:4,778,041..4,778,523(+)	unspecified product	1.24905	0.01154
TVAGG3_0234850	CM044620:36,884,022..36,884,495(-)	RNA polymerase II transcription regulator recruiting protein	1.24865	0.00308852
TVAGG3_0899870	CM044617:167,001..168,110(-)	silent information regulator 2 (sir2)-like protein	1.24859	0.00229078
TVAGG3_0606740	CM044618:25,221,640..25,221,849(+)	unspecified product	1.24788	0.0475191
TVAGG3_0412060	CM044621:27,305,237..27,306,112(-)	Auto-transporter adhesin head GIN domain-containing protein [Source:UniProtKB/TrEMBL;Acc:A2EKI7]	1.24677	0.00610786
TVAGG3_1047630	CM044617:25,253,258..25,253,887(+)	unspecified product	1.24599	0.00118654
TVAGG3_0964920	CM044617:10,693,352..10,694,923(-)	protein phosphatase regulator protein	1.24574	0.0037074
TVAGG3_0039450	CM044620:6,103,234..6,104,016(-)	Initiator binding domain-containing protein [Source:UniProtKB/TrEMBL;Acc:A2E6D3]	1.24564	0.00429784
TVAGG3_1049800	CM044617:25,684,891..25,688,199(+)	Surface antigen BspA-like [Source:UniProtKB/TrEMBL;Acc:A2F5X4]	1.24557	0.00507864
TVAGG3_0588370	CM044618:22,035,602..22,035,868(+)	COMM domain containing protein 5 family	1.24552	0.00433057
TVAGG3_0082800	CM044620:13,186,223..13,187,842(-)	cellular macromolecule catabolic process	1.24541	0.0146649
TVAGG3_0365660	CM044621:19,450,309..19,450,797(+)	fibrinogen-related domains (FReDs) family	1.24514	0.0163533
TVAGG3_0431810	CM044621:30,593,955..30,594,497(+)	unspecified product	1.24418	0.0113518
TVAGG3_0776730	CM044622:172,494..172,796(-)	unspecified product	1.24378	0.0422168
TVAGG3_0464370	CM044618:1,081,712..1,082,764(-)	MAP kinase kinase protein	1.24359	0.0460634
TVAGG3_0077750	CM044620:12,405,095..12,405,730(-)	protein of unknown function (DUF3447)	1.24185	0.0404403
TVAGG3_0414180	CM044621:27,687,789..27,689,360(-)	GTPase activator, FI04035P family	1.24029	0.00280499
TVAGG3_0562140	CM044618:17,539,796..17,540,464(-)	hippo signaling	1.23997	0.00923367
TVAGG3_0612280	CM044619:87,982..88,827(-)	Polymorphic repeat outer membrane protein [Source:UniProtKB/TrEMBL;Acc:A2ES58]	1.23991	0.0287496
TVAGG3_1035780	CM044617:23,172,118..23,172,522(-)	Major Facilitator Superfamily	1.2393	0.0201904
TVAGG3_0281760	CM044621:5,209,516..5,210,844(-)	VPS9 domain-containing protein [Source:UniProtKB/TrEMBL;Acc:A2DYB8]	1.23921	0.0185753
TVAGG3_0169870	CM044620:26,033,531..26,036,059(-)	antigen BSP-related family	1.23814	0.0432407
TVAGG3_0354710	CM044621:17,513,103..17,513,807(-)	transcription-initiator DNA-binding domain ibd family	1.23698	0.00195749
TVAGG3_1036400	CM044617:23,273,686..23,274,150(+)	No apical meristem-associated C-terminal domain-containing protein [Source:UniProtKB/TrEMBL;Acc:A2DJH7]	1.23651	0.0375048
TVAGG3_0411620	CM044621:27,210,285..27,210,800(+)	unspecified product	1.2362	0.0492182
TVAGG3_0569020	CM044618:18,845,936..18,846,871(-)	phosphoprotein phosphatase protein	1.23595	0.000345459
TVAGG3_0040710	CM044620:6,309,102..6,309,335(+)	unspecified product	1.23524	0.0134735
TVAGG3_0266690	CM044621:2,514,515..2,515,285(+)	RNA Cap, translation initiation factor Eif4e domain-containing protein	1.23513	0.0337048
TVAGG3_0572080	CM044618:19,330,174..19,331,577(-)	unspecified product	1.23384	0.0172254
TVAGG3_0992960	CM044617:15,750,471..15,750,875(-)	intracellular sterol transport	1.23309	0.0338627
TVAGG3_0982660	CM044617:13,852,848..13,854,236(-)	6-phosphogluconate dehydrogenase family	1.23261	0.00770675
TVAGG3_0578880	CM044618:20,465,694..20,466,545(-)	ribonuclease inhibitor domain-containing protein	1.23162	0.0472254
TVAGG3_0075130	CM044620:11,954,681..11,956,237(+)	unspecified product	1.23153	0.00240594
TVAGG3_0556360	CM044618:16,608,111..16,609,589(+)	protein ubiquitination	1.23092	0.025785
TVAGG3_0219490	CM044620:34,263,175..34,264,197(-)	serine/threonine protein phosphatase family	1.22989	0.00252384
TVAGG3_0258580	CM044621:1,006,369..1,007,238(-)	unspecified product	1.22946	0.013401
TVAGG3_0582880	CM044618:21,136,325..21,136,636(-)	ferredoxin 2	1.22918	0.00855794
TVAGG3_0741830	CM044619:22,028,628..22,031,207(+)	antigen BSP-related family	1.22831	0.00857975
TVAGG3_0349680	CM044621:16,718,906..16,719,541(+)	methyltransferase protein	1.22812	0.03664
TVAGG3_0076510	CM044620:12,176,112..12,176,357(+)	CENP-S associating centromere protein X family	1.22808	0.0205089
TVAGG3_1090800	JAOSJJ010000186:133,377..134,000(-)	metallo-dependent phosphatases family	1.22584	0.00184093
TVAGG3_0266900	CM044621:2,551,037..2,552,935(-)	protein ubiquitination	1.22557	0.0423989
TVAGG3_0355650	CM044621:17,697,207..17,697,914(-)	arfaptin homology (AH) domain/bar domain domain-containing protein	1.22396	0.0129667
TVAGG3_0828100	CM044622:8,345,746..8,346,978(-)	regulation of choline O-acetyltransferase protein	1.22305	0.00517325
TVAGG3_0318010	CM044621:11,450,724..11,451,908(-)	unspecified product	1.22304	0.00903917
TVAGG3_1006620	CM044617:18,299,725..18,305,354(+)	platelet formation protein family	1.22295	0.0163213
TVAGG3_0441680	CM044621:32,143,871..32,144,458(-)	GTPase protein	1.22267	0.00191559
TVAGG3_0309740	CM044621:10,004,799..10,005,218(-)	histone H2A	1.22251	0.00408065
TVAGG3_0858530	CM044622:13,344,453..13,345,655(+)	aspartate aminotransferase yhdr-related family	1.22181	0.00607898
TVAGG3_0565290	CM044618:18,220,236..18,220,460(+)	structural constituent of ribosome	1.22122	0.0291177
TVAGG3_0182130	CM044620:28,053,447..28,054,358(+)	FI07626P-related family	1.2204	0.00443847
TVAGG3_0742950	CM044619:22,255,191..22,255,391(-)	heat shock factor binding protein 1 family	1.21929	0.00931995
TVAGG3_0309560	CM044621:9,972,228..9,973,646(-)	enolase	1.21911	0.00175868
TVAGG3_0221380	CM044620:34,649,339..34,649,572(-)	cellular macromolecule catabolic process	1.21844	0.00404072
TVAGG3_0451860	CM044621:33,768,289..33,769,872(+)	protein phosphatase regulator protein	1.21839	0.0180474
TVAGG3_0326310	CM044621:12,914,162..12,914,530(-)	unspecified product	1.21744	0.00466478
TVAGG3_0172660	CM044620:26,457,406..26,457,843(-)	unspecified product	1.21592	0.0263496
TVAGG3_1004070	CM044617:17,801,304..17,801,543(-)	positive regulation of lamellipodium assembly	1.21536	0.00260813
TVAGG3_0805180	CM044622:4,592,403..4,593,047(+)	nuclear autoantigenic sperm protein NASP -related family	1.21367	0.0310571
TVAGG3_0184820	CM044620:28,464,127..28,464,759(+)	phosphoprotein phosphatase protein	1.21304	0.00789243
TVAGG3_1031980	CM044617:22,540,880..22,542,037(+)	unspecified product	1.21172	0.0213743
TVAGG3_0815940	CM044622:6,394,652..6,396,037(+)	VPS9 domain-containing protein [Source:UniProtKB/TrEMBL;Acc:A2FT28]	1.21138	0.00490074
TVAGG3_0473540	CM044618:2,641,284..2,644,091(-)	unspecified product	1.20984	0.00690943
TVAGG3_0058650	CM044620:9,388,587..9,389,204(-)	TNFR-Cys domain-containing protein [Source:UniProtKB/TrEMBL;Acc:A2DMW6]	1.20932	0.0199254
TVAGG3_0047850	CM044620:7,543,636..7,546,743(-)	spectrin binding	1.2093	0.0127826
TVAGG3_0699290	CM044619:14,122,800..14,123,333(-)	3',5'-cyclic-nucleotide phosphodiesterase protein	1.20914	0.024629
TVAGG3_0663060	CM044619:8,156,243..8,156,968(+)	transcription factor, enhancer of yellow 2 family	1.208	0.0126497
TVAGG3_0876110	CM044622:16,351,896..16,352,588(-)	Right handed beta helix domain-containing protein [Source:UniProtKB/TrEMBL;Acc:A2EDA8]	1.20723	0.0154727
TVAGG3_0284690	CM044621:5,734,902..5,735,936(+)	phosphoprotein phosphatase protein	1.20594	0.00295982
TVAGG3_0392340	CM044621:23,954,701..23,955,048(-)	unspecified product	1.20587	0.0157459
TVAGG3_0984220	CM044617:14,176,497..14,177,591(-)	PCI domain-containing protein [Source:UniProtKB/TrEMBL;Acc:A2DM42]	1.20553	0.018912
TVAGG3_0493250	CM044618:5,820,361..5,820,966(+)	unspecified product	1.20458	0.000936081
TVAGG3_0408090	CM044621:26,606,609..26,606,914(+)	histone H4-2	1.20388	0.00396966
TVAGG3_0656270	CM044619:7,057,027..7,058,383(-)	protein serine/threonine kinase protein	1.20315	0.00896261
TVAGG3_0049650	CM044620:7,950,810..7,953,116(+)	meiosis-specific crossover protein Msh5 (MutS-like protein)	1.2029	0.0155265
TVAGG3_0726630	CM044619:18,685,046..18,685,447(+)	unspecified product	1.20248	0.00795205
TVAGG3_1014490	CM044617:19,544,039..19,544,635(+)	GTPase protein	1.20113	0.0262859
TVAGG3_0508910	CM044618:8,642,853..8,644,274(+)	serine-type endopeptidase protein	1.20078	0.0059061
TVAGG3_0182150	CM044620:28,056,178..28,060,782(+)	NO mechanoreceptor potential C, isoform D-related family	1.20072	0.00757946
TVAGG3_0867710	CM044622:14,982,692..14,984,245(+)	guanylate cyclase protein	1.20039	0.0224646
TVAGG3_1014450	CM044617:19,539,925..19,540,230(-)	histone H4-2	1.20037	0.00675732
TVAGG3_0765290	CM044619:25,870,919..25,872,343(-)	nuclear import signal receptor protein	1.19972	0.00807145
TVAGG3_0045530	CM044620:7,105,749..7,106,189(+)	DNA binding	1.1997	0.025628
TVAGG3_0594550	CM044618:23,083,449..23,084,081(+)	cytidylate kinase protein	1.19924	0.0489294
TVAGG3_1003200	CM044617:17,644,461..17,648,504(+)	armadillo (ARM) repeat-containing protein family	1.199	0.00529816
TVAGG3_1024190	CM044617:21,228,814..21,229,602(-)	phosphoprotein phosphatase protein	1.19843	0.0220032
TVAGG3_0464700	CM044618:1,127,304..1,127,882(+)	protein serine/threonine kinase protein	1.1974	0.00758854
TVAGG3_0891690	CM044622:19,091,569..19,092,453(-)	carbohydrate kinase protein	1.1963	0.00326146
TVAGG3_0393190	CM044621:24,111,144..24,112,220(-)	unspecified product	1.1962	0.0194629
TVAGG3_1036240	CM044617:23,250,405..23,250,638(-)	EF-hand domain-containing protein	1.19537	0.0134908
TVAGG3_0928860	CM044617:4,600,620..4,603,040(-)	ankyrin repeat and SOCS box-containing protein 4 family	1.19399	0.0367443
TVAGG3_0260820	CM044621:1,429,943..1,430,320(-)	unspecified product	1.19375	0.0375436
TVAGG3_1024500	CM044617:21,278,384..21,279,691(+)	protein serine/threonine kinase protein	1.1936	0.0165232
TVAGG3_0940740	CM044617:6,565,851..6,566,675(+)	SNAP receptor protein	1.19351	0.0200674
TVAGG3_0849910	CM044622:11,960,994..11,961,530(+)	unspecified product	1.19258	0.0410062
TVAGG3_1053940	CM044617:26,425,984..26,426,172(-)	structural constituent of ribosome	1.19212	0.0179445
TVAGG3_1028380	CM044617:21,938,788..21,940,632(+)	female pronucleus assembly	1.19209	0.0412766
TVAGG3_0895410	CM044622:19,784,466..19,784,801(-)	cell redox homeostasis	1.19175	0.043821
TVAGG3_0536200	CM044618:12,978,957..12,979,724(-)	leucine-rich repeats (6 copies)-containing protein	1.19118	0.0120998
TVAGG3_0563990	CM044618:17,926,053..17,926,793(-)	sulfurtransferase-related family	1.1907	0.023037
TVAGG3_0359880	CM044621:18,460,054..18,461,142(+)	guanylate cyclase protein	1.19051	0.00814162
TVAGG3_0484010	CM044618:4,265,166..4,266,554(+)	glycoprotein 38 family	1.1896	0.0183457
TVAGG3_0156670	CM044620:23,896,864..23,897,316(+)	Trafficking protein particle complex subunit [Source:UniProtKB/TrEMBL;Acc:A2FVR1]	1.18923	0.0271869
TVAGG3_0277750	CM044621:4,488,265..4,488,789(+)	ENTH domain-containing protein [Source:UniProtKB/TrEMBL;Acc:A2ESH8]	1.1892	0.0487872
TVAGG3_0716780	CM044619:17,051,164..17,051,439(-)	unspecified product	1.18855	0.0171188
TVAGG3_0914350	CM044617:2,329,154..2,329,825(-)	protein serine/threonine kinase protein	1.1884	0.0280321
TVAGG3_0145420	CM044620:22,082,393..22,083,442(+)	Right handed beta helix domain-containing protein [Source:UniProtKB/TrEMBL;Acc:A2FQK6]	1.18778	0.0133402
TVAGG3_0775280	CM044619:27,616,625..27,617,290(+)	Golgi APPARATUS membrane protein TVP23 family	1.18649	0.0452237
TVAGG3_0394070	CM044621:24,289,384..24,290,229(-)	Tubby C-terminal domain-containing protein [Source:UniProtKB/TrEMBL;Acc:A2E669]	1.18618	0.0198985
TVAGG3_0034000	CM044620:5,229,107..5,230,682(+)	small subunit ribosomal RNA	1.18509	0.00209316
TVAGG3_0595260	CM044618:23,189,099..23,190,085(+)	serine threonine-protein phosphatase family	1.18495	0.00276594
TVAGG3_0717410	CM044619:17,182,622..17,184,448(-)	unspecified product	1.18452	0.00649877
TVAGG3_0637390	CM044619:3,938,305..3,939,345(-)	Right handed beta helix domain-containing protein [Source:UniProtKB/TrEMBL;Acc:A2G793]	1.18412	0.0164299
TVAGG3_0280800	CM044621:5,023,082..5,023,672(-)	thioredoxin peroxidase	1.1838	0.00226776
TVAGG3_0362290	CM044621:18,880,946..18,882,343(-)	Major Facilitator Superfamily	1.18132	0.00303049
TVAGG3_0289890	CM044621:6,622,637..6,624,097(+)	nuclear import signal receptor protein	1.17938	0.00116171
TVAGG3_0891020	CM044622:18,994,845..18,995,603(+)	transmembrane protein YOR223W family	1.17907	0.0357842
TVAGG3_0249320	CM044620:39,332,213..39,332,770(+)	mRNA splicing, via spliceosome	1.17898	0.0290378
TVAGG3_0676360	CM044619:10,302,839..10,303,405(-)	GTPase protein	1.17777	0.0243985
TVAGG3_0007760	CM044620:1,317,008..1,317,427(+)	histone H2A	1.1776	0.00255104
TVAGG3_0226940	CM044620:35,501,596..35,502,324(-)	transcription-initiator DNA-binding domain ibd family	1.17746	0.033279
TVAGG3_0804830	CM044622:4,530,860..4,531,840(+)	protein kinase superfamily	1.1772	0.0374065
TVAGG3_0258480	CM044621:992,853..993,989(-)	unspecified product	1.17597	0.0432573
TVAGG3_0694220	CM044619:13,263,966..13,265,960(+)	Ras-GEF domain-containing protein [Source:UniProtKB/TrEMBL;Acc:A2DQZ5]	1.1759	0.0210055
TVAGG3_0874660	CM044622:16,147,836..16,148,225(-)	histone H2B	1.17553	0.00373459
TVAGG3_0812610	CM044622:5,883,101..5,884,000(+)	protein serine/threonine kinase protein	1.17538	0.00362175
TVAGG3_0393080	CM044621:24,096,536..24,097,099(-)	GTPase protein	1.17258	0.0183113
TVAGG3_0549920	CM044618:15,418,060..15,418,677(-)	unspecified product	1.17221	0.032322
TVAGG3_0422000	CM044621:28,911,147..28,911,830(+)	pseudouridine 5'-phosphatase protein	1.17195	0.00583269
TVAGG3_0996780	CM044617:16,430,021..16,432,678(-)	F-box only protein family	1.17043	0.00854522
TVAGG3_0922950	CM044617:3,543,836..3,544,240(+)	peptidyl-prolyl cis-trans isomerase protein	1.16973	0.0259219
TVAGG3_0770530	CM044619:26,781,509..26,781,838(-)	unspecified product	1.16956	0.0301202
TVAGG3_0719050	CM044619:17,466,375..17,468,930(-)	alpha-glucosidase family	1.16918	0.00186443
TVAGG3_0954680	CM044617:8,912,749..8,913,108(+)	cell redox homeostasis	1.16885	0.00279355
TVAGG3_0592750	CM044618:22,772,055..22,772,651(+)	t-SNARE coiled-coil homology domain-containing protein [Source:UniProtKB/TrEMBL;Acc:A2F0T2]	1.16861	0.0444679
TVAGG3_0663120	CM044619:8,182,025..8,183,863(-)	transcription initiation from RNA polymerase II promoter	1.16781	0.00433592
TVAGG3_0529890	CM044618:11,977,134..11,977,610(-)	N-acetylglucosaminyldiphosphodolichol N-acetylglucosaminyltransferase protein	1.16735	0.0183906
TVAGG3_0727410	CM044619:18,828,571..18,829,530(+)	lipase class 3 protein-like family	1.16719	0.0111348
TVAGG3_0775200	CM044619:27,599,613..27,600,176(-)	superantigen MAM family	1.16696	0.0316818
TVAGG3_0926520	CM044617:4,168,150..4,168,620(+)	MYB protein-related family	1.16683	0.00778608
TVAGG3_0366070	CM044621:19,552,542..19,552,952(+)	glycine-rich protein family	1.16663	0.00259381
TVAGG3_0591060	CM044618:22,507,440..22,508,972(-)	secreted protein-related family	1.16503	0.0265032
TVAGG3_0194740	CM044620:30,198,953..30,200,242(-)	protein serine/threonine kinase protein	1.1641	0.00178456
TVAGG3_0653560	CM044619:6,579,997..6,582,069(-)	mitochondrial ATP-dependent permease MDL1 family	1.16319	0.00255508
TVAGG3_0219250	CM044620:34,215,089..34,215,355(-)	unspecified product	1.16309	0.00458009
TVAGG3_0071610	CM044620:11,367,475..11,367,807(-)	unspecified product	1.16297	0.00958784
TVAGG3_0613190	CM044619:256,168..257,055(+)	cyclin family	1.16283	0.00767449
TVAGG3_0251840	CM044620:39,747,260..39,748,564(+)	protein serine/threonine kinase protein	1.16109	0.00606745
TVAGG3_0696820	CM044619:13,710,347..13,711,522(-)	pectin lyase-like family	1.16098	0.0342229
TVAGG3_0266400	CM044621:2,436,458..2,436,871(-)	unspecified product	1.16088	0.049232
TVAGG3_0058250	CM044620:9,314,194..9,314,802(-)	unspecified product	1.16017	0.0205644
TVAGG3_0121470	CM044620:18,426,950..18,428,353(-)	Far1-related sequence	1.15911	0.0409081
TVAGG3_0050100	CM044620:8,091,711..8,092,040(-)	intracellular transport of viral protein in host cell	1.15898	0.00590371
TVAGG3_0845880	CM044622:11,303,917..11,304,795(+)	unspecified product	1.15878	0.0325518
TVAGG3_0261170	CM044621:1,494,946..1,495,386(+)	unspecified product	1.15864	0.0189012
TVAGG3_0451530	CM044621:33,704,658..33,705,458(+)	glycine-rich protein family	1.15819	0.0273593
TVAGG3_0936710	CM044617:5,912,205..5,912,798(-)	GTPase protein	1.1581	0.00447423
TVAGG3_0192100	CM044620:29,737,973..29,740,603(+)	plastid DNA replication	1.15805	0.024499
TVAGG3_0599930	CM044618:24,044,997..24,045,743(+)	RTR1-type domain-containing protein [Source:UniProtKB/TrEMBL;Acc:A2EPJ9]	1.15761	0.00602424
TVAGG3_0989300	CM044617:15,055,367..15,056,422(+)	SH3 domain-containing protein [Source:UniProtKB/TrEMBL;Acc:A2DP25]	1.15752	0.00188461
TVAGG3_0371350	CM044621:20,333,076..20,333,966(-)	unspecified product	1.15731	0.0377305
TVAGG3_0673070	CM044619:9,727,067..9,727,987(-)	unspecified product	1.1553	0.037938
TVAGG3_0372560	CM044621:20,498,063..20,498,548(+)	unspecified product	1.15376	0.0177148
TVAGG3_0230000	CM044620:35,993,360..35,994,639(+)	unspecified product	1.15363	0.00207055
TVAGG3_0075450	CM044620:12,012,465..12,013,781(-)	PH domain-like family	1.15346	0.00344132
TVAGG3_0393960	CM044621:24,261,479..24,262,495(-)	unspecified product	1.15282	0.0184402
TVAGG3_0569540	CM044618:18,920,217..18,921,146(+)	iron-sulfur cluster assembly	1.15246	0.0117227
TVAGG3_0146540	CM044620:22,245,834..22,246,211(+)	2 iron, 2 sulfur cluster binding	1.15156	0.0030297
TVAGG3_0772880	CM044619:27,145,343..27,145,927(+)	GTPase protein	1.1496	0.0108512
TVAGG3_0258530	CM044621:999,490..1,001,433(-)	beta-lactamase family	1.14886	0.0109338
TVAGG3_1028350	CM044617:21,930,440..21,932,992(+)	barbed-end actin filament uncapping	1.14876	0.00708053
TVAGG3_0630950	CM044619:2,983,504..2,984,676(+)	IQ calmodulin-binding motif family protein [Source:UniProtKB/TrEMBL;Acc:A2DV73]	1.14873	0.0232851
TVAGG3_0482150	CM044618:3,963,840..3,965,360(+)	Ankyrin repeat family	1.1487	0.00815808
TVAGG3_0225880	CM044620:35,348,925..35,351,231(-)	STKc MAST like domain-containing protein	1.14867	0.00198012
TVAGG3_0175620	CM044620:26,967,252..26,968,892(-)	SCF-dependent proteasomal ubiquitin-dependent protein catabolic process	1.14861	0.0139634
TVAGG3_0726870	CM044619:18,717,511..18,718,482(+)	phosphoprotein phosphatase protein	1.14808	0.00835703
TVAGG3_0078920	CM044620:12,608,368..12,608,940(-)	calcium ion binding	1.14785	0.0454031
TVAGG3_0291350	CM044621:6,904,752..6,905,672(-)	pectin lyase-like family	1.14702	0.00801644
TVAGG3_1050080	CM044617:25,741,303..25,743,087(-)	glycoprotein 38 family	1.14647	0.0185353
TVAGG3_0762210	CM044619:25,316,412..25,317,467(-)	unspecified product	1.14598	0.0227762
TVAGG3_0745870	CM044619:22,592,339..22,592,779(-)	pyruvate-flavodoxin oxidoreductase family	1.14534	0.00776665
TVAGG3_0274470	CM044621:3,902,568..3,903,326(-)	unspecified product	1.14533	0.00628389
TVAGG3_0504830	CM044618:7,909,570..7,910,148(-)	small GTPase mediated signal transduction	1.14518	0.003606
TVAGG3_0674790	CM044619:10,003,589..10,005,523(+)	TMEM62, metallophosphatase domain-containing protein	1.14502	0.00326172
TVAGG3_0205580	CM044620:32,041,915..32,043,264(+)	perineurial glial growth protein family	1.14427	0.0126732
TVAGG3_0317310	CM044621:11,325,650..11,326,738(-)	negative regulation of mitochondrial outer membrane permeabilization protein	1.14412	0.0141863
TVAGG3_0476390	CM044618:3,079,854..3,080,159(+)	ferredoxin 1	1.14396	0.00592556
TVAGG3_0265660	CM044621:2,300,865..2,308,064(-)	beige/BEACH-related family	1.14361	0.00295814
TVAGG3_0642690	CM044619:4,781,590..4,782,132(+)	unspecified product	1.14353	0.0124299
TVAGG3_0454400	CM044621:34,186,685..34,187,581(+)	protein kinase protein	1.14329	0.0127271
TVAGG3_0598100	CM044618:23,714,644..23,715,198(-)	positive regulation of mesenchymal stem cell differentiation protein family	1.14218	0.0344112
TVAGG3_0612370	CM044619:105,330..106,451(+)	unspecified product	1.14194	0.0306456
TVAGG3_0487570	CM044618:4,772,010..4,774,175(+)	WSN domain-containing protein [Source:UniProtKB/TrEMBL;Acc:A2F6N3]	1.14192	0.0114696
TVAGG3_0142090	CM044620:21,605,997..21,606,977(+)	Right handed beta helix domain-containing protein [Source:UniProtKB/TrEMBL;Acc:A2GA19]	1.1418	0.0240195
TVAGG3_0535030	CM044618:12,782,382..12,783,308(+)	DBF zinc finger family	1.14138	0.010213
TVAGG3_0260830	CM044621:1,432,303..1,433,520(+)	glycosyltransferase family	1.1413	0.00758369
TVAGG3_0011950	CM044620:1,967,207..1,968,574(-)	dual specificity protein kinase family	1.14049	0.00544116
TVAGG3_0553190	CM044618:16,024,984..16,026,180(-)	malic enzyme	1.14044	0.00348753
TVAGG3_0271030	CM044621:3,218,249..3,218,845(-)	unspecified product	1.14032	0.00383454
TVAGG3_0509760	CM044618:8,766,051..8,766,521(-)	RNA polymerase II transcription regulator recruiting protein	1.14031	0.0195001
TVAGG3_0866920	CM044622:14,873,852..14,875,084(-)	concanavalin A-like lectin/glucanases superfamily	1.14003	0.0281724
TVAGG3_0959050	CM044617:9,699,394..9,699,642(-)	unspecified product	1.13982	0.028868
TVAGG3_0938930	CM044617:6,307,093..6,307,512(+)	histone H2A	1.13886	0.00183271
TVAGG3_0845870	CM044622:11,301,543..11,301,923(+)	unspecified product	1.13812	0.00995162
TVAGG3_0422860	CM044621:29,054,881..29,055,735(-)	solute carrier family 35 member E4 family	1.1372	0.00881584
TVAGG3_0321380	CM044621:12,039,399..12,042,311(+)	armadillo (ARM) repeat-containing protein family	1.13577	0.0424125
TVAGG3_0208580	CM044620:32,471,822..32,472,475(+)	ribonuclease inhibitor domain-containing protein	1.13548	0.0136077
TVAGG3_0366100	CM044621:19,556,330..19,557,172(+)	glycine-rich protein family	1.13516	0.00361915
TVAGG3_0747450	CM044619:22,870,853..22,871,407(-)	charged multivesicular body protein family	1.13504	0.00293461
TVAGG3_0552330	CM044618:15,883,837..15,885,168(-)	unspecified product	1.13315	0.01486
TVAGG3_0152450	CM044620:23,154,165..23,155,262(+)	cell division cycle	1.13203	0.0336776
TVAGG3_0754390	CM044619:24,081,417..24,081,863(-)	3D domain-containing protein	1.13192	0.00179274
TVAGG3_0486460	CM044618:4,603,603..4,604,394(-)	5-carbamoylmethyl uridine residue modification protein	1.13188	0.0212604
TVAGG3_0211680	CM044620:32,950,374..32,950,940(-)	small GTPase mediated signal transduction	1.1318	0.00142957
TVAGG3_0742300	CM044619:22,130,590..22,131,495(-)	SUMO transferase protein	1.13053	0.0111536
TVAGG3_0652340	CM044619:6,364,776..6,365,369(+)	regulator of G-protein signaling, RGS family	1.12858	0.00793274
TVAGG3_1055610	CM044617:26,713,882..26,716,092(+)	ankyrin repeat, PH and SEC7 domain containing protein SECG-related family	1.12662	0.00824038
TVAGG3_0200930	CM044620:31,281,482..31,281,940(-)	unspecified product	1.12645	0.0103548
TVAGG3_0698490	CM044619:13,985,121..13,985,906(-)	RNA polymerase II transcription regulator recruiting protein	1.12604	0.0231116
TVAGG3_0895120	CM044622:19,738,763..19,744,255(+)	Fish-lips, isoform C family	1.12585	0.0481924
TVAGG3_0862390	CM044622:14,092,797..14,093,462(-)	glycine-rich protein family	1.12571	0.00939204
TVAGG3_0730070	CM044619:19,338,039..19,339,025(-)	Right handed beta helix domain-containing protein [Source:UniProtKB/TrEMBL;Acc:A2FA01]	1.12473	0.0459945
TVAGG3_0900850	CM044617:295,434..296,417(-)	protein ubiquitination	1.12441	0.0272668
TVAGG3_0770300	CM044619:26,739,735..26,742,410(-)	WD repeat-containing protein 11 family	1.12429	0.010571
TVAGG3_0039680	CM044620:6,131,110..6,132,774(+)	ATP binding	1.12406	0.0122271
TVAGG3_0339780	CM044621:15,171,065..15,171,523(-)	protein transport	1.12339	0.00652813
TVAGG3_0378760	CM044621:21,537,793..21,539,250(+)	RNA binding	1.12315	0.00669835
TVAGG3_0662710	CM044619:8,073,529..8,074,599(+)	stress-activated protein kinase signaling cascade	1.12295	0.0278377
TVAGG3_0366450	CM044621:19,612,121..19,612,666(+)	SWIM-type domain-containing protein [Source:UniProtKB/TrEMBL;Acc:A2E650]	1.12229	0.0170381
TVAGG3_0711650	CM044619:16,168,421..16,169,212(-)	ATP binding	1.12206	0.0217742
TVAGG3_0248870	CM044620:39,238,342..39,241,338(-)	WD40 repeat-containing protein	1.1213	0.0461058
TVAGG3_0964540	CM044617:10,637,057..10,638,202(-)	nitrile biosynthetic process	1.12054	0.00243611
TVAGG3_0734730	CM044619:20,346,001..20,346,285(-)	PLAC8 family	1.11943	0.00191017
TVAGG3_0831940	CM044622:8,960,605..8,961,618(-)	Right handed beta helix domain-containing protein [Source:UniProtKB/TrEMBL;Acc:A2E7D7]	1.11901	0.0130031
TVAGG3_0324680	CM044621:12,644,503..12,644,919(+)	M-phase inducer phosphatase dual specificity phosphatase cdc25 family	1.11871	0.0354244
TVAGG3_0315000	CM044621:10,904,164..10,905,864(+)	voltage-gated potassium channel protein	1.11844	0.0174018
TVAGG3_0606940	CM044618:25,249,227..25,250,264(+)	phosphoprotein phosphatase protein	1.11778	0.00455835
TVAGG3_0408080	CM044621:26,605,998..26,606,414(-)	histone H3/CENP-A	1.11774	0.00207889
TVAGG3_0493130	CM044618:5,800,706..5,801,983(-)	ankyrin repeat protein family	1.11747	0.0225138
TVAGG3_0216620	CM044620:33,736,007..33,736,609(+)	DSC E3 ubiquitin ligase complex subunit 3 C-terminal domain-containing protein [Source:UniProtKB/TrEMBL;Acc:A2F0E7]	1.1173	0.031926
TVAGG3_0654330	CM044619:6,718,903..6,719,907(+)	l-lactate dehydrogenase	1.11641	0.01091
TVAGG3_0550770	CM044618:15,566,023..15,567,135(+)	glucokinase family	1.11635	0.0020241
TVAGG3_0996520	CM044617:16,378,905..16,379,207(+)	small ubiquitin-related modifier	1.11615	0.013885
TVAGG3_0216440	CM044620:33,706,438..33,707,001(+)	peptidyl-prolyl cis-trans isomerase protein	1.11512	0.0161996
TVAGG3_0300830	CM044621:8,550,896..8,551,207(-)	NFU1 iron-sulfur cluster scaffold	1.11498	0.0105568
TVAGG3_0148470	CM044620:22,580,580..22,581,041(-)	calcium ion binding	1.11483	0.0205103
TVAGG3_0915970	CM044617:2,552,849..2,554,129(+)	protein ubiquitination	1.11432	0.0299177
TVAGG3_0543630	CM044618:14,346,228..14,346,443(+)	P-P-bond-hydrolysis-driven protein transmembrane transporter protein	1.11431	0.0169316
TVAGG3_1012540	CM044617:19,241,180..19,241,599(-)	histone H2A	1.11301	0.00376223
TVAGG3_0078570	CM044620:12,550,571..12,550,942(-)	profilin (actin-binding protein) family	1.11255	0.0158749
TVAGG3_0602160	CM044618:24,389,647..24,390,381(+)	regulation of protein localization to cell-cell adherens junction	1.11155	0.0183815
TVAGG3_0712270	CM044619:16,273,673..16,274,419(+)	amino acid transmembrane transporter protein	1.11109	0.0136523
TVAGG3_0126710	CM044620:19,166,327..19,167,622(+)	ATPase activity, coupled to transmembrane movement of substances	1.11036	0.0370779
TVAGG3_0259000	CM044621:1,079,082..1,080,173(-)	protein tyrosine/serine/threonine phosphatase protein	1.11033	0.0116304
TVAGG3_0413760	CM044621:27,612,881..27,613,327(+)	TPR Domain containing protein [Source:UniProtKB/TrEMBL;Acc:A2EY72]	1.1101	0.0232574
TVAGG3_0808390	CM044622:5,116,411..5,117,124(+)	beta/gamma crystallin family	1.10958	0.00250056
TVAGG3_0567600	CM044618:18,649,257..18,649,646(+)	histone H2B	1.10946	0.0126997
TVAGG3_0551170	CM044618:15,632,193..15,632,597(+)	spectrin binding	1.10902	0.0229343
TVAGG3_0318880	CM044621:11,597,469..11,598,092(-)	small Rab GTPase RabX8	1.10898	0.0066003
TVAGG3_1046820	CM044617:25,091,644..25,092,276(+)	Tetraspanin family protein [Source:UniProtKB/TrEMBL;Acc:A2D875]	1.10797	0.0123911
TVAGG3_1090810	JAOSJJ010000186:141,817..142,626(+)	Ankyrin repeat protein [Source:UniProtKB/TrEMBL;Acc:A2G1G5]	1.10752	0.0433776
TVAGG3_0845860	CM044622:11,300,531..11,300,965(+)	unspecified product	1.1073	0.0200636
TVAGG3_0556730	CM044618:16,660,055..16,662,388(+)	calponin-homology domain, CH-domain family	1.10646	0.00168065
TVAGG3_0858690	CM044622:13,375,836..13,376,912(+)	protein serine/threonine kinase protein	1.10644	0.00706401
TVAGG3_0999010	CM044617:16,914,225..16,914,701(-)	chromosome segregation	1.10635	0.019693
TVAGG3_0694990	CM044619:13,385,693..13,386,187(-)	unspecified product	1.10564	0.0167445
TVAGG3_0390720	CM044621:23,626,002..23,626,961(-)	S1-P1 nuclease family	1.10535	0.0035446
TVAGG3_0391870	CM044621:23,865,399..23,866,295(-)	protein kinase protein	1.10489	0.0298116
TVAGG3_0663110	CM044619:8,179,718..8,180,821(-)	sulfatase family	1.10482	0.0351225
TVAGG3_0909310	CM044617:1,549,644..1,550,603(+)	transmembrane transporter protein	1.10415	0.0137897
TVAGG3_0473500	CM044618:2,634,216..2,634,953(-)	RNA polymerase II transcription regulator recruiting protein	1.10274	0.00940579
TVAGG3_0612030	CM044619:28,728..29,906(-)	phosphoprotein phosphatase protein	1.10248	0.0105019
TVAGG3_0948310	CM044617:7,792,340..7,793,941(-)	regulation of ARF protein signal transduction	1.1023	0.00407991
TVAGG3_0711820	CM044619:16,199,814..16,201,481(-)	leucine-rich repeat, isoform f-related family	1.10158	0.040047
TVAGG3_0697060	CM044619:13,747,421..13,748,005(+)	cardiolipin synthase protein	1.10145	0.00460294
TVAGG3_0315810	CM044621:11,063,648..11,064,421(+)	RNA binding	1.10063	0.00961708
TVAGG3_0165920	CM044620:25,333,459..25,333,884(-)	actin binding	1.10028	0.00179042
TVAGG3_0863680	CM044622:14,310,282..14,310,686(-)	riboflavin kinase protein	1.09934	0.0479564
TVAGG3_0578090	CM044618:20,358,073..20,358,483(+)	unspecified product	1.09926	0.0398163
TVAGG3_0599780	CM044618:24,019,620..24,020,759(-)	protein serine/threonine kinase protein	1.09895	0.00794389
TVAGG3_0631160	CM044619:3,032,382..3,033,482(-)	phosphoprotein phosphatase protein	1.09883	0.0211393
TVAGG3_0553390	CM044618:16,058,453..16,059,238(+)	barbed-end actin filament capping	1.09797	0.035627
TVAGG3_0552290	CM044618:15,880,104..15,880,547(-)	Transmembrane protein [Source:UniProtKB/TrEMBL;Acc:A2DPV9]	1.09759	0.0462977
TVAGG3_0191880	CM044620:29,688,520..29,689,116(-)	regulation of endocytosis	1.09755	0.0316884
TVAGG3_0672540	CM044619:9,626,494..9,627,954(+)	positive regulation of translation initiation in response to endoplasmic reticulum stress	1.09733	0.00483472
TVAGG3_0306270	CM044621:9,436,426..9,437,865(+)	armadillo (ARM) repeat-containing protein family	1.09684	0.0359697
TVAGG3_0232260	CM044620:36,441,626..36,442,801(-)	protein serine/threonine kinase protein	1.09547	0.00970497
TVAGG3_0571410	CM044618:19,235,267..19,236,568(-)	SAM (S-adenosyl methionine) transporter family	1.09531	0.0234527
TVAGG3_0896480	CM044622:19,961,089..19,961,568(-)	unspecified product	1.09521	0.0345471
TVAGG3_0324820	CM044621:12,666,795..12,667,550(+)	unspecified product	1.09477	0.0430754
TVAGG3_0696900	CM044619:13,723,968..13,724,273(+)	unspecified product	1.09204	0.0378887
TVAGG3_0398240	CM044621:24,939,120..24,939,602(-)	unspecified product	1.09203	0.00957163
TVAGG3_0508940	CM044618:8,649,640..8,650,206(+)	retrograde transport, endosome to Golgi	1.09115	0.0184651
TVAGG3_0265760	CM044621:2,327,888..2,328,391(-)	Dcp1-like decapping family	1.09104	0.0363449
TVAGG3_0330460	CM044621:13,553,690..13,554,715(+)	Rab-GTPase-TBC domain family	1.09011	0.0136017
TVAGG3_0520600	CM044618:10,466,436..10,467,983(-)	ribonuclease inhibitor domain-containing protein	1.08978	0.0491314
TVAGG3_0634860	CM044619:3,553,392..3,553,859(+)	unspecified product	1.08877	0.00373222
TVAGG3_0290350	CM044621:6,733,592..6,734,878(+)	protein serine/threonine kinase protein	1.08812	0.0277373
TVAGG3_0541410	CM044618:13,909,001..13,909,801(+)	clathrin-coated pit assembly	1.08796	0.0436501
TVAGG3_0739410	CM044619:21,586,175..21,587,119(+)	protein serine/threonine kinase protein	1.08715	0.00773269
TVAGG3_0803060	CM044622:4,160,207..4,161,292(+)	STKc CK1 domain-containing protein	1.08666	0.0183514
TVAGG3_0386190	CM044621:22,855,162..22,856,487(-)	protein kinase protein	1.08624	0.0259551
TVAGG3_0766970	CM044619:26,123,094..26,124,539(+)	lipoteichoic acid synthase family	1.08564	0.014746
TVAGG3_1053950	CM044617:26,426,230..26,426,403(-)	structural constituent of ribosome	1.08443	0.0447047
TVAGG3_1020600	CM044617:20,595,561..20,596,463(-)	Bap-like [Source:UniProtKB/TrEMBL;Acc:A2F2N7]	1.08379	0.00375545
TVAGG3_0644280	CM044619:5,021,991..5,022,644(-)	adenylate kinase protein	1.08294	0.0247803
TVAGG3_1045820	CM044617:24,899,227..24,900,471(+)	La ribonucleoprotein domain family	1.08232	0.00270189
TVAGG3_0943500	CM044617:7,003,073..7,003,645(+)	cyclin domain-containing protein	1.0822	0.0141895
TVAGG3_0523950	CM044618:10,973,805..10,974,512(+)	inorganic diphosphatase protein	1.08205	0.00497222
TVAGG3_0050080	CM044620:8,088,969..8,089,937(-)	protein serine/threonine kinase protein	1.08204	0.0141651
TVAGG3_0335360	CM044621:14,411,821..14,412,228(+)	peptidoglycan DL-endopeptidase CWLO family	1.08187	0.00270045
TVAGG3_0637420	CM044619:3,945,391..3,946,467(-)	unspecified product	1.08171	0.0182431
TVAGG3_1030470	CM044617:22,308,588..22,309,175(+)	oxidoreductase activity, acting on superoxide radicals as acceptor	1.08092	0.0323069
TVAGG3_0077910	CM044620:12,430,991..12,433,675(+)	armadillo (ARM) repeat-containing protein family	1.08001	0.0248879
TVAGG3_0287410	CM044621:6,218,803..6,219,774(+)	phosphoprotein phosphatase protein	1.07984	0.00549451
TVAGG3_0219820	CM044620:34,310,006..34,310,809(+)	unspecified product	1.07969	0.0140065
TVAGG3_0579270	CM044618:20,536,886..20,538,226(+)	cysteine proteinases family	1.07948	0.0070684
TVAGG3_0241180	CM044620:37,953,127..37,955,631(-)	F-box only protein family	1.07869	0.00228931
TVAGG3_0518610	CM044618:10,191,490..10,192,533(-)	STKc GSK3 domain-containing protein	1.07713	0.0154258
TVAGG3_0362950	CM044621:18,977,578..18,977,895(-)	unspecified product	1.07572	0.0403369
TVAGG3_0711840	CM044619:16,205,685..16,206,137(-)	ankyrin repeat protein family	1.07524	0.0295297
TVAGG3_0429410	CM044621:30,214,181..30,215,284(-)	glycosyltransferase family	1.07438	0.0278813
TVAGG3_0875050	CM044622:16,205,669..16,206,475(+)	unspecified product	1.07428	0.00934384
TVAGG3_0017530	CM044620:2,851,752..2,852,681(-)	oxidoreductase protein	1.0742	0.00771376
TVAGG3_0082790	CM044620:13,183,990..13,185,885(-)	ribonuclease inhibitor domain-containing protein	1.07416	0.0498196
TVAGG3_0281950	CM044621:5,250,923..5,252,425(-)	unspecified product	1.07326	0.0357435
TVAGG3_0734800	CM044619:20,371,097..20,372,278(-)	alcohol dehydrogenase YQHD family	1.07172	0.0309994
TVAGG3_0159930	CM044620:24,436,095..24,438,950(-)	negative regulation of histone ubiquitination	1.07142	0.0395001
TVAGG3_0983440	CM044617:14,009,126..14,009,716(-)	CID domain-containing protein [Source:UniProtKB/TrEMBL;Acc:A2DMB0]	1.07108	0.0446294
TVAGG3_0607100	CM044618:25,282,060..25,283,346(+)	unspecified product	1.07077	0.0396778
TVAGG3_0427780	CM044621:29,932,049..29,933,221(-)	actin 3 family	1.06769	0.00379408
TVAGG3_0266910	CM044621:2,553,949..2,554,539(-)	RNA polymerase II transcription regulator recruiting protein	1.06655	0.0150146
TVAGG3_0963190	CM044617:10,396,254..10,397,663(+)	glycogen cell differentiation involved in embryonic placenta development	1.0662	0.00612977
TVAGG3_0519100	CM044618:10,274,078..10,274,530(+)	prefoldin subunit family	1.06566	0.0214541
TVAGG3_0427800	CM044621:29,935,669..29,936,841(+)	actin 3 family	1.06544	0.00569837
TVAGG3_0888390	CM044622:18,519,691..18,520,344(-)	phosphoprotein phosphatase protein	1.06492	0.0146017
TVAGG3_0789700	CM044622:1,975,316..1,976,368(+)	Right handed beta helix domain-containing protein [Source:UniProtKB/TrEMBL;Acc:A2GCC0]	1.06417	0.0191092
TVAGG3_0221660	CM044620:34,690,848..34,691,267(+)	histone H2A	1.06376	0.00860444
TVAGG3_0751550	CM044619:23,520,631..23,521,980(-)	unspecified product	1.06366	0.0204964
TVAGG3_1001880	CM044617:17,408,415..17,408,660(+)	ubiquitin-like family	1.06282	0.0244002
TVAGG3_0201680	CM044620:31,401,498..31,401,968(+)	RNA polymerase II transcription regulator recruiting protein	1.06239	0.0217256
TVAGG3_0302560	CM044621:8,807,209..8,807,661(+)	unspecified product	1.06233	0.0343698
TVAGG3_0594510	CM044618:23,077,740..23,078,330(+)	ubiquitin-like family	1.0618	0.0142667
TVAGG3_0664190	CM044619:8,346,259..8,348,112(+)	glycine-rich protein family	1.06074	0.0419195
TVAGG3_0513590	CM044618:9,356,259..9,356,834(-)	adenyl-nucleotide exchange factor protein	1.05945	0.00385645
TVAGG3_0674760	CM044619:9,998,894..9,999,886(-)	phosphoprotein phosphatase protein	1.05899	0.0126957
TVAGG3_0047830	CM044620:7,541,647..7,542,297(+)	Transmembrane protein [Source:UniProtKB/TrEMBL;Acc:A2DXL7]	1.05891	0.0232202
TVAGG3_0563630	CM044618:17,854,759..17,855,769(+)	Right handed beta helix domain-containing protein [Source:UniProtKB/TrEMBL;Acc:A2GN04]	1.05885	0.0335658
TVAGG3_0212730	CM044620:33,142,375..33,143,193(+)	barbed-end actin filament capping	1.05828	0.00268236
TVAGG3_0034030	CM044620:5,235,441..5,237,019(+)	small subunit ribosomal RNA	1.05789	0.00427608
TVAGG3_0128210	CM044620:19,395,296..19,395,886(-)	thioredoxin peroxidase	1.05773	0.00232804
TVAGG3_0462940	CM044618:878,827..879,711(-)	bacterial SH3 domain-like protein	1.05764	0.0203453
TVAGG3_1091130	JAOSJJ010000186:196,974..198,458(-)	armadillo (ARM) repeat-containing protein family	1.05693	0.0386784
TVAGG3_0517640	CM044618:9,999,210..10,000,033(+)	Listeria-Bacteroides repeat domain (List Bact rpt) family	1.05685	0.018152
TVAGG3_0820940	CM044622:7,154,565..7,154,990(+)	unspecified product	1.05683	0.026866
TVAGG3_0120510	CM044620:18,315,639..18,317,165(-)	unspecified product	1.0563	0.00935058
TVAGG3_0519710	CM044618:10,363,330..10,364,754(-)	RNA polymerase II CTD heptapeptide repeat phosphatase protein	1.05602	0.0104732
TVAGG3_0391070	CM044621:23,713,720..23,714,679(-)	S1-P1 nuclease family	1.0556	0.0159898
TVAGG3_0674890	CM044619:10,018,937..10,019,422(+)	HMG-box family	1.05502	0.0232626
TVAGG3_0470930	CM044618:2,230,008..2,231,378(-)	nuclear import signal receptor protein	1.05447	0.012958
TVAGG3_0153170	CM044620:23,285,850..23,286,509(+)	SWIM zinc finger family	1.05444	0.0351277
TVAGG3_1024860	CM044617:21,339,726..21,340,274(+)	COMM domain-containing protein 4-8 family member family	1.05404	0.0133958
TVAGG3_0048040	CM044620:7,589,303..7,589,965(-)	potassium:chloride symporter protein	1.05342	0.0259237
TVAGG3_0689160	CM044619:12,464,698..12,465,153(-)	calcium-binding protein family	1.05259	0.00447264
TVAGG3_0280010	CM044621:4,857,484..4,858,377(+)	protein delipidation	1.05165	0.0195043
TVAGG3_0337220	CM044621:14,743,536..14,744,567(+)	Right handed beta helix domain-containing protein [Source:UniProtKB/TrEMBL;Acc:A2FY50]	1.05136	0.0304126
TVAGG3_0848340	CM044622:11,704,783..11,705,745(+)	negative regulation of actin filament polymerization	1.0513	0.00229276
TVAGG3_0742640	CM044619:22,193,890..22,194,486(-)	vacuolar transport	1.0512	0.0401822
TVAGG3_0662850	CM044619:8,104,982..8,105,488(+)	RNA polymerase II transcription regulator recruiting protein	1.05114	0.0321843
TVAGG3_0834400	CM044622:9,447,334..9,448,047(+)	glycine-rich protein family	1.05061	0.0370175
TVAGG3_0668800	CM044619:9,026,940..9,027,485(+)	small GTPase mediated signal transduction	1.05055	0.00266969
TVAGG3_0428390	CM044621:30,044,252..30,045,013(+)	protein serine/threonine kinase protein	1.0503	0.0200805
TVAGG3_0438150	CM044621:31,559,993..31,560,925(-)	phosphoprotein phosphatase protein	1.05011	0.036126
TVAGG3_0873300	CM044622:15,933,522..15,934,067(-)	Arp2/3 complex-mediated actin nucleation	1.05006	0.00229652
TVAGG3_0166050	CM044620:25,352,922..25,353,752(-)	barbed-end actin filament capping	1.04963	0.00277097
TVAGG3_0712690	CM044619:16,375,486..16,375,674(+)	unspecified product	1.04889	0.0133181
TVAGG3_0476350	CM044618:3,072,548..3,072,946(-)	Transcription factor subunit Med10 of Mediator complex family	1.04804	0.0444122
TVAGG3_0735840	CM044619:20,603,139..20,603,777(+)	sulfur dioxygenase protein	1.04612	0.0481404
TVAGG3_0968300	CM044617:11,296,970..11,297,551(-)	Myb-like domain-containing protein [Source:UniProtKB/TrEMBL;Acc:A2DT93]	1.04585	0.0163481
TVAGG3_0359890	CM044621:18,461,169..18,461,792(+)	guanylate cyclase protein	1.04463	0.0159746
TVAGG3_0535370	CM044618:12,851,030..12,851,515(+)	COP9 signalosome complex subunit 7/dendritic cell protein GA17 family	1.04374	0.0146767
TVAGG3_0962540	CM044617:10,297,156..10,297,440(-)	DNA-directed 5'-3' RNA polymerase protein	1.04254	0.0152458
TVAGG3_0773280	CM044619:27,235,756..27,236,196(-)	unspecified product	1.04243	0.0325823
TVAGG3_0199720	CM044620:31,036,003..31,037,325(-)	armadillo (ARM) repeat-containing protein family	1.04184	0.00598106
TVAGG3_0385290	CM044621:22,705,442..22,707,541(+)	ribonuclease H protein family	1.04111	0.00422792
TVAGG3_0625110	CM044619:2,138,141..2,138,560(+)	histone H2A	1.0402	0.00479786
TVAGG3_0290140	CM044621:6,688,101..6,689,069(+)	carbohydrate binding domain-containing protein family	1.0399	0.0151095
TVAGG3_0963230	CM044617:10,404,728..10,405,147(+)	histone H2A	1.03976	0.0193012
TVAGG3_0782360	CM044622:1,014,042..1,015,577(+)	Clan MH, family M20, peptidase T-like metallopeptidase	1.03774	0.0244174
TVAGG3_0264510	CM044621:2,119,619..2,123,518(-)	dedicator of cytokinesis DOCK family	1.03768	0.012346
TVAGG3_0337680	CM044621:14,853,964..14,854,269(-)	histone H4-2	1.03531	0.0169746
[truncated: 71 more rows]

## Sheet: Downregulated genes
Supplementary Table 1. Differential expression genes
GeneID	Genomic Location	Product Description	log2FoldChange	pvalue
TVAGG3_0645090	CM044619:5,172,104..5,174,599(+)	ATPase activity, coupled to transmembrane movement of substances	-5.41655	4.01171e-32
TVAGG3_0645080	CM044619:5,169,085..5,171,715(-)	ATPase activity, coupled to transmembrane movement of substances	-4.92446	3.0342e-29
TVAGG3_0765800	CM044619:25,950,268..25,951,140(-)	formate/nitrite transporter	-5.20889	7.87651e-19
TVAGG3_1004330	CM044617:17,863,319..17,864,515(-)	malic enzyme	-2.82572	3.01375e-15
TVAGG3_0076180	CM044620:12,117,692..12,130,012(-)	midasin-related family	-3.10856	3.67181e-15
TVAGG3_0421600	CM044621:28,854,589..28,857,045(+)	armadillo (ARM) repeat-containing protein family	-2.66381	1.03337e-13
TVAGG3_0320690	CM044621:11,898,476..11,899,723(-)	60S ribosomal protein L3-related family	-2.92013	1.09404e-13
TVAGG3_0671680	CM044619:9,484,420..9,486,186(+)	P-glycoprotein-like ABC transporter PGP1	-3.08246	3.30243e-13
TVAGG3_0546300	CM044618:14,827,242..14,830,556(+)	beta and beta-prime subunits of DNA dependent RNA-polymerase family	-2.62652	3.54141e-13
TVAGG3_0456720	CM044621:34,601,665..34,603,377(-)	MCRA family	-4.13405	3.77321e-13
TVAGG3_0827470	CM044622:8,200,189..8,201,985(-)	ATP-dependent RNA helicase DBP3 family	-2.70604	5.25999e-13
TVAGG3_0379890	CM044621:21,774,183..21,776,165(+)	cysteinyl-tRNA synthetase family	-2.76665	7.05955e-13
TVAGG3_0983900	CM044617:14,110,292..14,110,696(-)	methylmalonyl-CoA epimerase domain-containing protein	-2.88891	1.02199e-12
TVAGG3_0359100	CM044621:18,296,004..18,297,188(-)	lipid transport	-3.20969	1.04183e-12
TVAGG3_0671660	CM044619:9,480,040..9,481,807(+)	ATP-binding cassette transporter PGP1	-3.08352	1.97495e-12
TVAGG3_0957900	CM044617:9,464,934..9,466,496(-)	large subunit GTPase 1 homolog-related family	-2.48081	1.70645e-11
TVAGG3_0937960	CM044617:6,138,096..6,139,493(-)	aldehyde dehydrogenase family	-2.52331	1.70983e-11
TVAGG3_0421570	CM044621:28,845,604..28,846,704(+)	WD40 repeat-like family	-3.22833	2.24778e-11
TVAGG3_0031820	CM044620:4,873,339..4,876,452(+)	bifunctional inhibitor/lipid-transfer protein/seed storage 2s albumin superfamily protein family	-3.4694	2.67059e-11
TVAGG3_0936580	CM044617:5,876,589..5,881,394(-)	programmed cell death protein 11 pre-rRNA processing protein rrp5 family	-2.79089	3.08535e-11
TVAGG3_0895420	CM044622:19,785,626..19,787,167(-)	inositol-3-phosphate synthase protein	-3.54781	3.39857e-11
TVAGG3_0897640	CM044622:20,164,295..20,165,506(-)	aminopeptidase protein	-2.90731	3.74762e-11
TVAGG3_0302490	CM044621:8,790,157..8,791,725(-)	helicase protein	-2.80046	6.57747e-11
TVAGG3_0532230	CM044618:12,343,337..12,346,093(-)	ATPase activity, coupled to transmembrane movement of substances	-3.68006	6.69291e-11
TVAGG3_0002870	CM044620:502,127..503,350(+)	CDP-alcohol phosphatidyltransferase class-I family	-3.1454	8.74382e-11
TVAGG3_0275410	CM044621:4,063,657..4,065,171(+)	GTP-binding protein-related family	-2.68418	1.01057e-10
TVAGG3_0326250	CM044621:12,897,056..12,898,765(-)	nucleolar protein 5 nucleolar protein NOP5 NOP58 family	-2.40125	1.13762e-10
TVAGG3_0504110	CM044618:7,796,242..7,799,286(+)	translation initiation factor protein	-2.36451	2.01299e-10
TVAGG3_0216560	CM044620:33,727,644..33,729,179(+)	inositol-3-phosphate synthase protein	-3.97414	2.56048e-10
TVAGG3_0163770	CM044620:24,992,359..24,997,476(+)	RNA-processing ribonucleoprotein BAP28 family	-2.47312	2.7898e-10
TVAGG3_0489570	CM044618:5,249,024..5,251,792(+)	armadillo (ARM) repeat-containing protein family	-2.36432	3.69806e-10
TVAGG3_0325600	CM044621:12,802,875..12,804,371(-)	rRNA processing	-2.44058	4.08257e-10
TVAGG3_0696140	CM044619:13,554,190..13,555,695(-)	Ser-tRNA ligase family	-3.22809	6.33585e-10
TVAGG3_0446140	CM044621:32,847,037..32,848,521(-)	alanine aminotransferase family	-2.30357	7.72196e-10
TVAGG3_0013850	CM044620:2,291,342..2,292,538(+)	aspartate aminotransferase family	-2.6568	7.84301e-10
TVAGG3_0047790	CM044620:7,533,142..7,534,296(-)	GTP binding	-2.54386	8.01795e-10
TVAGG3_0671670	CM044619:9,481,986..9,484,079(-)	ATP-binding cassette sub-family B family	-2.71359	1.91621e-09
TVAGG3_0571430	CM044618:19,241,436..19,243,178(+)	ribosomal large subunit export from nucleus	-2.68135	2.13948e-09
TVAGG3_0999400	CM044617:16,989,329..16,991,551(+)	ATP-dependent RNA helicase family	-2.77061	4.37856e-09
TVAGG3_1011280	CM044617:19,038,403..19,039,980(+)	pescadillo family	-2.1742	4.4487e-09
TVAGG3_0271550	CM044621:3,328,129..3,330,816(+)	armadillo (ARM) repeat-containing protein family	-2.36305	4.69242e-09
TVAGG3_0671650	CM044619:9,477,708..9,479,699(-)	ATPase activity, coupled to transmembrane movement of substances	-3.04119	5.78917e-09
TVAGG3_0354360	CM044621:17,470,527..17,471,831(+)	LMO2823 protein family	-2.41055	6.11662e-09
TVAGG3_0846200	CM044622:11,376,596..11,377,753(+)	methionine adenosyltransferase (MAT) family	-2.58412	6.7084e-09
TVAGG3_0951060	CM044617:8,255,435..8,257,723(-)	histone-lysine N-methyltransferase protein	-2.22742	7.09834e-09
TVAGG3_0567200	CM044618:18,590,087..18,592,366(-)	asteroid protein family	-2.39204	7.8985e-09
TVAGG3_0672160	CM044619:9,556,864..9,558,684(-)	pumilio-like protein 3 family	-2.19796	8.10853e-09
TVAGG3_0418010	CM044621:28,289,352..28,290,602(-)	proton-exporting ATPase activity, phosphorylative mechanism	-2.11477	9.16034e-09
TVAGG3_0573620	CM044618:19,563,436..19,565,235(-)	ribosome biogenesis protein BOP1 (block of proliferation 1 protein) family	-2.55899	9.5476e-09
TVAGG3_0924410	CM044617:3,790,085..3,792,196(-)	RNA helicase family	-2.52693	1.47077e-08
TVAGG3_0275750	CM044621:4,130,457..4,130,849(-)	glucose import	-3.06225	1.6353e-08
TVAGG3_0983760	CM044617:14,070,241..14,070,525(+)	PLAC8 family	-2.58792	1.95123e-08
TVAGG3_0983970	CM044617:14,120,550..14,122,853(+)	armadillo (ARM) repeat-containing protein family	-2.19973	2.44061e-08
TVAGG3_0333830	CM044621:14,079,751..14,081,052(+)	proton-transporting ATPase activity, rotational mechanism	-2.29433	2.54443e-08
TVAGG3_0678680	CM044619:10,766,293..10,766,949(+)	proton-transporting ATPase activity, rotational mechanism	-2.11238	2.614e-08
TVAGG3_0680360	CM044619:11,019,695..11,020,438(+)	unspecified product	-3.60272	3.31452e-08
TVAGG3_0324840	CM044621:12,670,622..12,672,784(-)	CAP superdomain-containing protein	-2.0676	4.19081e-08
TVAGG3_0752260	CM044619:23,696,597..23,697,304(-)	NADH Oxidase domain-containing protein	-3.22918	4.48685e-08
TVAGG3_0234640	CM044620:36,834,697..36,836,271(+)	unspecified product	-2.24913	4.52093e-08
TVAGG3_0227290	CM044620:35,554,785..35,556,323(-)	inositol-3-phosphate synthase protein	-3.013	5.46923e-08
TVAGG3_0519160	CM044618:10,282,653..10,285,481(+)	armadillo (ARM) repeat-containing protein family	-2.1019	5.89703e-08
TVAGG3_0645190	CM044619:5,191,098..5,192,888(+)	nucleolar GTP-binding protein 1 family	-2.46864	5.91488e-08
TVAGG3_0174040	CM044620:26,667,179..26,669,647(+)	WD40 repeat protein family	-2.29679	8.32793e-08
TVAGG3_0560310	CM044618:17,234,857..17,235,639(-)	ribosomal biogenesis NSA2 domain-containing protein	-2.03593	8.72792e-08
TVAGG3_0526740	CM044618:11,418,219..11,419,394(-)	GTP binding	-2.36133	9.73053e-08
TVAGG3_0414170	CM044621:27,684,113..27,687,142(-)	alanyl-tRNA synthetase	-1.85696	9.95463e-08
TVAGG3_0393990	CM044621:24,266,660..24,269,437(+)	Exportin-1/Importin-beta-like domain-containing protein [Source:UniProtKB/TrEMBL;Acc:A2D8D2]	-1.97996	1.09184e-07
TVAGG3_0326230	CM044621:12,895,256..12,895,783(+)	ATP hydrolysis coupled proton transport	-1.89448	1.21172e-07
TVAGG3_0728360	CM044619:19,027,339..19,028,412(-)	epimerase-related family	-2.03703	1.383e-07
TVAGG3_0243530	CM044620:38,325,569..38,332,384(-)	U3 small nucleolar RNA-associated protein 20 C-terminal domain-containing protein [Source:UniProtKB/TrEMBL;Acc:A2EQT9]	-2.04119	1.39887e-07
TVAGG3_0262370	CM044621:1,693,468..1,698,429(-)	proteasome activator complex subunit 4 family	-2.25913	1.45426e-07
TVAGG3_0282970	CM044621:5,423,422..5,426,890(-)	pyruvate:ferredoxin oxidoreductase proprotein	-1.81576	1.93131e-07
TVAGG3_0219840	CM044620:34,312,166..34,313,848(-)	HSP70-HSP90 organizing protein 1-related family	-2.51926	2.03547e-07
TVAGG3_0764850	CM044619:25,785,796..25,786,986(-)	NADPH-dependent butanol dehydrogenase domain-containing protein	-2.48858	2.03713e-07
TVAGG3_0236840	CM044620:37,185,616..37,188,603(-)	armadillo (ARM) repeat-containing protein family	-2.20673	2.06845e-07
TVAGG3_0213170	CM044620:33,207,062..33,208,852(-)	ABC transporter B family	-2.02687	2.35705e-07
TVAGG3_0356740	CM044621:17,856,542..17,857,822(-)	amino acid transmembrane transporter protein	-2.12107	2.5565e-07
TVAGG3_0161350	CM044620:24,651,487..24,653,028(+)	sister chromatid cohesion	-2.24482	2.96809e-07
TVAGG3_0200080	CM044620:31,106,304..31,108,442(-)	ATP-binding cassette sub-family B family	-2.56259	3.04245e-07
TVAGG3_0598130	CM044618:23,719,729..23,720,622(+)	Ribosome biogenesis protein NOP53 [Source:UniProtKB/TrEMBL;Acc:A2E7M6]	-2.30687	3.63709e-07
TVAGG3_0579570	CM044618:20,584,997..20,586,436(-)	nonsense-mediated mRNA decay protein 3 family	-1.90758	3.85053e-07
TVAGG3_0992450	CM044617:15,646,870..15,650,004(+)	maturation of SSU-rRNA	-2.12021	5.2817e-07
TVAGG3_0214400	CM044620:33,394,938..33,395,936(+)	RNA binding	-2.02859	5.57651e-07
TVAGG3_0580530	CM044618:20,772,192..20,773,586(-)	translation initiation factor protein	-1.79493	6.38927e-07
TVAGG3_0552050	CM044618:15,827,326..15,828,666(-)	zinc finger protein ZPR1 family	-1.81895	6.47466e-07
TVAGG3_0585410	CM044618:21,544,976..21,545,950(+)	PQ loop repeat-containing protein	-3.22635	6.7065e-07
TVAGG3_0321000	CM044621:11,965,540..11,966,958(-)	class II aminotransferase/8-amino-7-oxononanoate synthase family	-1.84124	7.18271e-07
TVAGG3_0221180	CM044620:34,608,388..34,609,515(+)	eukaryotic translation initiation factor 3 subunit B family	-1.86312	7.5696e-07
TVAGG3_0903240	CM044617:606,824..607,330(-)	ATP hydrolysis coupled proton transport	-1.89246	7.74702e-07
TVAGG3_0545670	CM044618:14,733,141..14,735,390(+)	transducin beta-like protein 3 family	-2.0771	8.55734e-07
TVAGG3_1005910	CM044617:18,118,720..18,119,463(-)	Initiator binding domain-containing protein [Source:UniProtKB/TrEMBL;Acc:A2EAI0]	-2.25355	9.10462e-07
TVAGG3_0179610	CM044620:27,643,780..27,645,210(-)	NCL1-like NOL1/NOP2/FMU domain-containing protein	-2.04121	1.00712e-06
TVAGG3_0269450	CM044621:2,989,845..2,991,242(+)	C2H2-type domain-containing protein [Source:UniProtKB/TrEMBL;Acc:A2EC20]	-2.37269	1.06453e-06
TVAGG3_0477640	CM044618:3,314,415..3,315,848(+)	RNA binding	-1.88479	1.09653e-06
TVAGG3_0392290	CM044621:23,946,570..23,948,204(+)	ribosome biogenesis	-2.15422	1.11952e-06
TVAGG3_0925510	CM044617:3,966,556..3,967,482(-)	fibrillarin 2 family	-1.99788	1.14055e-06
TVAGG3_0956460	CM044617:9,206,060..9,210,067(-)	maturation of LSU-rRNA from tricistronic rRNA transcript (SSU-rRNA, 5.8S rRNA, LSU-rRNA)	-2.45026	1.17084e-06
TVAGG3_0866010	CM044622:14,713,929..14,716,820(-)	arylsulfatase family member family	-2.6445	1.31221e-06
TVAGG3_0405460	CM044621:26,223,537..26,224,586(+)	unspecified product	-1.78134	1.35822e-06
TVAGG3_0382740	CM044621:22,264,983..22,265,843(+)	maturation of LSU-rRNA from tricistronic rRNA transcript (SSU-rRNA, 5.8S rRNA, LSU-rRNA)	-2.45332	1.35967e-06
TVAGG3_0852540	CM044622:12,386,965..12,389,661(+)	armadillo (ARM) repeat-containing protein family	-1.91775	1.37785e-06
TVAGG3_0511430	CM044618:9,016,328..9,017,323(+)	intracellular auxin transport	-2.18529	1.48029e-06
TVAGG3_0292670	CM044621:7,105,573..7,107,099(-)	exonuclease protein	-2.05025	1.85349e-06
TVAGG3_1031260	CM044617:22,406,690..22,408,243(+)	2-iminoacetate synthase family	-2.09627	1.92512e-06
TVAGG3_0927540	CM044617:4,337,693..4,340,188(-)	ribosome biogenesis protein family	-2.03851	2.06419e-06
TVAGG3_0913940	CM044617:2,248,020..2,250,140(-)	low-affinity phosphate transporter PHO91 family	-1.77699	2.19426e-06
TVAGG3_0338850	CM044621:15,025,810..15,028,833(-)	adaptin, alpha/gamma/epsilon family	-2.23081	2.21656e-06
TVAGG3_0389590	CM044621:23,456,132..23,458,660(-)	LIM domain containing protein family	-1.75695	2.27353e-06
TVAGG3_0032630	CM044620:4,998,431..5,001,481(-)	armadillo (ARM) repeat-containing protein family	-2.03451	2.44039e-06
TVAGG3_0594090	CM044618:23,010,135..23,012,186(+)	ribosome biogenesis protein family	-1.93407	2.45236e-06
TVAGG3_0179600	CM044620:27,642,775..27,643,365(-)	RNA binding	-1.92791	2.60267e-06
TVAGG3_0547680	CM044618:15,024,917..15,028,999(-)	transcription elongation factor SPT6 family	-1.94729	2.72612e-06
TVAGG3_0953740	CM044617:8,715,559..8,718,012(+)	armadillo (ARM) repeat-containing protein family	-1.92508	2.77322e-06
TVAGG3_0829480	CM044622:8,594,002..8,595,102(+)	Transcription initiation factor IIF subunit alpha [Source:UniProtKB/TrEMBL;Acc:A2F2Y8]	-1.74261	2.83563e-06
TVAGG3_0925150	CM044617:3,892,184..3,893,961(-)	negative regulation of protein localization to nucleolus	-1.68439	3.02523e-06
TVAGG3_0752250	CM044619:23,695,415..23,696,278(+)	oxidation-reduction process	-3.39612	3.14232e-06
TVAGG3_0579700	CM044618:20,602,384..20,603,646(-)	Condensation domain-containing protein [Source:UniProtKB/TrEMBL;Acc:A2EJQ0]	-2.7695	3.24959e-06
TVAGG3_0956580	CM044617:9,235,549..9,237,348(-)	ATP-binding transport protein-related, ribosomal subunit binding family	-1.72267	3.2504e-06
TVAGG3_0593710	CM044618:22,945,252..22,946,139(-)	rRNA primary transcript binding	-2.14558	3.60332e-06
TVAGG3_0429510	CM044621:30,234,666..30,236,840(+)	antigen BSP-related family	-2.17591	3.73964e-06
TVAGG3_0960560	CM044617:9,949,415..9,950,155(+)	ATPase activity, coupled to transmembrane movement of substances	-1.68083	3.86499e-06
TVAGG3_0335530	CM044621:14,446,828..14,448,309(+)	spectrin binding	-2.23493	3.86567e-06
TVAGG3_0060200	CM044620:9,648,197..9,650,023(-)	Eukaryotictranslationinitiationfactor3subunitB family	-1.67748	3.93404e-06
TVAGG3_0509690	CM044618:8,751,342..8,752,430(+)	aminotransferase-related family	-1.74172	4.03612e-06
TVAGG3_0450960	CM044621:33,604,207..33,604,551(+)	flavodoxin-like fold	-2.53748	4.29489e-06
TVAGG3_0325610	CM044621:12,804,701..12,805,897(-)	ribosome biogenesis	-1.79541	4.31085e-06
TVAGG3_1047520	CM044617:25,234,791..25,236,981(-)	unspecified product	-2.61164	4.36516e-06
TVAGG3_0990630	CM044617:15,292,901..15,297,817(+)	proteasome activator complex subunit 4 family	-2.05141	4.37674e-06
TVAGG3_0701210	CM044619:14,441,185..14,442,171(-)	fructose-bisphosphate aldolase	-6.0164	4.59545e-06
TVAGG3_0987780	CM044617:14,798,877..14,802,305(+)	DNA repair/RNA processing CPSF family	-2.10159	4.66666e-06
TVAGG3_0583500	CM044618:21,221,741..21,226,150(-)	glycogen debranching enzyme family	-1.8877	4.71175e-06
TVAGG3_1018030	CM044617:20,213,658..20,214,983(+)	auxin efflux carrier component 1B-related family	-1.9265	4.78092e-06
TVAGG3_0043520	CM044620:6,769,357..6,770,313(+)	fibrillarin 2 family	-1.80565	4.92158e-06
TVAGG3_0001020	CM044620:196,336..199,278(+)	transcription initiation factor TFIID subunit 5 family	-1.67913	4.94782e-06
TVAGG3_1001180	CM044617:17,295,966..17,296,601(+)	ribosomal large subunit assembly	-2.14454	5.20755e-06
TVAGG3_0227250	CM044620:35,547,280..35,548,455(-)	mRNA pseudouridine synthase/centromere/microtubule binding protein CBF5 family	-1.87184	5.26805e-06
TVAGG3_0585750	CM044618:21,611,007..21,613,574(+)	unspecified product	-1.76997	5.30503e-06
TVAGG3_0814910	CM044622:6,230,142..6,231,632(+)	V-type ATP synthase regulatory subunit B/beta family	-1.83472	5.42261e-06
TVAGG3_0007680	CM044620:1,298,820..1,300,091(+)	CDP-alcohol phosphatidyltransferase class-I family	-1.67383	5.9768e-06
TVAGG3_0233320	CM044620:36,605,072..36,606,844(-)	DNA recombination	-1.88196	5.98829e-06
TVAGG3_0925160	CM044617:3,893,997..3,894,821(-)	negative regulation of protein localization to nucleolus	-2.10592	6.11236e-06
TVAGG3_0518360	CM044618:10,132,213..10,133,562(+)	helicase protein	-2.01969	6.15894e-06
TVAGG3_0596580	CM044618:23,433,807..23,434,796(+)	Eukaryotic translation initiation factor 3 subunit H domain-containing protein	-1.77741	6.77838e-06
TVAGG3_1040600	CM044617:23,996,989..23,997,600(-)	proton-transporting ATPase activity, rotational mechanism	-1.78011	6.93769e-06
TVAGG3_0736360	CM044619:20,701,778..20,702,341(+)	NADH pyrophosphatase protein	-1.72636	7.11373e-06
TVAGG3_0147020	CM044620:22,328,401..22,330,338(+)	Cullin homology domain family	-2.00729	7.23702e-06
TVAGG3_0987070	CM044617:14,681,153..14,682,208(-)	L-threonine aldolase-related family	-2.19828	7.33767e-06
TVAGG3_0174860	CM044620:26,820,861..26,824,943(+)	DUF2428 domain-containing protein [Source:UniProtKB/TrEMBL;Acc:A2DE80]	-1.90242	7.55133e-06
TVAGG3_0257510	CM044621:721,673..722,917(+)	armadillo (ARM) repeat-containing protein family	-1.72189	7.57284e-06
TVAGG3_0563160	CM044618:17,770,095..17,771,138(-)	transcription-dependent tethering of RNA polymerase II gene DNA protein	-2.13854	8.48472e-06
TVAGG3_0781700	CM044622:920,648..922,717(+)	RNA binding	-1.60805	9.09716e-06
TVAGG3_0591600	CM044618:22,588,927..22,590,045(+)	ribosomal large subunit biogenesis	-1.93293	9.19491e-06
TVAGG3_0375830	CM044621:21,075,403..21,076,119(+)	maturation of LSU-rRNA from tricistronic rRNA transcript (SSU-rRNA, 5.8S rRNA, LSU-rRNA)	-1.84868	9.46361e-06
TVAGG3_0490530	CM044618:5,402,355..5,403,065(+)	regulation of cellular senescence	-1.84666	9.59102e-06
TVAGG3_0118820	CM044620:18,112,218..18,114,602(+)	keratinocyte proline-rich protein family	-1.77619	1.00962e-05
TVAGG3_0213650	CM044620:33,277,697..33,278,533(-)	GTP binding	-1.85882	1.01707e-05
TVAGG3_0717440	CM044619:17,186,761..17,187,972(+)	unspecified product	-1.68737	1.04925e-05
TVAGG3_0633990	CM044619:3,440,214..3,442,700(-)	gamete generation protein family	-1.70415	1.06797e-05
TVAGG3_0147490	CM044620:22,406,762..22,407,322(-)	unspecified product	-1.69548	1.07196e-05
TVAGG3_0423020	CM044621:29,081,157..29,083,547(+)	armadillo (ARM) repeat-containing protein family	-1.8442	1.07502e-05
TVAGG3_0847060	CM044622:11,522,018..11,522,911(+)	calcium:proton antiporter protein	-2.06169	1.14495e-05
TVAGG3_0358530	CM044621:18,189,257..18,190,867(-)	spectrin binding	-1.86738	1.19699e-05
TVAGG3_0746400	CM044619:22,691,880..22,692,497(-)	CDP-diacylglycerol-inositol 3-phosphatidyltransferase protein	-2.56444	1.25791e-05
TVAGG3_0363120	CM044621:19,012,083..19,014,391(-)	bone marrow proteoglycan family protein family	-1.98742	1.3404e-05
TVAGG3_0686060	CM044619:11,993,713..11,994,054(+)	unspecified product	-2.25423	1.46051e-05
TVAGG3_0994890	CM044617:16,079,086..16,080,465(+)	auxin efflux carrier component 1B-related family	-1.8964	1.49207e-05
TVAGG3_0427720	CM044621:29,918,311..29,919,624(+)	elongation factor 1-alpha 1 family	-1.67902	1.61753e-05
TVAGG3_0234190	CM044620:36,760,242..36,763,412(+)	importin beta family	-1.60999	1.6314e-05
TVAGG3_1047550	CM044617:25,242,516..25,243,739(+)	leucine-rich repeats (6 copies)-containing protein	-2.32323	1.64784e-05
TVAGG3_0640300	CM044619:4,406,345..4,407,730(+)	RNA binding	-1.8093	1.71022e-05
TVAGG3_0772630	CM044619:27,098,442..27,099,544(-)	acylglycerol lipase protein	-1.80131	1.74588e-05
TVAGG3_0401130	CM044621:25,515,372..25,516,355(+)	unspecified product	-2.05201	1.74632e-05
TVAGG3_0221730	CM044620:34,702,491..34,704,998(+)	MYB-binding protein 1A family member family	-1.65998	1.91332e-05
TVAGG3_0172770	CM044620:26,472,937..26,474,511(+)	unspecified product	-2.09444	2.12725e-05
TVAGG3_0936250	CM044617:5,814,421..5,814,939(+)	ATP hydrolysis coupled proton transport	-1.53319	2.1305e-05
TVAGG3_0106300	CM044620:16,497,149..16,497,673(-)	transcription by RNA polymerase I	-2.0055	2.15146e-05
TVAGG3_0712350	CM044619:16,295,895..16,305,503(+)	deleted in lung and esophageal cancer 1 (DLEC1) family	-1.82154	2.16148e-05
TVAGG3_0488890	CM044618:5,129,562..5,131,094(-)	ER membrane protein complex subunit 1 [Source:UniProtKB/TrEMBL;Acc:A2FFS0]	-1.5749	2.19138e-05
TVAGG3_0753660	CM044619:23,948,258..23,949,313(+)	serine-type endopeptidase protein	-2.03363	2.22927e-05
TVAGG3_0227300	CM044620:35,557,221..35,558,471(-)	RRM domain-containing protein [Source:UniProtKB/TrEMBL;Acc:A2F415]	-2.14728	2.24516e-05
TVAGG3_0358830	CM044621:18,242,967..18,244,208(-)	metalloexopeptidase protein	-1.74498	2.31676e-05
TVAGG3_0418290	CM044621:28,321,151..28,322,434(+)	Wnt-binding factor required for Wnt secretion family	-1.87618	2.4761e-05
TVAGG3_0603890	CM044618:24,749,217..24,750,956(-)	response to arachidonic acid	-1.84391	2.49495e-05
TVAGG3_0398170	CM044621:24,919,121..24,922,303(+)	nuclear pore complex protein NUP155 family	-1.86732	2.591e-05
TVAGG3_0521180	CM044618:10,561,899..10,564,184(-)	RNA polymerase I core binding	-1.93727	2.70894e-05
TVAGG3_0152600	CM044620:23,172,749..23,174,182(-)	ribosomal large subunit assembly	-1.76985	2.74726e-05
TVAGG3_0155900	CM044620:23,774,430..23,775,005(+)	cytidylate kinase protein	-1.53373	2.76093e-05
TVAGG3_0384500	CM044621:22,560,989..22,567,873(-)	ataxia telangiectasia mutated (ATM) -related family	-1.7525	2.77578e-05
TVAGG3_0239540	CM044620:37,638,210..37,643,981(+)	lipid binding	-1.92583	2.81427e-05
TVAGG3_0905730	CM044617:977,080..978,747(+)	EF1 alpha-like protein eukaryotic release factor 3, GTPase subunit	-1.49839	2.83809e-05
TVAGG3_0283960	CM044621:5,617,242..5,618,498(-)	RNA helicase protein	-1.93109	2.92444e-05
TVAGG3_0160080	CM044620:24,462,477..24,463,196(-)	maturation of LSU-rRNA from tricistronic rRNA transcript (SSU-rRNA, 5.8S rRNA, LSU-rRNA)	-1.73405	2.92625e-05
TVAGG3_0607140	CM044618:25,289,177..25,291,066(-)	mitochondrial-type HSP70	-1.95719	2.96368e-05
TVAGG3_0375800	CM044621:21,068,964..21,070,166(+)	chromatin disassembly	-1.64613	2.97931e-05
TVAGG3_0317190	CM044621:11,306,904..11,307,758(+)	unspecified product	-1.78663	3.0125e-05
TVAGG3_0567620	CM044618:18,650,764..18,652,164(+)	vacuolar proton-transporting V-type ATPase complex assembly	-1.96399	3.04634e-05
TVAGG3_0803090	CM044622:4,169,716..4,169,970(-)	unspecified product	-1.9619	3.05319e-05
TVAGG3_0701050	CM044619:14,398,555..14,399,478(-)	oxidoreductase protein	-1.86512	3.46257e-05
TVAGG3_0690710	CM044619:12,720,452..12,721,465(-)	carbohydrate transport	-1.89357	3.63781e-05
TVAGG3_0303470	CM044621:8,976,402..8,979,173(+)	unspecified product	-1.48659	3.7466e-05
TVAGG3_1012090	CM044617:19,171,313..19,172,737(+)	rRNA processing	-1.70943	4.12679e-05
TVAGG3_0326050	CM044621:12,855,563..12,858,019(-)	importin beta family	-1.59351	4.17984e-05
TVAGG3_0288870	CM044621:6,449,798..6,454,240(-)	nuclear pore membrane glycoprotein GP210-related family	-1.56869	4.76251e-05
TVAGG3_0272490	CM044621:3,511,956..3,512,111(+)	unspecified product	-2.23372	4.81114e-05
TVAGG3_0560350	CM044618:17,237,172..17,238,365(-)	unspecified product	-1.59493	4.82397e-05
TVAGG3_0805250	CM044622:4,605,790..4,606,884(-)	MIF4G domain-containing protein [Source:UniProtKB/TrEMBL;Acc:A2DW22]	-1.72283	4.8619e-05
TVAGG3_0309690	CM044621:9,994,656..9,995,720(-)	tetratricopeptide repeat domain domain-containing protein	-1.87509	4.88857e-05
TVAGG3_0535350	CM044618:12,847,911..12,848,936(-)	transcription by RNA polymerase I	-1.69034	4.97622e-05
TVAGG3_0533330	CM044618:12,505,107..12,507,845(+)	armadillo (ARM) repeat-containing protein family	-1.68986	5.08707e-05
TVAGG3_0036580	CM044620:5,709,288..5,710,841(+)	low-affinity phosphate transporter PHO91 family	-1.73865	5.19425e-05
TVAGG3_0292740	CM044621:7,124,236..7,125,438(+)	gene silencing by RNA	-1.78168	5.25348e-05
TVAGG3_0031800	CM044620:4,868,620..4,869,261(+)	proton-transporting ATPase activity, rotational mechanism	-1.50661	5.65018e-05
TVAGG3_0964810	CM044617:10,673,127..10,674,062(+)	Eukaryotic translation initiation factor 3 subunit 10, putative [Source:UniProtKB/TrEMBL;Acc:A2E2A9]	-1.86566	5.99274e-05
TVAGG3_0507140	CM044618:8,288,571..8,289,863(-)	tubby protein, chain A domain-containing protein	-1.98699	6.08001e-05
TVAGG3_0701530	CM044619:14,519,417..14,520,403(-)	TBP aldolase IIB domain protein domain-containing protein	-5.55775	6.20595e-05
TVAGG3_0169420	CM044620:25,943,096..25,946,389(+)	ATP-dependent RNA helicase family	-1.5812	6.26821e-05
TVAGG3_0175390	CM044620:26,906,368..26,908,047(-)	HSP60/chaperonin protein GroEL	-1.6279	6.32717e-05
TVAGG3_0807950	CM044622:5,029,232..5,034,043(+)	proteasome activator complex subunit 4 family	-1.58963	7.00725e-05
TVAGG3_0543700	CM044618:14,357,065..14,357,589(-)	ATP hydrolysis coupled proton transport	-1.3993	7.37136e-05
TVAGG3_0526630	CM044618:11,394,121..11,396,790(-)	N-acetyltransferase 10 family	-1.69677	7.62096e-05
TVAGG3_0165770	CM044620:25,301,245..25,304,241(+)	presequence protease family	-1.75769	7.70732e-05
TVAGG3_0562160	CM044618:17,544,230..17,545,336(-)	aminotransferase-related family	-1.58834	7.75147e-05
TVAGG3_0526600	CM044618:11,387,104..11,389,053(-)	glycyl-tRNA aminoacylation	-1.46111	7.87356e-05
TVAGG3_0866970	CM044622:14,882,940..14,886,506(-)	helicase protein	-1.9148	7.87514e-05
TVAGG3_1075570	JAOSJJ010000114:227,265..227,909(+)	Clan CE, family C48, Ulp1-like cysteine peptidase	-2.15539	8.07591e-05
TVAGG3_0242670	CM044620:38,189,329..38,190,507(+)	Noc2p family	-1.76387	8.1025e-05
TVAGG3_0197140	CM044620:30,576,961..30,578,346(+)	6-phosphogluconate dehydrogenase family	-1.51737	8.12375e-05
TVAGG3_0564770	CM044618:18,110,248..18,113,856(+)	Scc2/Nipped-B family	-1.61312	8.12812e-05
TVAGG3_0214520	CM044620:33,419,392..33,419,772(-)	ribonuclease kappa family	-1.58573	8.1579e-05
TVAGG3_0892520	CM044622:19,273,058..19,276,123(+)	armadillo (ARM) repeat-containing protein family	-1.57613	8.33492e-05
TVAGG3_0980440	CM044617:13,470,787..13,472,274(-)	unspecified product	-1.50224	8.51864e-05
TVAGG3_0683440	CM044619:11,549,393..11,554,114(+)	guanylate cyclase protein	-1.79044	8.80198e-05
TVAGG3_0275990	CM044621:4,179,175..4,179,801(-)	zinc ion transmembrane transporter protein	-2.4387	9.2986e-05
TVAGG3_0169620	CM044620:25,990,191..25,991,537(-)	perineurial glial growth protein family	-1.54047	9.38399e-05
TVAGG3_0583650	CM044618:21,250,011..21,252,395(+)	WD repeat-containing protein 75 family	-1.77623	9.51992e-05
TVAGG3_0579290	CM044618:20,540,457..20,542,850(-)	histidyl-tRNA synthetase family	-1.44394	9.5778e-05
TVAGG3_0573580	CM044618:19,556,788..19,558,515(+)	ATP binding	-1.61502	9.88718e-05
TVAGG3_0754230	CM044619:24,044,470..24,045,111(+)	tetraspanin family	-2.11743	9.92188e-05
TVAGG3_0197150	CM044620:30,578,601..30,579,266(-)	pseudouridine 5'-phosphatase protein	-2.04209	0.000103577
TVAGG3_1021840	CM044617:20,782,101..20,784,632(+)	alpha-glucosidase family	-1.60579	0.00010681
TVAGG3_0577480	CM044618:20,241,073..20,242,449(-)	nonsense-mediated mRNA decay protein 3 family	-1.71519	0.000109253
TVAGG3_0570910	CM044618:19,129,747..19,130,862(-)	translation initiation factor protein	-1.41813	0.000113894
TVAGG3_0603900	CM044618:24,751,321..24,752,151(-)	unspecified product	-1.56322	0.000115443
TVAGG3_0707780	CM044619:15,557,181..15,557,750(-)	unspecified product	-1.44677	0.000118948
TVAGG3_0959790	CM044617:9,815,462..9,817,735(-)	armadillo (ARM) repeat-containing protein family	-1.64056	0.000119506
TVAGG3_0221340	CM044620:34,641,038..34,643,122(-)	DNA clamp loader protein	-1.55931	0.000119985
TVAGG3_0811120	CM044622:5,589,148..5,592,840(-)	transcription initiation factor TFIID subunit 1 family	-1.55784	0.000122431
TVAGG3_0238790	CM044620:37,486,033..37,488,519(+)	rRNA processing	-1.50908	0.000123464
TVAGG3_0385500	CM044621:22,739,065..22,741,524(+)	armadillo (ARM) repeat-containing protein family	-1.64236	0.000124944
TVAGG3_0319030	CM044621:11,620,413..11,621,888(+)	protein ubiquitination	-1.42921	0.000125041
TVAGG3_0889930	CM044622:18,802,339..18,803,445(+)	aminotransferase-related family	-1.87227	0.00012611
TVAGG3_0952620	CM044617:8,529,113..8,529,646(+)	box H/ACA snoRNA binding	-1.68267	0.000129472
TVAGG3_0602750	CM044618:24,521,635..24,523,851(+)	tubulin--tyrosine ligase-like protein 12 family	-1.42349	0.000135987
TVAGG3_0174700	CM044620:26,789,476..26,789,994(+)	unspecified product	-1.92107	0.000139071
TVAGG3_0513920	CM044618:9,417,361..9,418,149(+)	exosome complex exonuclease ribosomal RNA processing protein family	-1.70281	0.000141246
TVAGG3_0564530	CM044618:18,053,890..18,055,131(-)	unspecified product	-1.60079	0.000141755
TVAGG3_0308670	CM044621:9,813,897..9,815,321(-)	Clan MH, family M20, peptidase T-like metallopeptidase	-1.4477	0.000142212
TVAGG3_0986530	CM044617:14,554,652..14,558,938(-)	DNA repair DEAD helicase RAD3/XP-D subfamily member family	-1.64143	0.0001429
TVAGG3_0746170	CM044619:22,655,291..22,656,430(+)	Initiator binding domain-containing protein [Source:UniProtKB/TrEMBL;Acc:A2E9M5]	-1.53373	0.000143365
TVAGG3_0320220	CM044621:11,824,231..11,825,769(+)	multidrug resistance protein YPNP-related family	-1.73334	0.000145435
TVAGG3_0423330	CM044621:29,131,783..29,135,298(+)	E3 ubiquitin-protein ligase ubr1 family	-1.45423	0.000148145
TVAGG3_0743240	CM044619:22,303,597..22,304,844(+)	60S ribosomal protein L3-related family	-1.86938	0.000153711
TVAGG3_0256920	CM044621:602,307..604,199(-)	long chain fatty acid--CoA ligase family	-1.58903	0.000153714
TVAGG3_0252250	CM044620:39,837,472..39,838,977(+)	rRNA processing	-1.73622	0.000155424
TVAGG3_0339490	CM044621:15,105,236..15,105,745(-)	unspecified product	-1.40483	0.000157542
TVAGG3_0944770	CM044617:7,174,749..7,176,965(+)	ribosomal RNA methyltransferase family	-1.35685	0.000157894
TVAGG3_0701420	CM044619:14,499,165..14,500,151(+)	fructose-1 6-bisphosphate aldolase	-2.98527	0.000158035
TVAGG3_0379850	CM044621:21,767,907..21,768,521(+)	structural constituent of ribosome	-1.79408	0.000158567
TVAGG3_0531880	CM044618:12,287,546..12,290,521(+)	armadillo (ARM) repeat-containing protein family	-1.52341	0.000160867
TVAGG3_0221140	CM044620:34,590,907..34,593,228(+)	eukaryotic translation initiation factor 3 subunit C	-1.4003	0.00016162
TVAGG3_0181500	CM044620:27,949,583..27,951,079(-)	intraciliary transport	-2.01905	0.000164348
TVAGG3_0805200	CM044622:4,595,524..4,596,639(-)	phosphoserine aminotransferase	-1.57628	0.000164951
TVAGG3_0606000	CM044618:25,092,983..25,095,253(-)	MYB-binding protein 1A family member family	-1.56636	0.000168732
TVAGG3_0600630	CM044618:24,160,687..24,161,877(+)	glycerophosphocholine phosphodiesterase protein	-1.77214	0.000169219
TVAGG3_0004570	CM044620:784,398..785,240(+)	NADH Oxidase domain-containing protein	-1.47657	0.000171894
TVAGG3_0496820	CM044618:6,392,509..6,392,997(+)	histone ubiquitination	-1.43666	0.000177158
TVAGG3_0444150	CM044621:32,510,643..32,511,185(-)	nitroreductase family protein	-2.5083	0.000178717
TVAGG3_0075700	CM044620:12,054,315..12,055,886(-)	acetyl-CoA hydrolase family	-1.48421	0.000180383
TVAGG3_0267860	CM044621:2,746,969..2,751,468(+)	RRM domain-containing protein [Source:UniProtKB/TrEMBL;Acc:A2EWY6]	-1.51216	0.000181002
TVAGG3_0323080	CM044621:12,340,289..12,341,779(+)	XYPPX repeat family protein [Source:UniProtKB/TrEMBL;Acc:A2DFS2]	-1.4755	0.000187272
TVAGG3_0261330	CM044621:1,524,617..1,527,871(+)	structural maintenance of chromosomes protein 5 family	-1.57254	0.000190369
TVAGG3_0625670	CM044619:2,225,129..2,227,198(+)	arginyl-tRNA aminoacylation	-1.48184	0.000190609
TVAGG3_0273320	CM044621:3,653,771..3,656,872(-)	nuclear export signal receptor protein	-1.46222	0.00019479
TVAGG3_0499210	CM044618:6,867,683..6,868,714(-)	regulation of ARF protein signal transduction	-2.36337	0.000196538
TVAGG3_0752280	CM044619:23,704,424..23,704,672(+)	oxidation-reduction process	-3.57032	0.000199739
TVAGG3_0998160	CM044617:16,728,049..16,729,444(-)	transcription initiation factor TFIID subunit 6 (TAF6)	-1.84947	0.000200405
TVAGG3_0322980	CM044621:12,323,845..12,325,851(+)	Ankyrin repeat family	-1.52819	0.000200852
TVAGG3_0300730	CM044621:8,525,269..8,533,389(-)	HEAT repeat-containing protein 1 [Source:UniProtKB/TrEMBL;Acc:A2EY30]	-1.57391	0.000201563
TVAGG3_0277760	CM044621:4,489,338..4,490,021(-)	pseudouridine 5'-phosphatase protein	-1.6483	0.0002042
TVAGG3_0925170	CM044617:3,894,908..3,896,580(-)	negative regulation of protein localization to nucleolus	-1.95807	0.00020783
TVAGG3_0911500	CM044617:1,892,734..1,893,471(-)	glutamine synthetase type III N terminal-containing protein	-2.16921	0.000209815
TVAGG3_0998450	CM044617:16,793,473..16,796,100(-)	actin binding	-1.35493	0.000214182
TVAGG3_0433370	CM044621:30,859,164..30,860,078(+)	ribosomal large subunit biogenesis	-1.85928	0.000218465
TVAGG3_0577050	CM044618:20,173,184..20,174,983(-)	maturation of SSU-rRNA	-1.81763	0.000221805
TVAGG3_0916120	CM044617:2,575,880..2,576,776(+)	rRNA processing	-1.70589	0.000222647
TVAGG3_0522890	CM044618:10,828,604..10,831,480(-)	GTPase activation domain, GAP family	-1.54399	0.00022333
TVAGG3_0879610	CM044622:16,957,668..16,958,861(+)	Type III pyridoxal 5-phosphate (PLP)-dependent enzyme ornithine decarboxylase domain-containing protein	-1.39953	0.000226136
TVAGG3_0691530	CM044619:12,884,451..12,887,561(+)	RNA splicing	-1.43587	0.000236192
TVAGG3_0602330	CM044618:24,427,086..24,433,670(+)	ataxia telangiectasia mutated (ATM) -related family	-1.5101	0.000237516
TVAGG3_0157750	CM044620:24,072,933..24,073,274(-)	unspecified product	-1.89885	0.00024092
TVAGG3_0332100	CM044621:13,816,366..13,817,043(+)	ribulose-phosphate 3-epimerase protein	-1.48897	0.000242324
TVAGG3_0552340	CM044618:15,885,799..15,886,695(+)	something about silencing protein 10 family	-1.57497	0.000251214
TVAGG3_1051790	CM044617:26,069,266..26,072,562(+)	nuclear pore complex protein NUP155 family	-1.55612	0.000257339
TVAGG3_0175940	CM044620:27,024,709..27,026,115(-)	spectrin binding	-1.86868	0.000257381
TVAGG3_0925310	CM044617:3,924,242..3,927,253(+)	nuclear export signal receptor protein	-1.40305	0.000263588
TVAGG3_0999780	CM044617:17,050,721..17,051,833(+)	dehydrogenase-related family	-1.64774	0.000271345
TVAGG3_0358020	CM044621:18,097,095..18,098,588(+)	eukaryotic translation initiation factor 3 subunit G family	-1.62892	0.000273759
TVAGG3_0951390	CM044617:8,300,883..8,303,684(+)	armadillo (ARM) repeat-containing protein family	-1.57982	0.000274709
TVAGG3_0149150	CM044620:22,676,821..22,679,679(+)	translation initiation factor eIF-2b subunit gamma family	-1.36914	0.000277278
TVAGG3_0166260	CM044620:25,397,189..25,398,706(-)	RuvB-related reptin and pontin family	-1.36725	0.000281872
TVAGG3_0680140	CM044619:10,994,670..10,995,191(+)	unspecified product	-3.05765	0.000284695
TVAGG3_0478540	CM044618:3,374,838..3,375,917(+)	ATPase activity, coupled to transmembrane movement of substances	-2.02958	0.000299103
TVAGG3_0561330	CM044618:17,403,856..17,404,533(+)	helicase protein	-1.62219	0.000303289
TVAGG3_0073630	CM044620:11,703,651..11,704,328(+)	endonuclease I family	-2.12427	0.000307891
TVAGG3_0029550	CM044620:4,574,201..4,576,615(-)	sperm-tail PG-rich repeat-containing protein	-1.78955	0.000308367
TVAGG3_0662670	CM044619:8,065,718..8,066,470(+)	regulation of pentose-phosphate shunt	-1.71697	0.000310016
TVAGG3_0302790	CM044621:8,865,879..8,867,318(-)	dolichyl-phosphate-mannose-protein mannosyltransferase protein	-1.51975	0.000311575
TVAGG3_0765840	CM044619:25,957,871..25,958,575(-)	pseudouridine 5'-phosphatase protein	-1.59746	0.000328908
TVAGG3_0408060	CM044621:26,602,140..26,603,459(-)	cytochrome B561, N terminal-containing protein	-1.72525	0.000336404
TVAGG3_0427830	CM044621:29,941,697..29,942,326(-)	deoxynucleoside kinase family	-1.6447	0.0003367
TVAGG3_0682940	CM044619:11,457,530..11,459,380(-)	regulation of choline O-acetyltransferase protein	-1.65705	0.00033923
TVAGG3_0560780	CM044618:17,308,528..17,311,173(+)	protein kinase protein	-1.46576	0.000345729
TVAGG3_1046830	CM044617:25,092,713..25,094,140(+)	eIF-2b alpha beta delta subunits family	-1.32538	0.00034783
TVAGG3_0476370	CM044618:3,075,146..3,077,836(+)	armadillo (ARM) repeat-containing protein family	-1.49099	0.000352469
TVAGG3_0384920	CM044621:22,633,680..22,634,981(-)	U4 snRNA binding	-1.35671	0.000356293
TVAGG3_0055540	CM044620:8,960,164..8,962,353(-)	guanylate cyclase protein	-3.23394	0.000358531
TVAGG3_0351640	CM044621:17,043,978..17,045,444(+)	bifunctional inhibitor/lipid-transfer protein/seed storage 2s albumin superfamily protein family	-2.75541	0.000364957
TVAGG3_0811260	CM044622:5,614,870..5,617,506(+)	cyclin domain-containing protein	-1.79085	0.000369481
TVAGG3_0174010	CM044620:26,660,810..26,662,642(+)	histone monoubiquitination	-1.62215	0.000374131
TVAGG3_0670250	CM044619:9,272,393..9,273,487(+)	acylglycerol lipase protein	-2.29566	0.000377845
TVAGG3_0198840	CM044620:30,879,714..30,880,739(-)	N-acetylphosphatidylethanolamine-hydrolyzing phospholipas protein	-1.88484	0.000389941
TVAGG3_0317070	CM044621:11,282,889..11,284,469(+)	phosphoribulokinase family protein-related protein family	-1.57511	0.000389944
TVAGG3_0782340	CM044622:1,009,376..1,011,490(+)	ATP-binding transport protein-related, ribosomal subunit binding family	-1.54901	0.000392745
TVAGG3_0182980	CM044620:28,181,295..28,187,178(+)	DNA polymerase theta-related family	-1.60762	0.000401025
TVAGG3_0417160	CM044621:28,155,800..28,157,635(-)	cation/H+ exchanger protein 1-related family	-1.51486	0.000408708
TVAGG3_0259650	CM044621:1,205,596..1,206,210(-)	structural constituent of ribosome	-1.62973	0.000416787
TVAGG3_0982520	CM044617:13,828,614..13,829,657(+)	proton-exporting ATPase activity, phosphorylative mechanism	-1.29539	0.000425236
TVAGG3_0393010	CM044621:24,084,860..24,085,723(-)	acetylation-dependent protein binding	-2.09874	0.000429194
TVAGG3_0921520	CM044617:3,332,640..3,333,452(+)	8-hydroxy-dADP phosphatase protein	-1.61728	0.000432965
TVAGG3_0428220	CM044621:30,009,809..30,011,278(+)	apoptosis inhibitor 5-related family	-1.71327	0.000452994
TVAGG3_1045730	CM044617:24,882,940..24,884,421(+)	cysteine biosynthetic process from serine	-2.16754	0.000457577
TVAGG3_0714950	CM044619:16,706,723..16,710,988(-)	regulation of cell shape	-1.51843	0.000459187
TVAGG3_1041580	CM044617:24,168,523..24,170,034(-)	phosphoribulokinase family protein-related protein family	-1.34857	0.000460426
TVAGG3_0148730	CM044620:22,614,825..22,615,793(+)	DNA-directed 5'-3' RNA polymerase protein	-1.38031	0.000461967
TVAGG3_0564870	CM044618:18,131,795..18,132,292(+)	N-terminal peptidyl-methionine acetylation	-1.72525	0.000462768
TVAGG3_0737680	CM044619:20,928,745..20,929,647(+)	peptidyl-serine phosphorylation	-1.54978	0.000463762
TVAGG3_0876050	CM044622:16,338,315..16,342,640(-)	thyroid adenoma-associated protein-like protein family	-1.69167	0.000467644
TVAGG3_0905750	CM044617:980,172..980,777(-)	RNA-binding domain, RBD family-containing protein	-1.32463	0.000467842
TVAGG3_0267740	CM044621:2,717,995..2,719,608(-)	tyrosine phosphatase superdomain-containing protein	-1.33568	0.000471249
TVAGG3_0479970	CM044618:3,595,098..3,597,194(+)	glutamine synthetase family	-1.35781	0.000472384
TVAGG3_0475950	CM044618:3,022,537..3,024,327(-)	helicase protein	-1.48587	0.000474514
TVAGG3_0278590	CM044621:4,620,539..4,621,228(+)	acetylation-dependent protein binding	-1.56142	0.000486109
TVAGG3_0980350	CM044617:13,451,857..13,454,061(+)	Nuclear pore protein [Source:UniProtKB/TrEMBL;Acc:A2F2I3]	-1.38007	0.000486845
TVAGG3_0078600	CM044620:12,557,083..12,558,231(+)	acid phosphatase protein	-1.86547	0.000489575
TVAGG3_0569680	CM044618:18,942,147..18,943,415(-)	conserved hypothetical protein 698 family	-1.23375	0.000490493
TVAGG3_0655730	CM044619:6,945,413..6,946,111(+)	lipid-binding START domain-containing protein	-1.57211	0.00049707
TVAGG3_0335730	CM044621:14,505,399..14,507,619(-)	zinc finger, RING/FYVE/PHD-type domain-containing protein	-1.61007	0.000508414
TVAGG3_0489590	CM044618:5,253,225..5,254,295(-)	protein kinase superfamily	-1.57928	0.000522097
TVAGG3_0249630	CM044620:39,385,317..39,385,853(+)	assembly of large subunit precursor of preribosome	-1.55246	0.000530279
TVAGG3_0529140	CM044618:11,830,049..11,833,159(-)	importin beta family	-1.39252	0.000533549
TVAGG3_0212340	CM044620:33,058,245..33,061,316(-)	carboxypeptidase regulatory region-containing family	-1.59333	0.000542568
TVAGG3_0174680	CM044620:26,786,938..26,787,438(+)	unspecified product	-1.67371	0.000551318
TVAGG3_0932020	CM044617:5,074,941..5,076,101(+)	transcription-dependent tethering of RNA polymerase II gene DNA protein	-1.48311	0.000564525
TVAGG3_0375450	CM044621:21,007,339..21,010,188(+)	peptidase S8 family	-1.61914	0.000566602
TVAGG3_0828290	CM044622:8,396,987..8,398,789(+)	PEP carboxykin GTP family	-1.51883	0.000569914
TVAGG3_0863020	CM044622:14,208,581..14,209,330(+)	eukaryotic translation initiation factor 3 subunit G family	-1.43968	0.000577575
TVAGG3_0403640	CM044621:25,921,685..25,923,049(+)	nuclear chaperone required for maturation and nuclear export of pre-60s ribosome subunits	-1.69956	0.000578168
TVAGG3_0480120	CM044618:3,629,261..3,629,857(-)	S-adenosyl-L-methionine-dependent methyltransferases family	-1.5945	0.000579361
TVAGG3_0047980	CM044620:7,570,873..7,576,500(+)	HECT domain-containing protein [Source:UniProtKB/TrEMBL;Acc:A2DXK5]	-1.65947	0.000580246
TVAGG3_0811570	CM044622:5,657,299..5,659,998(+)	KPL2-related family	-1.59078	0.000589517
TVAGG3_0679570	CM044619:10,902,157..10,903,680(-)	protein localization to site of double-strand break	-1.7193	0.00059497
TVAGG3_0076790	CM044620:12,230,581..12,231,819(+)	BioY family protein domain-containing protein	-1.29926	0.000606499
TVAGG3_0394810	CM044621:24,419,790..24,421,235(-)	nucleolar protein 5 nucleolar protein NOP5 NOP58 family	-1.31209	0.00060747
TVAGG3_0128930	CM044620:19,498,275..19,500,977(-)	armadillo (ARM) repeat-containing protein family	-1.46836	0.000607869
TVAGG3_0243480	CM044620:38,320,220..38,321,134(-)	adipocyte-specific protein 4-related family	-2.10696	0.000609064
TVAGG3_1036710	CM044617:23,333,727..23,334,608(+)	carboxylic ester hydrolase protein	-1.93855	0.000615995
TVAGG3_0524160	CM044618:11,012,411..11,013,193(-)	basic amino acid transmembrane export protein, SEVEN transmembrane protein 1-related family	-1.52061	0.000621749
TVAGG3_0560180	CM044618:17,203,240..17,204,290(-)	winged helix DNA-binding domain family	-2.92203	0.000629343
TVAGG3_0530660	CM044618:12,080,046..12,082,232(-)	mitochondrial ATP-dependent permease MDL1 family	-1.57766	0.000633198
TVAGG3_0966870	CM044617:11,024,696..11,026,021(+)	low-temperature viability protein LTV1-related family	-1.41244	0.000643836
TVAGG3_0252230	CM044620:39,834,804..39,835,823(+)	amino acid aminotransferase family	-1.40716	0.000644379
TVAGG3_0271000	CM044621:3,214,881..3,217,886(+)	unspecified product	-1.76724	0.000652161
TVAGG3_0768880	CM044619:26,477,598..26,478,440(+)	sphingosine N-acyltransferase protein	-1.32327	0.00065557
TVAGG3_0611630	CM044618:26,015,891..26,017,336(+)	hydrantoinase/dihydropyrimidinase family member family	-1.57405	0.000656948
TVAGG3_1001530	CM044617:17,350,450..17,351,931(-)	protein ubiquitination	-1.6799	0.000659316
TVAGG3_0926800	CM044617:4,229,209..4,231,665(+)	TEL2 interacting protein 1 TTI1 family member family	-1.58203	0.00066276
TVAGG3_0946970	CM044617:7,577,318..7,578,193(+)	cysteine-type peptidase protein	-1.47429	0.000669478
TVAGG3_0956410	CM044617:9,199,554..9,201,095(+)	Transmembrane 9 superfamily member [Source:UniProtKB/TrEMBL;Acc:A2DCJ9]	-1.75523	0.000673128
TVAGG3_0183450	CM044620:28,254,469..28,255,656(+)	unspecified product	-1.46461	0.00067981
TVAGG3_0953130	CM044617:8,618,859..8,620,250(+)	unspecified product	-1.46846	0.000685004
TVAGG3_0599640	CM044618:23,992,151..23,993,503(-)	DNA replication proofreading	-1.55439	0.000687616
TVAGG3_0958750	CM044617:9,642,064..9,642,714(-)	unspecified product	-1.39761	0.000695232
TVAGG3_0544590	CM044618:14,536,608..14,539,199(+)	ribonuclease family	-1.24138	0.000703328
TVAGG3_0232310	CM044620:36,450,310..36,453,240(+)	importin beta family	-1.36093	0.000705055
TVAGG3_0671750	CM044619:9,494,175..9,496,298(-)	HSC70CB, isoform G-related family	-1.67371	0.000706269
TVAGG3_0014000	CM044620:2,316,060..2,317,752(-)	malate dehydrogenase (decarboxylating) (NAD+) activity	-1.73359	0.000713884
TVAGG3_1027800	CM044617:21,821,051..21,821,506(+)	microtubule binding	-1.55508	0.000728101
TVAGG3_0487520	CM044618:4,759,252..4,762,602(+)	DNA repair/RNA processing CPSF family	-1.3003	0.000734464
TVAGG3_0797840	CM044622:3,308,886..3,309,890(+)	protein ubiquitination	-1.46492	0.000736527
TVAGG3_0577890	CM044618:20,312,314..20,312,964(+)	Chain G 40s Ribosomal Protein S6	-1.30001	0.000738453
TVAGG3_0593720	CM044618:22,946,766..22,948,112(-)	eukaryotic translation initiation factor 2 subunit 3 family member family	-1.17777	0.000749765
TVAGG3_0470800	CM044618:2,209,636..2,210,937(-)	transmembrane protein 181 family	-1.37769	0.000750659
TVAGG3_0657540	CM044619:7,258,892..7,260,910(+)	glutamine-tRNA ligase family	-1.19546	0.000765523
TVAGG3_0585540	CM044618:21,573,216..21,574,574(-)	alpha tubulin	-1.22844	0.000770374
TVAGG3_0981200	CM044617:13,628,434..13,631,742(+)	nitrate, formate, iron dehydrogenase	-1.34814	0.000787672
TVAGG3_1075120	JAOSJJ010000114:120,646..122,190(-)	positive regulation of cilium movement	-2.28107	0.000788741
TVAGG3_0585720	CM044618:21,602,528..21,605,212(-)	armadillo (ARM) repeat-containing protein family	-1.36642	0.000794532
TVAGG3_0340140	CM044621:15,229,344..15,230,963(+)	snoRNA binding	-1.53561	0.000795301
TVAGG3_1047540	CM044617:25,240,884..25,242,248(+)	ribonuclease inhibitor domain-containing protein	-2.02932	0.000796178
TVAGG3_0479460	CM044618:3,531,570..3,533,477(+)	unspecified product	-1.86823	0.000804677
TVAGG3_0669620	CM044619:9,155,784..9,157,607(+)	GTPase protein	-1.31998	0.000811085
TVAGG3_0583860	CM044618:21,301,047..21,301,370(-)	unspecified product	-1.4793	0.000843331
TVAGG3_0960220	CM044617:9,894,865..9,896,718(-)	testis-expressed protein 10 family	-1.55315	0.000851518
TVAGG3_0514230	CM044618:9,459,946..9,460,560(+)	Choriogenin, putative [Source:UniProtKB/TrEMBL;Acc:A2FP18]	-1.56351	0.000878213
TVAGG3_0483780	CM044618:4,220,676..4,222,598(+)	pectin lyase-like family	-1.32025	0.000879222
TVAGG3_1075190	JAOSJJ010000114:147,477..149,144(-)	quinoprotein alcohol dehydrogenase-like family	-1.45806	0.000883173
TVAGG3_0004580	CM044620:786,837..789,680(-)	ubiquitinyl hydrolase protein	-1.27575	0.000895843
TVAGG3_0002760	CM044620:473,715..476,162(+)	armadillo (ARM) repeat-containing protein family	-1.56786	0.000902722
TVAGG3_0183000	CM044620:28,191,566..28,193,959(-)	armadillo (ARM) repeat-containing protein family	-1.39101	0.000905768
TVAGG3_0944390	CM044617:7,120,097..7,125,745(+)	nuclear-transcribed mRNA catabolic process, deadenylation-dependent decay	-1.4384	0.00090677
TVAGG3_0579560	CM044618:20,581,277..20,584,243(-)	armadillo (ARM) repeat-containing protein family	-1.35262	0.000919357
TVAGG3_1012650	CM044617:19,260,791..19,261,474(+)	Ribosomal RNA-processing protein 7 C-terminal domain-containing protein [Source:UniProtKB/TrEMBL;Acc:A2DLY8]	-1.5396	0.000924984
TVAGG3_0847290	CM044622:11,551,983..11,553,098(-)	unspecified product	-1.99066	0.000927705
TVAGG3_0543490	CM044618:14,315,685..14,316,632(-)	RING/U-box family	-1.46309	0.000928332
TVAGG3_0811540	CM044622:5,654,033..5,655,016(+)	cilium assembly	-1.42648	0.000941639
TVAGG3_0335390	CM044621:14,421,385..14,422,437(-)	arsonoacetate metabolic process	-1.35486	0.000946823
TVAGG3_0166600	CM044620:25,463,313..25,464,068(+)	regulation of pentose-phosphate shunt	-1.29667	0.000952268
TVAGG3_0167400	CM044620:25,623,274..25,626,285(-)	valyl-tRNA synthetases family	-1.18705	0.000952404
TVAGG3_1015930	CM044617:19,796,494..19,797,819(+)	Origin recognition complex subunit 3 winged helix C-terminal domain-containing protein [Source:UniProtKB/TrEMBL;Acc:A2FV01]	-1.66494	0.000964
TVAGG3_0675040	CM044619:10,063,907..10,067,431(+)	DNA polymerase zeta catalytic subunit family	-1.4115	0.000965338
TVAGG3_0375850	CM044621:21,078,385..21,079,932(-)	helicase protein	-1.54755	0.000974135
TVAGG3_0414620	CM044621:27,777,948..27,778,835(-)	rRNA (adenine-N6,N6-)-dimethyltransferase protein	-1.53283	0.000978357
TVAGG3_0451540	CM044621:33,708,405..33,709,310(-)	unspecified product	-2.31	0.000982213
TVAGG3_0811520	CM044622:5,649,077..5,650,342(+)	WD repeat-containing protein family	-1.43447	0.00098643
TVAGG3_0563920	CM044618:17,915,898..17,917,973(+)	protein ubiquitination	-1.25922	0.000986477
TVAGG3_0518940	CM044618:10,244,456..10,247,059(+)	sodium chloride cotransporter 69, isoform E family	-1.28956	0.000987091
TVAGG3_0338450	CM044621:14,969,892..14,971,208(+)	peptide chain release factor subunit 1 family	-1.16316	0.000988849
TVAGG3_0612290	CM044619:90,619..92,109(-)	V-type ATP synthase regulatory subunit B/beta family	-1.37162	0.000997083
TVAGG3_0273340	CM044621:3,659,633..3,668,572(+)	unspecified product	-1.47698	0.00100129
TVAGG3_0657380	CM044619:7,223,383..7,224,312(-)	succinyl CoA synthetase-2 alpha subunit	-1.48953	0.00100845
TVAGG3_0776590	CM044622:146,614..147,039(+)	unspecified product	-1.56301	0.00100974
TVAGG3_0879280	CM044622:16,886,805..16,887,806(+)	intracellular auxin transport	-1.68843	0.00100996
TVAGG3_0045960	CM044620:7,176,595..7,178,397(-)	PEP carboxykin GTP family	-1.52486	0.00101172
TVAGG3_0275420	CM044621:4,065,575..4,066,378(+)	rRNA primary transcript binding	-1.4997	0.00102489
TVAGG3_0239550	CM044620:37,645,686..37,650,770(+)	unspecified product	-1.38661	0.00105019
TVAGG3_0545850	CM044618:14,757,833..14,760,412(-)	DNA repair DEAD helicase RAD3/XP-D subfamily member family	-1.73887	0.00105034
TVAGG3_0330630	CM044621:13,579,779..13,580,777(-)	MDH domain-containing protein	-1.23828	0.00105799
TVAGG3_0120820	CM044620:18,354,738..18,355,874(+)	axoneme assembly	-1.98188	0.00107403
TVAGG3_0952220	CM044617:8,422,938..8,425,229(+)	translation initiation factor eIF-2b subunit epsilon family	-1.19668	0.00107873
TVAGG3_0341990	CM044621:15,541,137..15,542,699(+)	glycolytic process regulation protein	-1.78804	0.00108409
TVAGG3_0554020	CM044618:16,168,349..16,170,307(+)	long chain fatty acid--CoA ligase family	-1.18046	0.00110927
TVAGG3_0272520	CM044621:3,523,775..3,525,271(+)	STKc BRSK1 2 domain-containing protein	-1.33272	0.0011269
TVAGG3_0860020	CM044622:13,637,525..13,642,297(+)	armadillo (ARM) repeat-containing protein family	-1.52436	0.00113476
TVAGG3_0877000	CM044622:16,503,366..16,506,005(-)	positive regulation of chromatin silencing at rDNA	-1.32006	0.00114325
TVAGG3_0502760	CM044618:7,578,217..7,578,453(-)	unspecified product	-1.81576	0.00114934
TVAGG3_0957550	CM044617:9,391,149..9,392,774(+)	WD40 repeat-like family	-1.36584	0.00115016
TVAGG3_0282650	CM044621:5,365,961..5,367,229(-)	unspecified product	-1.34022	0.00116561
TVAGG3_0420470	CM044621:28,649,545..28,650,246(+)	ribosomal large subunit export from nucleus	-1.5323	0.00116583
TVAGG3_0075020	CM044620:11,927,184..11,929,985(+)	armadillo (ARM) repeat-containing protein family	-1.35654	0.00116881
TVAGG3_0543860	CM044618:14,394,216..14,398,502(-)	unspecified product	-1.36918	0.00116888
TVAGG3_0521890	CM044618:10,668,914..10,670,953(+)	kinesin-related family	-1.56848	0.00117926
TVAGG3_0581630	CM044618:20,937,786..20,939,240(+)	mitochondrial distribution regulator misato family	-1.23642	0.0011794
TVAGG3_0258850	CM044621:1,048,720..1,049,448(+)	Initiator binding domain-containing protein [Source:UniProtKB/TrEMBL;Acc:A2F758]	-1.30045	0.00120636
TVAGG3_0765600	CM044619:25,922,075..25,924,525(+)	exocyst complex component 4 family	-1.29472	0.00122217
TVAGG3_1048030	CM044617:25,331,803..25,332,663(+)	maturation of LSU-rRNA from tricistronic rRNA transcript (SSU-rRNA, 5.8S rRNA, LSU-rRNA)	-1.4071	0.00123354
TVAGG3_0496770	CM044618:6,382,626..6,385,433(-)	Polymorphic outer membrane protein [Source:UniProtKB/TrEMBL;Acc:A2F2A0]	-2.24325	0.00124247
TVAGG3_0475970	CM044618:3,025,924..3,026,640(+)	threonine-type endopeptidase protein	-1.43703	0.00124783
TVAGG3_0607430	CM044618:25,349,947..25,351,236(+)	amino acid transmembrane transporter protein	-1.56787	0.00124791
TVAGG3_0613440	CM044619:312,371..314,077(-)	serine/threonine-protein phosphatase 6 regulatory subunit family	-1.36308	0.00125731
TVAGG3_0338570	CM044621:14,994,774..14,995,613(+)	phosphorylase superfamily	-1.3373	0.00125981
TVAGG3_0487540	CM044618:4,763,019..4,767,308(-)	unspecified product	-1.78494	0.00126019
TVAGG3_0712390	CM044619:16,313,219..16,320,097(-)	COPII vesicle coating family	-1.45368	0.00126114
TVAGG3_1090840	JAOSJJ010000186:146,451..148,274(-)	mitochondrial ATP-dependent permease MDL1 family	-1.34257	0.00126194
TVAGG3_0971550	CM044617:11,912,133..11,915,240(-)	leucine-rich repeat, isoform f-related family	-1.67696	0.00126211
TVAGG3_0197190	CM044620:30,583,728..30,584,474(-)	RNA polymerase II transcription regulator recruiting protein	-3.02043	0.00126797
TVAGG3_0998010	CM044617:16,704,891..16,705,688(-)	G-protein coupled receptor kinase protein	-2.38676	0.0012712
TVAGG3_0317080	CM044621:11,284,963..11,293,581(+)	cilia- and flagella-associated protein 47 family	-1.63126	0.00127981
TVAGG3_0623410	CM044619:1,897,738..1,900,737(-)	proprotein convertase-related family	-1.27919	0.00128239
TVAGG3_0005140	CM044620:872,726..876,088(-)	tetratricopeptide repeat domain domain-containing protein	-1.32312	0.00131066
TVAGG3_0991620	CM044617:15,478,967..15,479,911(+)	translation initiation factor protein	-1.38229	0.00131138
TVAGG3_0084570	CM044620:13,432,254..13,433,618(+)	beta-glucosidase protein	-1.36704	0.0013119
TVAGG3_0001000	CM044620:192,211..193,644(-)	multidrug resistance protein YPNP-related family	-1.56176	0.00133765
TVAGG3_1054850	CM044617:26,565,856..26,583,561(-)	midasin-related family	-1.45301	0.00133978
TVAGG3_1017430	CM044617:20,090,647..20,092,125(-)	hook domain family	-1.41952	0.00134169
TVAGG3_0504620	CM044618:7,878,223..7,879,293(-)	translation initiation factor protein	-1.21808	0.0013433
TVAGG3_0309360	CM044621:9,933,067..9,934,578(-)	exonuclease protein	-1.5473	0.00135976
TVAGG3_0996600	CM044617:16,388,615..16,388,920(+)	transcription by RNA polymerase I	-1.56742	0.00136155
TVAGG3_0201800	CM044620:31,431,985..31,432,899(+)	ribonuclease inhibitor domain-containing protein	-1.6848	0.00136739
TVAGG3_0521920	CM044618:10,676,488..10,678,269(+)	zinc ion binding	-1.431	0.00138156
TVAGG3_0265930	CM044621:2,365,615..2,366,190(-)	regulation of mRNA cleavage	-1.74087	0.00139882
TVAGG3_0617410	CM044619:980,792..983,761(-)	unspecified product	-1.96108	0.00139927
TVAGG3_0883130	CM044622:17,514,158..17,515,462(-)	spectrin binding	-1.71361	0.0014038
TVAGG3_0976850	CM044617:12,802,020..12,803,576(-)	chromatin binding	-1.39294	0.00141733
TVAGG3_0047970	CM044620:7,568,773..7,570,023(-)	pectin lyase-like family	-1.35913	0.0014732
TVAGG3_0166280	CM044620:25,402,125..25,403,609(-)	protein of unknown function (DUF1846) family	-1.32537	0.00147833
TVAGG3_0540980	CM044618:13,810,726..13,813,737(+)	valyl-tRNA synthetases family	-1.15907	0.00150876
TVAGG3_0609750	CM044618:25,723,173..25,724,393(+)	snoRNA binding	-1.33096	0.00154943
TVAGG3_0569670	CM044618:18,940,116..18,941,858(-)	spectrin binding	-1.42691	0.00156114
TVAGG3_0339600	CM044621:15,120,282..15,123,815(+)	beta and beta-prime subunits of DNA dependent RNA-polymerase family	-1.22699	0.00157405
TVAGG3_0201760	CM044620:31,423,434..31,424,909(+)	protein polyglutamylation	-1.29296	0.00157478
TVAGG3_0861020	CM044622:13,809,924..13,811,351(-)	pectin lyase-like family	-1.36325	0.00159767
TVAGG3_0765540	CM044619:25,907,840..25,909,678(+)	SCP domain-containing protein [Source:UniProtKB/TrEMBL;Acc:A2EXB7]	-1.19899	0.0016124
TVAGG3_0530780	CM044618:12,117,544..12,122,517(-)	beta and beta-prime subunits of DNA dependent RNA-polymerase family	-1.15203	0.00162645
TVAGG3_0047710	CM044620:7,508,513..7,510,603(+)	guanylate cyclase protein	-1.61327	0.00164291
TVAGG3_0860670	CM044622:13,749,669..13,751,486(+)	unspecified product	-1.57418	0.00164561
TVAGG3_0965760	CM044617:10,830,718..10,832,772(+)	eukaryotic translation initiation factor 5B family	-1.22422	0.00164684
TVAGG3_0614160	CM044619:444,259..444,879(-)	unspecified product	-1.88719	0.00164825
TVAGG3_0977310	CM044617:12,887,094..12,889,160(-)	F5/8 type C domain containing protein [Source:UniProtKB/TrEMBL;Acc:A2F5P9]	-1.21032	0.00166337
TVAGG3_0614150	CM044619:443,041..443,949(-)	unspecified product	-1.57293	0.00166723
TVAGG3_0229800	CM044620:35,954,489..35,960,779(-)	unspecified product	-1.32087	0.00167103
TVAGG3_0288430	CM044621:6,370,837..6,371,889(-)	adipocyte-specific protein 4-related family	-1.29358	0.00168294
TVAGG3_0869350	CM044622:15,296,789..15,305,851(+)	unspecified product	-1.49546	0.00169015
TVAGG3_0413650	CM044621:27,592,583..27,599,545(-)	pre-mRNA processing protein 8 (Prp8)	-1.22391	0.0017075
TVAGG3_0394860	CM044621:24,426,645..24,427,970(+)	heat shock protein binding	-1.15597	0.00171126
TVAGG3_0028540	CM044620:4,439,306..4,442,539(-)	unspecified product	-1.59253	0.00171981
TVAGG3_0361290	CM044621:18,692,525..18,696,019(+)	PAS domain-containing protein [Source:UniProtKB/TrEMBL;Acc:A2DKU6]	-2.15367	0.00172586
TVAGG3_0341340	CM044621:15,420,443..15,422,068(+)	ATP-dependent RNA helicase DBP3 family	-1.33326	0.00178606
TVAGG3_0516060	CM044618:9,759,741..9,760,772(+)	RNA binding	-1.18416	0.0018057
TVAGG3_1049850	CM044617:25,695,572..25,703,911(+)	unspecified product	-1.20536	0.00181783
TVAGG3_0748360	CM044619:23,008,801..23,010,042(-)	amino acid transmembrane transporter protein	-1.2911	0.00181919
TVAGG3_0486780	CM044618:4,660,935..4,662,074(+)	DNA polymerase 2 alpha 70 kDa subunit family	-1.47278	0.00182385
TVAGG3_0187600	CM044620:28,957,341..28,958,918(-)	multidrug resistance protein YPNP-related family	-1.34769	0.00182467
TVAGG3_0976860	CM044617:12,801,449..12,801,778(+)	chaperone cofactor-dependent protein refolding	-1.4788	0.00184726
TVAGG3_0281860	CM044621:5,229,378..5,231,393(-)	PAS domain-containing protein [Source:UniProtKB/TrEMBL;Acc:A2DYC6]	-1.56897	0.00185695
TVAGG3_0214580	CM044620:33,430,692..33,431,030(-)	acylphosphatase family	-2.2588	0.00186739
TVAGG3_0891940	CM044622:19,131,391..19,132,422(+)	pectin lyase-like family	-1.34964	0.00187084
TVAGG3_0608380	CM044618:25,495,380..25,497,467(+)	GTPase activation domain, GAP family	-1.20088	0.0018727
TVAGG3_0035930	CM044620:5,584,370..5,586,772(+)	spectrin binding	-1.47926	0.00187349
TVAGG3_0992810	CM044617:15,712,938..15,715,184(-)	ER to Golgi vesicle-mediated transport	-1.32379	0.00190544
TVAGG3_0580350	CM044618:20,725,271..20,729,590(-)	spectrin binding	-1.29176	0.00193076
TVAGG3_0577400	CM044618:20,225,377..20,226,774(+)	positive regulation of rRNA processing	-1.24166	0.00195897
TVAGG3_0166580	CM044620:25,458,557..25,460,710(-)	peptidase M60-like family	-1.28421	0.00199972
TVAGG3_0859390	CM044622:13,511,474..13,512,727(-)	L-threonine ammonia-lyase protein	-1.18648	0.00200198
TVAGG3_0847050	CM044622:11,521,061..11,521,670(+)	calcium:proton antiporter protein	-1.53354	0.00201806
TVAGG3_0282010	CM044621:5,270,866..5,271,399(+)	protein dispatched-related family	-2.24816	0.00202262
TVAGG3_0276270	CM044621:4,230,095..4,232,764(+)	unspecified product	-1.64836	0.00202616
TVAGG3_0358070	CM044621:18,102,866..18,109,489(-)	A-type inclusion protein-related family	-1.53685	0.00204106
TVAGG3_0144490	CM044620:21,970,248..21,972,647(-)	MCM family	-1.30254	0.00204185
TVAGG3_1047660	CM044617:25,258,129..25,261,116(-)	faciogenital dysplasia protein family	-1.27135	0.00205867
TVAGG3_0266210	CM044621:2,405,776..2,407,233(+)	thioredoxin domain-containing protein 16 family	-1.16183	0.00207211
TVAGG3_0076540	CM044620:12,179,609..12,180,469(-)	rRNA processing	-1.5432	0.00207487
TVAGG3_0978950	CM044617:13,178,772..13,180,949(+)	nuclear pore complex protein NUP155 family	-1.16561	0.00208421
TVAGG3_0420370	CM044621:28,628,847..28,631,897(+)	armadillo (ARM) repeat-containing protein family	-1.28794	0.00211778
TVAGG3_1018480	CM044617:20,267,944..20,269,197(+)	unspecified product	-1.2968	0.00213392
TVAGG3_0982740	CM044617:13,869,440..13,871,194(-)	unspecified product	-1.3155	0.00214218
TVAGG3_0378870	CM044621:21,565,266..21,571,664(-)	ubiquitin protein ligase protein	-1.17827	0.00214544
TVAGG3_0541930	CM044618:14,005,841..14,009,215(+)	unspecified product	-1.29827	0.00216105
TVAGG3_0842020	CM044622:10,781,752..10,783,965(+)	armadillo (ARM) repeat-containing protein family	-1.53877	0.00217326
TVAGG3_0911510	CM044617:1,893,534..1,894,829(-)	glutamine synthetase family	-1.69642	0.00218362
TVAGG3_1050350	CM044617:25,784,837..25,787,713(-)	mannose-6-phosphate receptor family member family	-1.18732	0.00218619
TVAGG3_0999320	CM044617:16,973,778..16,976,177(+)	unspecified product	-1.45336	0.00218792
TVAGG3_0149000	CM044620:22,650,536..22,653,382(+)	exportin 1/5 family	-1.24791	0.00218878
TVAGG3_0245260	CM044620:38,630,833..38,633,049(-)	nuclear pore complex assembly	-1.28781	0.00221045
TVAGG3_0995750	CM044617:16,209,214..16,212,111(-)	ATP-dependent RNA and DNA helicase family	-1.5912	0.00223806
TVAGG3_0532200	CM044618:12,338,662..12,340,188(-)	gamma tubulin complex protein family	-1.71809	0.00224779
TVAGG3_0946980	CM044617:7,578,816..7,580,912(-)	DNA replication licensing factor MCM family member family	-1.21102	0.00225295
TVAGG3_0286570	CM044621:6,043,714..6,045,831(+)	succinate transmembrane transporter protein	-1.63069	0.00225784
TVAGG3_1006520	CM044617:18,281,241..18,282,317(+)	Bromodomain containing protein [Source:UniProtKB/TrEMBL;Acc:A2FBG7]	-1.34522	0.00226548
TVAGG3_0255750	CM044621:225,443..225,745(-)	DNA binding	-1.24694	0.00227955
TVAGG3_0755170	CM044619:24,217,041..24,218,945(+)	Transmembrane protein [Source:UniProtKB/TrEMBL;Acc:A2EMU8]	-2.01392	0.00228544
TVAGG3_0925140	CM044617:3,890,360..3,891,580(-)	smooth muscle cell migration	-1.14095	0.00228548
TVAGG3_0337490	CM044621:14,797,649..14,799,607(+)	RNI-like family	-1.5927	0.00228633
TVAGG3_0231430	CM044620:36,278,350..36,280,836(+)	tetratricopeptide repeat domain domain-containing protein	-1.38111	0.00228861
TVAGG3_0972290	CM044617:12,031,435..12,032,250(+)	histone-lysine N-methyltransferase family	-1.50234	0.00229074
TVAGG3_0877280	CM044622:16,554,927..16,557,794(-)	Fanconi anemia group M (FancM) family member family	-1.58165	0.00229206
TVAGG3_0388190	CM044621:23,211,570..23,213,174(-)	mucolipin family	-1.37543	0.00229629
TVAGG3_0560380	CM044618:17,243,780..17,245,711(-)	ERAD pathway	-1.43458	0.00230997
TVAGG3_0556320	CM044618:16,588,162..16,590,873(-)	regulation of histone H3-K4 methylation	-1.2198	0.00232597
TVAGG3_0959830	CM044617:9,824,937..9,826,373(+)	unspecified product	-1.31767	0.00233051
TVAGG3_0038140	CM044620:5,943,336..5,943,986(+)	rRNA processing	-1.83688	0.00236493
TVAGG3_0816360	CM044622:6,455,983..6,456,654(+)	intracellular sterol transport	-1.73235	0.00237679
TVAGG3_0354420	CM044621:17,477,342..17,479,687(+)	ATPase activity, coupled to transmembrane movement of substances	-1.207	0.0023824
TVAGG3_0827410	CM044622:8,187,937..8,191,557(+)	cation-transporting ATPase-related family	-1.38361	0.00238989
TVAGG3_0526850	CM044618:11,444,466..11,448,092(-)	nuclear pore organization	-1.18882	0.00239447
TVAGG3_0796920	CM044622:3,084,736..3,086,568(+)	LRRGT00142-related family	-1.29141	0.00240891
TVAGG3_1028290	CM044617:21,912,168..21,913,544(+)	ankyrin repeat protein family	-1.54499	0.00241361
TVAGG3_1011390	CM044617:19,064,940..19,068,323(+)	condensin family	-1.63865	0.00244038
TVAGG3_0265980	CM044621:2,372,974..2,374,707(+)	3'-tRNA processing endoribonuclease protein	-1.57106	0.00244472
TVAGG3_0747440	CM044619:22,866,693..22,870,109(-)	Surface antigen repeat-containing protein [Source:UniProtKB/TrEMBL;Acc:A2FNI2]	-1.38034	0.00245809
TVAGG3_0191690	CM044620:29,648,497..29,649,582(+)	Thioredoxin domain-containing protein [Source:UniProtKB/TrEMBL;Acc:A2ESY4]	-1.30942	0.0024762
TVAGG3_0387950	CM044621:23,144,440..23,148,714(-)	leucine-rich repeats (6 copies)-containing protein	-1.49358	0.00247996
TVAGG3_1090170	JAOSJJ010000186:47,367..51,059(-)	UDP-glucose:glycoprotein glucosyltransferase protein	-1.25068	0.00248784
TVAGG3_0053920	CM044620:8,708,260..8,709,867(+)	protein localization to site of double-strand break	-1.64665	0.00249286
TVAGG3_0395700	CM044621:24,556,564..24,560,844(-)	armadillo (ARM) repeat-containing protein family	-1.42236	0.00250098
TVAGG3_0891950	CM044622:19,132,441..19,132,956(+)	bifunctional inhibitor/lipid-transfer protein/seed storage 2s albumin superfamily protein family	-1.3576	0.00250152
TVAGG3_0493160	CM044618:5,806,651..5,807,043(-)	thioesterase, BLR0278 family	-1.2346	0.00252052
TVAGG3_0436060	CM044621:31,245,623..31,247,266(-)	regulation of choline O-acetyltransferase protein	-1.59073	0.00252531
TVAGG3_0286500	CM044621:6,024,290..6,025,231(-)	RNA processing	-2.37546	0.00255034
TVAGG3_0418020	CM044621:28,291,654..28,293,993(+)	unspecified product	-1.40807	0.00257304
TVAGG3_0743000	CM044619:22,263,003..22,265,396(+)	5'->3' exoribonuclease family	-1.24484	0.00259031
TVAGG3_0355660	CM044621:17,698,336..17,699,322(-)	TBP aldolase IIB domain protein domain-containing protein	-1.29834	0.00259627
TVAGG3_0414460	CM044621:27,747,654..27,749,309(-)	TPR Domain containing protein [Source:UniProtKB/TrEMBL;Acc:A2EVP9]	-1.26822	0.00260273
TVAGG3_0498390	CM044618:6,736,727..6,738,103(-)	XAA-PRO dIpeptidase family	-1.18965	0.00262607
TVAGG3_0353620	CM044621:17,316,343..17,320,584(+)	glycogen debranching enzyme family	-1.16023	0.00263022
TVAGG3_0556920	CM044618:16,700,658..16,702,064(-)	tubby protein, chain A domain-containing protein	-1.87203	0.00264947
TVAGG3_0269430	CM044621:2,983,161..2,987,516(+)	gene silencing by RNA	-1.29525	0.00265551
TVAGG3_0562580	CM044618:17,659,039..17,661,486(+)	CAMK family protein kinase family	-1.30824	0.00266595
TVAGG3_0751310	CM044619:23,467,285..23,468,625(+)	multidrug resistance protein YPNP-related family	-1.43771	0.00267145
TVAGG3_0278790	CM044621:4,664,710..4,666,215(+)	protein serine/threonine kinase protein	-1.17832	0.00268813
TVAGG3_0507210	CM044618:8,301,906..8,305,334(+)	DNA-directed RNA polymerase I subunit 2 family	-1.17694	0.00269139
TVAGG3_0413520	CM044621:27,571,050..27,572,822(-)	ribonuclease MRP protein	-1.37899	0.00271049
TVAGG3_0992160	CM044617:15,585,975..15,587,660(+)	spectrin binding	-1.27367	0.00271186
TVAGG3_0979010	CM044617:13,189,401..13,190,648(-)	histone H3-K4 methylation	-1.71979	0.00272972
TVAGG3_0977590	CM044617:12,931,226..12,936,592(+)	ribonuclease H protein family	-2.9729	0.00273888
TVAGG3_0979820	CM044617:13,361,644..13,362,456(-)	unspecified product	-1.99402	0.00274295
TVAGG3_0811580	CM044622:5,660,443..5,662,188(+)	glycoprotein 96-92-related-related family	-1.67499	0.0027477
TVAGG3_0579880	CM044618:20,632,770..20,634,374(+)	transcription initiation from RNA polymerase II promoter	-1.34622	0.00275461
TVAGG3_0927590	CM044617:4,346,561..4,347,874(-)	Nup85 Nucleoporin family	-1.54502	0.00278017
TVAGG3_0865460	CM044622:14,602,890..14,604,473(-)	protein serine/threonine kinase protein	-1.11531	0.00279185
TVAGG3_0890050	CM044622:18,823,723..18,825,069(-)	maturation of SSU-rRNA from tricistronic rRNA transcript (SSU-rRNA, 5.8S rRNA, LSU-rRNA)	-1.30202	0.00282047
TVAGG3_0358640	CM044621:18,217,915..18,218,334(+)	YhfA family	-1.1388	0.00285289
TVAGG3_0849810	CM044622:11,937,052..11,937,738(-)	pseudouridine 5'-phosphatase protein	-1.54746	0.00285344
TVAGG3_0398060	CM044621:24,900,967..24,902,565(-)	unspecified product	-1.29036	0.00286752
TVAGG3_0382110	CM044621:22,174,717..22,178,205(-)	putative phospholipid-transporting ATPase family	-1.26401	0.00288248
TVAGG3_0350420	CM044621:16,842,981..16,843,646(-)	leucine-rich repeats (6 copies)-containing protein	-2.59372	0.00292514
TVAGG3_0972250	CM044617:12,024,805..12,026,346(+)	synthetase family	-1.11015	0.00292686
TVAGG3_0962600	CM044617:10,306,455..10,309,226(+)	calcium-transporting ATPase protein	-1.09641	0.00293313
TVAGG3_0556280	CM044618:16,577,653..16,578,786(-)	Ankyrin repeat family	-2.01019	0.0029777
TVAGG3_0178310	CM044620:27,408,598..27,409,962(+)	nicalin family	-1.16787	0.0029845
TVAGG3_0828300	CM044622:8,400,550..8,402,958(+)	gamete generation protein family	-1.28372	0.00303478
TVAGG3_0403650	CM044621:25,923,073..25,924,859(+)	nuclear chaperone required for maturation and nuclear export of pre-60s ribosome subunits	-1.26844	0.0030419
TVAGG3_0135660	CM044620:20,446,157..20,446,576(+)	rRNA pseudouridine synthesis	-1.28167	0.0030426
TVAGG3_0776050	CM044622:15,290..16,294(-)	phosphatidate cytidylyltransferase protein	-2.20649	0.00306614
TVAGG3_0764090	CM044619:25,618,900..25,620,870(+)	spectrin binding	-1.41382	0.00306703
TVAGG3_0711660	CM044619:16,171,424..16,172,839(+)	serine palmitoyltransferase family	-1.18612	0.00306805
TVAGG3_0913960	CM044617:2,252,896..2,254,140(+)	aspartate aminotransferase yhdr-related family	-1.22913	0.00307436
TVAGG3_0529610	CM044618:11,922,747..11,925,146(-)	armadillo (ARM) repeat-containing protein family	-1.28764	0.00308376
TVAGG3_0506090	CM044618:8,139,081..8,139,650(+)	retrograde vesicle-mediated transport, Golgi to ER	-1.69598	0.00310162
TVAGG3_0217160	CM044620:33,820,381..33,821,157(-)	regulation of cellular senescence	-1.45671	0.00312566
TVAGG3_0257500	CM044621:716,624..721,180(-)	IQ calmodulin-binding motif family protein [Source:UniProtKB/TrEMBL;Acc:A2E5Q0]	-1.39198	0.00317521
TVAGG3_0376480	CM044621:21,173,233..21,175,368(-)	LIM domain containing protein family	-1.13028	0.0031918
TVAGG3_0263140	CM044621:1,823,873..1,826,770(+)	delta adaptin-related family	-1.1872	0.00320397
TVAGG3_0358880	CM044621:18,247,912..18,251,319(-)	unspecified product	-1.62717	0.0032357
TVAGG3_0607290	CM044618:25,316,655..25,319,141(+)	adaptor complex subunit beta family member family	-1.65753	0.00327179
TVAGG3_0865190	CM044622:14,545,619..14,547,421(-)	PEP carboxykin GTP family	-1.35017	0.00327359
TVAGG3_0221330	CM044620:34,639,107..34,640,675(-)	DnaK protein [Source:UniProtKB/TrEMBL;Acc:A2E9V6]	-1.21653	0.0033194
TVAGG3_0528780	CM044618:11,761,583..11,762,980(-)	protein of unknown function, DUF4551 family	-1.92324	0.00332717
TVAGG3_0044040	CM044620:6,864,460..6,867,393(+)	exportin 1/5 family	-1.22927	0.00335963
TVAGG3_0872440	CM044622:15,781,941..15,783,155(-)	unspecified product	-1.64901	0.00336924
TVAGG3_0616630	CM044619:825,800..832,111(+)	aggrephagy protein	-1.29409	0.00339921
TVAGG3_0814980	CM044622:6,242,908..6,245,025(+)	intraflagellar transport protein 88-like protein family	-1.09483	0.00341038
TVAGG3_0776570	CM044622:141,680..142,903(+)	M48A Zmpste24p like domain-containing protein	-1.20793	0.00341553
TVAGG3_0983740	CM044617:14,061,587..14,065,138(-)	UBA-like family	-1.3759	0.00342854
TVAGG3_0936760	CM044617:5,920,269..5,921,549(-)	lectin, mannose-binding, 1 family	-1.18072	0.0034539
TVAGG3_0373790	CM044621:20,759,229..20,759,621(+)	Initiator binding domain-containing protein [Source:UniProtKB/TrEMBL;Acc:A2F024]	-1.85473	0.00346507
TVAGG3_1077560	JAOSJJ010000128:55,971..56,648(+)	protein octanoylation	-1.2243	0.0034794
TVAGG3_0807730	CM044622:4,973,746..4,976,751(+)	unspecified product	-1.70292	0.00348593
TVAGG3_0978850	CM044617:13,163,180..13,164,559(-)	tubulin polyglutamylase TTLl4 family	-1.60478	0.00348866
TVAGG3_0990150	CM044617:15,196,853..15,197,239(+)	unspecified product	-1.92131	0.00357831
TVAGG3_0322530	CM044621:12,240,877..12,241,848(+)	6-phosphofructokinase protein	-1.11094	0.00359033
TVAGG3_1043820	CM044617:24,517,085..24,517,999(-)	chromatin regulatory protein sir2	-1.19774	0.0035914
TVAGG3_0794900	CM044622:2,696,451..2,699,264(-)	heteropolysaccharide binding	-1.06594	0.00359202
TVAGG3_0074060	CM044620:11,788,999..11,790,243(-)	amidinotransferase family	-1.08864	0.00362236
TVAGG3_0829470	CM044622:8,593,119..8,593,574(+)	histone ubiquitination	-1.13966	0.0036256
TVAGG3_0463220	CM044618:915,016..919,722(-)	guanylate cyclase protein	-1.35041	0.00363717
TVAGG3_0263240	CM044621:1,854,966..1,856,588(+)	protein deglutamylation	-1.61466	0.00364015
TVAGG3_0379900	CM044621:21,778,016..21,780,541(+)	eukaryotic translation elongation factor 2a, tandem duplicate 1-related family	-1.14433	0.00366058
TVAGG3_0837920	CM044622:10,077,281..10,079,377(-)	unspecified product	-1.1281	0.00367017
TVAGG3_0956270	CM044617:9,175,889..9,178,201(+)	nuclear pore complex assembly	-1.20587	0.00368965
TVAGG3_1009910	CM044617:18,794,205..18,796,166(+)	long chain fatty acid--CoA ligase family	-1.09849	0.00369624
TVAGG3_0276180	CM044621:4,214,325..4,216,154(+)	phosphatidylinositol catabolic process	-1.12253	0.00370154
TVAGG3_0084610	CM044620:13,439,711..13,441,996(+)	unspecified product	-1.1173	0.00370386
TVAGG3_1002260	CM044617:17,475,528..17,476,637(-)	unspecified product	-1.28837	0.00371682
TVAGG3_1012190	CM044617:19,190,921..19,191,958(-)	RRM domain-containing protein [Source:UniProtKB/TrEMBL;Acc:A2DLV5]	-1.21137	0.00372249
TVAGG3_0327810	CM044621:13,135,733..13,136,002(+)	unspecified product	-1.90126	0.0037353
TVAGG3_0658070	CM044619:7,364,338..7,364,958(-)	tRNA binding	-1.14506	0.00376717
TVAGG3_0493100	CM044618:5,795,338..5,796,150(-)	unspecified product	-2.09574	0.00379398
TVAGG3_0678550	CM044619:10,730,201..10,735,468(-)	helicase protein	-1.20811	0.00383264
TVAGG3_0000740	CM044620:148,446..149,720(-)	protein ubiquitination	-1.33702	0.00384918
TVAGG3_0988540	CM044617:14,907,209..14,908,687(+)	transcription corepressor protein	-1.23514	0.0038863
TVAGG3_0953870	CM044617:8,746,763..8,748,193(-)	POZ domain family	-1.33694	0.00390165
TVAGG3_1012070	CM044617:19,167,505..19,168,701(+)	rRNA processing	-1.24259	0.00390597
TVAGG3_0036540	CM044620:5,698,499..5,700,253(-)	temperature dependent protein affecting M2 dsRNA replication family	-1.17135	0.00391161
TVAGG3_0389600	CM044621:23,459,467..23,460,714(+)	unspecified product	-2.02383	0.00391456
TVAGG3_0285910	CM044621:5,930,305..5,932,425(+)	succinate transmembrane transporter protein	-1.78737	0.00393363
TVAGG3_0181870	CM044620:28,003,055..28,005,550(+)	Importin N-terminal domain-containing protein [Source:UniProtKB/TrEMBL;Acc:A2EST0]	-1.45743	0.00395062
TVAGG3_0507350	CM044618:8,334,480..8,335,151(-)	pseudouridine 5'-phosphatase protein	-1.04354	0.003976
TVAGG3_0693930	CM044619:13,210,899..13,214,072(-)	WD repeat and HMG-box DNA binding protein family	-1.32273	0.00398912
TVAGG3_0441530	CM044621:32,109,321..32,110,220(+)	cysteine synthase family protein domain-containing protein	-1.20443	0.00401772
TVAGG3_0555390	CM044618:16,389,306..16,392,884(-)	unspecified product	-1.26599	0.00403163
TVAGG3_0323880	CM044621:12,497,781..12,499,667(+)	regulation of choline O-acetyltransferase protein	-1.16609	0.00404548
TVAGG3_0999520	CM044617:17,007,596..17,009,956(+)	ubiquitin-protein transferase protein	-1.3177	0.0040893
TVAGG3_0528470	CM044618:11,703,104..11,706,511(-)	cation-transporting ATPase-related family	-1.12872	0.00410638
TVAGG3_0543850	CM044618:14,390,864..14,393,584(-)	biological adhesion protein	-1.25837	0.00415806
TVAGG3_0072700	CM044620:11,550,363..11,551,643(+)	amino acid transmembrane transporter protein	-1.26162	0.00419324
TVAGG3_0078810	CM044620:12,594,800..12,595,342(+)	ribosome assembly	-1.33819	0.00419342
TVAGG3_0910770	CM044617:1,775,073..1,776,446(-)	guanine nucleotide-binding protein-like family	-1.31316	0.00420054
TVAGG3_0786640	CM044622:1,594,146..1,596,998(+)	glycogen phosphorylase family	-1.12913	0.00421902
TVAGG3_0259810	CM044621:1,245,486..1,246,853(+)	unspecified product	-1.55875	0.00423927
TVAGG3_0487470	CM044618:4,753,514..4,753,714(-)	proteasome regulatory particle assembly	-2.99208	0.00434352
TVAGG3_0590020	CM044618:22,310,033..22,313,011(-)	biological adhesion protein	-1.37647	0.00436088
TVAGG3_1094470	JAOSJJ010000209:57,886..58,767(+)	microtubule nucleation	-1.36207	0.00437867
TVAGG3_0287360	CM044621:6,203,971..6,208,800(-)	mitogen-activated kinase kinase kinase family	-1.27213	0.00439307
TVAGG3_0387600	CM044621:23,052,062..23,054,962(-)	protein kinase protein	-1.27453	0.00444166
TVAGG3_0353390	CM044621:17,279,483..17,279,953(+)	RNA binding	-1.19025	0.00446545
TVAGG3_0690990	CM044619:12,773,639..12,774,691(-)	sphingomyelinase DDB GG0288017 family	-1.27378	0.00452013
TVAGG3_0711800	CM044619:16,195,159..16,196,532(+)	DNA replication licensing factor MCM family member family	-1.25685	0.00457241
TVAGG3_0482090	CM044618:3,952,045..3,953,958(+)	helicase related family	-1.27128	0.00458336
TVAGG3_0232710	CM044620:36,507,221..36,510,296(+)	mRNA transport	-1.37612	0.00459298
TVAGG3_0286970	CM044621:6,140,455..6,141,837(+)	mitotic DNA replication checkpoint	-2.2069	0.00459737
TVAGG3_0496270	CM044618:6,297,421..6,298,611(-)	putrescine biosynthetic process from ornithine	-1.38153	0.0046009
TVAGG3_0617250	CM044619:943,824..949,181(-)	unspecified product	-1.24873	0.00461195
TVAGG3_0018690	CM044620:3,059,280..3,060,536(+)	transducin beta-like protein 2 family	-1.16238	0.00464132
TVAGG3_0585520	CM044618:21,571,405..21,571,572(-)	structural constituent of cytoskeleton	-1.33252	0.00464573
TVAGG3_0701440	CM044619:14,502,033..14,502,734(+)	TPR-like family	-1.60187	0.00465536
TVAGG3_0292290	CM044621:7,049,864..7,055,638(-)	histone methyltransferase activity (H3-K4 specific)	-1.07606	0.00468686
TVAGG3_0984000	CM044617:14,129,479..14,132,949(+)	PHOSPHATIDYLINOSITOL KINASE family	-1.23186	0.00471684
TVAGG3_0735860	CM044619:20,606,495..20,606,647(-)	unspecified product	-1.45352	0.00472373
TVAGG3_0221810	CM044620:34,719,927..34,720,667(-)	mature ribosome assembly	-1.01742	0.00472792
TVAGG3_0748720	CM044619:23,071,745..23,073,442(+)	amelogenin-related protein family	-1.31669	0.00474188
TVAGG3_0010690	CM044620:1,743,939..1,750,448(+)	helicase protein	-1.33774	0.00478353
TVAGG3_0744430	CM044619:22,392,843..22,394,513(+)	regulation of translation	-1.14201	0.00480226
TVAGG3_1047040	CM044617:25,132,187..25,133,260(-)	Ankyrin repeat family	-1.58932	0.00480385
TVAGG3_0213900	CM044620:33,316,133..33,317,809(-)	tetratricopeptide repeat domain domain-containing protein	-1.0652	0.00480548
TVAGG3_0931340	CM044617:4,976,450..4,977,940(+)	VID27 cytoplasmic protein family	-1.06966	0.00481237
TVAGG3_0546610	CM044618:14,878,955..14,879,401(+)	ribosomal small subunit assembly	-1.1757	0.00482251
TVAGG3_0343910	CM044621:15,811,710..15,813,098(+)	1-acylglycerophosphocholine O-acyltransferase	-1.11531	0.00483826
TVAGG3_0480460	CM044618:3,676,254..3,679,811(-)	sister chromatid cohesion	-1.14293	0.00486381
TVAGG3_0950590	CM044617:8,133,011..8,135,119(+)	microtubule severing	-1.37627	0.00486663
TVAGG3_0165790	CM044620:25,306,479..25,308,647(-)	microtubule binding CLASP family	-1.25286	0.00491479
TVAGG3_0753360	CM044619:23,894,277..23,894,714(+)	unspecified product	-1.44152	0.00493263
TVAGG3_0194100	CM044620:30,084,987..30,085,718(+)	metallo-beta-lactamase superfamily	-1.2515	0.0049393
TVAGG3_0882750	CM044622:17,461,871..17,462,566(+)	unspecified product	-1.51312	0.00494814
TVAGG3_0529360	CM044618:11,869,333..11,870,526(+)	ribonuclease inhibitor domain-containing protein	-2.59904	0.00496502
TVAGG3_0324850	CM044621:12,674,490..12,675,554(+)	RNA polymerase II CTD heptapeptide repeat kinase protein	-1.46951	0.00498498
TVAGG3_0503360	CM044618:7,679,086..7,679,958(+)	acetylation-dependent protein binding	-1.23213	0.00500412
TVAGG3_0054320	CM044620:8,777,671..8,778,441(+)	TFIIS zinc ribbon domain-containing protein	-1.18283	0.00500707
TVAGG3_0100850	CM044620:15,667,418..15,668,671(-)	Zonadhesin-related protein [Source:UniProtKB/TrEMBL;Acc:A2FLL0]	-1.36784	0.00501006
TVAGG3_0933720	CM044617:5,338,823..5,339,695(+)	porin3 domain-containing protein	-1.72933	0.00503239
TVAGG3_0339850	CM044621:15,183,343..15,186,240(+)	proprotein convertase-related family	-1.24824	0.00503428
TVAGG3_0899330	CM044617:94,616..95,277(+)	unspecified product	-1.21538	0.00504401
TVAGG3_0991930	CM044617:15,540,490..15,541,467(+)	Viral A-type inclusion protein [Source:UniProtKB/TrEMBL;Acc:A2D769]	-2.15809	0.0050724
TVAGG3_0780730	CM044622:804,191..806,113(-)	spectrin binding	-1.09195	0.00509555
TVAGG3_0528790	CM044618:11,763,120..11,769,536(+)	protein serine/threonine kinase protein	-1.12786	0.00511744
TVAGG3_1002830	CM044617:17,581,898..17,585,098(+)	ATP-dependent RNA and DNA helicase family	-1.09823	0.00518659
TVAGG3_0487480	CM044618:4,754,029..4,754,838(-)	ankyrin repeat and SOCS box-containing protein 4 family	-2.46456	0.00519078
TVAGG3_0811740	CM044622:5,696,291..5,700,697(+)	helicase protein	-1.03118	0.00519248
TVAGG3_0001010	CM044620:194,043..195,521(-)	nuclear import signal receptor protein	-1.11349	0.00524581
TVAGG3_0702410	CM044619:14,628,414..14,629,311(-)	unspecified product	-1.44959	0.00527794
TVAGG3_0274890	CM044621:3,994,262..3,995,845(+)	VPS9 domain-containing protein [Source:UniProtKB/TrEMBL;Acc:A2G875]	-1.43981	0.00527924
TVAGG3_0953360	CM044617:8,653,263..8,653,538(+)	unspecified product	-1.13555	0.00531382
TVAGG3_0881960	CM044622:17,314,967..17,315,299(-)	structural constituent of ribosome	-1.30644	0.00532566
TVAGG3_0969210	CM044617:11,443,243..11,445,076(+)	Piezo-type mechanosensitive ion channel component family	-2.15493	0.0053402
TVAGG3_0363070	CM044621:18,997,980..18,999,530(-)	pyruvate formate-lyase-activating enzyme family	-1.08764	0.00536216
TVAGG3_0563110	CM044618:17,763,336..17,765,408(-)	ubiquitinyl hydrolase protein	-1.27057	0.00537179
TVAGG3_0980300	CM044617:13,446,086..13,446,964(+)	ATPase protein	-1.25317	0.00540301
TVAGG3_0288470	CM044621:6,377,598..6,378,524(+)	STKc CDK like domain-containing protein	-1.07347	0.00540496
TVAGG3_0013760	CM044620:2,273,553..2,274,911(-)	unspecified product	-1.64967	0.00541436
TVAGG3_0012220	CM044620:2,018,174..2,020,231(-)	ribonuclease inhibitor domain-containing protein	-1.19706	0.00545993
TVAGG3_1006490	CM044617:18,272,821..18,273,861(+)	polynucleotide adenylyltransferase protein	-1.26721	0.00545998
TVAGG3_0386080	CM044621:22,837,422..22,839,890(+)	PHD zinc finger family	-1.17359	0.00546535
TVAGG3_0424790	CM044621:29,383,287..29,385,989(-)	regulation of DNA-templated transcription, elongation	-1.10826	0.00546964
TVAGG3_0230990	CM044620:36,203,879..36,206,365(+)	EF-Hand calcium-binding domain-containing protein 6-related family	-1.31376	0.00550327
TVAGG3_0105780	CM044620:16,410,635..16,411,232(-)	protein serine/threonine kinase protein	-1.97303	0.00552767
TVAGG3_0906110	CM044617:1,037,868..1,038,242(+)	unspecified product	-1.63083	0.00554451
TVAGG3_1013220	CM044617:19,338,931..19,339,452(-)	ATP hydrolysis coupled proton transport	-1.0048	0.00556536
TVAGG3_0952200	CM044617:8,414,634..8,418,560(+)	centrosomal protein-related family	-1.26033	0.00557645
TVAGG3_0992600	CM044617:15,677,952..15,682,817(-)	cilia- and flagella-associated protein 43 family	-1.18392	0.00557682
TVAGG3_0220750	CM044620:34,525,134..34,527,713(+)	protein kinase protein	-1.34752	0.00558643
TVAGG3_0367470	CM044621:19,800,065..19,802,155(+)	STKc MAST like domain-containing protein	-1.13074	0.00558778
TVAGG3_0174730	CM044620:26,798,339..26,799,061(+)	tRNA (guanine-N7-)-methyltransferase protein	-1.28295	0.00562554
TVAGG3_0002030	CM044620:348,217..353,511(-)	chromodomain-helicase-DNA-binding protein 3-related-related family	-1.13052	0.00565016
TVAGG3_0748380	CM044619:23,011,607..23,012,557(-)	unspecified product	-1.41892	0.00567936
TVAGG3_0342390	CM044621:15,593,935..15,594,417(+)	glycine-rich protein family	-1.79618	0.00568114
TVAGG3_0059980	CM044620:9,610,213..9,611,493(+)	unspecified product	-1.60602	0.00569569
TVAGG3_1012670	CM044617:19,262,290..19,262,904(+)	translation initiation factor protein	-1.12376	0.00577383
TVAGG3_0536040	CM044618:12,942,761..12,946,585(+)	Smooth muscle caldesmon, putative [Source:UniProtKB/TrEMBL;Acc:A2DZZ7]	-1.32568	0.00577923
TVAGG3_0323660	CM044621:12,446,071..12,447,282(+)	glucose import	-1.04633	0.00582019
TVAGG3_1036670	CM044617:23,329,930..23,331,351(+)	helicase protein	-1.2744	0.00582388
TVAGG3_0984060	CM044617:14,140,515..14,142,587(+)	adaptor complex subunit beta family member family	-1.11324	0.00586339
TVAGG3_1035850	CM044617:23,183,763..23,184,740(+)	unspecified product	-1.19696	0.00586983
TVAGG3_0770330	CM044619:26,744,744..26,745,991(+)	amidinotransferase family	-1.07799	0.00593078
TVAGG3_0282530	CM044621:5,343,894..5,345,060(-)	acid phosphatase protein	-1.34721	0.00593489
TVAGG3_0934750	CM044617:5,514,381..5,517,068(-)	positive regulation of nitrogen compound metabolic process	-1.12916	0.00593762
TVAGG3_0961980	CM044617:10,211,373..10,213,328(-)	Ankyrin repeat family	-1.41151	0.00594063
TVAGG3_0609710	CM044618:25,714,601..25,717,453(+)	antigen BSP-related family	-1.34586	0.00596818
TVAGG3_0219800	CM044620:34,304,088..34,306,271(-)	structural constituent of cuticle	-1.04366	0.00597804
TVAGG3_0069660	CM044620:11,059,789..11,060,976(+)	tetratricopeptide repeat domain domain-containing protein	-1.72768	0.00598878
TVAGG3_0746610	CM044619:22,738,345..22,740,117(-)	positive regulation of protein exit from endoplasmic reticulum	-1.10272	0.00599087
TVAGG3_0401020	CM044621:25,494,696..25,496,300(+)	tRNA (uracil-5-)-methyltransferase-like protein A family	-1.09775	0.00599722
TVAGG3_0761120	CM044619:25,130,661..25,132,361(+)	AP65-2 adhesin / malic enzyme family protein	-1.24433	0.00601478
TVAGG3_0978610	CM044617:13,111,646..13,112,893(+)	heat shock protein binding	-1.18908	0.00603696
TVAGG3_0392430	CM044621:23,966,797..23,967,768(-)	DNA replication origin binding	-1.36582	0.00606157
TVAGG3_0147880	CM044620:22,494,716..22,496,170(-)	PKc Mps1 domain-containing protein	-1.35476	0.00619537
TVAGG3_0075400	CM044620:12,005,476..12,006,711(+)	Calponin-homology (CH) domain-containing protein [Source:UniProtKB/TrEMBL;Acc:A2F1C3]	-1.19239	0.00623309
TVAGG3_0973980	CM044617:12,335,798..12,336,625(-)	ribosomal large subunit assembly	-1.33516	0.00624381
TVAGG3_1088260	JAOSJJ010000172:259,560..261,005(-)	unspecified product	-1.29161	0.00626956
TVAGG3_0449190	CM044621:33,335,071..33,335,544(-)	unspecified product	-1.98041	0.00628132
TVAGG3_0862410	CM044622:14,095,219..14,101,413(-)	unspecified product	-1.25638	0.0062857
TVAGG3_0975050	CM044617:12,572,490..12,574,943(-)	beta'-COP family	-1.12841	0.00632952
TVAGG3_0391810	CM044621:23,856,171..23,859,023(+)	Vps16 N-terminal domain-containing protein [Source:UniProtKB/TrEMBL;Acc:A2D8Q8]	-1.25296	0.00633431
TVAGG3_0412320	CM044621:27,344,301..27,344,945(+)	unspecified product	-1.8358	0.00639747
TVAGG3_0962460	CM044617:10,281,479..10,284,226(-)	ERAD pathway	-1.15409	0.00642096
TVAGG3_0084580	CM044620:13,434,245..13,435,828(-)	phosphoribulokinase family protein-related protein family	-1.07518	0.00643342
TVAGG3_0357950	CM044621:18,070,443..18,075,182(-)	helicase protein	-1.01636	0.00646694
TVAGG3_1000140	CM044617:17,125,502..17,125,870(+)	unspecified product	-1.12571	0.00651481
TVAGG3_0086340	CM044620:13,707,236..13,707,790(+)	unspecified product	-1.46461	0.00652181
TVAGG3_0311890	CM044621:10,389,130..10,390,461(-)	transmembrane protein 181 family	-1.33678	0.00652296
TVAGG3_0989820	CM044617:15,131,422..15,132,669(+)	Bromo domain-containing protein [Source:UniProtKB/TrEMBL;Acc:A2DP03]	-1.37303	0.00655835
TVAGG3_0936970	CM044617:5,964,187..5,964,342(+)	unspecified product	-1.19688	0.00656016
TVAGG3_0541100	CM044618:13,833,026..13,833,907(-)	trimeric LpxA-like superfamily	-1.27805	0.0065645
TVAGG3_0292300	CM044621:7,056,577..7,057,992(+)	class II aminotransferase/8-amino-7-oxononanoate synthase family	-1.08551	0.00659104
TVAGG3_0321080	CM044621:11,979,126..11,980,383(-)	cyclin-dependent kinase inhibitor 2C-related family	-2.53106	0.00667902
TVAGG3_0242640	CM044620:38,182,606..38,183,988(-)	RING/U-box family	-1.1602	0.00669634
TVAGG3_0867930	CM044622:15,027,500..15,028,819(-)	polynucleotide adenylyltransferase protein	-1.39563	0.00671133
TVAGG3_0264260	CM044621:2,064,945..2,067,371(+)	clathrin binding	-1.01115	0.00671179
TVAGG3_0287380	CM044621:6,210,266..6,213,841(-)	unspecified product	-1.39375	0.00671269
TVAGG3_0175680	CM044620:26,983,949..26,985,517(-)	maturation of SSU-rRNA	-1.24208	0.00672979
TVAGG3_1018100	CM044617:20,225,781..20,229,215(+)	nuclear pore complex protein NUP155 family	-1.11469	0.00674244
TVAGG3_0553160	CM044618:16,020,450..16,021,754(+)	8-oxo-dGTP phosphohydrolase protein	-1.41778	0.00674718
TVAGG3_0376710	CM044621:21,214,402..21,215,841(+)	thioredoxin-like family	-1.13411	0.00683722
TVAGG3_0803080	CM044622:4,166,307..4,168,874(-)	protein kinase protein	-1.20307	0.00683743
TVAGG3_0521370	CM044618:10,594,954..10,596,177(-)	protein serine/threonine kinase protein	-1.46401	0.00685189
TVAGG3_0543560	CM044618:14,326,621..14,329,467(+)	heteropolysaccharide binding	-1.17015	0.00685934
TVAGG3_0711610	CM044619:16,161,594..16,164,380(-)	DNA repair/RNA processing CPSF family	-1.2196	0.00685953
TVAGG3_0168550	CM044620:25,807,415..25,810,183(-)	EF-Hand calcium-binding domain-containing protein 6-related family	-1.25395	0.00686035
TVAGG3_0040610	CM044620:6,289,823..6,291,040(-)	dolichyl-phosphate-mannose--protein mannosyltransferase family	-1.3813	0.00687447
TVAGG3_0376450	CM044621:21,168,550..21,169,377(-)	phosphoglycolate phosphatase protein	-1.19049	0.0069534
TVAGG3_0203440	CM044620:31,657,680..31,658,549(+)	arginase family	-2.06205	0.00698581
TVAGG3_0529570	CM044618:11,905,129..11,906,421(+)	histone deacetylase class I, eukaryotic type family	-1.11461	0.00699273
TVAGG3_0652360	CM044619:6,368,677..6,368,889(+)	Ovule protein [Source:UniProtKB/TrEMBL;Acc:A2EBY8]	-1.20461	0.00705046
TVAGG3_0981130	CM044617:13,615,923..13,617,029(+)	Transmembrane protein [Source:UniProtKB/TrEMBL;Acc:A2EA17]	-1.59075	0.00706833
TVAGG3_0672210	CM044619:9,567,862..9,569,058(+)	LisH domain-containing protein [Source:UniProtKB/TrEMBL;Acc:A2EYN1]	-1.27682	0.00707176
TVAGG3_1012430	CM044617:19,222,945..19,223,844(-)	histone-lysine N-methyltransferase family	-1.17539	0.00707883
TVAGG3_0158870	CM044620:24,247,018..24,248,550(-)	nucleolar complex 2 and RAD4-related family	-2.0158	0.00709851
TVAGG3_0995950	CM044617:16,276,413..16,277,225(-)	PAP2 superfamily	-1.38628	0.00715143
TVAGG3_0335370	CM044621:14,413,653..14,414,408(+)	regulation of pentose-phosphate shunt	-1.07354	0.00719969
TVAGG3_0218780	CM044620:34,118,619..34,121,669(-)	negative regulation of protein autoubiquitination	-1.03099	0.00720583
TVAGG3_0334570	CM044621:14,203,149..14,206,121(-)	unspecified product	-1.3032	0.00722962
TVAGG3_1000520	CM044617:17,184,152..17,186,131(-)	kinesin 4 family	-1.43202	0.00728183
TVAGG3_1030680	CM044617:22,336,630..22,338,375(-)	NCL1 related NOL1/NOP2/FMU SUN domain-containing family	-1.26188	0.00737521
TVAGG3_0166700	CM044620:25,488,115..25,491,018(-)	Clan MG, family M24, aminopeptidase P-like metallopeptidase	-1.00262	0.00740228
TVAGG3_0487820	CM044618:4,837,553..4,838,947(+)	WD repeat-containing protein family	-1.38972	0.00745947
TVAGG3_0646130	CM044619:5,344,372..5,346,921(+)	phosphoenolpyruvate dikinase-related family	-1.20053	0.00748249
TVAGG3_1010390	CM044617:18,899,090..18,904,546(+)	ubiquitinyl hydrolase protein	-1.23737	0.00748368
TVAGG3_0968140	CM044617:11,264,878..11,268,474(+)	leucine-rich repeat, isoform f-related family	-1.50503	0.00748726
TVAGG3_0948550	CM044617:7,848,703..7,849,578(+)	ribosomal large subunit assembly	-1.18465	0.00748943
TVAGG3_0977270	CM044617:12,876,926..12,878,806(-)	TOR signaling	-1.2996	0.00749264
TVAGG3_0562070	CM044618:17,525,389..17,528,160(-)	leucine-rich repeat, isoform f-related family	-1.06159	0.00752607
TVAGG3_0897790	CM044622:20,211,075..20,217,581(-)	ubiquitinyl hydrolase protein	-1.6862	0.00755321
TVAGG3_0562610	CM044618:17,665,726..17,668,100(+)	spectrin binding	-1.98199	0.0075906
TVAGG3_0040230	CM044620:6,220,561..6,221,682(+)	tetratricopeptide repeat domain domain-containing protein	-1.03192	0.00760629
TVAGG3_1022310	CM044617:20,869,005..20,870,765(-)	ABC transporter B family	-1.167	0.0076116
TVAGG3_0048150	CM044620:7,628,219..7,636,612(-)	aggrephagy protein	-1.22892	0.00762199
TVAGG3_0540910	CM044618:13,796,256..13,796,960(+)	ubiquitin conjugating enzyme protein	-1.15928	0.00765541
TVAGG3_0545750	CM044618:14,744,598..14,746,196(-)	transcription initiation from RNA polymerase II promoter	-1.23511	0.00765703
TVAGG3_0175650	CM044620:26,975,486..26,978,500(-)	nuclear export signal receptor protein	-1.00502	0.00767612
TVAGG3_0445410	CM044621:32,734,367..32,736,052(-)	guanylate cyclase protein	-1.22979	0.00767704
TVAGG3_0217170	CM044620:33,821,396..33,822,109(-)	Ran binding protein family	-1.10742	0.00769574
TVAGG3_0430810	CM044621:30,447,492..30,448,958(+)	Major Facilitator Superfamily protein family	-1.43005	0.00771183
TVAGG3_0611450	CM044618:25,974,940..25,976,091(-)	protein of unknown function, DUF2804	-1.3312	0.00772894
TVAGG3_0626260	CM044619:2,308,590..2,309,687(-)	unspecified product	-1.86684	0.00773085
TVAGG3_0653930	CM044619:6,633,174..6,634,400(-)	unspecified product	-1.35166	0.00775062
TVAGG3_0553150	CM044618:16,019,330..16,020,127(+)	protein kinase regulator protein	-1.26014	0.00775413
TVAGG3_0988140	CM044617:14,860,909..14,861,346(-)	unspecified product	-1.7443	0.00775524
TVAGG3_0580310	CM044618:20,719,221..20,721,509(-)	zinc ion binding	-1.20594	0.00779119
TVAGG3_0661710	CM044619:7,926,882..7,928,378(+)	chaperone protein, calreticulin/calnexin family	-1.57072	0.00779179
TVAGG3_0322670	CM044621:12,270,775..12,271,674(+)	cysteine synthase family protein domain-containing protein	-1.20446	0.00781981
TVAGG3_0680110	CM044619:10,985,341..10,986,132(+)	NAD+ diphosphatase protein	-1.25296	0.00783977
TVAGG3_0290190	CM044621:6,706,438..6,707,409(+)	Tubby C-terminal domain-containing protein [Source:UniProtKB/TrEMBL;Acc:A2DJT8]	-1.28806	0.0078459
TVAGG3_1008090	CM044617:18,513,485..18,516,523(+)	pecanex family	-1.39839	0.00786745
TVAGG3_0690620	CM044619:12,706,875..12,707,984(-)	chromatin remodeling	-1.37164	0.00787883
TVAGG3_1009650	CM044617:18,745,530..18,746,867(-)	unspecified product	-1.23926	0.00788569
TVAGG3_0201400	CM044620:31,352,670..31,353,578(+)	protein serine/threonine kinase protein	-2.93848	0.00792185
TVAGG3_0658040	CM044619:7,360,283..7,360,993(-)	transcription factor, enhancer of yellow 2 family	-1.83507	0.00797308
TVAGG3_0858800	CM044622:13,414,490..13,416,679(+)	protein ubiquitination	-1.26242	0.00799068
TVAGG3_0703590	CM044619:14,887,362..14,889,884(+)	MyD88-dependent toll-like receptor signaling pathway	-1.03764	0.00800155
TVAGG3_0748730	CM044619:23,074,336..23,076,027(+)	amelogenin-related protein family	-1.23784	0.00800789
TVAGG3_0414590	CM044621:27,769,463..27,770,824(-)	tRNA binding	-1.32321	0.00809534
TVAGG3_0372930	CM044621:20,612,549..20,612,758(-)	unspecified product	-1.35381	0.00811798
TVAGG3_0076970	CM044620:12,256,474..12,258,600(+)	ubiquitin protein ligase binding	-1.16702	0.00812444
TVAGG3_0728310	CM044619:19,016,689..19,017,813(+)	unspecified product	-1.18304	0.00813935
TVAGG3_0219410	CM044620:34,245,311..34,248,010(-)	leucine-rich repeats (6 copies)-containing protein	-1.62712	0.00814949
TVAGG3_0666570	CM044619:8,704,140..8,706,617(-)	sodium chloride cotransporter 69, isoform E family	-1.31007	0.00817432
TVAGG3_0933980	CM044617:5,392,857..5,393,867(+)	ethanolamine kinase protein	-1.03614	0.00826295
TVAGG3_0529370	CM044618:11,871,444..11,872,853(+)	unspecified product	-1.36124	0.00827962
TVAGG3_0166200	CM044620:25,384,866..25,386,248(-)	phosphorylation of RNA polymerase II C-terminal domain	-1.21988	0.00831558
TVAGG3_0025760	CM044620:4,070,039..4,071,376(-)	glycosyltransferase family	-1.06222	0.00831715
TVAGG3_1009810	CM044617:18,778,295..18,779,524(+)	histone acetyltransferase protein	-1.12832	0.00834155
TVAGG3_1035770	CM044617:23,170,268..23,170,750(+)	RNA polymerase II transcription regulator recruiting protein	-1.02086	0.0084035
TVAGG3_0910460	CM044617:1,736,089..1,737,738(-)	SEC24-related protein family	-1.13414	0.00843094
TVAGG3_0069390	CM044620:11,019,389..11,020,966(-)	WD-repeat protein BING4 family	-1.21263	0.00851289
TVAGG3_1014010	CM044617:19,474,471..19,475,925(+)	SUMO E1B family	-1.2877	0.00852919
TVAGG3_0338540	CM044621:14,988,246..14,990,018(+)	tRNA export from nucleus	-1.14346	0.00856143
TVAGG3_0486610	CM044618:4,636,692..4,637,504(-)	EGF-like domain-containing protein [Source:UniProtKB/TrEMBL;Acc:A2ERY5]	-1.12601	0.00862281
TVAGG3_0382060	CM044621:22,156,872..22,167,542(-)	interferon alpha-inducible protein 27 family	-1.7792	0.00864005
TVAGG3_0515300	CM044618:9,632,050..9,633,369(+)	armadillo (ARM) repeat-containing protein family	-1.18044	0.00865887
TVAGG3_0077800	CM044620:12,413,878..12,415,116(+)	unspecified product	-1.10143	0.00867062
TVAGG3_0960650	CM044617:9,961,114..9,964,251(+)	DNA polymerase catalytic subunit family	-1.03361	0.00868094
TVAGG3_0525940	CM044618:11,297,334..11,298,644(+)	protein serine/threonine kinase protein	-1.134	0.00868576
TVAGG3_0996960	CM044617:16,481,029..16,481,373(+)	unspecified product	-1.17453	0.00875332
TVAGG3_0531280	CM044618:12,177,870..12,179,510(+)	helicase protein	-1.16164	0.00876779
TVAGG3_0560240	CM044618:17,216,933..17,221,918(+)	DNA-directed RNA polymerase	-1.18143	0.0088058
TVAGG3_0990980	CM044617:15,366,920..15,369,892(-)	guanylate cyclase protein	-1.38476	0.00884088
TVAGG3_0541080	CM044618:13,829,774..13,831,114(+)	helicase protein	-1.10356	0.00885594
TVAGG3_0925190	CM044617:3,898,547..3,898,831(-)	unspecified product	-1.30506	0.00886637
TVAGG3_0867750	CM044622:14,990,616..14,992,775(+)	leucine-rich repeat, isoform f-related family	-1.4094	0.00888907
TVAGG3_0839620	CM044622:10,418,149..10,420,386(-)	unspecified product	-1.48217	0.00893554
TVAGG3_0941540	CM044617:6,714,463..6,715,479(-)	unspecified product	-1.9741	0.00896277
TVAGG3_0034890	CM044620:5,390,901..5,392,595(-)	alix/aip1 like domains domain-containing protein	-1.0396	0.00897801
TVAGG3_0990960	CM044617:15,351,394..15,351,630(-)	unspecified product	-1.24311	0.00902927
TVAGG3_0550300	CM044618:15,504,908..15,506,014(-)	unspecified product	-1.63038	0.00903817
TVAGG3_0394590	CM044621:24,387,606..24,389,192(+)	unspecified product	-1.24071	0.00909395
TVAGG3_0493120	CM044618:5,799,321..5,800,298(-)	DNA replication	-1.19278	0.00915692
TVAGG3_0147680	CM044620:22,458,648..22,459,857(-)	intracellular protein transport	-1.92237	0.00919633
TVAGG3_0838340	CM044622:10,173,763..10,174,647(+)	protein kinase protein	-1.60367	0.00920935
TVAGG3_0599860	CM044618:24,036,582..24,037,751(-)	negative regulation of mitochondrial outer membrane permeabilization protein	-1.05685	0.00923021
TVAGG3_0883880	CM044622:17,657,276..17,658,430(+)	protein serine/threonine kinase protein	-1.15946	0.00923083
TVAGG3_0059820	CM044620:9,581,912..9,583,102(+)	pectin lyase-like family	-1.33378	0.00923104
TVAGG3_0043390	CM044620:6,749,488..6,749,883(-)	U4atac snRNA binding	-1.12857	0.00923577
TVAGG3_0545340	CM044618:14,660,298..14,664,467(-)	DUF3447 domain-containing protein [Source:UniProtKB/TrEMBL;Acc:A2FFI2]	-1.16071	0.00926997
TVAGG3_0203410	CM044620:31,648,888..31,651,857(+)	Fimbriae-associated protein, putative [Source:UniProtKB/TrEMBL;Acc:A2FCV0]	-1.37564	0.00928258
TVAGG3_0245080	CM044620:38,598,050..38,600,599(-)	armadillo (ARM) repeat-containing protein family	-1.18338	0.00930207
TVAGG3_1053990	CM044617:26,431,460..26,432,860(+)	Polymorphic outer membrane protein [Source:UniProtKB/TrEMBL;Acc:A2F5Z7]	-1.14735	0.00934796
TVAGG3_0603100	CM044618:24,575,922..24,577,988(-)	dolichyl-diphosphooligosaccharide--protein glycosyltransferase subunit family	-1.0705	0.00935739
TVAGG3_0361380	CM044621:18,712,890..18,714,074(-)	unspecified product	-1.79996	0.00944352
TVAGG3_0367410	CM044621:19,789,374..19,791,005(+)	unspecified product	-1.1011	0.00945071
TVAGG3_0184800	CM044620:28,459,523..28,460,629(-)	heat shock protein binding	-1.35687	0.00946154
TVAGG3_0456700	CM044621:34,599,718..34,600,863(+)	ubiquitin-like protein transferase protein	-1.15408	0.00948015
TVAGG3_0060810	CM044620:9,764,448..9,766,313(+)	apoptotic process	-1.11809	0.00949875
TVAGG3_0383550	CM044621:22,393,631..22,396,174(-)	armadillo (ARM) repeat-containing protein family	-1.15554	0.0095032
TVAGG3_0883870	CM044622:17,653,483..17,655,402(-)	unspecified product	-1.42612	0.00975344
TVAGG3_0594800	CM044618:23,118,559..23,120,451(+)	AAA-family ATPase family	-1.04389	0.00980338
TVAGG3_0988600	CM044617:14,924,096..14,925,400(+)	structural constituent of cytoskeleton	-1.80976	0.00981959
TVAGG3_0398210	CM044621:24,931,403..24,932,701(-)	biological adhesion protein	-1.1928	0.00983487
TVAGG3_1009800	CM044617:18,775,170..18,777,545(+)	armadillo (ARM) repeat-containing protein family	-1.39606	0.00995572
TVAGG3_0234730	CM044620:36,852,122..36,854,032(-)	unspecified product	-1.49729	0.00999099
TVAGG3_0508770	CM044618:8,614,667..8,616,427(-)	HL07962P-related family	-1.26922	0.00999739
TVAGG3_0719900	CM044619:17,599,584..17,600,333(-)	cysteine-type peptidase protein	-1.05417	0.0100042
TVAGG3_0993570	CM044617:15,866,271..15,869,105(-)	armadillo (ARM) repeat-containing protein family	-1.37608	0.0100133
TVAGG3_0376610	CM044621:21,197,552..21,197,773(-)	DNA-directed 5'-3' RNA polymerase protein	-1.21493	0.0100256
TVAGG3_0956280	CM044617:9,178,606..9,179,331(+)	polyadenylation-dependent snoRNA 3'-end processing	-1.12279	0.0100352
TVAGG3_0187610	CM044620:28,959,512..28,960,711(-)	nucleoside transmembrane transporter protein	-1.8198	0.0100514
TVAGG3_0302450	CM044621:8,778,050..8,780,032(-)	glucosamine-6-phosphate deaminase-like protein BT0258-related family	-1.13177	0.0100752
TVAGG3_0826480	CM044622:8,052,805..8,053,413(-)	small Rab GTPase Rab5d	-1.14653	0.0100776
TVAGG3_0319510	CM044621:11,693,727..11,695,529(-)	cyclin-dependent kinase inhibitor 2C-related family	-1.2529	0.0101455
TVAGG3_0770410	CM044619:26,759,142..26,760,845(+)	AP65-2 adhesin / malic enzyme	-1.28124	0.0101682
TVAGG3_0644520	CM044619:5,074,825..5,075,460(+)	negative regulation of ER-associated ubiquitin-dependent protein catabolic process	-1.28082	0.0102089
TVAGG3_0135880	CM044620:20,485,299..20,487,158(-)	NCL1 related NOL1/NOP2/FMU SUN domain-containing family	-1.11997	0.0102385
TVAGG3_0222440	CM044620:34,823,225..34,824,079(-)	unspecified product	-1.4662	0.0102415
TVAGG3_0386850	CM044621:22,937,481..22,937,867(+)	proline-rich extensin signature family	-1.26933	0.0102814
TVAGG3_0216500	CM044620:33,716,279..33,716,650(+)	inositol-3-phosphate synthase protein	-2.478	0.0103846
TVAGG3_0660420	CM044619:7,706,122..7,708,179(-)	ATPase protein	-1.28331	0.0104169
TVAGG3_0416470	CM044621:28,037,271..28,039,172(-)	box C/D snoRNA binding protein family	-1.16604	0.0104185
TVAGG3_0401120	CM044621:25,515,215..25,515,349(+)	unspecified product	-1.5221	0.0104586
TVAGG3_0699550	CM044619:14,164,842..14,167,181(-)	spectrin binding	-1.23163	0.0104794
TVAGG3_0361350	CM044621:18,707,461..18,709,671(-)	tubulin--tyrosine ligase-like protein 12 family	-1.13523	0.0104851
TVAGG3_0805190	CM044622:4,593,467..4,594,855(-)	unspecified product	-1.46221	0.0104909
TVAGG3_0321440	CM044621:12,055,587..12,060,350(-)	histone methyltransferase activity (H3-K4 specific)	-1.00415	0.0105044
TVAGG3_0282510	CM044621:5,339,661..5,342,660(+)	RNA polymerase II transcription regulator recruiting protein	-1.33245	0.0105083
TVAGG3_0054160	CM044620:8,738,727..8,741,129(+)	CAMK family protein kinase family	-1.04588	0.0105271
TVAGG3_0545770	CM044618:14,747,357..14,748,556(+)	chromatin remodeling	-1.31931	0.0105369
TVAGG3_0678210	CM044619:10,666,722..10,671,755(-)	I/LWEQ domain family	-1.24252	0.0105422
TVAGG3_0955660	CM044617:9,095,989..9,098,193(-)	pre-mRNA 5' cap binding protein family	-1.06974	0.010556
TVAGG3_0769170	CM044619:26,555,411..26,565,217(+)	zebrafish dkey-56m19.5 family	-1.07775	0.010576
TVAGG3_0428780	CM044621:30,112,273..30,118,563(+)	Rabconnectin-related family	-1.05259	0.0106336
TVAGG3_1024100	CM044617:21,214,134..21,214,847(+)	unspecified product	-1.92989	0.0106708
TVAGG3_0599650	CM044618:23,994,503..23,994,793(+)	unspecified product	-3.24333	0.0106946
TVAGG3_0593420	CM044618:22,887,908..22,888,834(-)	quinoprotein alcohol dehydrogenase-like family	-1.00738	0.0107075
TVAGG3_0233450	CM044620:36,633,157..36,635,274(+)	mRNA transport	-1.64115	0.0107294
TVAGG3_0419320	CM044621:28,490,533..28,492,263(-)	small-subunit processome assembly	-1.09089	0.0107571
TVAGG3_1004080	CM044617:17,802,348..17,803,595(-)	Right handed beta helix domain-containing protein [Source:UniProtKB/TrEMBL;Acc:A2ERD3]	-1.14652	0.0107725
TVAGG3_1006980	CM044617:18,367,640..18,372,277(+)	calcium-dependent cysteine-type endopeptidase protein	-1.02256	0.0107762
TVAGG3_0252370	CM044620:39,858,800..39,860,713(+)	3',5'-cyclic-nucleotide phosphodiesterase protein	-1.05187	0.0107844
TVAGG3_0245780	CM044620:38,726,528..38,727,046(-)	RNA binding	-1.34497	0.0107929
TVAGG3_0040660	CM044620:6,302,706..6,303,929(-)	Interferon-related developmental regulator (IFRD) family	-1.0636	0.0108076
TVAGG3_0323800	CM044621:12,479,816..12,481,423(-)	unspecified product	-1.10851	0.0108152
TVAGG3_0994810	CM044617:16,065,055..16,066,428(-)	DNA primase protein	-1.29706	0.0108322
TVAGG3_0403290	CM044621:25,851,783..25,859,669(-)	unspecified product	-1.20852	0.0108718
TVAGG3_0542160	CM044618:14,083,406..14,084,104(+)	RNA binding	-1.15112	0.0108797
TVAGG3_1005180	CM044617:17,995,202..17,997,160(+)	RNA polymerase family	-1.04488	0.0109074
TVAGG3_0611610	CM044618:26,012,166..26,013,047(+)	unspecified product	-1.25725	0.0109302
TVAGG3_0248260	CM044620:39,146,096..39,148,549(+)	unspecified product	-1.07249	0.0109338
TVAGG3_1021750	CM044617:20,766,694..20,767,287(+)	RNA-binding domain, RBD family-containing protein	-1.2161	0.0109489
TVAGG3_0933930	CM044617:5,380,017..5,381,690(-)	LMBR1-like membrane protein family	-1.0923	0.0109683
TVAGG3_0321270	CM044621:12,015,664..12,016,218(-)	p23 hB-ind1 like domain-containing protein	-1.25814	0.0109706
TVAGG3_0472090	CM044618:2,439,755..2,442,682(-)	spectrin binding	-1.56988	0.0110143
TVAGG3_0579750	CM044618:20,612,303..20,613,616(+)	unspecified product	-2.36597	0.0110635
TVAGG3_0593370	CM044618:22,874,276..22,875,946(+)	HSP70-HSP90 organizing protein 1-related family	-1.04553	0.0110677
TVAGG3_0612930	CM044619:204,997..207,951(-)	SCY1-related S/T protein kinase-like family	-1.04435	0.0110819
TVAGG3_0518050	CM044618:10,086,084..10,087,586(+)	quinoprotein alcohol dehydrogenase-like family	-1.31954	0.0110888
TVAGG3_0948340	CM044617:7,799,407..7,801,314(+)	spectrin binding	-1.13312	0.011113
TVAGG3_0737410	CM044619:20,880,788..20,882,779(+)	ribonuclease inhibitor domain-containing protein	-1.9452	0.0112393
TVAGG3_0958760	CM044617:9,644,336..9,647,965(-)	3',5'-cyclic-nucleotide phosphodiesterase protein	-1.20017	0.0112491
TVAGG3_0535290	CM044618:12,832,607..12,834,382(-)	protein ubiquitination	-1.04198	0.01125
TVAGG3_0173220	CM044620:26,555,744..26,556,763(-)	pre-mRNA 3'-splice site binding	-1.17755	0.0112523
TVAGG3_0201750	CM044620:31,420,528..31,422,501(-)	unspecified product	-1.00569	0.011254
TVAGG3_0565650	CM044618:18,295,511..18,296,236(+)	unspecified product	-1.21565	0.0112838
TVAGG3_0390510	CM044621:23,591,951..23,593,234(+)	WD repeat-containing protein family	-1.07687	0.0113
TVAGG3_0421310	CM044621:28,792,575..28,801,472(+)	guanyl-nucleotide exchange factor protein	-1.07512	0.011316
TVAGG3_0715210	CM044619:16,785,825..16,786,691(-)	unspecified product	-1.88132	0.0113338
TVAGG3_0956890	CM044617:9,288,197..9,290,669(+)	unspecified product	-1.89947	0.0113424
TVAGG3_0244290	CM044620:38,437,913..38,439,235(-)	ribonuclease inhibitor domain-containing protein	-1.06675	0.011395
TVAGG3_0997850	CM044617:16,684,542..16,686,200(+)	lipoteichoic acid synthase family	-1.36403	0.0114875
TVAGG3_0648280	CM044619:5,696,665..5,696,976(-)	unspecified product	-1.23426	0.0115073
TVAGG3_0528970	CM044618:11,796,040..11,797,920(+)	unspecified product	-1.31253	0.01152
TVAGG3_0084850	CM044620:13,482,108..13,485,440(-)	unspecified product	-1.05877	0.0115359
TVAGG3_0617170	CM044619:923,443..931,314(+)	nuclear chaperone required for maturation and nuclear export of pre-60s ribosome subunits	-1.07769	0.0115576
TVAGG3_0252320	CM044620:39,853,747..39,854,691(+)	RNA splicing	-1.57705	0.0115583
TVAGG3_0975130	CM044617:12,582,117..12,583,511(-)	Chitinase, putative [Source:UniProtKB/TrEMBL;Acc:A2E6J0]	-1.14256	0.0115927
TVAGG3_0625080	CM044619:2,128,667..2,135,458(+)	protein serine/threonine kinase protein	-1.17468	0.0116206
TVAGG3_0241460	CM044620:37,997,074..37,998,543(-)	retrograde vesicle-mediated transport, Golgi to ER	-1.12123	0.0118182
TVAGG3_0688980	CM044619:12,434,813..12,436,444(+)	F5/8 type C domain-containing protein [Source:UniProtKB/TrEMBL;Acc:A2F8Y0]	-1.32552	0.0118758
TVAGG3_0826040	CM044622:7,912,505..7,916,122(-)	ubiquitinyl hydrolase protein	-1.08797	0.0119006
TVAGG3_0043650	CM044620:6,791,925..6,795,077(+)	Surface antigen BspA-like [Source:UniProtKB/TrEMBL;Acc:A2E9U1]	-1.17977	0.0119203
TVAGG3_0432360	CM044621:30,669,061..30,670,002(+)	locomotory exploration behavior	-1.49831	0.0120083
TVAGG3_0424890	CM044621:29,405,096..29,406,928(-)	V-type proton ATPase catalytic subunit a family	-2.46454	0.0120749
TVAGG3_0807780	CM044622:4,997,457..5,004,272(+)	A-type inclusion protein-related family	-1.02263	0.0120756
TVAGG3_0941780	CM044617:6,766,843..6,767,805(+)	STKc CK2 alpha domain-containing protein	-1.08884	0.012132
TVAGG3_0916620	CM044617:2,676,287..2,677,342(-)	RIO family atypical protein kinase	-1.22715	0.0121997
TVAGG3_0839640	CM044622:10,429,152..10,430,366(-)	Potassium Channel Kv1.1, Chain A domain-containing protein	-1.30262	0.0123021
TVAGG3_0998200	CM044617:16,738,727..16,744,366(+)	CCR4-NOT transcription complex family	-1.12667	0.0123499
TVAGG3_0306040	CM044621:9,399,893..9,403,405(+)	unspecified product	-1.0309	0.0123679
TVAGG3_0980790	CM044617:13,547,631..13,548,143(+)	GTP binding	-1.26648	0.0124233
TVAGG3_0130870	CM044620:19,795,603..19,798,494(-)	RW1 protein-like protein family	-1.12772	0.0125437
TVAGG3_0591080	CM044618:22,514,458..22,517,004(+)	unspecified product	-1.22037	0.0125964
TVAGG3_0047260	CM044620:7,399,764..7,401,512(-)	mismatched DNA binding	-1.24678	0.0126048
TVAGG3_0421190	CM044621:28,777,119..28,777,688(+)	small-subunit processome assembly	-1.43513	0.0126141
TVAGG3_0820080	CM044622:7,009,517..7,010,887(-)	mannose-6-phosphate receptor family member family	-1.0633	0.0126558
TVAGG3_0233600	CM044620:36,656,756..36,660,391(+)	PAS domain-containing protein [Source:UniProtKB/TrEMBL;Acc:A2FE88]	-1.27166	0.0126636
TVAGG3_0999230	CM044617:16,950,609..16,953,227(+)	leucine-rich repeat, isoform f-related family	-1.07434	0.0126717
TVAGG3_0288420	CM044621:6,361,437..6,370,235(-)	periaxin/AHNAK nucleoprotein family	-1.4034	0.0127063
TVAGG3_0271610	CM044621:3,351,388..3,352,563(+)	unspecified product	-1.31319	0.0127093
TVAGG3_0154700	CM044620:23,527,853..23,528,335(-)	unspecified product	-2.74771	0.0127189
TVAGG3_0001810	CM044620:301,786..304,740(+)	heteropolysaccharide binding	-1.02296	0.0127339
TVAGG3_0740930	CM044619:21,846,382..21,848,043(+)	zinc finger, RING/FYVE/PHD-type domain-containing protein	-1.22721	0.0127502
TVAGG3_0282000	CM044621:5,268,412..5,270,859(+)	protein dispatched-related family	-1.39707	0.0127876
TVAGG3_0379760	CM044621:21,747,035..21,749,917(-)	dynein heavy chain family protein family	-1.09677	0.0128804
TVAGG3_0598640	CM044618:23,809,608..23,812,015(+)	nuclear-transcribed mRNA catabolic process, nonsense-mediated decay	-1.0502	0.0129162
TVAGG3_0407650	CM044621:26,547,388..26,548,572(+)	nucleotide-excision repair	-1.092	0.0129328
TVAGG3_0277980	CM044621:4,533,468..4,534,370(+)	unspecified product	-1.52471	0.0129659
TVAGG3_0350170	CM044621:16,799,378..16,800,454(+)	locomotory exploration behavior	-1.07007	0.0130296
TVAGG3_0362960	CM044621:18,978,311..18,979,828(-)	cyclin domain-containing protein	-1.61153	0.0130351
TVAGG3_1049700	CM044617:25,657,746..25,659,242(-)	WD40 repeat-like family	-1.3208	0.013041
TVAGG3_0036650	CM044620:5,720,728..5,722,530(+)	ATP binding	-1.08592	0.0130441
TVAGG3_0701430	CM044619:14,501,132..14,501,650(+)	unspecified product	-1.99662	0.0130766
TVAGG3_0293930	CM044621:7,277,422..7,278,282(-)	RNA polymerase II transcription regulator recruiting protein	-1.1928	0.0131072
TVAGG3_0043890	CM044620:6,829,737..6,830,954(-)	tryptophanyl-tRNA aminoacylation	-1.00506	0.0131152
TVAGG3_0232210	CM044620:36,432,510..36,435,098(-)	armadillo (ARM) repeat-containing protein family	-1.00808	0.0131498
TVAGG3_0237580	CM044620:37,306,405..37,308,420(-)	Ankyrin repeat family	-1.09589	0.0132786
TVAGG3_0490970	CM044618:5,460,508..5,461,962(-)	unspecified product	-1.41717	0.0133283
TVAGG3_0675000	CM044619:10,058,314..10,058,802(-)	acetyltransferase (GNAT) domain-containing protein	-1.41413	0.013339
TVAGG3_0077270	CM044620:12,327,960..12,328,805(-)	ribosomal large subunit assembly	-1.12845	0.013342
TVAGG3_1021440	CM044617:20,707,353..20,709,113(-)	unspecified product	-1.51581	0.0133714
TVAGG3_0552180	CM044618:15,851,922..15,852,869(-)	U1 snRNA 3'-end processing	-1.06475	0.0134179
TVAGG3_0991600	CM044617:15,466,380..15,478,208(-)	dynein heavy chain family protein family	-1.24479	0.0134544
TVAGG3_0848330	CM044622:11,701,538..11,703,922(+)	AT hook motif family protein [Source:UniProtKB/TrEMBL;Acc:A2E334]	-1.04117	0.0135102
TVAGG3_0712560	CM044619:16,347,183..16,348,220(+)	positive regulation of catalytic activity protein	-1.13526	0.0135264
TVAGG3_0984230	CM044617:14,178,404..14,181,679(+)	unspecified product	-1.07585	0.0135364
TVAGG3_0950580	CM044617:8,132,062..8,132,931(-)	Spt20 family	-1.63064	0.0136257
TVAGG3_0564860	CM044618:18,130,188..18,131,774(+)	N-terminal peptidyl-methionine acetylation	-1.0348	0.0136266
TVAGG3_0662290	CM044619:7,997,294..7,997,809(+)	RNA polymerase II transcription regulator recruiting protein	-1.64801	0.0136307
TVAGG3_0958720	CM044617:9,634,043..9,635,734(-)	regulation of centriole replication	-1.42612	0.0136464
TVAGG3_0903890	CM044617:717,615..718,229(-)	RNA polymerase II subunit A C-terminal domain phosphatase family	-1.57172	0.0136469
TVAGG3_0037070	CM044620:5,775,018..5,775,953(-)	histone-lysine N-methyltransferase family	-1.84418	0.013653
TVAGG3_0075640	CM044620:12,049,484..12,050,272(-)	transcription initiation factor IIE subunit beta family	-1.11776	0.0136582
TVAGG3_0234260	CM044620:36,767,119..36,768,765(-)	mRNA guanylyltransferase protein	-1.13223	0.0136593
TVAGG3_0772890	CM044619:27,146,614..27,147,345(-)	Reticulon-like protein [Source:UniProtKB/TrEMBL;Acc:A2EKA0]	-1.02785	0.0137768
TVAGG3_0165400	CM044620:25,226,233..25,227,348(-)	GTP-binding protein family	-1.07733	0.0138029
TVAGG3_0712360	CM044619:16,305,868..16,307,019(-)	BRCT domain-containing protein [Source:UniProtKB/TrEMBL;Acc:A2DI75]	-1.63395	0.0138184
TVAGG3_0174820	CM044620:26,815,514..26,816,218(-)	dynein heavy chain binding	-1.50905	0.0138484
TVAGG3_0169610	CM044620:25,980,336..25,989,587(+)	unspecified product	-1.15681	0.0139109
TVAGG3_0500530	CM044618:7,256,399..7,259,119(+)	RNA splicing	-1.05151	0.0139604
TVAGG3_0073700	CM044620:11,715,903..11,717,069(+)	5'-3' exodeoxyribonuclease protein	-1.28429	0.0139725
TVAGG3_0254960	CM044621:59,613..60,704(+)	TPR-like family	-1.48198	0.0139747
TVAGG3_1044380	CM044617:24,609,913..24,610,704(-)	5-carbamoylmethyl uridine residue modification protein	-1.09518	0.0139764
TVAGG3_0519260	CM044618:10,299,903..10,300,775(+)	RNA-binding domain, RBD family-containing protein	-1.40377	0.0140111
TVAGG3_0337400	CM044621:14,782,975..14,784,054(+)	STKc MAK like domain-containing protein	-1.06065	0.0140763
TVAGG3_0038040	CM044620:5,922,110..5,923,735(-)	interleukin-8 biosynthetic process	-1.19772	0.0140845
TVAGG3_0929290	CM044617:4,668,041..4,669,270(+)	unspecified product	-1.05559	0.0141293
TVAGG3_0382380	CM044621:22,220,791..22,221,981(-)	unspecified product	-1.07821	0.0141541
TVAGG3_0811070	CM044622:5,578,677..5,583,194(+)	cilia- and flagella-associated protein 65 family	-1.21278	0.0141664
TVAGG3_0281910	CM044621:5,236,947..5,240,309(-)	PAS domain-containing protein [Source:UniProtKB/TrEMBL;Acc:A2DYD1]	-1.17466	0.0141877
TVAGG3_0714960	CM044619:16,711,287..16,713,962(+)	HTH OST-type domain-containing protein [Source:UniProtKB/TrEMBL;Acc:A2FSH2]	-1.46022	0.0143369
TVAGG3_0385350	CM044621:22,717,366..22,718,823(-)	dolichyl-phosphate-mannose-protein mannosyltransferase protein	-1.3162	0.0143419
TVAGG3_0266770	CM044621:2,529,421..2,532,657(-)	armadillo (ARM) repeat-containing protein family	-1.19875	0.0143769
TVAGG3_0201630	CM044620:31,390,760..31,391,326(+)	retrograde vesicle-mediated transport, Golgi to ER	-1.72955	0.0143887
TVAGG3_0504320	CM044618:7,833,555..7,837,370(-)	osmotic avoidance abnormal protein 1/WD repeat membrane protein family	-1.12787	0.0143907
TVAGG3_0989360	CM044617:15,065,631..15,067,226(+)	clathrin adaptor protein	-1.03878	0.0144154
TVAGG3_0653710	CM044619:6,600,079..6,601,191(+)	unspecified product	-1.7723	0.0145062
TVAGG3_0714040	CM044619:16,578,904..16,580,367(+)	RNA-binding domain, RBD family-containing protein	-1.14486	0.0145239
TVAGG3_0952630	CM044617:8,530,217..8,531,764(+)	LisH domain-containing protein [Source:UniProtKB/TrEMBL;Acc:A2FDM2]	-1.01923	0.0147339
TVAGG3_0263630	CM044621:1,922,681..1,923,874(+)	Major Facilitator Superfamily (MFS) general substrate transporter family	-1.00614	0.0147789
TVAGG3_0337420	CM044621:14,786,777..14,788,072(-)	lectin, mannose-binding, 1 family	-1.05011	0.0148358
TVAGG3_1031560	CM044617:22,454,244..22,455,167(-)	CAAX-protein geranylgeranyltransferase protein	-1.05927	0.0148477
TVAGG3_1037150	CM044617:23,394,710..23,395,429(-)	ribosome localization	-1.35487	0.0149139
TVAGG3_0542520	CM044618:14,145,205..14,148,243(+)	importin beta family	-1.03603	0.0150523
TVAGG3_1050520	CM044617:25,822,227..25,822,913(+)	eukaryotic translation initiation factor 3 subunit G family	-1.13262	0.0150579
TVAGG3_1035860	CM044617:23,185,167..23,187,020(+)	spectrin binding	-1.68215	0.0150944
TVAGG3_1036510	CM044617:23,300,715..23,301,611(+)	chromatin organization	-1.41227	0.0151475
TVAGG3_0483060	CM044618:4,107,232..4,108,107(+)	glutaredoxin domain-containing protein	-1.69756	0.015209
TVAGG3_0309810	CM044621:10,018,247..10,021,969(+)	biological adhesion protein	-1.14923	0.0152524
TVAGG3_0385380	CM044621:22,724,053..22,727,652(+)	YVTN repeat-like/Quinoprotein amine dehydrogenase family	-1.17971	0.0152773
TVAGG3_0631560	CM044619:3,070,359..3,075,116(+)	nuclear chaperone required for maturation and nuclear export of pre-60s ribosome subunits	-1.06846	0.0152795
TVAGG3_0985910	CM044617:14,418,728..14,421,892(+)	ubiquitinyl hydrolase protein	-1.03227	0.0152895
TVAGG3_1006510	CM044617:18,279,914..18,281,020(-)	origin recognition complex subunit 5 family	-1.44766	0.01531
TVAGG3_0950540	CM044617:8,122,564..8,126,121(-)	WD repeat domain-related family	-1.00576	0.0153197
TVAGG3_0940570	CM044617:6,534,750..6,537,380(+)	biological adhesion protein	-1.13829	0.015327
TVAGG3_1036330	CM044617:23,262,195..23,263,838(-)	P-loop containing nucleoside triphosphate hydrolases family	-1.61445	0.0153358
TVAGG3_0542080	CM044618:14,059,379..14,061,253(-)	histone monoubiquitination	-1.16629	0.015351
TVAGG3_0849300	CM044622:11,852,668..11,853,879(+)	lectin leg-like domain-containing protein	-1.0721	0.0154141
TVAGG3_0212220	CM044620:33,034,909..33,036,609(-)	positive regulation of cilium movement	-1.07229	0.0154319
TVAGG3_0306060	CM044621:9,404,930..9,406,207(-)	Myb-like domain-containing protein [Source:UniProtKB/TrEMBL;Acc:A2E2H3]	-1.57329	0.0154506
TVAGG3_0414160	CM044621:27,682,718..27,683,800(+)	IE2 protein, putative [Source:UniProtKB/TrEMBL;Acc:A2EVS3]	-1.66718	0.0154888
TVAGG3_0606490	CM044618:25,185,105..25,185,701(+)	RNA polymerase II transcription regulator recruiting protein	-1.10749	0.0155463
TVAGG3_0876000	CM044622:16,328,683..16,331,112(+)	armadillo (ARM) repeat-containing protein family	-1.619	0.015551
TVAGG3_0948400	CM044617:7,811,480..7,813,000(+)	microtubule severing	-1.06152	0.0155802
TVAGG3_0661640	CM044619:7,913,339..7,914,541(+)	nucleotide-diphospho-sugar transferases family	-1.02698	0.0156126
TVAGG3_0243430	CM044620:38,307,730..38,309,892(-)	pectin lyase-like family	-1.17866	0.0156576
TVAGG3_0240170	CM044620:37,777,363..37,778,499(-)	tRNA (guanine(37)-N(1))-methyltransferase protein	-1.10483	0.0156888
TVAGG3_0708060	CM044619:15,608,620..15,609,246(+)	unspecified product	-1.48306	0.0156949
TVAGG3_0672170	CM044619:9,559,950..9,561,077(-)	unspecified product	-1.17193	0.0157296
TVAGG3_0678520	CM044619:10,723,220..10,724,992(-)	biological adhesion protein	-2.15671	0.0158064
TVAGG3_0969590	CM044617:11,511,473..11,514,265(-)	heteropolysaccharide binding	-2.79981	0.015872
TVAGG3_0347620	CM044621:16,362,408..16,364,255(+)	GTPase activator protein	-1.07441	0.0158865
TVAGG3_1090280	JAOSJJ010000186:73,640..75,013(-)	Ankyrin repeat family	-1.59311	0.0158893
TVAGG3_0321030	CM044621:11,971,321..11,972,934(-)	poly(A) polymerase (PAP)	-1.0618	0.015931
TVAGG3_0234340	CM044620:36,799,793..36,802,735(+)	protein kinase protein	-1.19267	0.0160106
TVAGG3_0552190	CM044618:15,853,813..15,855,033(-)	WD40 repeat-like family	-1.3839	0.0160476
TVAGG3_0222330	CM044620:34,792,585..34,800,189(+)	beige/BEACH-related family	-1.01678	0.01611
TVAGG3_0507110	CM044618:8,279,034..8,283,425(+)	leucine-rich repeat, isoform f-related family	-1.41246	0.0161148
TVAGG3_0859970	CM044622:13,611,840..13,612,139(-)	Ovule protein [Source:UniProtKB/TrEMBL;Acc:A2EX42]	-1.56707	0.0161662
TVAGG3_0499230	CM044618:6,873,350..6,875,266(+)	ankyrin repeat and SOCS box-containing protein 4 family	-1.26581	0.0162442
TVAGG3_0492070	CM044618:5,615,560..5,616,189(-)	structural constituent of ribosome	-1.08113	0.0162962
TVAGG3_0988990	CM044617:14,994,050..14,994,274(+)	unspecified product	-1.41205	0.0164182
TVAGG3_0166160	CM044620:25,377,472..25,379,730(+)	unspecified product	-1.1138	0.0164991
TVAGG3_0506970	CM044618:8,258,333..8,259,103(+)	unspecified product	-1.54576	0.0165531
TVAGG3_0964580	CM044617:10,648,474..10,649,199(+)	unspecified product	-1.16866	0.0166374
TVAGG3_0701540	CM044619:14,521,183..14,522,168(+)	fructose-bisphosphate aldolase	-1.71954	0.0166799
TVAGG3_1012100	CM044617:19,174,365..19,175,549(+)	phosphoglycerate dehydrogenase protein	-1.28316	0.0167584
TVAGG3_0180970	CM044620:27,843,130..27,844,584(+)	unfolded protein binding	-1.32521	0.016782
TVAGG3_0000620	CM044620:115,885..119,055(-)	serine/threonine-kinase ULK4-like protein-related family	-1.07791	0.0168048
TVAGG3_0314590	CM044621:10,842,008..10,843,870(-)	unspecified product	-1.36133	0.0168773
TVAGG3_0004640	CM044620:801,575..802,852(-)	armadillo (ARM) repeat-containing protein family	-1.08399	0.0168816
TVAGG3_0455640	CM044621:34,431,928..34,435,584(+)	ankyrin repeat-containing family	-1.34026	0.0169353
TVAGG3_0539940	CM044618:13,581,238..13,581,675(+)	protein tyrosine phosphatase protein	-2.67072	0.0169628
TVAGG3_0643490	CM044619:4,900,887..4,901,906(-)	malate dehydrogenase family	-1.06736	0.0170138
TVAGG3_0561450	CM044618:17,428,235..17,429,350(+)	Kinetoplast-associated protein [Source:UniProtKB/TrEMBL;Acc:A2DKJ7]	-1.49084	0.017019
TVAGG3_0192540	CM044620:29,796,877..29,797,134(-)	unspecified product	-1.06593	0.0170813
TVAGG3_0974150	CM044617:12,376,825..12,378,687(+)	protein kinase a regulatory subunit binding	-1.22221	0.017222
TVAGG3_0047480	CM044620:7,455,501..7,456,628(+)	unspecified product	-1.10727	0.017253
TVAGG3_0889850	CM044622:18,784,086..18,785,987(+)	long chain fatty acid--CoA ligase family	-1.21974	0.0173593
TVAGG3_0199530	CM044620:31,009,533..31,010,276(-)	RNA polymerase II transcription regulator recruiting protein	-1.05742	0.0175288
TVAGG3_0386920	CM044621:22,945,685..22,947,394(-)	unspecified product	-1.12608	0.0175819
TVAGG3_0239690	CM044620:37,673,689..37,675,923(+)	unspecified product	-1.98496	0.0176263
TVAGG3_0587400	CM044618:21,862,491..21,866,030(+)	helicase protein	-1.07701	0.0176857
TVAGG3_0740480	CM044619:21,765,604..21,766,635(-)	STKc CK2 alpha domain-containing protein	-1.0212	0.017766
TVAGG3_0090160	CM044620:14,306,156..14,309,368(+)	TOR signaling	-1.06992	0.0178626
TVAGG3_0647890	CM044619:5,636,175..5,639,786(-)	unspecified product	-1.06308	0.01793
TVAGG3_0943870	CM044617:7,060,669..7,064,178(+)	guanyl-nucleotide exchange factor family	-1.00725	0.0180456
TVAGG3_0409930	CM044621:26,910,538..26,911,338(-)	8-hydroxy-dADP phosphatase protein	-1.24213	0.0181376
TVAGG3_0998060	CM044617:16,709,249..16,711,282(+)	glycosyltransferase family	-1.22713	0.018208
TVAGG3_0892480	CM044622:19,253,710..19,266,151(-)	Frazzled family	-1.39986	0.0182121
TVAGG3_1037940	CM044617:23,545,826..23,547,019(+)	intraciliary anterograde transport	-1.00372	0.0182988
TVAGG3_0499740	CM044618:6,934,871..6,936,571(+)	AP65-2 adhesin / malic enzyme	-1.11077	0.0183535
TVAGG3_1054980	CM044617:26,607,138..26,610,185(-)	ubiquitinyl hydrolase protein	-1.14851	0.0185026
TVAGG3_0883800	CM044622:17,628,629..17,630,528(+)	serine-type endopeptidase protein	-1.19533	0.0185032
TVAGG3_0985950	CM044617:14,433,761..14,436,772(+)	Vps16 N-terminal domain-containing protein [Source:UniProtKB/TrEMBL;Acc:A2DDI3]	-1.10704	0.0185369
TVAGG3_0513270	CM044618:9,300,830..9,302,464(+)	unspecified product	-1.09172	0.0185497
TVAGG3_0675680	CM044619:10,175,348..10,176,790(+)	unspecified product	-1.03654	0.0185599
TVAGG3_0250760	CM044620:39,584,179..39,584,490(+)	unspecified product	-1.04023	0.0185881
TVAGG3_0278720	CM044621:4,650,145..4,651,359(-)	unspecified product	-1.1818	0.0186333
TVAGG3_0355190	CM044621:17,588,658..17,589,569(+)	protein serine/threonine kinase protein	-1.31914	0.0186584
TVAGG3_0363140	CM044621:19,017,258..19,018,661(-)	phosphatase 6, regulatory subunit family	-1.19581	0.0187794
TVAGG3_0320990	CM044621:11,963,656..11,965,179(-)	splicing factor 3A subunit 3 family	-1.11331	0.0189034
TVAGG3_0821110	CM044622:7,194,452..7,194,934(+)	protein modification by small protein conjugation	-1.00997	0.0190777
TVAGG3_0031760	CM044620:4,860,610..4,861,695(+)	Rab-GAP TBC domain-containing protein [Source:UniProtKB/TrEMBL;Acc:A2FGP3]	-1.21613	0.0190783
TVAGG3_1030490	CM044617:22,310,291..22,311,637(+)	U2 small nuclear ribonucleoprotein A' family	-1.37687	0.0190945
TVAGG3_0722070	CM044619:17,927,767..17,928,651(+)	unspecified product	-1.07796	0.0191833
TVAGG3_0848480	CM044622:11,728,368..11,728,829(-)	RNA polymerase II transcription regulator recruiting protein	-1.11566	0.0191979
TVAGG3_1056250	CM044617:26,824,460..26,828,824(+)	chromodomain-helicase-DNA-binding protein 3-related-related family	-1.00654	0.0192084
TVAGG3_0013790	CM044620:2,280,108..2,281,367(+)	phosphoglycerate kinase family	-1.0968	0.0192427
TVAGG3_0233000	CM044620:36,557,049..36,566,123(-)	unspecified product	-1.13657	0.0193075
TVAGG3_0916840	CM044617:2,726,693..2,729,623(+)	heterochromatin maintenance	-1.18121	0.0193476
TVAGG3_1000510	CM044617:17,181,068..17,182,312(-)	dolichyl-phosphate-mannose-glycolipid alpha-mannosyltransferase protein	-1.26738	0.0194143
TVAGG3_0881980	CM044622:17,317,610..17,319,751(-)	proline-rich extensin signature family	-1.25034	0.0194613
TVAGG3_0978770	CM044617:13,147,913..13,150,561(-)	unspecified product	-1.44032	0.0195488
TVAGG3_0221760	CM044620:34,708,674..34,711,781(-)	heteropolysaccharide binding	-1.16949	0.0195574
TVAGG3_0852720	CM044622:12,427,807..12,428,727(-)	RNA polymerase II transcription regulator recruiting protein	-1.20802	0.01959
TVAGG3_0986230	CM044617:14,499,525..14,503,646(+)	unspecified product	-1.13135	0.0196107
TVAGG3_0444750	CM044621:32,623,733..32,624,863(+)	nitrile biosynthetic process	-1.12813	0.0198893
TVAGG3_0980910	CM044617:13,572,293..13,573,405(+)	unspecified product	-1.55643	0.019982
TVAGG3_1048550	CM044617:25,421,608..25,424,031(-)	armadillo (ARM) repeat-containing protein family	-1.03878	0.0199992
TVAGG3_0371100	CM044621:20,282,721..20,283,263(+)	unspecified product	-1.20905	0.0200587
TVAGG3_0431800	CM044621:30,591,811..30,593,301(-)	multidrug resistance protein YPNP-related family	-1.76136	0.0202385
TVAGG3_1008160	CM044617:18,523,754..18,524,186(-)	unspecified product	-1.79322	0.0202669
TVAGG3_0993040	CM044617:15,767,286..15,768,761(+)	RNA helicase family	-1.19949	0.0203784
TVAGG3_0602630	CM044618:24,495,482..24,496,792(-)	cytochrome B561, N terminal-containing protein	-1.08487	0.0203907
TVAGG3_0592350	CM044618:22,716,849..22,720,310(-)	Guanylate cyclase domain-containing protein [Source:UniProtKB/TrEMBL;Acc:A2F0U6]	-1.48242	0.0206304
TVAGG3_0287470	CM044621:6,232,809..6,236,228(+)	zinc finger, C2H2-type family protein	-1.3359	0.0206877
TVAGG3_0987060	CM044617:14,680,259..14,680,846(-)	unspecified product	-1.68867	0.0206965
TVAGG3_1050550	CM044617:25,827,441..25,833,632(+)	ataxia telangiectasia mutated (ATM) -related family	-1.20026	0.0207312
TVAGG3_0668740	CM044619:9,018,799..9,019,386(+)	flavodoxin-like fold	-2.85214	0.0207363
TVAGG3_1010570	CM044617:18,931,151..18,933,679(-)	negative regulation of DNA helicase protein	-1.10729	0.0207494
TVAGG3_0746580	CM044619:22,732,062..22,733,726(+)	UDENN domain family	-1.08777	0.0207631
TVAGG3_1020570	CM044617:20,590,621..20,591,235(+)	RNA polymerase II transcription regulator recruiting protein	-1.04874	0.0207771
TVAGG3_0604150	CM044618:24,802,873..24,806,025(-)	DNA2/NAM7 helicase family	-1.09425	0.0208601
TVAGG3_0339450	CM044621:15,100,201..15,101,127(+)	isochorismatase family	-1.51974	0.0208602
TVAGG3_0662330	CM044619:8,004,491..8,008,114(+)	unspecified product	-1.6366	0.0209382
TVAGG3_0322890	CM044621:12,307,376..12,310,492(-)	IQ calmodulin-binding motif family protein [Source:UniProtKB/TrEMBL;Acc:A2DFT2]	-1.11931	0.0210259
TVAGG3_0850720	CM044622:12,091,045..12,092,859(+)	unspecified product	-1.03558	0.0211611
TVAGG3_0701040	CM044619:14,397,212..14,398,027(-)	putative TM nitroreductase family	-1.28872	0.0211745
TVAGG3_0176920	CM044620:27,206,929..27,208,098(-)	nucleotide-diphospho-sugar transferases family	-1.71126	0.0211849
TVAGG3_0200280	CM044620:31,167,080..31,167,868(+)	glycine-rich protein family	-1.10641	0.0212508
TVAGG3_0184740	CM044620:28,449,018..28,450,934(+)	unspecified product	-1.02096	0.0212586
TVAGG3_1021700	CM044617:20,755,018..20,756,697(-)	spectrin binding	-1.09535	0.0212646
TVAGG3_0306130	CM044621:9,413,017..9,415,620(-)	proprotein convertase subtilisin/kexin-related family	-1.02687	0.021375
TVAGG3_0733220	CM044619:20,048,313..20,051,576(-)	cyclic nucleotide phosphodiesterase family	-1.0367	0.0213967
TVAGG3_0172990	CM044620:26,519,324..26,520,529(+)	RNA binding	-1.09345	0.0214449
TVAGG3_0385330	CM044621:22,714,459..22,716,675(+)	unspecified product	-1.25635	0.021473
TVAGG3_0342430	CM044621:15,598,800..15,599,522(-)	thiamine pyrophosphokinase family	-1.31376	0.021521
TVAGG3_0147480	CM044620:22,405,181..22,406,545(-)	DUF3447 domain-containing protein [Source:UniProtKB/TrEMBL;Acc:A2E412]	-1.07769	0.0215305
TVAGG3_0062170	CM044620:10,007,346..10,008,521(+)	unspecified product	-1.81777	0.0216029
TVAGG3_0578160	CM044618:20,367,601..20,368,551(-)	G-quadruplex RNA binding	-1.23098	0.0217333
TVAGG3_0334560	CM044621:14,202,430..14,202,654(-)	ATP synthase subunit H family	-1.04516	0.0217584
TVAGG3_0485990	CM044618:4,506,962..4,508,878(-)	ankyrin repeat and SOCS box-containing protein 4 family	-1.48461	0.021786
TVAGG3_0958730	CM044617:9,636,202..9,636,948(-)	Initiator binding domain-containing protein [Source:UniProtKB/TrEMBL;Acc:A2EAR1]	-1.05952	0.0218079
TVAGG3_0868330	CM044622:15,101,454..15,102,080(-)	WH2 motif family protein [Source:UniProtKB/TrEMBL;Acc:A2EY98]	-1.08727	0.0219539
TVAGG3_0127620	CM044620:19,303,522..19,305,741(+)	unspecified product	-1.6124	0.0219644
TVAGG3_0419090	CM044621:28,442,439..28,444,928(+)	ubiquitin-protein transferase protein	-1.04102	0.0219779
TVAGG3_0561290	CM044618:17,397,204..17,397,965(+)	nuclear retention of pre-mRNA with aberrant 3'-ends at the site of transcription	-1.01923	0.0220611
TVAGG3_0234320	CM044620:36,796,252..36,797,472(+)	unspecified product	-1.27143	0.0220824
TVAGG3_0532550	CM044618:12,391,025..12,393,673(+)	armadillo (ARM) repeat-containing protein family	-1.20767	0.0221045
TVAGG3_0380790	CM044621:21,925,974..21,927,464(+)	protein serine/threonine kinase protein	-1.00292	0.0221353
TVAGG3_0283510	CM044621:5,522,249..5,528,971(+)	MIS18-binding protein 1 family	-1.19727	0.0221888
TVAGG3_0565840	CM044618:18,323,710..18,325,293(-)	unspecified product	-1.09994	0.0224746
TVAGG3_0406650	CM044621:26,399,418..26,400,722(-)	positive regulation of histone acetylation	-1.22016	0.0225053
TVAGG3_1009180	CM044617:18,662,108..18,662,746(-)	unspecified product	-1.14117	0.0226281
TVAGG3_0227020	CM044620:35,515,079..35,515,566(+)	bifunctional inhibitor/lipid-transfer protein/seed storage 2s albumin superfamily protein family	-1.054	0.0226833
TVAGG3_0041220	CM044620:6,426,722..6,428,386(-)	ABC transporter type 1, transmembrane domain domain-containing protein	-1.06945	0.0228154
TVAGG3_0771120	CM044619:26,876,100..26,876,585(-)	RNA polymerase II transcription regulator recruiting protein	-1.51132	0.0228643
TVAGG3_0513580	CM044618:9,353,921..9,356,005(-)	ribonuclease protein	-1.1527	0.0228896
TVAGG3_1057970	CM044617:27,088,208..27,089,809(-)	HID1 family	-1.16674	0.0228962
TVAGG3_0494520	CM044618:6,024,933..6,026,093(-)	unspecified product	-1.21703	0.0229841
TVAGG3_0409620	CM044621:26,871,559..26,872,629(-)	ATP binding	-1.59582	0.023207
TVAGG3_0041130	CM044620:6,408,719..6,411,034(+)	armadillo (ARM) repeat-containing protein family	-1.01163	0.0233342
TVAGG3_0335670	CM044621:14,490,117..14,491,679(+)	UPSET, isoform A family	-1.20138	0.0234
TVAGG3_0859190	CM044622:13,477,797..13,480,259(-)	protein kinase protein	-1.21883	0.023431
TVAGG3_0334520	CM044621:14,196,184..14,197,038(+)	unspecified product	-1.02001	0.0234496
TVAGG3_0149040	CM044620:22,660,654..22,661,457(+)	Integral membrane protein [Source:UniProtKB/TrEMBL;Acc:A2F4S7]	-1.07322	0.0234763
TVAGG3_0941150	CM044617:6,665,512..6,666,093(-)	unspecified product	-1.04606	0.0235922
TVAGG3_0047940	CM044620:7,561,616..7,563,820(-)	Argonaute/piwi family	-1.0104	0.0236337
TVAGG3_0271890	CM044621:3,399,578..3,402,298(+)	ubiquitinyl hydrolase protein	-1.19004	0.0236495
TVAGG3_0516820	CM044618:9,892,797..9,895,466(+)	delta adaptin-related family	-1.13219	0.0237314
TVAGG3_0543070	CM044618:14,245,118..14,245,876(-)	RNA-binding domain, RBD family-containing protein	-1.21185	0.0237359
TVAGG3_0963480	CM044617:10,441,432..10,442,715(+)	O-acyltransferase protein	-1.11384	0.0237743
TVAGG3_0300740	CM044621:8,534,159..8,535,490(+)	Major Facilitator Superfamily	-1.06133	0.0239051
TVAGG3_0737840	CM044619:20,951,035..20,953,611(+)	ribonuclease H-like family	-1.12901	0.0239204
TVAGG3_0146970	CM044620:22,322,464..22,323,363(-)	unspecified product	-1.32512	0.0239513
TVAGG3_0701600	CM044619:14,529,019..14,529,603(-)	unspecified product	-1.11501	0.0239527
TVAGG3_1024420	CM044617:21,267,652..21,269,067(-)	guanylate cyclase protein	-1.23393	0.0239829
TVAGG3_0086330	CM044620:13,706,263..13,706,403(+)	unspecified product	-1.37386	0.0240011
TVAGG3_0798540	CM044622:3,478,388..3,480,169(-)	N-terminal C2 in EEIG1 and EHBP1 proteins family	-1.11358	0.0240298
TVAGG3_0430830	CM044621:30,450,800..30,452,167(-)	coiled-coil domain-containing protein 173 family	-1.0881	0.0240455
TVAGG3_0353360	CM044621:17,276,229..17,276,759(+)	multidrug resistance protein YPNP-related family	-3.48474	0.0241512
TVAGG3_0178350	CM044620:27,414,271..27,415,947(+)	unspecified product	-1.20668	0.0242059
TVAGG3_0205600	CM044620:32,044,395..32,045,729(-)	unspecified product	-1.0767	0.0243208
TVAGG3_0389520	CM044621:23,438,519..23,443,024(+)	nuclear pore membrane glycoprotein GP210-related family	-1.11133	0.024342
TVAGG3_0428590	CM044621:30,082,157..30,083,200(+)	Nop seven associated protein 1 family	-1.09431	0.0243448
TVAGG3_0260890	CM044621:1,451,565..1,452,101(+)	RNA polymerase II transcription regulator recruiting protein	-1.67844	0.0243869
TVAGG3_0543890	CM044618:14,408,367..14,408,723(+)	ribonuclease P protein	-1.80785	0.0244254
TVAGG3_0259530	CM044621:1,185,967..1,188,459(-)	armadillo (ARM) repeat-containing protein family	-1.05684	0.0244689
TVAGG3_0217370	CM044620:33,857,116..33,859,953(+)	unspecified product	-1.0737	0.0244751
TVAGG3_0337700	CM044621:14,855,163..14,858,447(-)	ubiquitinyl hydrolase protein	-1.00154	0.0245792
TVAGG3_0603820	CM044618:24,732,175..24,734,706(+)	exportin-T/LOS1 family	-1.36987	0.024587
TVAGG3_0507830	CM044618:8,413,865..8,414,578(-)	vesicle-mediated transport	-1.13375	0.0247615
TVAGG3_0149880	CM044620:22,783,133..22,783,564(+)	unspecified product	-1.29523	0.02477
TVAGG3_0487130	CM044618:4,712,245..4,712,493(+)	unspecified product	-1.08865	0.024816
TVAGG3_0803470	CM044622:4,251,184..4,252,506(+)	Trichohyalin [Source:UniProtKB/TrEMBL;Acc:A2EGX4]	-1.03131	0.025038
TVAGG3_0073600	CM044620:11,698,774..11,700,123(-)	Dentin sialophosphoprotein [Source:UniProtKB/TrEMBL;Acc:A2E0Q8]	-1.15133	0.025049
TVAGG3_0989850	CM044617:15,135,393..15,136,115(+)	pectin lyase-like family	-1.45834	0.02505
TVAGG3_0079290	CM044620:12,665,693..12,668,347(-)	DNA repair DEAD helicase RAD3/XP-D subfamily member family	-1.28442	0.0250924
TVAGG3_0524150	CM044618:11,009,519..11,011,639(-)	ATP-dependent RNA helicase family	-1.06725	0.0251447
TVAGG3_0862230	CM044622:14,049,252..14,053,577(-)	unspecified product	-1.04906	0.0251479
TVAGG3_0957420	CM044617:9,362,225..9,362,599(+)	unspecified product	-1.00957	0.0252975
TVAGG3_0539810	CM044618:13,551,853..13,555,353(-)	ankyrin repeat-containing family	-1.02492	0.0253053
TVAGG3_0999800	CM044617:17,055,067..17,055,342(+)	unspecified product	-1.27636	0.0253079
TVAGG3_0348610	CM044621:16,548,943..16,550,001(-)	intraciliary transport	-1.14783	0.0253645
TVAGG3_0187270	CM044620:28,896,663..28,897,136(-)	RNA polymerase II transcription regulator recruiting protein	-1.32338	0.0256247
TVAGG3_0608470	CM044618:25,506,690..25,507,298(-)	DNA-directed 5'-3' RNA polymerase protein	-1.23611	0.0258033
TVAGG3_0389730	CM044621:23,479,266..23,481,893(-)	biological adhesion protein	-1.17549	0.0258689
TVAGG3_0820470	CM044622:7,080,267..7,081,076(+)	unspecified product	-1.06225	0.0258695
TVAGG3_0894900	CM044622:19,681,837..19,685,724(+)	Bap-like [Source:UniProtKB/TrEMBL;Acc:A2ELP1]	-1.66681	0.0259917
TVAGG3_0552670	CM044618:15,939,301..15,946,770(+)	IQ calmodulin-binding motif family protein [Source:UniProtKB/TrEMBL;Acc:A2DPZ1]	-1.11407	0.0260447
TVAGG3_0758770	CM044619:24,802,468..24,803,747(-)	MULE transposase domain-containing protein	-4.86798	0.0260542
TVAGG3_0001140	CM044620:216,548..218,872(-)	unspecified product	-1.04401	0.0260682
TVAGG3_0314080	CM044621:10,770,839..10,772,296(+)	alpha-amylase protein	-1.01423	0.0260759
TVAGG3_0077040	CM044620:12,282,207..12,283,340(-)	tetratricopeptide repeat domain domain-containing protein	-1.64866	0.0261506
TVAGG3_0391100	CM044621:23,722,525..23,722,692(-)	unspecified product	-1.01393	0.0261711
TVAGG3_0926720	CM044617:4,214,231..4,215,208(+)	protein of unknown function (DUF3447)	-3.34363	0.0261726
TVAGG3_0392780	CM044621:24,023,747..24,024,931(-)	lung seven transmembrane receptor family	-1.10465	0.0264662
TVAGG3_0519210	CM044618:10,292,243..10,294,162(-)	microtubule nucleation by interphase microtubule organizing center	-1.27297	0.0265438
TVAGG3_0877220	CM044622:16,540,921..16,542,351(-)	pre-mRNA-processing factor 19 family	-1.14476	0.026616
TVAGG3_0266730	CM044621:2,519,833..2,521,224(-)	positive regulation of translation initiation in response to endoplasmic reticulum stress	-1.15138	0.0266536
TVAGG3_0699530	CM044619:14,162,293..14,163,039(-)	surface antigen family	-2.52536	0.0266679
TVAGG3_0520660	CM044618:10,480,014..10,483,346(-)	heterochromatin maintenance	-1.17401	0.0267391
TVAGG3_0661760	CM044619:7,935,454..7,936,824(-)	paired immunoglobulin-like type 2 receptor family	-1.08455	0.0267476
TVAGG3_0616680	CM044619:838,972..840,081(-)	spectrin binding	-1.08423	0.0268032
TVAGG3_0072260	CM044620:11,493,279..11,494,934(+)	unspecified product	-1.43628	0.026811
TVAGG3_0689070	CM044619:12,447,070..12,448,305(-)	LisH domain-containing protein [Source:UniProtKB/TrEMBL;Acc:A2F8X3]	-1.12146	0.0269761
TVAGG3_0443890	CM044621:32,463,173..32,471,584(+)	aggrephagy protein	-1.02453	0.026999
TVAGG3_0152000	CM044620:23,082,289..23,082,861(-)	saposin family	-1.31557	0.0271467
TVAGG3_0673340	CM044619:9,777,669..9,780,014(+)	protein kinase protein	-1.31412	0.027243
TVAGG3_0961870	CM044617:10,193,792..10,194,526(+)	tRNA methyltransferase protein	-1.26313	0.0273327
TVAGG3_0428340	CM044621:30,029,110..30,030,927(+)	surface antigen family	-1.46502	0.0273512
TVAGG3_0980710	CM044617:13,530,633..13,533,806(+)	mismatch repair protein Msh6 (MutS-like protein)	-1.01209	0.0274649
TVAGG3_0303460	CM044621:8,973,843..8,975,600(+)	bifunctional inhibitor/lipid-transfer protein/seed storage 2s albumin superfamily protein family	-1.2962	0.0274813
TVAGG3_0876160	CM044622:16,363,897..16,365,078(+)	unspecified product	-1.21837	0.0275671
TVAGG3_0014800	CM044620:2,453,618..2,454,997(-)	unspecified product	-1.07595	0.0276019
TVAGG3_0862460	CM044622:14,110,270..14,111,805(-)	mannosyl-oligosaccharide 1,2-alpha-mannosidase protein	-1.27547	0.0277311
TVAGG3_0394100	CM044621:24,295,573..24,296,640(-)	WD40 repeat-like family	-1.06046	0.0278324
TVAGG3_0553440	CM044618:16,068,030..16,070,861(+)	microtubule binding CLASP family	-1.01434	0.0278569
TVAGG3_0180950	CM044620:27,838,959..27,841,631(-)	WD40 repeat-like family	-1.14199	0.0279169
TVAGG3_0230210	CM044620:36,046,708..36,047,088(+)	termination of RNA polymerase I transcription	-1.11246	0.0280061
TVAGG3_0191590	CM044620:29,612,562..29,617,544(+)	antigen BSP-related family	-1.15156	0.0280763
TVAGG3_0765260	CM044619:25,865,289..25,866,842(+)	Rab guanyl-nucleotide exchange factor protein	-1.08541	0.028096
TVAGG3_0858720	CM044622:13,382,919..13,383,704(+)	protein folding	-1.14042	0.0281523
TVAGG3_0924240	CM044617:3,761,575..3,763,842(-)	cyclin-dependent kinase inhibitor 2C-related family	-1.3379	0.0282063
TVAGG3_0468150	CM044618:1,779,072..1,780,460(-)	unspecified product	-1.24354	0.0282212
TVAGG3_0558300	CM044618:16,916,381..16,917,931(+)	unspecified product	-1.02168	0.028231
TVAGG3_0599810	CM044618:24,028,831..24,030,510(+)	lipoteichoic acid synthase family	-1.30078	0.0282523
TVAGG3_0287330	CM044621:6,197,719..6,198,729(+)	cell division	-1.21231	0.028308
TVAGG3_0719390	CM044619:17,519,356..17,519,745(-)	unspecified product	-2.95496	0.0283314
TVAGG3_0394180	CM044621:24,313,561..24,315,021(+)	unspecified product	-1.43785	0.0283794
TVAGG3_0047270	CM044620:7,401,970..7,403,163(-)	O-acyltransferase protein	-1.46738	0.0285233
TVAGG3_0968310	CM044617:11,298,490..11,301,231(-)	CAMK family protein kinase family	-1.13764	0.028529
TVAGG3_1031340	CM044617:22,424,932..22,426,905(+)	microtubule motor protein	-1.10209	0.0285324
TVAGG3_0983110	CM044617:13,941,700..13,955,682(+)	dynein light chain binding	-1.18435	0.0285827
TVAGG3_0000860	CM044620:172,246..172,842(-)	retrograde vesicle-mediated transport, Golgi to ER	-3.31907	0.0286014
TVAGG3_0869650	CM044622:15,345,736..15,347,727(-)	guanylate cyclase protein	-1.00958	0.0286119
TVAGG3_0955360	CM044617:9,048,832..9,049,437(+)	P-loop containing nucleoside triphosphate hydrolases family	-1.6806	0.0287239
TVAGG3_0953830	CM044617:8,741,025..8,741,753(+)	ER membrane protein complex subunit 7 beta-sandwich domain-containing protein [Source:UniProtKB/TrEMBL;Acc:A2DG53]	-1.05126	0.0287862
TVAGG3_0302960	CM044621:8,892,461..8,893,588(+)	DNA replication origin binding	-1.19506	0.0289372
TVAGG3_1057230	CM044617:26,962,333..26,966,346(-)	MYB protein-related family	-1.12893	0.0289842
TVAGG3_0599490	CM044618:23,957,169..23,958,776(-)	zinc ion binding	-1.05758	0.0290131
TVAGG3_0539510	CM044618:13,502,397..13,504,778(-)	ERAD pathway	-1.09303	0.0295511
TVAGG3_0975420	CM044617:12,629,692..12,630,408(-)	dynein heavy chain binding	-1.12074	0.0295862
TVAGG3_0271640	CM044621:3,358,340..3,361,273(+)	unspecified product	-1.20845	0.0296865
TVAGG3_0036550	CM044620:5,700,443..5,701,441(+)	Right handed beta helix domain-containing protein [Source:UniProtKB/TrEMBL;Acc:A2E1W2]	-1.21077	0.0296986
TVAGG3_0946920	CM044617:7,569,432..7,570,876(+)	heteropolysaccharide binding	-1.21746	0.0297206
TVAGG3_0924450	CM044617:3,796,887..3,798,461(-)	spectrin binding	-1.14041	0.029902
TVAGG3_0807670	CM044622:4,961,408..4,962,796(+)	papain family cysteine protease domain containing protein family	-1.17075	0.0299874
TVAGG3_0606470	CM044618:25,182,212..25,183,942(+)	unspecified product	-1.81657	0.0300934
TVAGG3_0478530	CM044618:3,374,115..3,374,744(+)	ATPase activity, coupled to transmembrane movement of substances	-1.752	0.0301315
TVAGG3_0591560	CM044618:22,582,802..22,584,832(+)	protein ubiquitination	-1.03587	0.0301848
TVAGG3_0018770	CM044620:3,069,920..3,070,828(+)	LisH domain-containing protein [Source:UniProtKB/TrEMBL;Acc:A2E4E9]	-1.29965	0.0303148
TVAGG3_0341600	CM044621:15,480,498..15,483,227(+)	bifunctional inhibitor/lipid-transfer protein/seed storage 2s albumin superfamily protein family	-1.0835	0.0303236
TVAGG3_0300750	CM044621:8,536,051..8,537,223(-)	ankyrin repeat protein family	-4.09774	0.0303795
TVAGG3_0490980	CM044618:5,462,510..5,467,456(+)	unspecified product	-1.39917	0.0305915
TVAGG3_0163200	CM044620:24,893,731..24,895,005(+)	armadillo (ARM) repeat-containing protein family	-1.9339	0.0306594
TVAGG3_0449220	CM044621:33,339,119..33,339,847(+)	M-phase inducer phosphatase dual specificity phosphatase cdc25 family	-1.3407	0.0307244
TVAGG3_0890500	CM044622:18,908,786..18,921,037(-)	dynein light chain binding	-1.08026	0.0307751
TVAGG3_0820150	CM044622:7,025,136..7,026,698(+)	spindle assembly abnormal protein 6-like protein family	-1.01717	0.030891
TVAGG3_0779540	CM044622:626,053..626,310(-)	Ovule protein [Source:UniProtKB/TrEMBL;Acc:A2E6P9]	-1.05955	0.0310154
TVAGG3_0592310	CM044618:22,706,322..22,709,105(-)	EF-Hand calcium-binding domain-containing protein 6-related family	-1.12099	0.0310951
TVAGG3_0976360	CM044617:12,736,353..12,737,942(+)	BRCT domain-containing protein [Source:UniProtKB/TrEMBL;Acc:A2EQJ5]	-1.09653	0.0311598
TVAGG3_0916670	CM044617:2,684,326..2,685,720(-)	sucrose transmembrane transporter protein	-1.30568	0.0312384
TVAGG3_0222320	CM044620:34,790,367..34,791,245(+)	phosphatidylinositol binding	-1.16503	0.0312989
TVAGG3_0001830	CM044620:306,852..310,142(-)	barbed-end actin filament uncapping	-1.1095	0.0313886
TVAGG3_0908300	CM044617:1,380,452..1,381,798(+)	galactose-binding domain-like family	-1.12252	0.0314696
TVAGG3_0588800	CM044618:22,108,719..22,109,801(+)	unspecified product	-1.25041	0.0314976
TVAGG3_0529350	CM044618:11,866,942..11,868,975(+)	Omega gliadin, putative [Source:UniProtKB/TrEMBL;Acc:A2D915]	-1.17129	0.0315377
TVAGG3_0279970	CM044621:4,850,052..4,851,530(-)	protein kinase protein	-1.50256	0.0315936
TVAGG3_0535060	CM044618:12,788,162..12,789,637(+)	protein polyglutamylation	-1.14357	0.0316012
TVAGG3_1034010	CM044617:22,909,805..22,917,973(-)	Trichohyalin [Source:UniProtKB/TrEMBL;Acc:A2ET23]	-1.17941	0.0316453
TVAGG3_0303520	CM044621:8,988,236..8,989,606(-)	transmembrane protein 181 family	-1.00508	0.0317246
TVAGG3_0960180	CM044617:9,885,691..9,886,815(+)	protein kinase protein	-1.41338	0.0317655
TVAGG3_0599670	CM044618:23,998,762..24,001,083(+)	unspecified product	-1.03917	0.0320646
TVAGG3_0042350	CM044620:6,587,489..6,587,719(+)	unspecified product	-1.22488	0.0321131
TVAGG3_0828280	CM044622:8,394,938..8,396,239(-)	lectin, mannose-binding, 1 family	-1.13192	0.0321147
TVAGG3_0926580	CM044617:4,176,421..4,179,138(-)	zebrafish dkey-57n24.6 family	-1.10305	0.0324457
TVAGG3_0986550	CM044617:14,560,269..14,572,526(-)	dynein heavy chain family protein family	-1.01926	0.0324628
TVAGG3_0588280	CM044618:22,010,499..22,012,262(-)	unspecified product	-1.0265	0.0325425
TVAGG3_0357910	CM044621:18,063,613..18,064,827(+)	glucose import	-1.16747	0.03261
TVAGG3_0420730	CM044621:28,695,016..28,696,149(-)	unspecified product	-1.68699	0.0327026
TVAGG3_0175410	CM044620:26,916,825..26,918,165(-)	glycosyltransferase family	-2.15156	0.0328025
TVAGG3_0944890	CM044617:7,196,973..7,204,445(+)	guanyl-nucleotide exchange factor protein	-1.03508	0.0328975
TVAGG3_0014430	CM044620:2,385,226..2,387,719(+)	unspecified product	-1.2571	0.0330636
TVAGG3_0707420	CM044619:15,513,027..15,513,359(+)	cyclin-dependent kinase inhibitor 2C-related family	-1.63703	0.0331343
TVAGG3_0945640	CM044617:7,321,543..7,326,114(-)	unspecified product	-1.04576	0.0332012
TVAGG3_0958330	CM044617:9,553,670..9,555,625(+)	nucleotide-excision repair, DNA incision, 3'-to lesion	-1.00283	0.033278
TVAGG3_0751430	CM044619:23,494,998..23,496,242(+)	glutaredoxin domain-containing protein	-1.00136	0.0332792
TVAGG3_0586200	CM044618:21,675,792..21,676,646(+)	phosphorylation of RNA polymerase II C-terminal domain	-1.11363	0.0332855
TVAGG3_0502750	CM044618:7,576,013..7,577,653(+)	DNA repair DEAD helicase RAD3/XP-D subfamily member family	-1.24708	0.0332933
TVAGG3_0219430	CM044620:34,249,521..34,251,431(+)	protein of unknown function, DUF3591 family	-1.26344	0.0334404
TVAGG3_0441570	CM044621:32,113,372..32,116,269(+)	protein kinase related family	-1.1557	0.0334862
TVAGG3_0271620	CM044621:3,352,628..3,353,134(+)	sphingomyelin synthase-related protein 1 family	-1.26672	0.0336162
TVAGG3_0231350	CM044620:36,264,242..36,266,788(-)	protein kinase protein	-1.06797	0.0336336
TVAGG3_0736060	CM044619:20,652,591..20,654,873(-)	ATPase activity, coupled to transmembrane movement of substances	-1.51728	0.0336344
TVAGG3_0309710	CM044621:9,999,301..10,000,038(+)	Tubby C-terminal domain-containing protein [Source:UniProtKB/TrEMBL;Acc:A2EB99]	-1.16069	0.0337814
TVAGG3_0803730	CM044622:4,316,242..4,317,618(+)	DDB1- and CUL4-associateD factor 13 family	-1.05274	0.0337871
TVAGG3_0926160	CM044617:4,084,954..4,086,915(+)	DPP6 N-terminal domain-like family	-1.04358	0.0338069
TVAGG3_0672920	CM044619:9,703,002..9,704,369(-)	thioredoxin-like family	-1.04392	0.0338955
TVAGG3_0445420	CM044621:32,736,356..32,738,416(-)	guanylate cyclase protein	-1.79817	0.033906
TVAGG3_0174690	CM044620:26,787,936..26,788,424(+)	unspecified product	-1.76508	0.0339086
TVAGG3_0348110	CM044621:16,463,171..16,466,461(-)	protein kinase protein	-1.00438	0.0339484
TVAGG3_0865980	CM044622:14,693,613..14,698,385(-)	guanylate cyclase protein	-1.02225	0.0339925
TVAGG3_0826100	CM044622:7,931,462..7,932,625(+)	unspecified product	-1.89052	0.034016
TVAGG3_0305100	CM044621:9,238,978..9,239,925(+)	mevalonate kinase protein	-1.36829	0.0340205
TVAGG3_0281060	CM044621:5,065,615..5,068,539(+)	unspecified product	-1.23666	0.0340424
TVAGG3_0321070	CM044621:11,978,102..11,979,003(-)	cyclin-dependent kinase inhibitor 2C-related family	-1.00757	0.0340965
TVAGG3_0254400	CM044620:40,154,689..40,157,586(-)	putative phospholipid-transporting ATPase family	-1.01205	0.0342197
TVAGG3_0211430	CM044620:32,898,399..32,899,010(-)	Chromo domain-containing protein [Source:UniProtKB/TrEMBL;Acc:A2EWQ9]	-1.02591	0.0342301
TVAGG3_0002910	CM044620:510,912..524,807(+)	dynein light chain binding	-1.03785	0.0343602
TVAGG3_0277880	CM044621:4,517,204..4,518,052(+)	unspecified product	-1.97637	0.0344338
TVAGG3_0379870	CM044621:21,769,670..21,770,317(-)	unspecified product	-1.11297	0.0345671
TVAGG3_0047540	CM044620:7,468,833..7,471,202(+)	cyclin-dependent kinase inhibitor 2C-related family	-1.53901	0.0346319
TVAGG3_0811870	CM044622:5,724,324..5,728,772(+)	WD40 repeat-like family	-1.01653	0.0348605
TVAGG3_0347710	CM044621:16,381,414..16,382,613(-)	mRNA binding	-1.13652	0.0349385
TVAGG3_0450990	CM044621:33,605,869..33,606,099(+)	flavodoxin-like fold	-2.58929	0.0352539
TVAGG3_0314650	CM044621:10,854,199..10,855,698(+)	multidrug resistance protein YPNP-related family	-1.09727	0.035385
TVAGG3_0945480	CM044617:7,294,104..7,295,699(-)	unspecified product	-1.16113	0.0355848
TVAGG3_0384360	CM044621:22,512,874..22,514,058(+)	protein kinase protein	-3.34399	0.0358253
TVAGG3_0997720	CM044617:16,644,373..16,645,629(-)	Polycystin cation channel PKD1/PKD2 domain-containing protein [Source:UniProtKB/TrEMBL;Acc:A2DGN5]	-1.16687	0.0359747
TVAGG3_0043940	CM044620:6,842,897..6,843,346(-)	unspecified product	-1.06934	0.0360664
TVAGG3_0820140	CM044622:7,023,976..7,024,473(-)	cupin domain-containing protein	-1.16337	0.0362364
TVAGG3_0491780	CM044618:5,578,668..5,581,898(-)	paraquat-inducible protein A family	-1.09344	0.0362396
TVAGG3_0831720	CM044622:8,918,006..8,919,850(-)	unspecified product	-1.24244	0.0363
TVAGG3_0244460	CM044620:38,465,811..38,469,011(+)	Viral A-type inclusion protein [Source:UniProtKB/TrEMBL;Acc:A2GD49]	-1.36606	0.0363051
TVAGG3_0962640	CM044617:10,316,405..10,318,717(+)	Serine/threonine-protein phosphatase 4 regulatory subunit 3-like central domain-containing protein [Source:UniProtKB/TrEMBL;Acc:A2DSV3]	-1.01743	0.0365907
TVAGG3_1000000	CM044617:17,092,911..17,095,463(+)	surface antigen family	-1.08112	0.0366394
TVAGG3_0411660	CM044621:27,213,135..27,214,694(+)	unspecified product	-1.05691	0.036648
TVAGG3_0186470	CM044620:28,758,995..28,760,029(-)	HCP-like family	-1.06628	0.0366762
TVAGG3_0182940	CM044620:28,174,474..28,176,267(+)	unspecified product	-1.05196	0.0366811
TVAGG3_0940700	CM044617:6,560,265..6,564,263(+)	peripheral t cell tolerance induction	-1.02447	0.0367727
TVAGG3_0841700	CM044622:10,722,042..10,723,553(-)	unspecified product	-1.11717	0.0367971
TVAGG3_0277860	CM044621:4,512,124..4,514,601(+)	biological adhesion protein	-1.0222	0.0368417
TVAGG3_0826050	CM044622:7,916,356..7,917,297(+)	palmitoyl-(protein) hydrolase protein	-1.01452	0.0369309
TVAGG3_0792010	CM044622:2,264,665..2,267,445(-)	antigen BSP-related family	-1.00517	0.0369703
TVAGG3_0957500	CM044617:9,377,410..9,378,936(-)	unspecified product	-1.1103	0.0370754
TVAGG3_0311800	CM044621:10,368,794..10,371,901(-)	A-type inclusion protein-related family	-1.21224	0.0371069
TVAGG3_0657410	CM044619:7,228,813..7,230,723(-)	Erythrocyte binding protein [Source:UniProtKB/TrEMBL;Acc:A2EZH1]	-1.09323	0.0371829
TVAGG3_0175320	CM044620:26,881,694..26,882,107(-)	nucleoside diphosphate kinase family	-1.03597	0.0373507
TVAGG3_0556780	CM044618:16,674,812..16,682,146(-)	SEL-1-like protein family	-1.01073	0.0374665
TVAGG3_0393250	CM044621:24,121,441..24,122,466(+)	protein kinase superfamily	-1.36458	0.0375754
TVAGG3_0705390	CM044619:15,146,993..15,147,238(+)	unspecified product	-1.35469	0.0376976
TVAGG3_0730500	CM044619:19,455,637..19,456,890(+)	armadillo (ARM) repeat-containing protein family	-1.4933	0.0377903
TVAGG3_1003290	CM044617:17,656,312..17,659,992(+)	unspecified product	-1.07546	0.037845
TVAGG3_0006470	CM044620:1,072,150..1,074,606(+)	protein kinase protein	-1.00369	0.0379178
TVAGG3_0735850	CM044619:20,604,337..20,605,647(+)	regulation of zinc ion transport	-1.06866	0.0380055
TVAGG3_0556300	CM044618:16,584,281..16,587,109(-)	ankyrin repeat and SOCS box-containing protein 4 family	-2.01286	0.0380431
TVAGG3_0356780	CM044621:17,864,255..17,864,641(-)	unspecified product	-1.00489	0.0380569
TVAGG3_0265840	CM044621:2,339,613..2,340,887(-)	Ankyrin repeat family	-1.7653	0.0380623
TVAGG3_1043320	CM044617:24,420,716..24,424,045(+)	A-type inclusion protein-related family	-1.16699	0.038159
TVAGG3_0594570	CM044618:23,084,912..23,088,331(+)	actin binding	-1.04902	0.0382063
TVAGG3_0438990	CM044621:31,703,580..31,704,377(-)	Centriolar and ciliogenesis-associated protein HYLS1 C-terminal domain-containing protein [Source:UniProtKB/TrEMBL;Acc:A2DU30]	-1.31585	0.0383687
TVAGG3_0894110	CM044622:19,526,212..19,527,405(-)	unspecified product	-1.07942	0.0385231
TVAGG3_1042860	CM044617:24,350,026..24,350,232(-)	Ovule protein [Source:UniProtKB/TrEMBL;Acc:A2H195]	-3.21929	0.0385738
TVAGG3_0678330	CM044619:10,693,187..10,694,653(+)	Initiator binding domain-containing protein [Source:UniProtKB/TrEMBL;Acc:A2DHD9]	-1.37824	0.0386061
TVAGG3_0631100	CM044619:3,010,909..3,015,303(+)	transmembrane protein TMEM238 family	-1.01425	0.0386629
TVAGG3_0363460	CM044621:19,080,263..19,086,238(-)	speract/scavenger receptor domain-containing protein family	-1.21707	0.0387195
TVAGG3_0278730	CM044621:4,651,596..4,653,899(-)	unspecified product	-1.42496	0.0387752
TVAGG3_1050780	CM044617:25,870,400..25,887,916(+)	KREV interaction trapped 1-related family	-1.01584	0.038778
TVAGG3_0322640	CM044621:12,262,383..12,263,210(+)	tRNA thio-modification	-1.15349	0.0389197
TVAGG3_1014350	CM044617:19,520,081..19,520,650(-)	IQ calmodulin-binding motif family protein [Source:UniProtKB/TrEMBL;Acc:A2EKX6]	-1.16493	0.0390468
TVAGG3_1021530	CM044617:20,725,699..20,728,734(-)	nuclear-transcribed mRNA catabolic process, deadenylation-dependent decay	-1.14869	0.0390725
TVAGG3_0989860	CM044617:15,136,812..15,138,272(+)	protein ubiquitination	-1.18976	0.0391307
TVAGG3_0160540	CM044620:24,530,532..24,531,462(-)	regulation of protein catabolic process	-3.96354	0.0393618
TVAGG3_0515340	CM044618:9,642,319..9,643,485(+)	U4 snRNA binding	-1.12876	0.0394515
TVAGG3_0204900	CM044620:31,933,697..31,934,545(+)	FK506 binding	-1.12734	0.0395198
TVAGG3_0978470	CM044617:13,090,687..13,093,002(+)	unspecified product	-1.06935	0.0395713
TVAGG3_0690000	CM044619:12,603,283..12,603,822(-)	Ankyrin repeat family	-2.563	0.0396472
TVAGG3_0214540	CM044620:33,420,334..33,421,614(+)	lectin leg-like domain-containing protein	-1.16022	0.0398937
TVAGG3_0946580	CM044617:7,513,939..7,514,418(+)	unspecified product	-1.11517	0.0402949
TVAGG3_1014470	CM044617:19,541,161..19,543,272(+)	TPR-like family	-1.02851	0.0404981
TVAGG3_0079260	CM044620:12,659,517..12,662,189(-)	armadillo (ARM) repeat-containing protein family	-1.07918	0.0405504
TVAGG3_0753330	CM044619:23,887,441..23,888,169(-)	bifunctional inhibitor/lipid-transfer protein/seed storage 2s albumin superfamily protein family	-1.50998	0.040644
TVAGG3_0971580	CM044617:11,920,875..11,923,838(+)	importin beta family	-1.00663	0.0408729
TVAGG3_0265830	CM044621:2,338,616..2,339,512(-)	chondroitin AC/alginate lyase family protein family	-1.68833	0.0411688
TVAGG3_0043340	CM044620:6,737,755..6,739,011(-)	unspecified product	-3.15433	0.041345
TVAGG3_0838130	CM044622:10,129,846..10,130,802(+)	unspecified product	-4.64393	0.0413693
TVAGG3_0756800	CM044619:24,469,645..24,478,260(-)	cilia- and flagella-associated protein 47 family	-1.16248	0.0414464
TVAGG3_0047230	CM044620:7,392,987..7,394,288(+)	armadillo (ARM) repeat-containing protein family	-1.44683	0.0415774
TVAGG3_0980970	CM044617:13,584,710..13,586,086(+)	unspecified product	-2.02178	0.041617
TVAGG3_0558700	CM044618:16,985,884..16,988,724(-)	cilia- and flagella-associated protein 69 family	-1.03933	0.0416347
TVAGG3_0991860	CM044617:15,527,460..15,527,963(-)	hydroxypyruvate reductase protein	-1.73462	0.0416892
TVAGG3_0980410	CM044617:13,464,680..13,465,741(+)	STKc CDK like domain-containing protein	-1.43134	0.0417047
TVAGG3_0123450	CM044620:18,708,935..18,710,473(+)	pseudouridine synthase protein	-1.07408	0.041771
TVAGG3_0954300	CM044617:8,817,626..8,820,004(-)	eukaryotic translation initiation factor 3 subunit EIF-3 family	-1.20506	0.0418008
TVAGG3_0507720	CM044618:8,394,900..8,396,501(+)	leucine-rich repeat protein family	-1.13946	0.0418084
TVAGG3_1002950	CM044617:17,600,054..17,601,076(+)	STKc CK2 alpha domain-containing protein	-1.03859	0.0419267
TVAGG3_0894100	CM044622:19,524,864..19,526,090(-)	unspecified product	-1.45616	0.042057
TVAGG3_0247520	CM044620:39,031,888..39,032,226(+)	unspecified product	-1.8169	0.0421595
TVAGG3_0136770	CM044620:20,639,134..20,639,883(-)	DDE endonuclease family	-1.03596	0.0422863
TVAGG3_1011260	CM044617:19,034,624..19,036,204(-)	meiotic spindle elongation	-1.02424	0.0422928
TVAGG3_0217530	CM044620:33,892,671..33,893,897(-)	Transmembrane 9 superfamily member [Source:UniProtKB/TrEMBL;Acc:A2EL70]	-1.1263	0.0423184
TVAGG3_0579820	CM044618:20,621,469..20,622,926(+)	CAAX prenyl protease 1 family	-1.29031	0.0423638
TVAGG3_0951080	CM044617:8,258,904..8,260,091(-)	mRNA 3'-end processing	-1.0142	0.0424214
TVAGG3_0363130	CM044621:19,016,057..19,017,232(+)	spectrin binding	-1.20857	0.0424482
TVAGG3_0221160	CM044620:34,605,922..34,607,109(-)	glycerate kinase family	-1.02499	0.0425102
TVAGG3_0550880	CM044618:15,586,033..15,589,053(-)	E3 ubiquitin-protein ligase trip12 family	-1.01514	0.0426591
TVAGG3_0956290	CM044617:9,179,807..9,183,079(+)	RmlC-like cupins family	-1.15232	0.0427638
TVAGG3_0967340	CM044617:11,095,469..11,098,132(+)	peptidase S8 family	-1.08993	0.042976
TVAGG3_0000850	CM044620:171,378..171,971(+)	Initiator binding domain-containing protein [Source:UniProtKB/TrEMBL;Acc:A2E9E5]	-1.02882	0.0432275
TVAGG3_0883160	CM044622:17,516,762..17,519,830(-)	pecanex family	-1.02048	0.0434603
TVAGG3_0602780	CM044618:24,524,439..24,525,233(+)	Initiator binding domain-containing protein [Source:UniProtKB/TrEMBL;Acc:A2DIM1]	-2.85049	0.0434953
TVAGG3_0376600	CM044621:21,196,441..21,197,283(+)	RNA binding	-1.14018	0.0435021
TVAGG3_0309520	CM044621:9,964,805..9,965,476(+)	RNA polymerase II transcription regulator recruiting protein	-1.39446	0.0435074
TVAGG3_0858660	CM044622:13,372,094..13,372,474(+)	B box-type domain-containing protein [Source:UniProtKB/TrEMBL;Acc:A2EI84]	-1.22783	0.0436134
TVAGG3_0303090	CM044621:8,912,442..8,914,829(+)	WD40 repeat-like family	-1.20933	0.0437828
TVAGG3_0381040	CM044621:21,979,448..21,983,203(+)	ribonuclease inhibitor domain-containing protein	-1.18347	0.0438742
TVAGG3_0556370	CM044618:16,610,614..16,610,958(+)	unspecified product	-1.11196	0.0439124
TVAGG3_0475980	CM044618:3,027,048..3,028,124(+)	L domain-like family	-1.14779	0.0440811
TVAGG3_0653690	CM044619:6,595,193..6,597,406(-)	200 kDa antigen p200, putative [Source:UniProtKB/TrEMBL;Acc:A2EXS4]	-1.02885	0.0444222
TVAGG3_0266500	CM044621:2,475,836..2,476,232(-)	unspecified product	-1.66191	0.0448907
TVAGG3_0516170	CM044618:9,782,845..9,784,527(+)	secretion of lysosomal enzymes	-1.10165	0.0449448
TVAGG3_0159360	CM044620:24,342,593..24,343,711(-)	unspecified product	-4.6163	0.0449538
TVAGG3_0306070	CM044621:9,406,775..9,407,158(-)	UBA-like family	-4.6163	0.0449538
TVAGG3_0812450	CM044622:5,846,243..5,846,740(-)	RNA polymerase II transcription regulator recruiting protein	-1.58065	0.0450193
TVAGG3_0174670	CM044620:26,783,508..26,783,813(+)	unspecified product	-1.37887	0.045082
TVAGG3_0217130	CM044620:33,814,731..33,817,202(-)	protein kinase protein	-1.17462	0.0451152
TVAGG3_0262980	CM044621:1,784,216..1,784,983(+)	RNA polymerase II transcription regulator recruiting protein	-1.13631	0.0452677
TVAGG3_0561100	CM044618:17,375,762..17,376,583(+)	mRNA splicing, via spliceosome	-1.0454	0.0452678
TVAGG3_0499200	CM044618:6,865,167..6,867,008(+)	protein polyglycylation	-1.32753	0.04543
TVAGG3_0971560	CM044617:11,918,257..11,919,396(+)	prolactin regulatory element binding protein family	-1.0113	0.0455442
TVAGG3_0415880	CM044621:27,942,441..27,944,339(-)	RING finger protein-related family	-1.1808	0.0456053
TVAGG3_1022290	CM044617:20,865,708..20,867,054(-)	protein serine/threonine kinase protein	-1.63289	0.0457693
TVAGG3_0222530	CM044620:34,839,389..34,851,430(-)	dynein light chain binding	-1.13953	0.0458872
TVAGG3_0615080	CM044619:573,744..578,108(+)	tyrosine-protein phosphatase family	-1.16398	0.0459451
TVAGG3_0084020	CM044620:13,335,846..13,338,230(+)	spectrin binding	-1.26588	0.0460327
TVAGG3_0508850	CM044618:8,637,511..8,638,182(-)	Initiator binding domain-containing protein [Source:UniProtKB/TrEMBL;Acc:A2DB91]	-1.40351	0.0464351
TVAGG3_0106870	CM044620:16,615,616..16,616,344(+)	acetylation-dependent protein binding	-1.94705	0.0467139
TVAGG3_0283830	CM044621:5,597,397..5,597,972(-)	aminoacyl-tRNA hydrolase protein	-1.09077	0.0469321
TVAGG3_0611620	CM044618:26,013,508..26,015,454(+)	unspecified product	-1.19574	0.0469782
TVAGG3_0342900	CM044621:15,665,333..15,667,576(+)	unspecified product	-1.39283	0.0470049
TVAGG3_0238710	CM044620:37,474,220..37,475,917(-)	Bardet-biedl syndrome protein 1 family	-1.12633	0.0472265
TVAGG3_0037100	CM044620:5,780,197..5,781,588(-)	unspecified product	-1.64252	0.0472419
TVAGG3_0179490	CM044620:27,610,398..27,611,867(-)	helicase protein	-2.37172	0.0472668
TVAGG3_0910750	CM044617:1,772,791..1,773,399(-)	unspecified product	-1.25464	0.0473991
TVAGG3_0630870	CM044619:2,971,224..2,972,564(-)	VPS9 domain-containing protein [Source:UniProtKB/TrEMBL;Acc:A2DV70]	-1.07187	0.047407
TVAGG3_0319580	CM044621:11,713,415..11,715,778(+)	TRP C-terminal domain-containing protein [Source:UniProtKB/TrEMBL;Acc:A2E1G7]	-1.33155	0.0475643
TVAGG3_0059090	CM044620:9,450,005..9,453,178(+)	unspecified product	-1.2789	0.0477028
TVAGG3_0540890	CM044618:13,793,614..13,795,287(+)	unspecified product	-1.51792	0.0477233
TVAGG3_0630960	CM044619:2,984,790..2,988,218(-)	cyclic nucleotide phosphodiesterase family	-1.04931	0.0481182
TVAGG3_0199910	CM044620:31,065,601..31,067,457(+)	chondroitin AC/alginate lyase family protein family	-1.00317	0.0481568
TVAGG3_0847870	CM044622:11,645,193..11,646,437(+)	Intimal thickness related receptor IRP domain-containing protein [Source:UniProtKB/TrEMBL;Acc:A2E310]	-1.14528	0.0482424
TVAGG3_0175450	CM044620:26,923,627..26,925,633(-)	unspecified product	-1.03512	0.0483045
TVAGG3_0017520	CM044620:2,849,683..2,851,626(+)	ATPase activity, coupled to transmembrane movement of substances	-1.0596	0.0484087
TVAGG3_1018750	CM044617:20,318,781..20,319,989(+)	unspecified product	-1.04202	0.0484257
TVAGG3_1022270	CM044617:20,863,526..20,863,783(+)	DNA-directed 5'-3' RNA polymerase protein	-1.09716	0.04847
TVAGG3_0585160	CM044618:21,510,508..21,513,009(-)	KPL2-related family	-1.29522	0.0484943
TVAGG3_0588360	CM044618:22,034,165..22,035,208(-)	tetratricopeptide repeat domain domain-containing protein	-1.07251	0.0485037
TVAGG3_0307700	CM044621:9,656,260..9,657,444(-)	unspecified product	-1.03384	0.0485386
TVAGG3_0492990	CM044618:5,778,618..5,779,013(-)	unspecified product	-1.1296	0.048649
TVAGG3_0421560	CM044621:28,844,876..28,845,490(-)	unspecified product	-1.24638	0.0487128
TVAGG3_0380960	CM044621:21,958,664..21,960,457(-)	unspecified product	-1.27155	0.0487351
TVAGG3_0536820	CM044618:13,051,914..13,052,750(-)	PIH1 CS-like domain family	-1.00237	0.0488372
TVAGG3_0536770	CM044618:13,042,754..13,043,947(-)	queuine tRNA-ribosyltransferase catalytic subunit 1 family	-1.02587	0.0488665
TVAGG3_0535050	CM044618:12,786,745..12,787,737(+)	WD repeat-containing protein 82 family	-1.29474	0.0490203
TVAGG3_0281850	CM044621:5,228,691..5,229,350(-)	unspecified product	-1.05187	0.049155
TVAGG3_0991910	CM044617:15,535,397..15,538,150(-)	cilia- and flagella-associated protein 58-related family	-1.09292	0.0491562
TVAGG3_0535260	CM044618:12,828,509..12,830,797(-)	NO mechanoreceptor potential C, isoform D-related family	-1.48833	0.0493518
TVAGG3_0931330	CM044617:4,972,617..4,975,319(+)	proprotein convertase subtilisin/kexin-related family	-1.1557	0.0497734
TVAGG3_1008180	CM044617:18,531,740..18,532,039(-)	unspecified product	-1.25218	0.0498625
