# Supplementary material for: Influence of DNA methylation and chromatin accessibility on regulation of gene expression during Trichomonas vaginalis-host cell interaction
Source: mBio. 2025 Dec 3;17(1):e03175-25. doi: 10.1128/mbio.03175-25 (PMC12802312; doi:10.1128/mbio.03175-25)
Supplement: Table S2 — m6A MedIP-seq peaks. [file mbio.03175-25-s0004.xlsx]

## Sheet: Non-exposed
Supplementary Table 2. m6A MedIPseq peaks
Chr	Start	End	PeakID	Peak Score	Annotation	GeneID
AAHC02000010	5783	6283	B7med_1	124.966	Intergenic
AAHC02000012	18918	19418	B7med_2	18.8046	Intergenic
AAHC02000014	20416	20916	B7med_3	128.04	Intergenic
AAHC02000037	66006	66506	B7med_4	28.9703	Intergenic
AAHC02000037	92469	92969	B7med_5	13.834	Intergenic
AAHC02000045	21189	21689	B7med_6	161.666	Intergenic
AAHC02000045	77924	78424	B7med_7	12.419	Intergenic
AAHC02000052	3485	3985	B7med_8	13.834	exon	TVAGG3_1066260
AAHC02000052	5960	6460	B7med_9	116.62	Intergenic
AAHC02000057	13444	13944	B7med_10	63.2811	Intergenic
AAHC02000079	16190	16690	B7med_11	35.2675	Intergenic
AAHC02000079	17669	18169	B7med_12	136.454	Intergenic
AAHC02000079	18514	19014	B7med_13	35.2675	Intergenic
AAHC02000079	46083	46583	B7med_14	25.7513	Intergenic
AAHC02000079	47576	48076	B7med_15	18.3839	Intergenic
AAHC02000079	48437	48937	B7med_16	61.0982	Intergenic
AAHC02000080	23758	24258	B7med_17	17.353	Intergenic
AAHC02000080	25693	26193	B7med_18	171.596	Intergenic
AAHC02000080	44371	44871	B7med_19	112.246	Intergenic
AAHC02000087	6455	6955	B7med_20	241.727	Intergenic
AAHC02000087	35419	35919	B7med_21	29.0155	Intergenic
AAHC02000087	37764	38264	B7med_22	27.5861	Intergenic
AAHC02000087	39465	39965	B7med_23	14.06	Intergenic
AAHC02000087	41431	41931	B7med_24	83.9503	Intergenic
AAHC02000087	42747	43247	B7med_25	8.515	exon	TVAGG3_1069570
AAHC02000087	74286	74786	B7med_26	9.79637	exon	TVAGG3_1069860
AAHC02000087	79825	80325	B7med_27	17.1752	exon	TVAGG3_1069880
AAHC02000087	83860	84360	B7med_28	12.5807	Intergenic
AAHC02000087	85150	85650	B7med_29	44.1432	Intergenic
AAHC02000087	87449	87949	B7med_30	18.3839	Intergenic
AAHC02000087	90194	90694	B7med_31	61.9079	Intergenic
AAHC02000087	107577	108077	B7med_32	52.9404	Intergenic
AAHC02000087	114839	115339	B7med_33	43.3289	Intergenic
AAHC02000087	131650	132150	B7med_34	35.2675	promoter-TSS	TVAGG3_1070090
AAHC02000087	134815	135315	B7med_35	94.5148	promoter-TSS	TVAGG3_1070120
AAHC02000087	135718	136218	B7med_36	99.1402	Intergenic
AAHC02000087	157365	157865	B7med_37	57.121	Intergenic
AAHC02000087	159637	160137	B7med_38	72.201	Intergenic
AAHC02000087	160640	161140	B7med_39	56.8999	Intergenic
AAHC02000087	212185	212685	B7med_40	185.412	Intergenic
AAHC02000087	213733	214233	B7med_41	101.487	Intergenic
AAHC02000087	234070	234570	B7med_42	92.3117	Intergenic
AAHC02000087	241775	242275	B7med_43	14.06	Intergenic
AAHC02000087	242968	243468	B7med_44	139.809	Intergenic
AAHC02000087	263947	264447	B7med_45	23.1873	Intergenic
AAHC02000087	273163	273663	B7med_46	280.811	Intergenic
AAHC02000087	276110	276610	B7med_47	36.1527	Intergenic
AAHC02000087	278348	278848	B7med_48	12.419	exon	TVAGG3_1071150
AAHC02000087	280705	281205	B7med_49	325.75	exon	TVAGG3_1071150
AAHC02000087	294528	295028	B7med_50	87.7545	Intergenic
AAHC02000087	320091	320591	B7med_51	104.65	exon	TVAGG3_1071420
AAHC02000087	323322	323822	B7med_52	181.709	Intergenic
AAHC02000087	324713	325213	B7med_53	11.1587	Intergenic
AAHC02000087	328129	328629	B7med_54	21.644	exon	TVAGG3_1071460
AAHC02000087	330125	330625	B7med_55	16.8193	exon	TVAGG3_1071480
AAHC02000087	331804	332304	B7med_56	97.13	Intergenic
AAHC02000087	356841	357341	B7med_57	12.419	Intergenic
AAHC02000088	28359	28859	B7med_58	425.677	Intergenic
AAHC02000088	34342	34842	B7med_59	487.881	Intergenic
AAHC02000088	39364	39864	B7med_60	489.137	Intergenic
AAHC02000088	44743	45243	B7med_61	280.052	Intergenic
AAHC02000088	50458	50958	B7med_62	452.622	Intergenic
AAHC02000088	56138	56638	B7med_63	294.637	Intergenic
AAHC02000088	61021	61521	B7med_64	507.113	Intergenic
AAHC02000088	66396	66896	B7med_65	142.127	Intergenic
AAHC02000088	73014	73514	B7med_66	111.808	Intergenic
AAHC02000088	74776	75276	B7med_67	544.743	Intergenic
AAHC02000088	80916	81416	B7med_68	551.743	Intergenic
AAHC02000088	88323	88823	B7med_69	502.154	Intergenic
AAHC02000088	93864	94364	B7med_70	410.351	Intergenic
AAHC02000088	99520	100020	B7med_71	52.5298	Intergenic
AAHC02000092	9492	9992	B7med_72	33.9524	Intergenic
AAHC02000099	22766	23266	B7med_73	250.464	Intergenic
AAHC02000109	224	724	B7med_74	491.041	Intergenic
AAHC02000109	4440	4940	B7med_75	295.908	Intergenic
AAHC02000109	10140	10640	B7med_76	522.281	Intergenic
AAHC02000111	6378	6878	B7med_77	305.024	Intergenic
AAHC02000112	17930	18430	B7med_78	35.0193	Intergenic
AAHC02000114	50150	50650	B7med_79	15.3014	exon	TVAGG3_1074720
AAHC02000114	69299	69799	B7med_80	43.9176	exon	TVAGG3_1074850
AAHC02000114	73364	73864	B7med_81	12.8503	promoter-TSS	TVAGG3_1074880
AAHC02000114	75720	76220	B7med_82	14.06	Intergenic
AAHC02000114	82549	83049	B7med_83	23.9548	Intergenic
AAHC02000114	86625	87125	B7med_84	45.5666	Intergenic
AAHC02000114	92598	93098	B7med_85	25.064	TTS	TVAGG3_1074960
AAHC02000114	124173	124673	B7med_86	8.515	exon	TVAGG3_1075140
AAHC02000114	140635	141135	B7med_87	97.9256	Intergenic
AAHC02000114	141864	142364	B7med_88	9.75659	Intergenic
AAHC02000114	142374	142874	B7med_89	21.644	Intergenic
AAHC02000114	143629	144129	B7med_90	12.419	Intergenic
AAHC02000114	146495	146995	B7med_91	26.8298	Intergenic
AAHC02000114	150935	151435	B7med_92	27.5607	Intergenic
AAHC02000114	157673	158173	B7med_93	15.3014	exon	TVAGG3_1075260
AAHC02000114	159341	159841	B7med_94	8.515	exon	TVAGG3_1075270
AAHC02000114	163803	164303	B7med_95	85.1719	Intergenic
AAHC02000114	164972	165472	B7med_96	94.325	Intergenic
AAHC02000114	174737	175237	B7med_97	18.8046	promoter-TSS	TVAGG3_1075320
AAHC02000114	176533	177033	B7med_98	49.927	Intergenic
AAHC02000114	211634	212134	B7med_99	18.8046	exon	TVAGG3_1075500
AAHC02000114	213938	214438	B7med_100	11.1587	promoter-TSS	TVAGG3_1075510
AAHC02000114	216210	216710	B7med_101	12.419	Intergenic
AAHC02000114	216983	217483	B7med_102	8.515	Intergenic
AAHC02000114	218521	219021	B7med_103	56.8888	Intergenic
AAHC02000114	225419	225919	B7med_104	26.8298	exon	TVAGG3_1075560
AAHC02000114	227725	228225	B7med_105	14.06	TTS	TVAGG3_1075570
AAHC02000114	237685	238185	B7med_106	21.644	exon	TVAGG3_1075620
AAHC02000114	241690	242190	B7med_107	25.7513	Intergenic
AAHC02000114	242618	243118	B7med_108	32.3321	Intergenic
AAHC02000114	249816	250316	B7med_109	21.644	promoter-TSS	TVAGG3_1075680
AAHC02000114	259501	260001	B7med_110	15.911	Intergenic
AAHC02000114	260274	260774	B7med_111	22.0015	Intergenic
AAHC02000127	48115	48615	B7med_112	33.0367	Intergenic
AAHC02000128	17536	18036	B7med_113	8.515	Intergenic
AAHC02000128	19630	20130	B7med_114	15.3014	promoter-TSS	TVAGG3_1077350
AAHC02000128	21341	21841	B7med_115	8.515	promoter-TSS	TVAGG3_1077370
AAHC02000128	21953	22453	B7med_116	12.419	exon	TVAGG3_1077370
AAHC02000128	23041	23541	B7med_117	7.33587	exon	TVAGG3_1077370
AAHC02000128	25752	26252	B7med_118	14.06	promoter-TSS	TVAGG3_1077380
AAHC02000128	27000	27500	B7med_119	27.5861	TTS	TVAGG3_1077380
AAHC02000128	35846	36346	B7med_120	12.5807	TTS	TVAGG3_1077430
AAHC02000128	37807	38307	B7med_121	12.419	Intergenic
AAHC02000128	43732	44232	B7med_122	12.419	exon	TVAGG3_1077470
AAHC02000128	45058	45558	B7med_123	11.0592	exon	TVAGG3_1077470
AAHC02000128	58216	58716	B7med_124	106.815	Intergenic
AAHC02000128	59363	59863	B7med_125	41.5953	Intergenic
AAHC02000128	73174	73674	B7med_126	100.433	Intergenic
AAHC02000128	75857	76357	B7med_127	54.0422	Intergenic
AAHC02000128	79269	79769	B7med_128	20.479	Intergenic
AAHC02000128	84399	84899	B7med_129	45.5666	promoter-TSS	TVAGG3_1077610
AAHC02000128	87312	87812	B7med_130	9.75659	Intergenic
AAHC02000128	91182	91682	B7med_131	23.3346	exon	TVAGG3_1077630
AAHC02000128	95344	95844	B7med_132	172.302	Intergenic
AAHC02000128	96248	96748	B7med_133	15.3014	Intergenic
AAHC02000128	101744	102244	B7med_134	18.3839	TTS	TVAGG3_1077750
AAHC02000128	107898	108398	B7med_135	33.2981	Intergenic
AAHC02000128	112564	113064	B7med_136	27.4676	promoter-TSS	TVAGG3_1077790
AAHC02000128	113990	114490	B7med_137	33.4293	Intergenic
AAHC02000128	140177	140677	B7med_138	68.271	Intergenic
AAHC02000128	143232	143732	B7med_139	44.1432	Intergenic
AAHC02000128	169010	169510	B7med_140	15.5775	Intergenic
AAHC02000128	170362	170862	B7med_141	11.1587	TTS	TVAGG3_1078220
AAHC02000128	177061	177561	B7med_142	16.8193	exon	TVAGG3_1078260
AAHC02000128	179799	180299	B7med_143	9.79637	exon	TVAGG3_1078280
AAHC02000128	184004	184504	B7med_144	56.5406	Intergenic
AAHC02000128	185935	186435	B7med_145	18.8046	Intergenic
AAHC02000128	189389	189889	B7med_146	42.6898	Intergenic
AAHC02000128	194679	195179	B7med_147	108.946	Intergenic
AAHC02000128	197119	197619	B7med_148	15.593	exon	TVAGG3_1078400
AAHC02000128	200848	201348	B7med_149	126.581	Intergenic
AAHC02000128	211761	212261	B7med_150	39.5257	Intergenic
AAHC02000148	8595	9095	B7med_151	49.1746	TTS	TVAGG3_1080510
AAHC02000154	10242	10742	B7med_152	58.922	Intergenic
AAHC02000156	7113	7613	B7med_153	31.3601	Intergenic
AAHC02000156	10114	10614	B7med_154	74.7896	Intergenic
AAHC02000156	12382	12882	B7med_155	151	Intergenic
AAHC02000156	17339	17839	B7med_156	33.2981	Intergenic
AAHC02000156	67262	67762	B7med_157	65.9565	Intergenic
AAHC02000156	71117	71617	B7med_158	40.0954	Intergenic
AAHC02000156	72484	72984	B7med_159	14.1606	Intergenic
AAHC02000156	73963	74463	B7med_160	42.1042	Intergenic
AAHC02000156	77654	78154	B7med_161	28.63	Intergenic
AAHC02000156	110442	110942	B7med_162	17.1752	Intergenic
AAHC02000156	115824	116324	B7med_163	58.8078	Intergenic
AAHC02000156	122749	123249	B7med_164	35.2675	Intergenic
AAHC02000156	126683	127183	B7med_165	185.412	Intergenic
AAHC02000156	132889	133389	B7med_166	56.5406	Intergenic
AAHC02000156	134125	134625	B7med_167	38.4581	Intergenic
AAHC02000156	143531	144031	B7med_168	41.6796	Intergenic
AAHC02000156	145458	145958	B7med_169	19.4344	Intergenic
AAHC02000156	146960	147460	B7med_170	130.644	Intergenic
AAHC02000156	151428	151928	B7med_171	27.5861	Intergenic
AAHC02000156	171883	172383	B7med_172	66.0023	Intergenic
AAHC02000156	201543	202043	B7med_173	48.2959	Intergenic
AAHC02000156	203057	203557	B7med_174	26.8298	Intergenic
AAHC02000156	213108	213608	B7med_175	54.1169	Intergenic
AAHC02000156	217438	217938	B7med_176	10.2569	Intergenic
AAHC02000162	27146	27646	B7med_177	58.1763	TTS	TVAGG3_1083350
AAHC02000162	30791	31291	B7med_178	23.8752	Intergenic
AAHC02000162	57032	57532	B7med_179	113.411	Intergenic
AAHC02000163	2985	3485	B7med_180	212.524	Intergenic
AAHC02000164	10223	10723	B7med_181	347.669	Intergenic
AAHC02000164	10928	11428	B7med_182	32.0058	exon	TVAGG3_1083810
AAHC02000164	29769	30269	B7med_183	62.4986	Intergenic
AAHC02000164	30773	31273	B7med_184	147.102	Intergenic
AAHC02000164	39081	39581	B7med_185	92.9181	Intergenic
AAHC02000164	100388	100888	B7med_186	53.877	Intergenic
AAHC02000164	125160	125660	B7med_187	86.4047	Intergenic
AAHC02000164	153418	153918	B7med_188	68.1029	Intergenic
AAHC02000170	72996	73496	B7med_189	7.98869	Intergenic
AAHC02000170	89233	89733	B7med_190	73.5861	Intergenic
AAHC02000170	139961	140461	B7med_191	15.593	Intergenic
AAHC02000170	166648	167148	B7med_192	42.531	Intergenic
AAHC02000170	167436	167936	B7med_193	64.3152	Intergenic
AAHC02000172	13972	14472	B7med_194	34.0145	Intergenic
AAHC02000172	41331	41831	B7med_195	10.5179	Intergenic
AAHC02000172	61775	62275	B7med_196	86.7806	Intergenic
AAHC02000172	63058	63558	B7med_197	54.5666	Intergenic
AAHC02000172	81305	81805	B7med_198	22.6245	Intergenic
AAHC02000172	84979	85479	B7med_199	144.045	Intergenic
AAHC02000172	99470	99970	B7med_200	82.0203	Intergenic
AAHC02000172	100774	101274	B7med_201	17.1752	exon	TVAGG3_1087120
AAHC02000172	108598	109098	B7med_202	12.419	exon	TVAGG3_1087130
AAHC02000172	109904	110404	B7med_203	19.992	TTS	TVAGG3_1087140
AAHC02000172	122061	122561	B7med_204	9.75659	promoter-TSS	TVAGG3_1087150
AAHC02000172	123339	123839	B7med_205	35.8889	Intergenic
AAHC02000172	125239	125739	B7med_206	73.1107	Intergenic
AAHC02000172	258659	259159	B7med_207	9.33018	Intergenic
AAHC02000172	273246	273746	B7med_208	26.8298	TTS	TVAGG3_1088330
AAHC02000172	300780	301280	B7med_209	198.65	promoter-TSS	TVAGG3_1088550
AAHC02000172	303355	303855	B7med_210	81.7965	Intergenic
AAHC02000179	536	1036	B7med_211	79.4055	Intergenic
AAHC02000186	11733	12233	B7med_212	17.1752	exon	TVAGG3_1089990
AAHC02000186	16117	16617	B7med_213	17.1752	Intergenic
AAHC02000186	17535	18035	B7med_214	295.512	Intergenic
AAHC02000186	22551	23051	B7med_215	20.479	TTS	TVAGG3_1090020
AAHC02000186	29425	29925	B7med_216	79.4647	Intergenic
AAHC02000186	30562	31062	B7med_217	160.839	Intergenic
AAHC02000186	37596	38096	B7med_218	79.6925	Intergenic
AAHC02000186	43424	43924	B7med_219	388.196	Intergenic
AAHC02000186	53175	53675	B7med_220	9.79637	exon	TVAGG3_1090190
AAHC02000186	57125	57625	B7med_221	82.6756	promoter-TSS	TVAGG3_1090220
AAHC02000186	64659	65159	B7med_222	27.5861	Intergenic
AAHC02000186	67879	68379	B7med_223	25.064	Intergenic
AAHC02000186	74496	74996	B7med_224	13.834	exon	TVAGG3_1090280
AAHC02000186	78023	78523	B7med_225	22.1957	promoter-TSS	TVAGG3_1090300
AAHC02000186	80807	81307	B7med_226	147.143	Intergenic
AAHC02000186	85998	86498	B7med_227	350.531	Intergenic
AAHC02000186	131187	131687	B7med_228	45.5666	Intergenic
AAHC02000186	132264	132764	B7med_229	12.5807	exon	TVAGG3_1090790
AAHC02000186	134261	134761	B7med_230	26.8298	Intergenic
AAHC02000186	136388	136888	B7med_231	46.2074	Intergenic
AAHC02000186	138223	138723	B7med_232	61.0982	Intergenic
AAHC02000186	144842	145342	B7med_233	40.0954	TTS	TVAGG3_1090830
AAHC02000186	148642	149142	B7med_234	77.739	Intergenic
AAHC02000186	168455	168955	B7med_235	21.644	TTS	TVAGG3_1090970
AAHC02000186	172953	173453	B7med_236	9.61778	Intergenic
AAHC02000186	185442	185942	B7med_237	164.917	promoter-TSS	TVAGG3_1091060
AAHC02000186	188925	189425	B7med_238	16.8193	Intergenic
AAHC02000186	200295	200795	B7med_239	132.997	Intergenic
AAHC02000186	201764	202264	B7med_240	63.4098	Intergenic
AAHC02000186	207568	208068	B7med_241	122.021	Intergenic
AAHC02000197	4124	4624	B7med_242	46.4595	Intergenic
AAHC02000197	7507	8007	B7med_243	97.9256	Intergenic
AAHC02000199	42550	43050	B7med_244	61.0982	TTS	TVAGG3_1092980
AAHC02000201	9290	9790	B7med_245	408.392	Intergenic
AAHC02000207	6839	7339	B7med_246	263.627	Intergenic
AAHC02000209	12921	13421	B7med_247	16.8101	Intergenic
AAHC02000209	49779	50279	B7med_248	54.2958	Intergenic
AAHC02000209	51225	51725	B7med_249	48.2959	exon	TVAGG3_1094400
AAHC02000210	27581	28081	B7med_250	14.06	TTS	TVAGG3_1094880
AAHC02000210	30947	31447	B7med_251	141.447	Intergenic
CM044617	2385	2885	B7med_252	33.2981	exon	TVAGG3_0898610
CM044617	32347	32847	B7med_253	177.522	Intergenic
CM044617	58797	59297	B7med_254	273.184	Intergenic
CM044617	93710	94210	B7med_255	188.277	Intergenic
CM044617	123795	124295	B7med_256	27.529	Intergenic
CM044617	138932	139432	B7med_257	27.5357	Intergenic
CM044617	140457	140957	B7med_258	20.479	exon	TVAGG3_0899680
CM044617	141078	141578	B7med_259	21.644	Intergenic
CM044617	144968	145468	B7med_260	141.478	Intergenic
CM044617	159626	160126	B7med_261	16.8193	TTS	TVAGG3_0899820
CM044617	161667	162167	B7med_262	15.3014	exon	TVAGG3_0899840
CM044617	165779	166279	B7med_263	9.04051	Intergenic
CM044617	169355	169855	B7med_264	274.741	Intergenic
CM044617	194111	194611	B7med_265	36.774	Intergenic
CM044617	195838	196338	B7med_266	28.2467	exon	TVAGG3_0900040
CM044617	198082	198582	B7med_267	13.834	promoter-TSS	TVAGG3_0900050
CM044617	204069	204569	B7med_268	66.9689	Intergenic
CM044617	236112	236612	B7med_269	25.7891	Intergenic
CM044617	244244	244744	B7med_270	15.9762	promoter-TSS	TVAGG3_0900450
CM044617	268991	269491	B7med_271	23.3346	exon	TVAGG3_0900580
CM044617	297434	297934	B7med_272	23.3346	exon	TVAGG3_0900860
CM044617	299103	299603	B7med_273	153.873	Intergenic
CM044617	301506	302006	B7med_274	70.481	Intergenic
CM044617	303448	303948	B7med_275	21.644	exon	TVAGG3_0900870
CM044617	340601	341101	B7med_276	58.1958	Intergenic
CM044617	385011	385511	B7med_277	39.3008	Intergenic
CM044617	394961	395461	B7med_278	11.0592	exon	TVAGG3_0901520
CM044617	397749	398249	B7med_279	89.3707	Intergenic
CM044617	399219	399719	B7med_280	15.3014	exon	TVAGG3_0901560
CM044617	412127	412627	B7med_281	14.06	exon	TVAGG3_0901650
CM044617	413785	414285	B7med_282	54.2313	Intergenic
CM044617	461358	461858	B7med_283	64.4831	Intergenic
CM044617	479490	479990	B7med_284	75.8658	Intergenic
CM044617	487734	488234	B7med_285	9.79637	exon	TVAGG3_0902180
CM044617	489235	489735	B7med_286	8.515	TTS	TVAGG3_0902200
CM044617	520187	520687	B7med_287	17.1752	Intergenic
CM044617	552482	552982	B7med_288	50.3838	Intergenic
CM044617	602666	603166	B7med_289	18.8046	Intergenic
CM044617	606162	606662	B7med_290	16.8193	Intergenic
CM044617	609118	609618	B7med_291	17.1752	TTS	TVAGG3_0903260
CM044617	612416	612916	B7med_292	11.0592	exon	TVAGG3_0903270
CM044617	617523	618023	B7med_293	19.992	TTS	TVAGG3_0903300
CM044617	656587	657087	B7med_294	75.2993	Intergenic
CM044617	659765	660265	B7med_295	23.4923	Intergenic
CM044617	663929	664429	B7med_296	23.9548	Intergenic
CM044617	665048	665548	B7med_297	11.1587	exon	TVAGG3_0903650
CM044617	674177	674677	B7med_298	30.465	promoter-TSS	TVAGG3_0903680
CM044617	688553	689053	B7med_299	50.9487	Intergenic
CM044617	694301	694801	B7med_300	46.2074	Intergenic
CM044617	695547	696047	B7med_301	8.49741	promoter-TSS	TVAGG3_0903820
CM044617	698538	699038	B7med_302	11.1587	Intergenic
CM044617	711802	712302	B7med_303	12.419	promoter-TSS	TVAGG3_0903870
CM044617	714901	715401	B7med_304	16.8193	promoter-TSS	TVAGG3_0903880
CM044617	739787	740287	B7med_305	44.5151	TTS	TVAGG3_0904080
CM044617	755665	756165	B7med_306	113.793	Intergenic
CM044617	756913	757413	B7med_307	29.6395	Intergenic
CM044617	762619	763119	B7med_308	47.7115	Intergenic
CM044617	768399	768899	B7med_309	80.1984	Intergenic
CM044617	772744	773244	B7med_310	54.6779	Intergenic
CM044617	789289	789789	B7med_311	15.593	Intergenic
CM044617	793999	794499	B7med_312	12.419	exon	TVAGG3_0904360
CM044617	796849	797349	B7med_313	14.06	TTS	TVAGG3_0904370
CM044617	798491	798991	B7med_314	31.3601	Intergenic
CM044617	875906	876406	B7med_315	29.4567	exon	TVAGG3_0904970
CM044617	876742	877242	B7med_316	11.6924	Intergenic
CM044617	877715	878215	B7med_317	316.443	Intergenic
CM044617	880500	881000	B7med_318	162.554	Intergenic
CM044617	912907	913407	B7med_319	44.4975	Intergenic
CM044617	940029	940529	B7med_320	21.0065	TTS	TVAGG3_0905530
CM044617	942040	942540	B7med_321	52.5443	Intergenic
CM044617	942952	943452	B7med_322	93.3107	Intergenic
CM044617	946834	947334	B7med_323	105.784	Intergenic
CM044617	951299	951799	B7med_324	12.419	exon	TVAGG3_0905600
CM044617	959220	959720	B7med_325	20.479	Intergenic
CM044617	960290	960790	B7med_326	18.3839	exon	TVAGG3_0905630
CM044617	962705	963205	B7med_327	18.3839	exon	TVAGG3_0905640
CM044617	979863	980363	B7med_328	17.1752	TTS	TVAGG3_0905740
CM044617	1023704	1024204	B7med_329	84.8853	TTS	TVAGG3_0906020
CM044617	1029842	1030342	B7med_330	15.3014	Intergenic
CM044617	1036572	1037072	B7med_331	146.796	Intergenic
CM044617	1038331	1038831	B7med_332	117.609	Intergenic
CM044617	1043402	1043902	B7med_333	28.63	Intergenic
CM044617	1054953	1055453	B7med_334	16.8193	promoter-TSS	TVAGG3_0906220
CM044617	1056739	1057239	B7med_335	11.0592	promoter-TSS	TVAGG3_0906230
CM044617	1062848	1063348	B7med_336	68.119	exon	TVAGG3_0906270
CM044617	1079196	1079696	B7med_337	38.2474	Intergenic
CM044617	1113458	1113958	B7med_338	131.793	Intergenic
CM044617	1121488	1121988	B7med_339	12.419	exon	TVAGG3_0906560
CM044617	1124034	1124534	B7med_340	8.49741	exon	TVAGG3_0906560
CM044617	1199805	1200305	B7med_341	94.8407	Intergenic
CM044617	1224197	1224697	B7med_342	28.2951	Intergenic
CM044617	1226078	1226578	B7med_343	52.3727	promoter-TSS	TVAGG3_0907110
CM044617	1298062	1298562	B7med_344	114.494	Intergenic
CM044617	1299885	1300385	B7med_345	23.3346	TTS	TVAGG3_0907640
CM044617	1300902	1301402	B7med_346	38.1113	promoter-TSS	TVAGG3_0907640
CM044617	1308680	1309180	B7med_347	81.4145	promoter-TSS	TVAGG3_0907710
CM044617	1310916	1311416	B7med_348	7.26691	Intergenic
CM044617	1311809	1312309	B7med_349	18.3839	promoter-TSS	TVAGG3_0907720
CM044617	1316426	1316926	B7med_350	36.1527	TTS	TVAGG3_0907750
CM044617	1323853	1324353	B7med_351	15.593	exon	TVAGG3_0907780
CM044617	1324861	1325361	B7med_352	25.064	Intergenic
CM044617	1374305	1374805	B7med_353	81.5862	Intergenic
CM044617	1377522	1378022	B7med_354	12.419	exon	TVAGG3_0908260
CM044617	1378965	1379465	B7med_355	13.834	exon	TVAGG3_0908280
CM044617	1418514	1419014	B7med_356	237.36	Intergenic
CM044617	1421969	1422469	B7med_357	15.3014	exon	TVAGG3_0908560
CM044617	1426086	1426586	B7med_358	11.267	Intergenic
CM044617	1426815	1427315	B7med_359	56.6142	Intergenic
CM044617	1429276	1429776	B7med_360	34.8154	Intergenic
CM044617	1431764	1432264	B7med_361	61.2742	Intergenic
CM044617	1432575	1433075	B7med_362	21.2206	Intergenic
CM044617	1436853	1437353	B7med_363	48.979	Intergenic
CM044617	1438031	1438531	B7med_364	16.627	promoter-TSS	TVAGG3_0908610
CM044617	1459947	1460447	B7med_365	15.2849	Intergenic
CM044617	1460632	1461132	B7med_366	15.3014	Intergenic
CM044617	1462970	1463470	B7med_367	9.75659	Intergenic
CM044617	1468550	1469050	B7med_368	41.3618	Intergenic
CM044617	1484540	1485040	B7med_369	86.9969	exon	TVAGG3_0908910
CM044617	1513440	1513940	B7med_370	154.51	Intergenic
CM044617	1515534	1516034	B7med_371	13.1445	promoter-TSS	TVAGG3_0909160
CM044617	1534835	1535335	B7med_372	213.718	Intergenic
CM044617	1537258	1537758	B7med_373	155.104	Intergenic
CM044617	1538413	1538913	B7med_374	153.215	Intergenic
CM044617	1539837	1540337	B7med_375	12.419	Intergenic
CM044617	1541683	1542183	B7med_376	15.3014	exon	TVAGG3_0909270
CM044617	1547961	1548461	B7med_377	6.22222	exon	TVAGG3_0909300
CM044617	1552253	1552753	B7med_378	29.4567	Intergenic
CM044617	1553589	1554089	B7med_379	68.9971	Intergenic
CM044617	1560234	1560734	B7med_380	62.4811	exon	TVAGG3_0909350
CM044617	1577114	1577614	B7med_381	52.6286	promoter-TSS	TVAGG3_0909430
CM044617	1578319	1578819	B7med_382	105.318	Intergenic
CM044617	1579183	1579683	B7med_383	11.0592	Intergenic
CM044617	1581449	1581949	B7med_384	95.8226	Intergenic
CM044617	1583789	1584289	B7med_385	18.8046	TTS	TVAGG3_0909440
CM044617	1588511	1589011	B7med_386	31.3601	promoter-TSS	TVAGG3_0909470
CM044617	1589585	1590085	B7med_387	15.3014	exon	TVAGG3_0909470
CM044617	1640779	1641279	B7med_388	26.8169	Intergenic
CM044617	1642208	1642708	B7med_389	13.834	Intergenic
CM044617	1645546	1646046	B7med_390	11.1587	exon	TVAGG3_0909860
CM044617	1676831	1677331	B7med_391	21.644	TTS	TVAGG3_0910170
CM044617	1684818	1685318	B7med_392	15.3014	exon	TVAGG3_0910200
CM044617	1689463	1689963	B7med_393	28.63	Intergenic
CM044617	1691092	1691592	B7med_394	18.8046	exon	TVAGG3_0910260
CM044617	1692251	1692751	B7med_395	15.593	exon	TVAGG3_0910260
CM044617	1694771	1695271	B7med_396	22.1957	exon	TVAGG3_0910280
CM044617	1696259	1696759	B7med_397	9.79637	exon	TVAGG3_0910290
CM044617	1716078	1716578	B7med_398	16.8193	promoter-TSS	TVAGG3_0910380
CM044617	1721843	1722343	B7med_399	208.464	Intergenic
CM044617	1724051	1724551	B7med_400	319.6	Intergenic
CM044617	1727016	1727516	B7med_401	12.5807	exon	TVAGG3_0910430
CM044617	1734682	1735182	B7med_402	20.479	TTS	TVAGG3_0910440
CM044617	1736891	1737391	B7med_403	18.3839	exon	TVAGG3_0910460
CM044617	1766683	1767183	B7med_404	13.834	Intergenic
CM044617	1768389	1768889	B7med_405	6.22222	exon	TVAGG3_0910720
CM044617	1771136	1771636	B7med_406	25.064	exon	TVAGG3_0910740
CM044617	1774496	1774996	B7med_407	15.3014	Intergenic
CM044617	1782915	1783415	B7med_408	79.8852	Intergenic
CM044617	1791703	1792203	B7med_409	11.0592	Intergenic
CM044617	1792682	1793182	B7med_410	99.0004	Intergenic
CM044617	1822379	1822879	B7med_411	23.9548	Intergenic
CM044617	1823839	1824339	B7med_412	11.1587	Intergenic
CM044617	1827172	1827672	B7med_413	32.3321	Intergenic
CM044617	1854076	1854576	B7med_414	18.3839	exon	TVAGG3_0911270
CM044617	1855525	1856025	B7med_415	89.7046	Intergenic
CM044617	1868300	1868800	B7med_416	28.63	Intergenic
CM044617	1869955	1870455	B7med_417	113.966	Intergenic
CM044617	1890494	1890994	B7med_418	138.994	promoter-TSS	TVAGG3_0911480
CM044617	1891667	1892167	B7med_419	151.276	Intergenic
CM044617	1904553	1905053	B7med_420	66.855	Intergenic
CM044617	1920581	1921081	B7med_421	178.59	Intergenic
CM044617	1922293	1922793	B7med_422	17.9058	exon	TVAGG3_0911640
CM044617	1925491	1925991	B7med_423	114.19	promoter-TSS	TVAGG3_0911670
CM044617	1947704	1948204	B7med_424	60.3359	Intergenic
CM044617	1958772	1959272	B7med_425	15.593	Intergenic
CM044617	2010143	2010643	B7med_426	12.419	Intergenic
CM044617	2041349	2041849	B7med_427	29.2511	Intergenic
CM044617	2094496	2094996	B7med_428	198.489	Intergenic
CM044617	2111938	2112438	B7med_429	37.2688	Intergenic
CM044617	2115925	2116425	B7med_430	156.429	Intergenic
CM044617	2149000	2149500	B7med_431	13.834	exon	TVAGG3_0913400
CM044617	2152262	2152762	B7med_432	28.63	promoter-TSS	TVAGG3_0913430
CM044617	2158029	2158529	B7med_433	127.433	Intergenic
CM044617	2185323	2185823	B7med_434	16.0637	promoter-TSS	TVAGG3_0913690
CM044617	2190856	2191356	B7med_435	147.143	Intergenic
CM044617	2192169	2192669	B7med_436	38.1113	Intergenic
CM044617	2201237	2201737	B7med_437	16.8193	exon	TVAGG3_0913760
CM044617	2204509	2205009	B7med_438	28.63	Intergenic
CM044617	2206427	2206927	B7med_439	84.0425	Intergenic
CM044617	2209189	2209689	B7med_440	23.3346	TTS	TVAGG3_0913810
CM044617	2211482	2211982	B7med_441	40.0954	exon	TVAGG3_0913820
CM044617	2213381	2213881	B7med_442	12.419	exon	TVAGG3_0913820
CM044617	2214067	2214567	B7med_443	11.1587	exon	TVAGG3_0913820
CM044617	2221041	2221541	B7med_444	15.3014	exon	TVAGG3_0913850
CM044617	2225568	2226068	B7med_445	47.7115	Intergenic
CM044617	2227855	2228355	B7med_446	117.478	Intergenic
CM044617	2235093	2235593	B7med_447	13.834	exon	TVAGG3_0913890
CM044617	2238934	2239434	B7med_448	164.115	Intergenic
CM044617	2247199	2247699	B7med_449	29.4567	TTS	TVAGG3_0913930
CM044617	2251763	2252263	B7med_450	15.593	promoter-TSS	TVAGG3_0913950
CM044617	2254312	2254812	B7med_451	13.834	promoter-TSS	TVAGG3_0913970
CM044617	2261226	2261726	B7med_452	46.2074	Intergenic
CM044617	2262977	2263477	B7med_453	103.011	Intergenic
CM044617	2295636	2296136	B7med_454	9.75659	exon	TVAGG3_0914220
CM044617	2321854	2322354	B7med_455	87.7057	Intergenic
CM044617	2324715	2325215	B7med_456	124.086	Intergenic
CM044617	2332580	2333080	B7med_457	32.3321	Intergenic
CM044617	2358779	2359279	B7med_458	119.202	Intergenic
CM044617	2360651	2361151	B7med_459	44.1432	Intergenic
CM044617	2370882	2371382	B7med_460	19.992	Intergenic
CM044617	2384218	2384718	B7med_461	18.3839	exon	TVAGG3_0914700
CM044617	2453063	2453563	B7med_462	50.4087	Intergenic
CM044617	2455500	2456000	B7med_463	86.3437	Intergenic
CM044617	2458859	2459359	B7med_464	62.9363	Intergenic
CM044617	2459977	2460477	B7med_465	26.8298	Intergenic
CM044617	2487222	2487722	B7med_466	26.4814	Intergenic
CM044617	2494619	2495119	B7med_467	71.9551	Intergenic
CM044617	2547281	2547781	B7med_468	85.1719	Intergenic
CM044617	2550621	2551121	B7med_469	49.1086	Intergenic
CM044617	2551573	2552073	B7med_470	17.4129	Intergenic
CM044617	2556446	2556946	B7med_471	11.0592	promoter-TSS	TVAGG3_0916000
CM044617	2563160	2563660	B7med_472	23.9548	Intergenic
CM044617	2564445	2564945	B7med_473	45.6622	Intergenic
CM044617	2567350	2567850	B7med_474	90.0612	Intergenic
CM044617	2571358	2571858	B7med_475	12.419	TTS	TVAGG3_0916080
CM044617	2574184	2574684	B7med_476	14.06	exon	TVAGG3_0916100
CM044617	2574792	2575292	B7med_477	14.06	promoter-TSS	TVAGG3_0916100
CM044617	2581724	2582224	B7med_478	22.1957	TTS	TVAGG3_0916150
CM044617	2583395	2583895	B7med_479	9.79637	exon	TVAGG3_0916150
CM044617	2607731	2608231	B7med_480	20.479	Intergenic
CM044617	2608580	2609080	B7med_481	19.992	TTS	TVAGG3_0916290
CM044617	2613808	2614308	B7med_482	37.1321	Intergenic
CM044617	2614636	2615136	B7med_483	23.2482	exon	TVAGG3_0916320
CM044617	2632420	2632920	B7med_484	43.4494	Intergenic
CM044617	2633391	2633891	B7med_485	152.897	Intergenic
CM044617	2634706	2635206	B7med_486	23.3346	Intergenic
CM044617	2638241	2638741	B7med_487	11.0592	exon	TVAGG3_0916430
CM044617	2642577	2643077	B7med_488	18.3839	exon	TVAGG3_0916460
CM044617	2644581	2645081	B7med_489	18.3839	Intergenic
CM044617	2647555	2648055	B7med_490	76.9962	Intergenic
CM044617	2666374	2666874	B7med_491	25.7513	Intergenic
CM044617	2676955	2677455	B7med_492	7.33587	exon	TVAGG3_0916620
CM044617	2692198	2692698	B7med_493	12.5807	Intergenic
CM044617	2706454	2706954	B7med_494	21.644	Intergenic
CM044617	2730818	2731318	B7med_495	67.8518	Intergenic
CM044617	2756734	2757234	B7med_496	27.1198	Intergenic
CM044617	2761479	2761979	B7med_497	48.284	Intergenic
CM044617	2781132	2781632	B7med_498	124.445	Intergenic
CM044617	2809294	2809794	B7med_499	72.9624	Intergenic
CM044617	2810152	2810652	B7med_500	262.35	Intergenic
CM044617	2811441	2811941	B7med_501	102.36	Intergenic
CM044617	2816613	2817113	B7med_502	20.479	Intergenic
CM044617	2817562	2818062	B7med_503	19.992	exon	TVAGG3_0917420
CM044617	2826594	2827094	B7med_504	26.8298	Intergenic
CM044617	2828942	2829442	B7med_505	61.0982	Intergenic
CM044617	2829690	2830190	B7med_506	77.739	Intergenic
CM044617	2831344	2831844	B7med_507	23.3346	exon	TVAGG3_0917460
CM044617	2833397	2833897	B7med_508	63.5662	Intergenic
CM044617	2859303	2859803	B7med_509	251.773	Intergenic
CM044617	2861149	2861649	B7med_510	68.1294	Intergenic
CM044617	2865247	2865747	B7med_511	66.802	Intergenic
CM044617	2966506	2967006	B7med_512	325.44	Intergenic
CM044617	2969681	2970181	B7med_513	19.2978	Intergenic
CM044617	3000750	3001250	B7med_514	32.9272	Intergenic
CM044617	3016300	3016800	B7med_515	27.3611	Intergenic
CM044617	3097712	3098212	B7med_516	18.3839	Intergenic
CM044617	3098941	3099441	B7med_517	23.3346	exon	TVAGG3_0919540
CM044617	3130328	3130828	B7med_518	170.454	Intergenic
CM044617	3136760	3137260	B7med_519	65.7939	Intergenic
CM044617	3201978	3202478	B7med_520	18.0197	promoter-TSS	TVAGG3_0920320
CM044617	3222037	3222537	B7med_521	23.9548	Intergenic
CM044617	3297049	3297549	B7med_522	37.1103	Intergenic
CM044617	3300103	3300603	B7med_523	67.6995	Intergenic
CM044617	3303791	3304291	B7med_524	244.801	Intergenic
CM044617	3332014	3332514	B7med_525	39.9278	promoter-TSS	TVAGG3_0921520
CM044617	3334418	3334918	B7med_526	9.79637	exon	TVAGG3_0921530
CM044617	3338594	3339094	B7med_527	33.2487	Intergenic
CM044617	3410419	3410919	B7med_528	11.1587	exon	TVAGG3_0922040
CM044617	3414111	3414611	B7med_529	72.2089	Intergenic
CM044617	3415026	3415526	B7med_530	91.6217	Intergenic
CM044617	3418933	3419433	B7med_531	25.7513	exon	TVAGG3_0922060
CM044617	3437868	3438368	B7med_532	20.7605	Intergenic
CM044617	3444256	3444756	B7med_533	18.8046	exon	TVAGG3_0922190
CM044617	3447325	3447825	B7med_534	221.736	TTS	TVAGG3_0922220
CM044617	3452191	3452691	B7med_535	41.427	TTS	TVAGG3_0922270
CM044617	3475192	3475692	B7med_536	24.4839	exon	TVAGG3_0922420
CM044617	3481344	3481844	B7med_537	36.2664	Intergenic
CM044617	3486474	3486974	B7med_538	14.06	Intergenic
CM044617	3488066	3488566	B7med_539	16.8193	exon	TVAGG3_0922540
CM044617	3546472	3546972	B7med_540	74.473	promoter-TSS	TVAGG3_0922960
CM044617	3595633	3596133	B7med_541	17.1752	promoter-TSS	TVAGG3_0923350
CM044617	3600623	3601123	B7med_542	31.3601	exon	TVAGG3_0923390
CM044617	3606280	3606780	B7med_543	16.8193	promoter-TSS	TVAGG3_0923400
CM044617	3607055	3607555	B7med_544	25.064	exon	TVAGG3_0923410
CM044617	3608648	3609148	B7med_545	19.992	promoter-TSS	TVAGG3_0923420
CM044617	3623950	3624450	B7med_546	18.8046	Intergenic
CM044617	3627058	3627558	B7med_547	9.75659	exon	TVAGG3_0923490
CM044617	3629922	3630422	B7med_548	15.593	promoter-TSS	TVAGG3_0923510
CM044617	3637667	3638167	B7med_549	12.5807	Intergenic
CM044617	3638970	3639470	B7med_550	12.419	exon	TVAGG3_0923550
CM044617	3650188	3650688	B7med_551	25.7513	Intergenic
CM044617	3651717	3652217	B7med_552	30.465	Intergenic
CM044617	3658825	3659325	B7med_553	70.4397	Intergenic
CM044617	3659610	3660110	B7med_554	27.5861	Intergenic
CM044617	3667524	3668024	B7med_555	54.6751	Intergenic
CM044617	3678750	3679250	B7med_556	13.834	exon	TVAGG3_0923690
CM044617	3681164	3681664	B7med_557	28.63	promoter-TSS	TVAGG3_0923720
CM044617	3685439	3685939	B7med_558	9.79637	Intergenic
CM044617	3686682	3687182	B7med_559	14.06	exon	TVAGG3_0923740
CM044617	3687500	3688000	B7med_560	23.9548	TTS	TVAGG3_0923740
CM044617	3689797	3690297	B7med_561	15.593	promoter-TSS	TVAGG3_0923750
CM044617	3732680	3733180	B7med_562	201.589	exon	TVAGG3_0924050
CM044617	3736112	3736612	B7med_563	18.3839	promoter-TSS	TVAGG3_0924060
CM044617	3739345	3739845	B7med_564	20.479	TTS	TVAGG3_0924090
CM044617	3740125	3740625	B7med_565	9.75659	exon	TVAGG3_0924100
CM044617	3764164	3764664	B7med_566	11.0592	exon	TVAGG3_0924250
CM044617	3766527	3767027	B7med_567	8.49741	exon	TVAGG3_0924270
CM044617	3767774	3768274	B7med_568	28.63	TTS	TVAGG3_0924280
CM044617	3780833	3781333	B7med_569	13.834	Intergenic
CM044617	3784757	3785257	B7med_570	37.2688	exon	TVAGG3_0924380
CM044617	3795083	3795583	B7med_571	21.644	TTS	TVAGG3_0924430
CM044617	3796475	3796975	B7med_572	15.593	promoter-TSS	TVAGG3_0924440
CM044617	3797689	3798189	B7med_573	17.1752	exon	TVAGG3_0924450
CM044617	3802551	3803051	B7med_574	20.479	exon	TVAGG3_0924470
CM044617	3805454	3805954	B7med_575	7.26691	promoter-TSS	TVAGG3_0924490
CM044617	3808078	3808578	B7med_576	12.419	exon	TVAGG3_0924500
CM044617	3812621	3813121	B7med_577	23.3346	exon	TVAGG3_0924530
CM044617	3819183	3819683	B7med_578	15.2973	TTS	TVAGG3_0924560
CM044617	3877709	3878209	B7med_579	11.1587	exon	TVAGG3_0925080
CM044617	3879679	3880179	B7med_580	32.3321	promoter-TSS	TVAGG3_0925090
CM044617	3887089	3887589	B7med_581	47.7115	exon	TVAGG3_0925120
CM044617	3888238	3888738	B7med_582	15.3014	exon	TVAGG3_0925130
CM044617	3889963	3890463	B7med_583	15.593	TTS	TVAGG3_0925140
CM044617	3891738	3892238	B7med_584	14.06	promoter-TSS	TVAGG3_0925140
CM044617	3896663	3897163	B7med_585	88.7001	promoter-TSS	TVAGG3_0925170
CM044617	3897508	3898008	B7med_586	112.089	Intergenic
CM044617	3905426	3905926	B7med_587	21.644	Intergenic
CM044617	3907283	3907783	B7med_588	30.465	Intergenic
CM044617	3908925	3909425	B7med_589	11.1587	exon	TVAGG3_0925230
CM044617	3917992	3918492	B7med_590	26.8298	exon	TVAGG3_0925270
CM044617	3922262	3922762	B7med_591	13.6965	exon	TVAGG3_0925290
CM044617	3924617	3925117	B7med_592	14.06	exon	TVAGG3_0925310
CM044617	3925914	3926414	B7med_593	19.992	exon	TVAGG3_0925310
CM044617	3928243	3928743	B7med_594	133.989	Intergenic
CM044617	3929109	3929609	B7med_595	141.447	Intergenic
CM044617	3937447	3937947	B7med_596	23.3346	promoter-TSS	TVAGG3_0925320
CM044617	3942428	3942928	B7med_597	25.064	Intergenic
CM044617	3945306	3945806	B7med_598	44.0929	Intergenic
CM044617	3963087	3963587	B7med_599	35.2675	Intergenic
CM044617	3967764	3968264	B7med_600	19.992	exon	TVAGG3_0925520
CM044617	3987876	3988376	B7med_601	11.0592	exon	TVAGG3_0925580
CM044617	3997263	3997763	B7med_602	16.8193	Intergenic
CM044617	3998805	3999305	B7med_603	18.3839	Intergenic
CM044617	4000444	4000944	B7med_604	29.4567	Intergenic
CM044617	4017564	4018064	B7med_605	45.5666	Intergenic
CM044617	4027961	4028461	B7med_606	18.8046	promoter-TSS	TVAGG3_0925780
CM044617	4028956	4029456	B7med_607	56.5406	Intergenic
CM044617	4057003	4057503	B7med_608	18.8046	promoter-TSS	TVAGG3_0926000
CM044617	4058503	4059003	B7med_609	22.1957	exon	TVAGG3_0926020
CM044617	4061751	4062251	B7med_610	15.593	exon	TVAGG3_0926040
CM044617	4068182	4068682	B7med_611	15.9969	exon	TVAGG3_0926080
CM044617	4082330	4082830	B7med_612	145.297	Intergenic
CM044617	4083712	4084212	B7med_613	13.834	promoter-TSS	TVAGG3_0926140
CM044617	4087189	4087689	B7med_614	58.8078	Intergenic
CM044617	4088030	4088530	B7med_615	30.9972	exon	TVAGG3_0926180
CM044617	4107057	4107557	B7med_616	43.4494	Intergenic
CM044617	4110513	4111013	B7med_617	23.3346	promoter-TSS	TVAGG3_0926280
CM044617	4116132	4116632	B7med_618	25.064	exon	TVAGG3_0926310
CM044617	4118780	4119280	B7med_619	8.49741	exon	TVAGG3_0926340
CM044617	4140914	4141414	B7med_620	25.064	promoter-TSS	TVAGG3_0926410
CM044617	4141956	4142456	B7med_621	19.992	exon	TVAGG3_0926410
CM044617	4147905	4148405	B7med_622	167.497	Intergenic
CM044617	4149952	4150452	B7med_623	15.3014	Intergenic
CM044617	4153802	4154302	B7med_624	16.8193	exon	TVAGG3_0926440
CM044617	4155321	4155821	B7med_625	9.79637	exon	TVAGG3_0926450
CM044617	4163919	4164419	B7med_626	9.79637	exon	TVAGG3_0926500
CM044617	4164577	4165077	B7med_627	18.8046	promoter-TSS	TVAGG3_0926500
CM044617	4166780	4167280	B7med_628	48.7369	Intergenic
CM044617	4168415	4168915	B7med_629	7.26691	TTS	TVAGG3_0926520
CM044617	4169289	4169789	B7med_630	17.1752	exon	TVAGG3_0926530
CM044617	4170812	4171312	B7med_631	14.06	promoter-TSS	TVAGG3_0926540
CM044617	4210254	4210754	B7med_632	9.75659	exon	TVAGG3_0926700
CM044617	4211454	4211954	B7med_633	18.8046	Intergenic
CM044617	4212216	4212716	B7med_634	124.672	Intergenic
CM044617	4213022	4213522	B7med_635	119.202	Intergenic
CM044617	4216548	4217048	B7med_636	26.8298	Intergenic
CM044617	4221425	4221925	B7med_637	18.3839	TTS	TVAGG3_0926740
CM044617	4223764	4224264	B7med_638	26.8298	promoter-TSS	TVAGG3_0926760
CM044617	4225372	4225872	B7med_639	16.8193	exon	TVAGG3_0926770
CM044617	4226563	4227063	B7med_640	115.278	Intergenic
CM044617	4228229	4228729	B7med_641	12.5807	exon	TVAGG3_0926790
CM044617	4234476	4234976	B7med_642	12.5807	exon	TVAGG3_0926820
CM044617	4246171	4246671	B7med_643	18.3839	Intergenic
CM044617	4253168	4253668	B7med_644	56.5406	Intergenic
CM044617	4254123	4254623	B7med_645	49.8817	Intergenic
CM044617	4263883	4264383	B7med_646	18.3839	exon	TVAGG3_0926970
CM044617	4264487	4264987	B7med_647	11.0592	exon	TVAGG3_0926970
CM044617	4272903	4273403	B7med_648	56.5406	Intergenic
CM044617	4332058	4332558	B7med_649	235.455	Intergenic
CM044617	4333644	4334144	B7med_650	123.033	promoter-TSS	TVAGG3_0927530
CM044617	4335857	4336357	B7med_651	119.202	Intergenic
CM044617	4343472	4343972	B7med_652	30.465	TTS	TVAGG3_0927570
CM044617	4345229	4345729	B7med_653	47.7115	Intergenic
CM044617	4349899	4350399	B7med_654	15.3014	Intergenic
CM044617	4357107	4357607	B7med_655	17.0402	Intergenic
CM044617	4385398	4385898	B7med_656	102.533	Intergenic
CM044617	4417122	4417622	B7med_657	52.248	Intergenic
CM044617	4422135	4422635	B7med_658	12.419	exon	TVAGG3_0928010
CM044617	4429473	4429973	B7med_659	7.26691	TTS	TVAGG3_0928040
CM044617	4431236	4431736	B7med_660	138.529	Intergenic
CM044617	4440417	4440917	B7med_661	53.991	Intergenic
CM044617	4443696	4444196	B7med_662	37.2688	exon	TVAGG3_0928200
CM044617	4466826	4467326	B7med_663	8.49741	exon	TVAGG3_0928300
CM044617	4467391	4467891	B7med_664	20.479	Intergenic
CM044617	4487555	4488055	B7med_665	33.2981	Intergenic
CM044617	4488521	4489021	B7med_666	29.9526	Intergenic
CM044617	4533987	4534487	B7med_667	222.471	Intergenic
CM044617	4540871	4541371	B7med_668	10.358	Intergenic
CM044617	4572597	4573097	B7med_669	61.0982	Intergenic
CM044617	4576876	4577376	B7med_670	41.1344	Intergenic
CM044617	4591115	4591615	B7med_671	36.5612	Intergenic
CM044617	4596712	4597212	B7med_672	31.3601	Intergenic
CM044617	4597480	4597980	B7med_673	9.75659	promoter-TSS	TVAGG3_0928850
CM044617	4609455	4609955	B7med_674	8.515	exon	TVAGG3_0928890
CM044617	4612425	4612925	B7med_675	31.8668	Intergenic
CM044617	4613578	4614078	B7med_676	12.419	Intergenic
CM044617	4619373	4619873	B7med_677	80.9111	Intergenic
CM044617	4641139	4641639	B7med_678	31.587	Intergenic
CM044617	4649829	4650329	B7med_679	27.5861	promoter-TSS	TVAGG3_0929200
CM044617	4657828	4658328	B7med_680	11.1587	exon	TVAGG3_0929220
CM044617	4663526	4664026	B7med_681	30.465	Intergenic
CM044617	4666901	4667401	B7med_682	17.1752	TTS	TVAGG3_0929280
CM044617	4697160	4697660	B7med_683	71.8764	promoter-TSS	TVAGG3_0929510
CM044617	4747545	4748045	B7med_684	9.75659	TTS	TVAGG3_0929970
CM044617	4748143	4748643	B7med_685	15.3014	Intergenic
CM044617	4749071	4749571	B7med_686	21.644	Intergenic
CM044617	4781341	4781841	B7med_687	85.1719	Intergenic
CM044617	4797873	4798373	B7med_688	52.0765	Intergenic
CM044617	4840613	4841113	B7med_689	7.33587	exon	TVAGG3_0930510
CM044617	4842950	4843450	B7med_690	122.021	Intergenic
CM044617	4881231	4881731	B7med_691	31.587	exon	TVAGG3_0930730
CM044617	4893783	4894283	B7med_692	9.75659	TTS	TVAGG3_0930830
CM044617	4897024	4897524	B7med_693	140.473	Intergenic
CM044617	4898616	4899116	B7med_694	26.8298	Intergenic
CM044617	4900167	4900667	B7med_695	75.6303	promoter-TSS	TVAGG3_0930860
CM044617	4927156	4927656	B7med_696	30.465	Intergenic
CM044617	4930061	4930561	B7med_697	81.1233	Intergenic
CM044617	4930852	4931352	B7med_698	6.22222	promoter-TSS	TVAGG3_0931110
CM044617	4931784	4932284	B7med_699	11.0592	exon	TVAGG3_0931110
CM044617	4933706	4934206	B7med_700	12.419	exon	TVAGG3_0931120
CM044617	4936335	4936835	B7med_701	13.834	promoter-TSS	TVAGG3_0931130
CM044617	4938388	4938888	B7med_702	9.79637	promoter-TSS	TVAGG3_0931150
CM044617	4942802	4943302	B7med_703	30.465	TTS	TVAGG3_0931170
CM044617	4943853	4944353	B7med_704	11.0592	promoter-TSS	TVAGG3_0931170
CM044617	4945258	4945758	B7med_705	11.0592	promoter-TSS	TVAGG3_0931180
CM044617	4947510	4948010	B7med_706	18.8046	exon	TVAGG3_0931180
CM044617	4951594	4952094	B7med_707	12.419	exon	TVAGG3_0931220
CM044617	4952930	4953430	B7med_708	15.3014	exon	TVAGG3_0931230
CM044617	4954831	4955331	B7med_709	18.3839	promoter-TSS	TVAGG3_0931240
CM044617	4956065	4956565	B7med_710	22.1957	Intergenic
CM044617	4964790	4965290	B7med_711	32.3321	TTS	TVAGG3_0931280
CM044617	4971697	4972197	B7med_712	43.5633	Intergenic
CM044617	4972796	4973296	B7med_713	9.79637	exon	TVAGG3_0931330
CM044617	4975170	4975670	B7med_714	15.593	TTS	TVAGG3_0931330
CM044617	4983145	4983645	B7med_715	32.3321	Intergenic
CM044617	4989844	4990344	B7med_716	11.1587	exon	TVAGG3_0931410
CM044617	4992532	4993032	B7med_717	28.63	exon	TVAGG3_0931430
CM044617	4997336	4997836	B7med_718	11.1587	Intergenic
CM044617	5000801	5001301	B7med_719	28.63	promoter-TSS	TVAGG3_0931450
CM044617	5003319	5003819	B7med_720	89.3707	Intergenic
CM044617	5037094	5037594	B7med_721	26.8298	TTS	TVAGG3_0931790
CM044617	5040203	5040703	B7med_722	15.3014	TTS	TVAGG3_0931800
CM044617	5074222	5074722	B7med_723	19.992	promoter-TSS	TVAGG3_0932020
CM044617	5076088	5076588	B7med_724	29.4567	promoter-TSS	TVAGG3_0932030
CM044617	5079979	5080479	B7med_725	8.515	exon	TVAGG3_0932040
CM044617	5082791	5083291	B7med_726	176.404	Intergenic
CM044617	5084002	5084502	B7med_727	52.0585	Intergenic
CM044617	5086286	5086786	B7med_728	56.5406	Intergenic
CM044617	5092624	5093124	B7med_729	9.79637	promoter-TSS	TVAGG3_0932080
CM044617	5113683	5114183	B7med_730	34.6465	Intergenic
CM044617	5115287	5115787	B7med_731	10.4717	exon	TVAGG3_0932220
CM044617	5117044	5117544	B7med_732	72.8783	Intergenic
CM044617	5119397	5119897	B7med_733	101.085	promoter-TSS	TVAGG3_0932240
CM044617	5151248	5151748	B7med_734	37.0632	Intergenic
CM044617	5152127	5152627	B7med_735	50.4087	Intergenic
CM044617	5183090	5183590	B7med_736	25.064	Intergenic
CM044617	5186215	5186715	B7med_737	30.465	Intergenic
CM044617	5192547	5193047	B7med_738	32.3321	Intergenic
CM044617	5229458	5229958	B7med_739	41.3618	Intergenic
CM044617	5232464	5232964	B7med_740	52.0765	Intergenic
CM044617	5234086	5234586	B7med_741	30.4259	Intergenic
CM044617	5260578	5261078	B7med_742	19.3012	Intergenic
CM044617	5265332	5265832	B7med_743	16.4679	Intergenic
CM044617	5270161	5270661	B7med_744	112.811	Intergenic
CM044617	5271016	5271516	B7med_745	18.0845	Intergenic
CM044617	5271838	5272338	B7med_746	18.8046	Intergenic
CM044617	5280197	5280697	B7med_747	42.0573	Intergenic
CM044617	5315497	5315997	B7med_748	70.5305	Intergenic
CM044617	5317331	5317831	B7med_749	91.8362	Intergenic
CM044617	5321725	5322225	B7med_750	49.4173	Intergenic
CM044617	5325223	5325723	B7med_751	111.762	Intergenic
CM044617	5334191	5334691	B7med_752	20.479	promoter-TSS	TVAGG3_0933660
CM044617	5336231	5336731	B7med_753	177.573	Intergenic
CM044617	5337051	5337551	B7med_754	16.8193	exon	TVAGG3_0933690
CM044617	5338703	5339203	B7med_755	32.3321	exon	TVAGG3_0933720
CM044617	5345578	5346078	B7med_756	15.3014	Intergenic
CM044617	5348115	5348615	B7med_757	290.969	Intergenic
CM044617	5349343	5349843	B7med_758	109.345	Intergenic
CM044617	5358027	5358527	B7med_759	173.771	Intergenic
CM044617	5363409	5363909	B7med_760	50.8525	Intergenic
CM044617	5365223	5365723	B7med_761	9.75659	exon	TVAGG3_0933850
CM044617	5371268	5371768	B7med_762	61.3182	Intergenic
CM044617	5376982	5377482	B7med_763	13.834	exon	TVAGG3_0933910
CM044617	5397664	5398164	B7med_764	14.06	Intergenic
CM044617	5399080	5399580	B7med_765	23.3346	Intergenic
CM044617	5400252	5400752	B7med_766	58.8078	Intergenic
CM044617	5427267	5427767	B7med_767	93.255	Intergenic
CM044617	5462166	5462666	B7med_768	62.8934	Intergenic
CM044617	5464012	5464512	B7med_769	70.4397	Intergenic
CM044617	5469268	5469768	B7med_770	172.091	promoter-TSS	TVAGG3_0934510
CM044617	5487311	5487811	B7med_771	143.659	promoter-TSS	TVAGG3_0934600
CM044617	5491748	5492248	B7med_772	9.79637	exon	TVAGG3_0934630
CM044617	5493598	5494098	B7med_773	12.5807	exon	TVAGG3_0934640
CM044617	5501989	5502489	B7med_774	9.75659	exon	TVAGG3_0934700
CM044617	5512500	5513000	B7med_775	49.851	Intergenic
CM044617	5554439	5554939	B7med_776	18.3839	exon	TVAGG3_0934980
CM044617	5557402	5557902	B7med_777	13.834	exon	TVAGG3_0934980
CM044617	5561797	5562297	B7med_778	7.33587	exon	TVAGG3_0935010
CM044617	5562661	5563161	B7med_779	12.5807	exon	TVAGG3_0935020
CM044617	5569579	5570079	B7med_780	11.0592	Intergenic
CM044617	5571155	5571655	B7med_781	15.593	TTS	TVAGG3_0935040
CM044617	5573711	5574211	B7med_782	16.8193	promoter-TSS	TVAGG3_0935050
CM044617	5578263	5578763	B7med_783	18.8046	Intergenic
CM044617	5579682	5580182	B7med_784	160.889	Intergenic
CM044617	5582036	5582536	B7med_785	20.479	Intergenic
CM044617	5588127	5588627	B7med_786	16.8193	Intergenic
CM044617	5603796	5604296	B7med_787	24.7722	Intergenic
CM044617	5625022	5625522	B7med_788	30.465	Intergenic
CM044617	5626497	5626997	B7med_789	70.6985	Intergenic
CM044617	5628872	5629372	B7med_790	67.9647	Intergenic
CM044617	5635495	5635995	B7med_791	38.7191	Intergenic
CM044617	5637367	5637867	B7med_792	65.4135	Intergenic
CM044617	5649930	5650430	B7med_793	13.834	exon	TVAGG3_0935390
CM044617	5678164	5678664	B7med_794	26.8298	Intergenic
CM044617	5683651	5684151	B7med_795	16.8193	promoter-TSS	TVAGG3_0935550
CM044617	5691614	5692114	B7med_796	21.644	Intergenic
CM044617	5692667	5693167	B7med_797	152.455	Intergenic
CM044617	5694107	5694607	B7med_798	49.3574	Intergenic
CM044617	5719838	5720338	B7med_799	187.266	Intergenic
CM044617	5728684	5729184	B7med_800	52.0765	Intergenic
CM044617	5759268	5759768	B7med_801	52.5545	Intergenic
CM044617	5760605	5761105	B7med_802	14.06	Intergenic
CM044617	5762032	5762532	B7med_803	25.7513	TTS	TVAGG3_0935970
CM044617	5769363	5769863	B7med_804	11.0592	Intergenic
CM044617	5778441	5778941	B7med_805	14.06	exon	TVAGG3_0936020
CM044617	5783391	5783891	B7med_806	15.3014	exon	TVAGG3_0936040
CM044617	5784857	5785357	B7med_807	23.3346	exon	TVAGG3_0936040
CM044617	5786080	5786580	B7med_808	16.8193	exon	TVAGG3_0936050
CM044617	5786658	5787158	B7med_809	15.3014	exon	TVAGG3_0936050
CM044617	5789732	5790232	B7med_810	15.3014	exon	TVAGG3_0936060
CM044617	5791108	5791608	B7med_811	9.79637	promoter-TSS	TVAGG3_0936080
CM044617	5795797	5796297	B7med_812	11.0592	exon	TVAGG3_0936110
CM044617	5796650	5797150	B7med_813	36.1527	exon	TVAGG3_0936110
CM044617	5799957	5800457	B7med_814	21.644	exon	TVAGG3_0936140
CM044617	5801537	5802037	B7med_815	77.0627	Intergenic
CM044617	5805140	5805640	B7med_816	31.3601	exon	TVAGG3_0936160
CM044617	5809375	5809875	B7med_817	22.0977	exon	TVAGG3_0936190
CM044617	5810646	5811146	B7med_818	116.6	Intergenic
CM044617	5819323	5819823	B7med_819	82.5657	promoter-TSS	TVAGG3_0936290
CM044617	5839457	5839957	B7med_820	150.491	Intergenic
CM044617	5840759	5841259	B7med_821	39.2111	Intergenic
CM044617	5842119	5842619	B7med_822	45.0156	Intergenic
CM044617	5844580	5845080	B7med_823	14.7133	Intergenic
CM044617	5862225	5862725	B7med_824	17.1752	promoter-TSS	TVAGG3_0936500
CM044617	5864750	5865250	B7med_825	15.593	Intergenic
CM044617	5869317	5869817	B7med_826	23.4685	Intergenic
CM044617	5871717	5872217	B7med_827	34.1757	Intergenic
CM044617	5873495	5873995	B7med_828	21.644	exon	TVAGG3_0936560
CM044617	5888002	5888502	B7med_829	43.4494	Intergenic
CM044617	5889599	5890099	B7med_830	31.3601	exon	TVAGG3_0936610
CM044617	5893525	5894025	B7med_831	28.63	Intergenic
CM044617	5895339	5895839	B7med_832	26.8298	exon	TVAGG3_0936630
CM044617	5913737	5914237	B7med_833	47.7115	exon	TVAGG3_0936720
CM044617	5921594	5922094	B7med_834	14.06	promoter-TSS	TVAGG3_0936760
CM044617	5926858	5927358	B7med_835	23.3346	Intergenic
CM044617	5928017	5928517	B7med_836	11.1587	Intergenic
CM044617	5929257	5929757	B7med_837	13.834	promoter-TSS	TVAGG3_0936790
CM044617	5930707	5931207	B7med_838	22.1957	promoter-TSS	TVAGG3_0936820
CM044617	5932932	5933432	B7med_839	18.3839	exon	TVAGG3_0936820
CM044617	5933870	5934370	B7med_840	131.583	Intergenic
CM044617	5936740	5937240	B7med_841	42.1042	Intergenic
CM044617	5942434	5942934	B7med_842	18.3839	TTS	TVAGG3_0936880
CM044617	5943550	5944050	B7med_843	18.3839	exon	TVAGG3_0936880
CM044617	5946517	5947017	B7med_844	9.79637	Intergenic
CM044617	5950168	5950668	B7med_845	23.3346	exon	TVAGG3_0936920
CM044617	5964480	5964980	B7med_846	109.366	promoter-TSS	TVAGG3_0936980
CM044617	5967811	5968311	B7med_847	15.3014	promoter-TSS	TVAGG3_0936990
CM044617	5972829	5973329	B7med_848	100.431	Intergenic
CM044617	5977317	5977817	B7med_849	29.4567	exon	TVAGG3_0937030
CM044617	5983464	5983964	B7med_850	18.3839	promoter-TSS	TVAGG3_0937060
CM044617	5990260	5990760	B7med_851	176.808	Intergenic
CM044617	5996965	5997465	B7med_852	37.2688	Intergenic
CM044617	5999436	5999936	B7med_853	23.3346	Intergenic
CM044617	6007647	6008147	B7med_854	12.419	exon	TVAGG3_0937190
CM044617	6010479	6010979	B7med_855	16.8193	Intergenic
CM044617	6027738	6028238	B7med_856	11.0592	Intergenic
CM044617	6124769	6125269	B7med_857	7.33587	exon	TVAGG3_0937890
CM044617	6128025	6128525	B7med_858	18.3839	Intergenic
CM044617	6129857	6130357	B7med_859	19.992	exon	TVAGG3_0937910
CM044617	6136699	6137199	B7med_860	25.064	exon	TVAGG3_0937950
CM044617	6141889	6142389	B7med_861	14.06	Intergenic
CM044617	6143781	6144281	B7med_862	12.5807	exon	TVAGG3_0937980
CM044617	6145883	6146383	B7med_863	19.992	promoter-TSS	TVAGG3_0937990
CM044617	6157669	6158169	B7med_864	27.5861	TTS	TVAGG3_0938020
CM044617	6192134	6192634	B7med_865	12.5807	TTS	TVAGG3_0938280
CM044617	6193183	6193683	B7med_866	285.131	Intergenic
CM044617	6193813	6194313	B7med_867	11.0592	Intergenic
CM044617	6195163	6195663	B7med_868	25.064	Intergenic
CM044617	6196439	6196939	B7med_869	15.593	Intergenic
CM044617	6197701	6198201	B7med_870	13.834	Intergenic
CM044617	6202050	6202550	B7med_871	13.834	promoter-TSS	TVAGG3_0938320
CM044617	6203456	6203956	B7med_872	40.0954	exon	TVAGG3_0938320
CM044617	6207893	6208393	B7med_873	17.1752	promoter-TSS	TVAGG3_0938330
CM044617	6214277	6214777	B7med_874	14.06	promoter-TSS	TVAGG3_0938380
CM044617	6216773	6217273	B7med_875	11.0592	exon	TVAGG3_0938410
CM044617	6224041	6224541	B7med_876	121.347	Intergenic
CM044617	6287232	6287732	B7med_877	76.8839	Intergenic
CM044617	6300580	6301080	B7med_878	13.834	Intergenic
CM044617	6301507	6302007	B7med_879	23.3346	TTS	TVAGG3_0938890
CM044617	6302869	6303369	B7med_880	17.1752	Intergenic
CM044617	6307622	6308122	B7med_881	9.79637	promoter-TSS	TVAGG3_0938940
CM044617	6310106	6310606	B7med_882	11.1587	exon	TVAGG3_0938950
CM044617	6312357	6312857	B7med_883	111.771	Intergenic
CM044617	6314125	6314625	B7med_884	111.511	Intergenic
CM044617	6332566	6333066	B7med_885	49.8817	Intergenic
CM044617	6333271	6333771	B7med_886	45.5666	Intergenic
CM044617	6336776	6337276	B7med_887	12.5807	Intergenic
CM044617	6338032	6338532	B7med_888	8.515	TTS	TVAGG3_0939100
CM044617	6345924	6346424	B7med_889	15.3014	promoter-TSS	TVAGG3_0939150
CM044617	6347666	6348166	B7med_890	20.479	TTS	TVAGG3_0939170
CM044617	6351991	6352491	B7med_891	9.79637	Intergenic
CM044617	6359177	6359677	B7med_892	25.064	exon	TVAGG3_0939230
CM044617	6363180	6363680	B7med_893	13.834	exon	TVAGG3_0939250
CM044617	6366470	6366970	B7med_894	15.593	exon	TVAGG3_0939270
CM044617	6447818	6448318	B7med_895	17.1752	TTS	TVAGG3_0939850
CM044617	6459173	6459673	B7med_896	18.3839	exon	TVAGG3_0939890
CM044617	6460403	6460903	B7med_897	16.8193	TTS	TVAGG3_0939900
CM044617	6462109	6462609	B7med_898	13.834	promoter-TSS	TVAGG3_0939910
CM044617	6463732	6464232	B7med_899	70.7911	Intergenic
CM044617	6466932	6467432	B7med_900	9.75659	exon	TVAGG3_0939950
CM044617	6468266	6468766	B7med_901	14.06	TTS	TVAGG3_0939960
CM044617	6480325	6480825	B7med_902	25.064	Intergenic
CM044617	6481418	6481918	B7med_903	90.2195	Intergenic
CM044617	6482290	6482790	B7med_904	109.044	Intergenic
CM044617	6529994	6530494	B7med_905	12.419	promoter-TSS	TVAGG3_0940530
CM044617	6533554	6534054	B7med_906	16.8193	promoter-TSS	TVAGG3_0940550
CM044617	6540836	6541336	B7med_907	145.4	Intergenic
CM044617	6548066	6548566	B7med_908	9.75659	Intergenic
CM044617	6552765	6553265	B7med_909	20.479	exon	TVAGG3_0940650
CM044617	6571922	6572422	B7med_910	9.79637	Intergenic
CM044617	6574548	6575048	B7med_911	105.143	Intergenic
CM044617	6576751	6577251	B7med_912	35.2675	exon	TVAGG3_0940810
CM044617	6603259	6603759	B7med_913	9.79637	exon	TVAGG3_0940890
CM044617	6664490	6664990	B7med_914	17.1752	exon	TVAGG3_0941140
CM044617	6665229	6665729	B7med_915	120.569	TTS	TVAGG3_0941150
CM044617	6666899	6667399	B7med_916	121.477	Intergenic
CM044617	6712178	6712678	B7med_917	147.158	Intergenic
CM044617	6714986	6715486	B7med_918	18.3839	exon	TVAGG3_0941540
CM044617	6717253	6717753	B7med_919	22.1957	Intergenic
CM044617	6718551	6719051	B7med_920	14.06	promoter-TSS	TVAGG3_0941560
CM044617	6720121	6720621	B7med_921	12.419	promoter-TSS	TVAGG3_0941570
CM044617	6720984	6721484	B7med_922	26.8298	exon	TVAGG3_0941570
CM044617	6724478	6724978	B7med_923	25.9232	Intergenic
CM044617	6727290	6727790	B7med_924	9.79637	Intergenic
CM044617	6728856	6729356	B7med_925	85.1719	Intergenic
CM044617	6729850	6730350	B7med_926	16.8193	exon	TVAGG3_0941640
CM044617	6735792	6736292	B7med_927	15.3014	exon	TVAGG3_0941660
CM044617	6744869	6745369	B7med_928	33.2981	promoter-TSS	TVAGG3_0941690
CM044617	6748345	6748845	B7med_929	12.5807	exon	TVAGG3_0941700
CM044617	6754300	6754800	B7med_930	23.2713	Intergenic
CM044617	6759986	6760486	B7med_931	11.1587	exon	TVAGG3_0941740
CM044617	6765638	6766138	B7med_932	70.481	Intergenic
CM044617	6769511	6770011	B7med_933	20.7873	Intergenic
CM044617	6771012	6771512	B7med_934	23.3346	TTS	TVAGG3_0941810
CM044617	6822048	6822548	B7med_935	16.0216	Intergenic
CM044617	6856048	6856548	B7med_936	29.891	Intergenic
CM044617	6887195	6887695	B7med_937	16.8193	Intergenic
CM044617	6890054	6890554	B7med_938	43.4494	Intergenic
CM044617	6892594	6893094	B7med_939	26.8298	Intergenic
CM044617	6893474	6893974	B7med_940	35.0496	Intergenic
CM044617	6900369	6900869	B7med_941	25.7513	Intergenic
CM044617	6906439	6906939	B7med_942	22.1957	Intergenic
CM044617	6920700	6921200	B7med_943	106.735	Intergenic
CM044617	6970482	6970982	B7med_944	94.5011	Intergenic
CM044617	6973042	6973542	B7med_945	13.834	exon	TVAGG3_0943300
CM044617	7000548	7001048	B7med_946	29.4567	Intergenic
CM044617	7011613	7012113	B7med_947	30.465	Intergenic
CM044617	7059269	7059769	B7med_948	28.63	Intergenic
CM044617	7065099	7065599	B7med_949	72.4405	Intergenic
CM044617	7091712	7092212	B7med_950	91.3487	Intergenic
CM044617	7127427	7127927	B7med_951	22.6355	Intergenic
CM044617	7132696	7133196	B7med_952	139.085	Intergenic
CM044617	7156986	7157486	B7med_953	44.1291	Intergenic
CM044617	7162438	7162938	B7med_954	16.8193	promoter-TSS	TVAGG3_0944680
CM044617	7163292	7163792	B7med_955	16.8193	exon	TVAGG3_0944680
CM044617	7163833	7164333	B7med_956	4.19975	exon	TVAGG3_0944680
CM044617	7167604	7168104	B7med_957	14.06	TTS	TVAGG3_0944720
CM044617	7168772	7169272	B7med_958	19.992	exon	TVAGG3_0944730
CM044617	7173907	7174407	B7med_959	31.6688	Intergenic
CM044617	7194383	7194883	B7med_960	479.346	Intergenic
CM044617	7227816	7228316	B7med_961	19.6996	Intergenic
CM044617	7230662	7231162	B7med_962	124.965	Intergenic
CM044617	7288059	7288559	B7med_963	44.1432	Intergenic
CM044617	7290774	7291274	B7med_964	219.184	promoter-TSS	TVAGG3_0945450
CM044617	7293033	7293533	B7med_965	15.3014	Intergenic
CM044617	7296099	7296599	B7med_966	21.644	TTS	TVAGG3_0945490
CM044617	7302276	7302776	B7med_967	28.63	exon	TVAGG3_0945530
CM044617	7303362	7303862	B7med_968	8.49741	exon	TVAGG3_0945540
CM044617	7310381	7310881	B7med_969	195.263	Intergenic
CM044617	7311726	7312226	B7med_970	178.21	Intergenic
CM044617	7319900	7320400	B7med_971	14.06	exon	TVAGG3_0945630
CM044617	7324851	7325351	B7med_972	11.0592	exon	TVAGG3_0945640
CM044617	7343020	7343520	B7med_973	7.26691	exon	TVAGG3_0945670
CM044617	7345416	7345916	B7med_974	178.728	Intergenic
CM044617	7349408	7349908	B7med_975	35.7439	promoter-TSS	TVAGG3_0945710
CM044617	7400673	7401173	B7med_976	18.3839	Intergenic
CM044617	7402953	7403453	B7med_977	11.0592	Intergenic
CM044617	7436126	7436626	B7med_978	43.9186	Intergenic
CM044617	7441414	7441914	B7med_979	9.75659	exon	TVAGG3_0946250
CM044617	7453419	7453919	B7med_980	15.3014	Intergenic
CM044617	7457529	7458029	B7med_981	321.403	Intergenic
CM044617	7468174	7468674	B7med_982	25.064	Intergenic
CM044617	7469182	7469682	B7med_983	9.75659	TTS	TVAGG3_0946340
CM044617	7472827	7473327	B7med_984	7.26691	promoter-TSS	TVAGG3_0946350
CM044617	7479222	7479722	B7med_985	14.06	Intergenic
CM044617	7481958	7482458	B7med_986	53.0517	Intergenic
CM044617	7494660	7495160	B7med_987	25.4064	Intergenic
CM044617	7495645	7496145	B7med_988	68.1029	Intergenic
CM044617	7497761	7498261	B7med_989	103.149	Intergenic
CM044617	7499072	7499572	B7med_990	13.834	promoter-TSS	TVAGG3_0946490
CM044617	7503041	7503541	B7med_991	19.992	TTS	TVAGG3_0946520
CM044617	7508297	7508797	B7med_992	13.834	Intergenic
CM044617	7513295	7513795	B7med_993	15.593	promoter-TSS	TVAGG3_0946580
CM044617	7514268	7514768	B7med_994	27.5861	promoter-TSS	TVAGG3_0946590
CM044617	7522122	7522622	B7med_995	15.3014	promoter-TSS	TVAGG3_0946630
CM044617	7523885	7524385	B7med_996	15.3014	TTS	TVAGG3_0946650
CM044617	7533961	7534461	B7med_997	95.2103	Intergenic
CM044617	7535470	7535970	B7med_998	31.6585	Intergenic
CM044617	7536778	7537278	B7med_999	12.4166	exon	TVAGG3_0946710
CM044617	7564380	7564880	B7med_1000	19.0173	Intergenic
CM044617	7566670	7567170	B7med_1001	44.817	Intergenic
CM044617	7571334	7571834	B7med_1002	61.3182	Intergenic
CM044617	7626910	7627410	B7med_1003	85.7581	Intergenic
CM044617	7628089	7628589	B7med_1004	31.3601	promoter-TSS	TVAGG3_0947250
CM044617	7630602	7631102	B7med_1005	23.3346	Intergenic
CM044617	7634847	7635347	B7med_1006	15.593	Intergenic
CM044617	7639575	7640075	B7med_1007	44.1432	Intergenic
CM044617	7644331	7644831	B7med_1008	35.2675	promoter-TSS	TVAGG3_0947330
CM044617	7648687	7649187	B7med_1009	43.4494	Intergenic
CM044617	7649409	7649909	B7med_1010	58.4388	Intergenic
CM044617	7657423	7657923	B7med_1011	237.125	Intergenic
CM044617	7658189	7658689	B7med_1012	27.5861	Intergenic
CM044617	7661157	7661657	B7med_1013	138.079	Intergenic
CM044617	7682434	7682934	B7med_1014	19.6842	exon	TVAGG3_0947550
CM044617	7684265	7684765	B7med_1015	91.8428	Intergenic
CM044617	7686798	7687298	B7med_1016	15.3014	exon	TVAGG3_0947600
CM044617	7688443	7688943	B7med_1017	210.912	Intergenic
CM044617	7693897	7694397	B7med_1018	17.1752	TTS	TVAGG3_0947650
CM044617	7694672	7695172	B7med_1019	25.064	promoter-TSS	TVAGG3_0947650
CM044617	7695798	7696298	B7med_1020	23.9548	Intergenic
CM044617	7698689	7699189	B7med_1021	115.516	Intergenic
CM044617	7699839	7700339	B7med_1022	30.465	exon	TVAGG3_0947720
CM044617	7702315	7702815	B7med_1023	174.046	Intergenic
CM044617	7703392	7703892	B7med_1024	8.515	exon	TVAGG3_0947740
CM044617	7710945	7711445	B7med_1025	26.8298	exon	TVAGG3_0947790
CM044617	7719949	7720449	B7med_1026	20.479	exon	TVAGG3_0947830
CM044617	7721514	7722014	B7med_1027	30.465	TTS	TVAGG3_0947840
CM044617	7724636	7725136	B7med_1028	28.63	exon	TVAGG3_0947880
CM044617	7727584	7728084	B7med_1029	23.9548	exon	TVAGG3_0947900
CM044617	7740020	7740520	B7med_1030	23.0587	exon	TVAGG3_0947980
CM044617	7744287	7744787	B7med_1031	342.836	Intergenic
CM044617	7769184	7769684	B7med_1032	723.614	Intergenic
CM044617	7770053	7770553	B7med_1033	41.3618	Intergenic
CM044617	7770778	7771278	B7med_1034	138.617	TTS	TVAGG3_0948210
CM044617	7775936	7776436	B7med_1035	22.1957	Intergenic
CM044617	7782158	7782658	B7med_1036	34.2267	promoter-TSS	TVAGG3_0948250
CM044617	7786276	7786776	B7med_1037	201.515	Intergenic
CM044617	7788699	7789199	B7med_1038	122.195	Intergenic
CM044617	7791174	7791674	B7med_1039	12.419	TTS	TVAGG3_0948300
CM044617	7795608	7796108	B7med_1040	141.896	Intergenic
CM044617	7797056	7797556	B7med_1041	13.834	exon	TVAGG3_0948330
CM044617	7799117	7799617	B7med_1042	9.75659	promoter-TSS	TVAGG3_0948340
CM044617	7800940	7801440	B7med_1043	18.8046	exon	TVAGG3_0948340
CM044617	7804902	7805402	B7med_1044	23.3346	promoter-TSS	TVAGG3_0948370
CM044617	7813013	7813513	B7med_1045	20.479	promoter-TSS	TVAGG3_0948410
CM044617	7814616	7815116	B7med_1046	8.515	promoter-TSS	TVAGG3_0948420
CM044617	7818336	7818836	B7med_1047	14.06	Intergenic
CM044617	7821532	7822032	B7med_1048	83.0243	Intergenic
CM044617	7829123	7829623	B7med_1049	45.5666	promoter-TSS	TVAGG3_0948490
CM044617	7834138	7834638	B7med_1050	25.064	Intergenic
CM044617	7836472	7836972	B7med_1051	15.3014	exon	TVAGG3_0948520
CM044617	7845524	7846024	B7med_1052	13.834	exon	TVAGG3_0948530
CM044617	7848675	7849175	B7med_1053	11.0592	exon	TVAGG3_0948550
CM044617	7849584	7850084	B7med_1054	15.593	TTS	TVAGG3_0948560
CM044617	7854996	7855496	B7med_1055	23.9548	promoter-TSS	TVAGG3_0948620
CM044617	7858027	7858527	B7med_1056	14.06	exon	TVAGG3_0948630
CM044617	7860787	7861287	B7med_1057	7.33587	TTS	TVAGG3_0948640
CM044617	7864359	7864859	B7med_1058	23.3346	promoter-TSS	TVAGG3_0948650
CM044617	7871763	7872263	B7med_1059	4.19975	exon	TVAGG3_0948710
CM044617	7872446	7872946	B7med_1060	16.8193	exon	TVAGG3_0948710
CM044617	7873860	7874360	B7med_1061	13.834	promoter-TSS	TVAGG3_0948710
CM044617	7876341	7876841	B7med_1062	16.8193	promoter-TSS	TVAGG3_0948740
CM044617	7883651	7884151	B7med_1063	129.643	Intergenic
CM044617	7887582	7888082	B7med_1064	137.235	Intergenic
CM044617	7888836	7889336	B7med_1065	61.0982	Intergenic
CM044617	7901803	7902303	B7med_1066	78.3528	Intergenic
CM044617	7903677	7904177	B7med_1067	23.3346	exon	TVAGG3_0948960
CM044617	7907714	7908214	B7med_1068	61.0982	Intergenic
CM044617	7908884	7909384	B7med_1069	35.2675	Intergenic
CM044617	7929853	7930353	B7med_1070	27.5861	exon	TVAGG3_0949080
CM044617	7957714	7958214	B7med_1071	16.0933	promoter-TSS	TVAGG3_0949320
CM044617	7959751	7960251	B7med_1072	15.3014	promoter-TSS	TVAGG3_0949340
CM044617	7962126	7962626	B7med_1073	119.202	Intergenic
CM044617	7966597	7967097	B7med_1074	41.3203	Intergenic
CM044617	7985461	7985961	B7med_1075	53.5317	Intergenic
CM044617	7987689	7988189	B7med_1076	88.3645	Intergenic
CM044617	8049082	8049582	B7med_1077	279.576	Intergenic
CM044617	8059676	8060176	B7med_1078	119.397	Intergenic
CM044617	8086953	8087453	B7med_1079	22.1957	TTS	TVAGG3_0950280
CM044617	8093433	8093933	B7med_1080	121.489	Intergenic
CM044617	8115180	8115680	B7med_1081	94.6255	Intergenic
CM044617	8117263	8117763	B7med_1082	139.648	Intergenic
CM044617	8121708	8122208	B7med_1083	12.419	Intergenic
CM044617	8128085	8128585	B7med_1084	17.1752	promoter-TSS	TVAGG3_0950560
CM044617	8128951	8129451	B7med_1085	77.1253	Intergenic
CM044617	8130500	8131000	B7med_1086	178.21	Intergenic
CM044617	8133464	8133964	B7med_1087	19.992	exon	TVAGG3_0950590
CM044617	8137748	8138248	B7med_1088	82.2009	Intergenic
CM044617	8161863	8162363	B7med_1089	65.8368	Intergenic
CM044617	8165594	8166094	B7med_1090	19.992	Intergenic
CM044617	8166338	8166838	B7med_1091	25.064	Intergenic
CM044617	8170980	8171480	B7med_1092	111.511	exon	TVAGG3_0950750
CM044617	8190385	8190885	B7med_1093	20.479	Intergenic
CM044617	8206946	8207446	B7med_1094	20.479	TTS	TVAGG3_0950850
CM044617	8207843	8208343	B7med_1095	140.849	Intergenic
CM044617	8229124	8229624	B7med_1096	13.834	exon	TVAGG3_0950920
CM044617	8233895	8234395	B7med_1097	366.857	promoter-TSS	TVAGG3_0950940
CM044617	8235173	8235673	B7med_1098	31.3601	TTS	TVAGG3_0950950
CM044617	8252960	8253460	B7med_1099	398.97	promoter-TSS	TVAGG3_0951030
CM044617	8253639	8254139	B7med_1100	16.8193	exon	TVAGG3_0951030
CM044617	8257781	8258281	B7med_1101	18.8046	promoter-TSS	TVAGG3_0951060
CM044617	8260822	8261322	B7med_1102	25.064	exon	TVAGG3_0951090
CM044617	8263357	8263857	B7med_1103	25.8278	exon	TVAGG3_0951110
CM044617	8264391	8264891	B7med_1104	18.8046	TTS	TVAGG3_0951120
CM044617	8266659	8267159	B7med_1105	25.7513	Intergenic
CM044617	8268646	8269146	B7med_1106	14.06	exon	TVAGG3_0951150
CM044617	8305134	8305634	B7med_1107	18.8046	exon	TVAGG3_0951410
CM044617	8309762	8310262	B7med_1108	9.79637	TTS	TVAGG3_0951440
CM044617	8314062	8314562	B7med_1109	6.10742	exon	TVAGG3_0951460
CM044617	8350017	8350517	B7med_1110	69.0796	Intergenic
CM044617	8364978	8365478	B7med_1111	18.8681	Intergenic
CM044617	8404203	8404703	B7med_1112	43.4494	Intergenic
CM044617	8407497	8407997	B7med_1113	108.134	promoter-TSS	TVAGG3_0952140
CM044617	8411616	8412116	B7med_1114	44.061	Intergenic
CM044617	8414820	8415320	B7med_1115	9.79637	exon	TVAGG3_0952200
CM044617	8494990	8495490	B7med_1116	32.3321	exon	TVAGG3_0952490
CM044617	8495950	8496450	B7med_1117	8.515	exon	TVAGG3_0952500
CM044617	8499827	8500327	B7med_1118	30.465	promoter-TSS	TVAGG3_0952520
CM044617	8501248	8501748	B7med_1119	31.6688	Intergenic
CM044617	8504631	8505131	B7med_1120	8.49741	exon	TVAGG3_0952560
CM044617	8518264	8518764	B7med_1121	16.8193	exon	TVAGG3_0952570
CM044617	8528181	8528681	B7med_1122	28.63	exon	TVAGG3_0952610
CM044617	8529771	8530271	B7med_1123	13.834	promoter-TSS	TVAGG3_0952630
CM044617	8531778	8532278	B7med_1124	116.716	Intergenic
CM044617	8541741	8542241	B7med_1125	40.0954	Intergenic
CM044617	8543434	8543934	B7med_1126	139.101	Intergenic
CM044617	8586882	8587382	B7med_1127	52.0765	Intergenic
CM044617	8589032	8589532	B7med_1128	30.465	promoter-TSS	TVAGG3_0952980
CM044617	8591050	8591550	B7med_1129	12.419	Intergenic
CM044617	8594677	8595177	B7med_1130	25.064	TTS	TVAGG3_0952990
CM044617	8600648	8601148	B7med_1131	7.26691	exon	TVAGG3_0953030
CM044617	8603049	8603549	B7med_1132	13.834	exon	TVAGG3_0953040
CM044617	8604378	8604878	B7med_1133	25.7513	Intergenic
CM044617	8605787	8606287	B7med_1134	25.7513	exon	TVAGG3_0953050
CM044617	8612074	8612574	B7med_1135	7.33587	promoter-TSS	TVAGG3_0953090
CM044617	8618361	8618861	B7med_1136	30.465	promoter-TSS	TVAGG3_0953130
CM044617	8620165	8620665	B7med_1137	20.479	promoter-TSS	TVAGG3_0953140
CM044617	8621342	8621842	B7med_1138	15.74	TTS	TVAGG3_0953140
CM044617	8622546	8623046	B7med_1139	93.2402	Intergenic
CM044617	8641257	8641757	B7med_1140	64.8243	Intergenic
CM044617	8648248	8648748	B7med_1141	76.3909	promoter-TSS	TVAGG3_0953310
CM044617	8650267	8650767	B7med_1142	30.465	promoter-TSS	TVAGG3_0953330
CM044617	8652562	8653062	B7med_1143	11.1587	exon	TVAGG3_0953350
CM044617	8654107	8654607	B7med_1144	20.479	exon	TVAGG3_0953370
CM044617	8656753	8657253	B7med_1145	23.9548	promoter-TSS	TVAGG3_0953380
CM044617	8657669	8658169	B7med_1146	34.2267	TTS	TVAGG3_0953380
CM044617	8659585	8660085	B7med_1147	15.3014	exon	TVAGG3_0953400
CM044617	8662582	8663082	B7med_1148	18.3839	exon	TVAGG3_0953410
CM044617	8664825	8665325	B7med_1149	18.8046	Intergenic
CM044617	8666373	8666873	B7med_1150	85.1719	Intergenic
CM044617	8672815	8673315	B7med_1151	72.8855	Intergenic
CM044617	8674367	8674867	B7med_1152	389.068	Intergenic
CM044617	8676667	8677167	B7med_1153	162.83	Intergenic
CM044617	8681753	8682253	B7med_1154	16.8193	exon	TVAGG3_0953530
CM044617	8694487	8694987	B7med_1155	43.4494	Intergenic
CM044617	8696185	8696685	B7med_1156	32.3321	TTS	TVAGG3_0953610
CM044617	8697040	8697540	B7med_1157	12.5807	exon	TVAGG3_0953610
CM044617	8698242	8698742	B7med_1158	67.5793	Intergenic
CM044617	8699226	8699726	B7med_1159	85.1719	Intergenic
CM044617	8702107	8702607	B7med_1160	23.3346	Intergenic
CM044617	8704929	8705429	B7med_1161	19.992	TTS	TVAGG3_0953670
CM044617	8709419	8709919	B7med_1162	17.1752	promoter-TSS	TVAGG3_0953690
CM044617	8711410	8711910	B7med_1163	18.8046	TTS	TVAGG3_0953700
CM044617	8713395	8713895	B7med_1164	18.8046	Intergenic
CM044617	8718832	8719332	B7med_1165	52.5443	Intergenic
CM044617	8720551	8721051	B7med_1166	15.3014	promoter-TSS	TVAGG3_0953760
CM044617	8727419	8727919	B7med_1167	41.3618	Intergenic
CM044617	8733059	8733559	B7med_1168	16.8193	exon	TVAGG3_0953780
CM044617	8734634	8735134	B7med_1169	15.3014	Intergenic
CM044617	8741595	8742095	B7med_1170	14.06	promoter-TSS	TVAGG3_0953840
CM044617	8750143	8750643	B7med_1171	23.3346	exon	TVAGG3_0953890
CM044617	8753355	8753855	B7med_1172	191.477	Intergenic
CM044617	8766496	8766996	B7med_1173	6.10742	promoter-TSS	TVAGG3_0953970
CM044617	8769819	8770319	B7med_1174	22.1957	Intergenic
CM044617	8771459	8771959	B7med_1175	21.644	promoter-TSS	TVAGG3_0954000
CM044617	8774605	8775105	B7med_1176	15.3014	exon	TVAGG3_0954020
CM044617	8781829	8782329	B7med_1177	26.8298	promoter-TSS	TVAGG3_0954070
CM044617	8782921	8783421	B7med_1178	26.8298	TTS	TVAGG3_0954090
CM044617	8792030	8792530	B7med_1179	49.8817	Intergenic
CM044617	8804107	8804607	B7med_1180	102.385	Intergenic
CM044617	8807113	8807613	B7med_1181	23.3346	TTS	TVAGG3_0954230
CM044617	8811600	8812100	B7med_1182	21.644	exon	TVAGG3_0954260
CM044617	8813563	8814063	B7med_1183	15.593	exon	TVAGG3_0954270
CM044617	8816432	8816932	B7med_1184	18.8046	exon	TVAGG3_0954290
CM044617	8818824	8819324	B7med_1185	15.3014	exon	TVAGG3_0954300
CM044617	8821087	8821587	B7med_1186	37.3189	Intergenic
CM044617	8831424	8831924	B7med_1187	15.593	exon	TVAGG3_0954380
CM044617	8832912	8833412	B7med_1188	190.942	TTS	TVAGG3_0954410
CM044617	8834308	8834808	B7med_1189	84.1324	promoter-TSS	TVAGG3_0954410
CM044617	8835070	8835570	B7med_1190	18.3839	promoter-TSS	TVAGG3_0954430
CM044617	8847094	8847594	B7med_1191	100.528	Intergenic
CM044617	8850163	8850663	B7med_1192	25.064	TTS	TVAGG3_0954460
CM044617	8854544	8855044	B7med_1193	21.644	Intergenic
CM044617	8855674	8856174	B7med_1194	38.1113	Intergenic
CM044617	8860663	8861163	B7med_1195	45.5666	TTS	TVAGG3_0954500
CM044617	8864105	8864605	B7med_1196	17.1752	Intergenic
CM044617	8897254	8897754	B7med_1197	27.3305	Intergenic
CM044617	8900563	8901063	B7med_1198	11.0592	Intergenic
CM044617	8904388	8904888	B7med_1199	45.0156	Intergenic
CM044617	8907371	8907871	B7med_1200	8.515	exon	TVAGG3_0954660
CM044617	8911976	8912476	B7med_1201	15.593	Intergenic
CM044617	8912961	8913461	B7med_1202	13.834	TTS	TVAGG3_0954680
CM044617	8914827	8915327	B7med_1203	43.4187	exon	TVAGG3_0954710
CM044617	8934843	8935343	B7med_1204	42.1816	Intergenic
CM044617	8945101	8945601	B7med_1205	39.3008	Intergenic
CM044617	8946880	8947380	B7med_1206	41.3618	Intergenic
CM044617	8948656	8949156	B7med_1207	34.2267	exon	TVAGG3_0954830
CM044617	8949614	8950114	B7med_1208	11.1587	Intergenic
CM044617	8953953	8954453	B7med_1209	50.4087	Intergenic
CM044617	8959260	8959760	B7med_1210	37.2688	Intergenic
CM044617	8962980	8963480	B7med_1211	49.8817	promoter-TSS	TVAGG3_0954880
CM044617	8964517	8965017	B7med_1212	65.7447	TTS	TVAGG3_0954910
CM044617	8968222	8968722	B7med_1213	161.623	Intergenic
CM044617	8974162	8974662	B7med_1214	61.0982	Intergenic
CM044617	8976326	8976826	B7med_1215	13.834	exon	TVAGG3_0954950
CM044617	8977391	8977891	B7med_1216	19.992	promoter-TSS	TVAGG3_0954960
CM044617	8979591	8980091	B7med_1217	15.3014	exon	TVAGG3_0954970
CM044617	9006449	9006949	B7med_1218	40.0954	exon	TVAGG3_0955140
CM044617	9008564	9009064	B7med_1219	11.0592	promoter-TSS	TVAGG3_0955150
CM044617	9011067	9011567	B7med_1220	15.593	promoter-TSS	TVAGG3_0955170
CM044617	9017974	9018474	B7med_1221	38.4467	Intergenic
CM044617	9021181	9021681	B7med_1222	90.2195	TTS	TVAGG3_0955220
CM044617	9030552	9031052	B7med_1223	15.593	exon	TVAGG3_0955270
CM044617	9032946	9033446	B7med_1224	20.479	Intergenic
CM044617	9035291	9035791	B7med_1225	25.064	TTS	TVAGG3_0955300
CM044617	9039770	9040270	B7med_1226	6.10742	exon	TVAGG3_0955320
CM044617	9043476	9043976	B7med_1227	11.1587	promoter-TSS	TVAGG3_0955330
CM044617	9045461	9045961	B7med_1228	13.834	TTS	TVAGG3_0955340
CM044617	9049265	9049765	B7med_1229	23.9662	TTS	TVAGG3_0955360
CM044617	9049906	9050406	B7med_1230	55.0536	Intergenic
CM044617	9057764	9058264	B7med_1231	39.1174	Intergenic
CM044617	9061691	9062191	B7med_1232	31.7454	Intergenic
CM044617	9063037	9063537	B7med_1233	18.2159	exon	TVAGG3_0955380
CM044617	9090570	9091070	B7med_1234	14.673	TTS	TVAGG3_0955640
CM044617	9092722	9093222	B7med_1235	139.021	Intergenic
CM044617	9094335	9094835	B7med_1236	72.8783	Intergenic
CM044617	9104472	9104972	B7med_1237	41.7149	Intergenic
CM044617	9131491	9131991	B7med_1238	150.012	promoter-TSS	TVAGG3_0955990
CM044617	9133755	9134255	B7med_1239	23.9548	Intergenic
CM044617	9136707	9137207	B7med_1240	15.593	Intergenic
CM044617	9173649	9174149	B7med_1241	11.0592	Intergenic
CM044617	9178014	9178514	B7med_1242	18.3839	promoter-TSS	TVAGG3_0956280
CM044617	9179722	9180222	B7med_1243	15.3014	exon	TVAGG3_0956290
CM044617	9187660	9188160	B7med_1244	15.3014	Intergenic
CM044617	9189318	9189818	B7med_1245	87.2509	Intergenic
CM044617	9199939	9200439	B7med_1246	20.479	exon	TVAGG3_0956410
CM044617	9204954	9205454	B7med_1247	44.1432	Intergenic
CM044617	9209320	9209820	B7med_1248	7.33587	exon	TVAGG3_0956460
CM044617	9214666	9215166	B7med_1249	21.644	exon	TVAGG3_0956500
CM044617	9216441	9216941	B7med_1250	22.1957	exon	TVAGG3_0956510
CM044617	9220178	9220678	B7med_1251	20.479	Intergenic
CM044617	9224393	9224893	B7med_1252	13.834	exon	TVAGG3_0956550
CM044617	9230650	9231150	B7med_1253	22.1957	promoter-TSS	TVAGG3_0956570
CM044617	9231547	9232047	B7med_1254	19.992	Intergenic
CM044617	9233105	9233605	B7med_1255	17.1752	Intergenic
CM044617	9237848	9238348	B7med_1256	31.3601	promoter-TSS	TVAGG3_0956590
CM044617	9240249	9240749	B7med_1257	28.63	Intergenic
CM044617	9242830	9243330	B7med_1258	30.465	TTS	TVAGG3_0956610
CM044617	9244875	9245375	B7med_1259	12.419	exon	TVAGG3_0956630
CM044617	9245954	9246454	B7med_1260	57.9129	Intergenic
CM044617	9246906	9247406	B7med_1261	19.992	exon	TVAGG3_0956650
CM044617	9248542	9249042	B7med_1262	25.7513	Intergenic
CM044617	9250634	9251134	B7med_1263	25.064	exon	TVAGG3_0956670
CM044617	9252417	9252917	B7med_1264	30.465	Intergenic
CM044617	9252953	9253453	B7med_1265	7.33587	promoter-TSS	TVAGG3_0956690
CM044617	9262469	9262969	B7med_1266	72.8783	Intergenic
CM044617	9264157	9264657	B7med_1267	70.481	Intergenic
CM044617	9266539	9267039	B7med_1268	6.10742	exon	TVAGG3_0956780
CM044617	9279483	9279983	B7med_1269	15.3014	exon	TVAGG3_0956810
CM044617	9283572	9284072	B7med_1270	230.847	promoter-TSS	TVAGG3_0956850
CM044617	9286881	9287381	B7med_1271	15.3014	exon	TVAGG3_0956880
CM044617	9290750	9291250	B7med_1272	11.0592	TTS	TVAGG3_0956900
CM044617	9297140	9297640	B7med_1273	11.1587	exon	TVAGG3_0956930
CM044617	9304372	9304872	B7med_1274	14.06	promoter-TSS	TVAGG3_0956980
CM044617	9305829	9306329	B7med_1275	13.834	promoter-TSS	TVAGG3_0956990
CM044617	9308364	9308864	B7med_1276	15.3014	exon	TVAGG3_0957010
CM044617	9341663	9342163	B7med_1277	11.8185	promoter-TSS	TVAGG3_0957310
CM044617	9348750	9349250	B7med_1278	15.3014	promoter-TSS	TVAGG3_0957330
CM044617	9350735	9351235	B7med_1279	32.3321	Intergenic
CM044617	9351926	9352426	B7med_1280	21.644	exon	TVAGG3_0957350
CM044617	9355094	9355594	B7med_1281	12.419	exon	TVAGG3_0957370
CM044617	9356473	9356973	B7med_1282	41.3618	Intergenic
CM044617	9358468	9358968	B7med_1283	17.1752	Intergenic
CM044617	9360394	9360894	B7med_1284	26.8298	Intergenic
CM044617	9362225	9362725	B7med_1285	97.557	exon	TVAGG3_0957420
CM044617	9363151	9363651	B7med_1286	64.0802	promoter-TSS	TVAGG3_0957440
CM044617	9367089	9367589	B7med_1287	18.3839	exon	TVAGG3_0957450
CM044617	9368536	9369036	B7med_1288	9.79637	TTS	TVAGG3_0957450
CM044617	9378072	9378572	B7med_1289	8.49741	exon	TVAGG3_0957500
CM044617	9378791	9379291	B7med_1290	22.1957	promoter-TSS	TVAGG3_0957500
CM044617	9380202	9380702	B7med_1291	15.3014	Intergenic
CM044617	9382009	9382509	B7med_1292	11.1587	exon	TVAGG3_0957520
CM044617	9382934	9383434	B7med_1293	12.419	exon	TVAGG3_0957520
CM044617	9383808	9384308	B7med_1294	53.5317	Intergenic
CM044617	9390265	9390765	B7med_1295	16.8193	exon	TVAGG3_0957540
CM044617	9391724	9392224	B7med_1296	15.3014	exon	TVAGG3_0957550
CM044617	9395137	9395637	B7med_1297	22.1957	Intergenic
CM044617	9396509	9397009	B7med_1298	17.1752	exon	TVAGG3_0957570
CM044617	9397766	9398266	B7med_1299	72.8783	Intergenic
CM044617	9417635	9418135	B7med_1300	33.7295	Intergenic
CM044617	9419466	9419966	B7med_1301	12.5807	Intergenic
CM044617	9424336	9424836	B7med_1302	358.436	Intergenic
CM044617	9428688	9429188	B7med_1303	11.1587	exon	TVAGG3_0957720
CM044617	9429362	9429862	B7med_1304	12.419	promoter-TSS	TVAGG3_0957720
CM044617	9430759	9431259	B7med_1305	25.064	promoter-TSS	TVAGG3_0957730
CM044617	9435385	9435885	B7med_1306	174.046	promoter-TSS	TVAGG3_0957750
CM044617	9436419	9436919	B7med_1307	23.3346	Intergenic
CM044617	9437667	9438167	B7med_1308	11.1587	TTS	TVAGG3_0957770
CM044617	9439408	9439908	B7med_1309	85.1578	Intergenic
CM044617	9440238	9440738	B7med_1310	13.834	Intergenic
CM044617	9446083	9446583	B7med_1311	27.5861	promoter-TSS	TVAGG3_0957830
CM044617	9449368	9449868	B7med_1312	22.1957	Intergenic
CM044617	9453157	9453657	B7med_1313	50.4244	Intergenic
CM044617	9454060	9454560	B7med_1314	72.8783	TTS	TVAGG3_0957850
CM044617	9460995	9461495	B7med_1315	12.419	promoter-TSS	TVAGG3_0957880
CM044617	9469939	9470439	B7med_1316	19.992	exon	TVAGG3_0957920
CM044617	9474220	9474720	B7med_1317	85.1719	Intergenic
CM044617	9480227	9480727	B7med_1318	14.06	exon	TVAGG3_0957960
CM044617	9481522	9482022	B7med_1319	18.3839	exon	TVAGG3_0957970
CM044617	9482452	9482952	B7med_1320	18.3839	exon	TVAGG3_0957980
CM044617	9487432	9487932	B7med_1321	61.5205	Intergenic
CM044617	9491622	9492122	B7med_1322	22.1957	exon	TVAGG3_0958020
CM044617	9497078	9497578	B7med_1323	19.992	Intergenic
CM044617	9499923	9500423	B7med_1324	9.75659	exon	TVAGG3_0958070
CM044617	9503768	9504268	B7med_1325	92.7713	Intergenic
CM044617	9528516	9529016	B7med_1326	97.0854	Intergenic
CM044617	9532656	9533156	B7med_1327	97.9256	promoter-TSS	TVAGG3_0958230
CM044617	9534470	9534970	B7med_1328	38.9864	Intergenic
CM044617	9542725	9543225	B7med_1329	15.593	Intergenic
CM044617	9546206	9546706	B7med_1330	18.3839	promoter-TSS	TVAGG3_0958300
CM044617	9546742	9547242	B7med_1331	21.644	exon	TVAGG3_0958300
CM044617	9556187	9556687	B7med_1332	36.1527	exon	TVAGG3_0958340
CM044617	9565777	9566277	B7med_1333	28.63	promoter-TSS	TVAGG3_0958370
CM044617	9567624	9568124	B7med_1334	23.3346	exon	TVAGG3_0958380
CM044617	9572447	9572947	B7med_1335	38.1113	exon	TVAGG3_0958420
CM044617	9576279	9576779	B7med_1336	11.0592	promoter-TSS	TVAGG3_0958440
CM044617	9577679	9578179	B7med_1337	12.5807	promoter-TSS	TVAGG3_0958450
CM044617	9583992	9584492	B7med_1338	34.2267	exon	TVAGG3_0958490
CM044617	9586360	9586860	B7med_1339	31.3601	Intergenic
CM044617	9636111	9636611	B7med_1340	15.3014	exon	TVAGG3_0958730
CM044617	9637069	9637569	B7med_1341	9.75659	promoter-TSS	TVAGG3_0958730
CM044617	9638454	9638954	B7med_1342	12.419	exon	TVAGG3_0958740
CM044617	9648216	9648716	B7med_1343	9.75659	TTS	TVAGG3_0958770
CM044617	9652440	9652940	B7med_1344	18.3839	exon	TVAGG3_0958780
CM044617	9653875	9654375	B7med_1345	25.064	Intergenic
CM044617	9662152	9662652	B7med_1346	67.0217	Intergenic
CM044617	9694305	9694805	B7med_1347	19.992	promoter-TSS	TVAGG3_0959020
CM044617	9696150	9696650	B7med_1348	28.63	exon	TVAGG3_0959020
CM044617	9701693	9702193	B7med_1349	20.479	TTS	TVAGG3_0959060
CM044617	9735133	9735633	B7med_1350	18.3839	promoter-TSS	TVAGG3_0959270
CM044617	9737497	9737997	B7med_1351	37.2688	Intergenic
CM044617	9741767	9742267	B7med_1352	75.1791	Intergenic
CM044617	9744660	9745160	B7med_1353	13.0845	exon	TVAGG3_0959300
CM044617	9772160	9772660	B7med_1354	22.1957	TTS	TVAGG3_0959520
CM044617	9774084	9774584	B7med_1355	30.465	Intergenic
CM044617	9781409	9781909	B7med_1356	63.6429	promoter-TSS	TVAGG3_0959600
CM044617	9797878	9798378	B7med_1357	30.465	Intergenic
CM044617	9798772	9799272	B7med_1358	37.7012	promoter-TSS	TVAGG3_0959700
CM044617	9800043	9800543	B7med_1359	42.1042	TTS	TVAGG3_0959700
CM044617	9814687	9815187	B7med_1360	56.2785	promoter-TSS	TVAGG3_0959780
CM044617	9837518	9838018	B7med_1361	54.2348	Intergenic
CM044617	9840211	9840711	B7med_1362	14.06	promoter-TSS	TVAGG3_0959880
CM044617	9846815	9847315	B7med_1363	32.3321	exon	TVAGG3_0959920
CM044617	9849061	9849561	B7med_1364	28.63	TTS	TVAGG3_0959930
CM044617	9854147	9854647	B7med_1365	21.644	exon	TVAGG3_0959990
CM044617	9860753	9861253	B7med_1366	14.06	Intergenic
CM044617	9861543	9862043	B7med_1367	33.8053	Intergenic
CM044617	9863201	9863701	B7med_1368	77.739	Intergenic
CM044617	9866362	9866862	B7med_1369	15.3014	exon	TVAGG3_0960040
CM044617	9871885	9872385	B7med_1370	18.3839	TTS	TVAGG3_0960090
CM044617	9874278	9874778	B7med_1371	15.593	TTS	TVAGG3_0960100
CM044617	9877607	9878107	B7med_1372	9.75659	exon	TVAGG3_0960120
CM044617	9881886	9882386	B7med_1373	30.465	promoter-TSS	TVAGG3_0960170
CM044617	9885854	9886354	B7med_1374	23.3346	exon	TVAGG3_0960180
CM044617	9887969	9888469	B7med_1375	25.064	Intergenic
CM044617	9889897	9890397	B7med_1376	13.834	exon	TVAGG3_0960200
CM044617	9891467	9891967	B7med_1377	19.992	Intergenic
CM044617	9892632	9893132	B7med_1378	16.8193	Intergenic
CM044617	9894455	9894955	B7med_1379	9.79637	TTS	TVAGG3_0960220
CM044617	9897723	9898223	B7med_1380	129.996	Intergenic
CM044617	9901490	9901990	B7med_1381	28.63	Intergenic
CM044617	9903564	9904064	B7med_1382	19.992	Intergenic
CM044617	9904681	9905181	B7med_1383	118.693	Intergenic
CM044617	9906276	9906776	B7med_1384	19.992	Intergenic
CM044617	9907226	9907726	B7med_1385	124.959	Intergenic
CM044617	9911597	9912097	B7med_1386	123.361	Intergenic
CM044617	9935857	9936357	B7med_1387	31.3601	Intergenic
CM044617	9936973	9937473	B7med_1388	21.644	TTS	TVAGG3_0960500
CM044617	9939143	9939643	B7med_1389	27.5861	promoter-TSS	TVAGG3_0960510
CM044617	9942283	9942783	B7med_1390	12.5807	Intergenic
CM044617	9947724	9948224	B7med_1391	28.63	exon	TVAGG3_0960550
CM044617	9948905	9949405	B7med_1392	18.3839	promoter-TSS	TVAGG3_0960550
CM044617	9951097	9951597	B7med_1393	129.643	Intergenic
CM044617	9952428	9952928	B7med_1394	12.419	TTS	TVAGG3_0960590
CM044617	9954470	9954970	B7med_1395	16.8193	Intergenic
CM044617	9956450	9956950	B7med_1396	9.75659	exon	TVAGG3_0960610
CM044617	9957135	9957635	B7med_1397	22.1957	Intergenic
CM044617	9959397	9959897	B7med_1398	30.465	promoter-TSS	TVAGG3_0960630
CM044617	9960432	9960932	B7med_1399	26.8298	promoter-TSS	TVAGG3_0960650
CM044617	9967886	9968386	B7med_1400	48.2959	Intergenic
CM044617	9973994	9974494	B7med_1401	29.4567	TTS	TVAGG3_0960700
CM044617	9975992	9976492	B7med_1402	80.9014	Intergenic
CM044617	9985653	9986153	B7med_1403	9.79637	exon	TVAGG3_0960730
CM044617	9987536	9988036	B7med_1404	12.5807	exon	TVAGG3_0960740
CM044617	10002327	10002827	B7med_1405	21.6593	Intergenic
CM044617	10005413	10005913	B7med_1406	126.692	Intergenic
CM044617	10008975	10009475	B7med_1407	15.3014	TTS	TVAGG3_0960820
CM044617	10013849	10014349	B7med_1408	15.593	exon	TVAGG3_0960840
CM044617	10021644	10022144	B7med_1409	105.602	Intergenic
CM044617	10031072	10031572	B7med_1410	8.49741	exon	TVAGG3_0960920
CM044617	10032598	10033098	B7med_1411	103.612	Intergenic
CM044617	10034724	10035224	B7med_1412	16.8193	promoter-TSS	TVAGG3_0960930
CM044617	10040416	10040916	B7med_1413	18.8046	Intergenic
CM044617	10043599	10044099	B7med_1414	25.064	Intergenic
CM044617	10045794	10046294	B7med_1415	14.06	exon	TVAGG3_0961000
CM044617	10047073	10047573	B7med_1416	15.593	promoter-TSS	TVAGG3_0961020
CM044617	10053446	10053946	B7med_1417	12.419	exon	TVAGG3_0961040
CM044617	10054892	10055392	B7med_1418	23.3346	TTS	TVAGG3_0961050
CM044617	10056068	10056568	B7med_1419	7.33587	exon	TVAGG3_0961060
CM044617	10056701	10057201	B7med_1420	8.49741	exon	TVAGG3_0961070
CM044617	10058422	10058922	B7med_1421	11.0592	Intergenic
CM044617	10068913	10069413	B7med_1422	17.1752	exon	TVAGG3_0961160
CM044617	10083920	10084420	B7med_1423	14.06	Intergenic
CM044617	10087360	10087860	B7med_1424	58.8078	Intergenic
CM044617	10092233	10092733	B7med_1425	12.5807	TTS	TVAGG3_0961280
CM044617	10094669	10095169	B7med_1426	18.3839	exon	TVAGG3_0961300
CM044617	10098895	10099395	B7med_1427	17.1752	exon	TVAGG3_0961320
CM044617	10100785	10101285	B7med_1428	19.992	Intergenic
CM044617	10102301	10102801	B7med_1429	30.4371	Intergenic
CM044617	10141547	10142047	B7med_1430	131.875	Intergenic
CM044617	10143277	10143777	B7med_1431	22.1957	exon	TVAGG3_0961580
CM044617	10146510	10147010	B7med_1432	117.967	Intergenic
CM044617	10148253	10148753	B7med_1433	12.7097	promoter-TSS	TVAGG3_0961600
CM044617	10168471	10168971	B7med_1434	49.4173	Intergenic
CM044617	10181128	10181628	B7med_1435	15.3014	Intergenic
CM044617	10187761	10188261	B7med_1436	170.496	Intergenic
CM044617	10192593	10193093	B7med_1437	21.644	Intergenic
CM044617	10197252	10197752	B7med_1438	36.1527	TTS	TVAGG3_0961890
CM044617	10198700	10199200	B7med_1439	23.3346	promoter-TSS	TVAGG3_0961890
CM044617	10205151	10205651	B7med_1440	38.1113	exon	TVAGG3_0961950
CM044617	10206739	10207239	B7med_1441	11.0592	promoter-TSS	TVAGG3_0961950
CM044617	10213198	10213698	B7med_1442	20.479	promoter-TSS	TVAGG3_0961980
CM044617	10214395	10214895	B7med_1443	40.0954	exon	TVAGG3_0961990
CM044617	10216036	10216536	B7med_1444	106.483	Intergenic
CM044617	10217518	10218018	B7med_1445	76.8686	Intergenic
CM044617	10283634	10284134	B7med_1446	9.79637	exon	TVAGG3_0962460
CM044617	10286600	10287100	B7med_1447	8.49741	promoter-TSS	TVAGG3_0962490
CM044617	10287964	10288464	B7med_1448	25.064	exon	TVAGG3_0962500
CM044617	10290529	10291029	B7med_1449	18.3839	exon	TVAGG3_0962510
CM044617	10299854	10300354	B7med_1450	11.0592	exon	TVAGG3_0962560
CM044617	10301752	10302252	B7med_1451	14.06	TTS	TVAGG3_0962560
CM044617	10304227	10304727	B7med_1452	23.3346	exon	TVAGG3_0962580
CM044617	10310886	10311386	B7med_1453	19.0629	Intergenic
CM044617	10315740	10316240	B7med_1454	11.1587	promoter-TSS	TVAGG3_0962640
CM044617	10316600	10317100	B7med_1455	12.419	exon	TVAGG3_0962640
CM044617	10318847	10319347	B7med_1456	96.5897	Intergenic
CM044617	10322928	10323428	B7med_1457	19.992	promoter-TSS	TVAGG3_0962670
CM044617	10333302	10333802	B7med_1458	17.1752	exon	TVAGG3_0962730
CM044617	10336054	10336554	B7med_1459	12.419	exon	TVAGG3_0962770
CM044617	10342668	10343168	B7med_1460	65.7447	Intergenic
CM044617	10344268	10344768	B7med_1461	168.574	Intergenic
CM044617	10362473	10362973	B7med_1462	49.8817	promoter-TSS	TVAGG3_0962980
CM044617	10363182	10363682	B7med_1463	39.3008	promoter-TSS	TVAGG3_0962990
CM044617	10364292	10364792	B7med_1464	11.1587	TTS	TVAGG3_0962990
CM044617	10370842	10371342	B7med_1465	11.1587	exon	TVAGG3_0963040
CM044617	10371697	10372197	B7med_1466	18.8046	Intergenic
CM044617	10376677	10377177	B7med_1467	56.4247	exon	TVAGG3_0963080
CM044617	10395711	10396211	B7med_1468	159.854	promoter-TSS	TVAGG3_0963190
CM044617	10397567	10398067	B7med_1469	15.3014	TTS	TVAGG3_0963190
CM044617	10405323	10405823	B7med_1470	12.419	TTS	TVAGG3_0963240
CM044617	10408795	10409295	B7med_1471	192.395	Intergenic
CM044617	10434177	10434677	B7med_1472	491.453	Intergenic
CM044617	10444038	10444538	B7med_1473	13.834	Intergenic
CM044617	10470173	10470673	B7med_1474	11.1587	exon	TVAGG3_0963720
CM044617	10497303	10497803	B7med_1475	86.8034	Intergenic
CM044617	10499250	10499750	B7med_1476	8.515	exon	TVAGG3_0963930
CM044617	10499751	10500251	B7med_1477	26.8298	exon	TVAGG3_0963930
CM044617	10502897	10503397	B7med_1478	121.929	Intergenic
CM044617	10504838	10505338	B7med_1479	156.429	Intergenic
CM044617	10509722	10510222	B7med_1480	7.26691	exon	TVAGG3_0963970
CM044617	10511357	10511857	B7med_1481	13.834	promoter-TSS	TVAGG3_0963970
CM044617	10533738	10534238	B7med_1482	8.49741	exon	TVAGG3_0964120
CM044617	10544281	10544781	B7med_1483	18.8046	TTS	TVAGG3_0964180
CM044617	10545446	10545946	B7med_1484	33.2981	promoter-TSS	TVAGG3_0964190
CM044617	10549216	10549716	B7med_1485	47.7115	Intergenic
CM044617	10576854	10577354	B7med_1486	136.898	Intergenic
CM044617	10590065	10590565	B7med_1487	7.33587	exon	TVAGG3_0964450
CM044617	10595640	10596140	B7med_1488	18.746	Intergenic
CM044617	10596810	10597310	B7med_1489	79.1134	promoter-TSS	TVAGG3_0964480
CM044617	10605956	10606456	B7med_1490	26.8298	promoter-TSS	TVAGG3_0964510
CM044617	10645668	10646168	B7med_1491	127.061	Intergenic
CM044617	10647169	10647669	B7med_1492	28.63	Intergenic
CM044617	10648750	10649250	B7med_1493	16.8524	exon	TVAGG3_0964580
CM044617	10674632	10675132	B7med_1494	32.3321	Intergenic
CM044617	10675476	10675976	B7med_1495	10.6422	Intergenic
CM044617	10679385	10679885	B7med_1496	88.0698	Intergenic
CM044617	10680189	10680689	B7med_1497	380.717	Intergenic
CM044617	10685122	10685622	B7med_1498	6.10742	Intergenic
CM044617	10690282	10690782	B7med_1499	13.834	Intergenic
CM044617	10694538	10695038	B7med_1500	16.8193	exon	TVAGG3_0964920
CM044617	10727003	10727503	B7med_1501	13.834	exon	TVAGG3_0965170
CM044617	10727651	10728151	B7med_1502	42.1042	Intergenic
CM044617	10730688	10731188	B7med_1503	96.8696	Intergenic
CM044617	10734115	10734615	B7med_1504	104.408	Intergenic
CM044617	10740887	10741387	B7med_1505	15.3014	exon	TVAGG3_0965230
CM044617	10755011	10755511	B7med_1506	242.633	promoter-TSS	TVAGG3_0965330
CM044617	10756955	10757455	B7med_1507	8.515	Intergenic
CM044617	10784696	10785196	B7med_1508	9.79637	TTS	TVAGG3_0965410
CM044617	10790652	10791152	B7med_1509	65.8368	Intergenic
CM044617	10822287	10822787	B7med_1510	108.438	exon	TVAGG3_0965700
CM044617	10827455	10827955	B7med_1511	233.163	Intergenic
CM044617	10834500	10835000	B7med_1512	8.515	TTS	TVAGG3_0965770
CM044617	10835113	10835613	B7med_1513	18.8046	exon	TVAGG3_0965770
CM044617	10837450	10837950	B7med_1514	19.992	TTS	TVAGG3_0965790
CM044617	10842129	10842629	B7med_1515	9.75659	exon	TVAGG3_0965810
CM044617	10844404	10844904	B7med_1516	28.63	Intergenic
CM044617	10848014	10848514	B7med_1517	21.644	exon	TVAGG3_0965830
CM044617	10852812	10853312	B7med_1518	7.33587	Intergenic
CM044617	10853410	10853910	B7med_1519	9.75659	TTS	TVAGG3_0965870
CM044617	10864916	10865416	B7med_1520	21.644	exon	TVAGG3_0965910
CM044617	10866278	10866778	B7med_1521	22.1957	TTS	TVAGG3_0965930
CM044617	10874279	10874779	B7med_1522	64.1958	promoter-TSS	TVAGG3_0965960
CM044617	10875209	10875709	B7med_1523	21.644	Intergenic
CM044617	10879815	10880315	B7med_1524	28.63	promoter-TSS	TVAGG3_0965990
CM044617	10881797	10882297	B7med_1525	9.79637	exon	TVAGG3_0965990
CM044617	10888130	10888630	B7med_1526	14.06	TTS	TVAGG3_0966010
CM044617	10905017	10905517	B7med_1527	217.999	Intergenic
CM044617	10930362	10930862	B7med_1528	14.06	promoter-TSS	TVAGG3_0966290
CM044617	10932395	10932895	B7med_1529	12.419	Intergenic
CM044617	10949397	10949897	B7med_1530	15.593	exon	TVAGG3_0966390
CM044617	10952666	10953166	B7med_1531	17.1752	Intergenic
CM044617	10985641	10986141	B7med_1532	18.3839	exon	TVAGG3_0966650
CM044617	10986883	10987383	B7med_1533	9.75659	exon	TVAGG3_0966670
CM044617	10991589	10992089	B7med_1534	119.397	Intergenic
CM044617	11002019	11002519	B7med_1535	11.0969	Intergenic
CM044617	11015584	11016084	B7med_1536	19.4441	Intergenic
CM044617	11020128	11020628	B7med_1537	42.1042	Intergenic
CM044617	11026052	11026552	B7med_1538	8.515	Intergenic
CM044617	11031023	11031523	B7med_1539	30.465	Intergenic
CM044617	11032066	11032566	B7med_1540	15.593	exon	TVAGG3_0966910
CM044617	11042329	11042829	B7med_1541	42.1042	TTS	TVAGG3_0966950
CM044617	11046461	11046961	B7med_1542	44.1432	Intergenic
CM044617	11050830	11051330	B7med_1543	33.2981	Intergenic
CM044617	11056042	11056542	B7med_1544	14.06	Intergenic
CM044617	11092767	11093267	B7med_1545	9.71595	Intergenic
CM044617	11100696	11101196	B7med_1546	11.0592	promoter-TSS	TVAGG3_0967380
CM044617	11109093	11109593	B7med_1547	26.8298	promoter-TSS	TVAGG3_0967410
CM044617	11111048	11111548	B7med_1548	12.5807	Intergenic
CM044617	11112083	11112583	B7med_1549	17.1752	exon	TVAGG3_0967430
CM044617	11113343	11113843	B7med_1550	15.593	TTS	TVAGG3_0967440
CM044617	11116613	11117113	B7med_1551	13.834	exon	TVAGG3_0967450
CM044617	11124620	11125120	B7med_1552	18.3839	TTS	TVAGG3_0967470
CM044617	11128260	11128760	B7med_1553	8.49741	exon	TVAGG3_0967480
CM044617	11170337	11170837	B7med_1554	9.75659	exon	TVAGG3_0967690
CM044617	11174723	11175223	B7med_1555	79.8507	Intergenic
CM044617	11183355	11183855	B7med_1556	13.834	promoter-TSS	TVAGG3_0967790
CM044617	11188869	11189369	B7med_1557	23.0694	Intergenic
CM044617	11192370	11192870	B7med_1558	11.0592	Intergenic
CM044617	11193302	11193802	B7med_1559	106.362	Intergenic
CM044617	11199178	11199678	B7med_1560	19.992	TTS	TVAGG3_0967910
CM044617	11201799	11202299	B7med_1561	25.064	exon	TVAGG3_0967930
CM044617	11202475	11202975	B7med_1562	21.644	promoter-TSS	TVAGG3_0967930
CM044617	11206244	11206744	B7med_1563	250.507	Intergenic
CM044617	11207643	11208143	B7med_1564	121.725	Intergenic
CM044617	11215442	11215942	B7med_1565	14.06	TTS	TVAGG3_0967980
CM044617	11217316	11217816	B7med_1566	11.1587	Intergenic
CM044617	11223171	11223671	B7med_1567	13.834	Intergenic
CM044617	11223700	11224200	B7med_1568	26.8298	Intergenic
CM044617	11228220	11228720	B7med_1569	12.419	exon	TVAGG3_0968010
CM044617	11233452	11233952	B7med_1570	47.7115	Intergenic
CM044617	11248820	11249320	B7med_1571	15.3014	exon	TVAGG3_0968080
CM044617	11253458	11253958	B7med_1572	18.8046	exon	TVAGG3_0968100
CM044617	11256108	11256608	B7med_1573	15.593	exon	TVAGG3_0968120
CM044617	11259676	11260176	B7med_1574	15.3014	exon	TVAGG3_0968120
CM044617	11271739	11272239	B7med_1575	12.419	exon	TVAGG3_0968160
CM044617	11277250	11277750	B7med_1576	93.2402	Intergenic
CM044617	11293766	11294266	B7med_1577	15.593	Intergenic
CM044617	11294320	11294820	B7med_1578	48.5215	Intergenic
CM044617	11301981	11302481	B7med_1579	22.1957	promoter-TSS	TVAGG3_0968320
CM044617	11302902	11303402	B7med_1580	37.2688	exon	TVAGG3_0968320
CM044617	11306013	11306513	B7med_1581	13.834	exon	TVAGG3_0968340
CM044617	11311750	11312250	B7med_1582	19.992	exon	TVAGG3_0968380
CM044617	11317108	11317608	B7med_1583	38.1087	Intergenic
CM044617	11319793	11320293	B7med_1584	77.9552	promoter-TSS	TVAGG3_0968420
CM044617	11344375	11344875	B7med_1585	48.1253	Intergenic
CM044617	11349383	11349883	B7med_1586	8.515	exon	TVAGG3_0968680
CM044617	11351904	11352404	B7med_1587	13.834	TTS	TVAGG3_0968690
CM044617	11353174	11353674	B7med_1588	11.0592	promoter-TSS	TVAGG3_0968690
CM044617	11353704	11354204	B7med_1589	18.3839	exon	TVAGG3_0968700
CM044617	11359740	11360240	B7med_1590	6.10742	Intergenic
CM044617	11366615	11367115	B7med_1591	20.479	exon	TVAGG3_0968780
CM044617	11369204	11369704	B7med_1592	52.0765	Intergenic
CM044617	11408922	11409422	B7med_1593	124.672	Intergenic
CM044617	11420198	11420698	B7med_1594	107.387	Intergenic
CM044617	11426472	11426972	B7med_1595	64.6275	Intergenic
CM044617	11434846	11435346	B7med_1596	116.786	Intergenic
CM044617	11439941	11440441	B7med_1597	23.9548	Intergenic
CM044617	11442190	11442690	B7med_1598	21.644	Intergenic
CM044617	11451427	11451927	B7med_1599	13.834	TTS	TVAGG3_0969220
CM044617	11454007	11454507	B7med_1600	22.1957	exon	TVAGG3_0969240
CM044617	11455845	11456345	B7med_1601	110.931	Intergenic
CM044617	11462335	11462835	B7med_1602	19.3186	Intergenic
CM044617	11489285	11489785	B7med_1603	20.0522	exon	TVAGG3_0969440
CM044617	11490288	11490788	B7med_1604	56.5084	promoter-TSS	TVAGG3_0969450
CM044617	11510156	11510656	B7med_1605	19.5324	Intergenic
CM044617	11516533	11517033	B7med_1606	13.834	TTS	TVAGG3_0969610
CM044617	11517538	11518038	B7med_1607	12.5807	promoter-TSS	TVAGG3_0969610
CM044617	11518250	11518750	B7med_1608	44.8549	Intergenic
CM044617	11521645	11522145	B7med_1609	18.3839	promoter-TSS	TVAGG3_0969630
CM044617	11532142	11532642	B7med_1610	8.515	exon	TVAGG3_0969660
CM044617	11532856	11533356	B7med_1611	12.419	promoter-TSS	TVAGG3_0969660
CM044617	11533847	11534347	B7med_1612	12.419	exon	TVAGG3_0969680
CM044617	11538487	11538987	B7med_1613	28.63	Intergenic
CM044617	11546473	11546973	B7med_1614	7.33587	exon	TVAGG3_0969730
CM044617	11563998	11564498	B7med_1615	13.834	exon	TVAGG3_0969840
CM044617	11565002	11565502	B7med_1616	15.3014	TTS	TVAGG3_0969860
CM044617	11567299	11567799	B7med_1617	25.064	exon	TVAGG3_0969870
CM044617	11570821	11571321	B7med_1618	18.3839	promoter-TSS	TVAGG3_0969900
CM044617	11572809	11573309	B7med_1619	13.834	Intergenic
CM044617	11580360	11580860	B7med_1620	11.1587	promoter-TSS	TVAGG3_0969950
CM044617	11581207	11581707	B7med_1621	32.3321	Intergenic
CM044617	11583971	11584471	B7med_1622	75.4653	Intergenic
CM044617	11584934	11585434	B7med_1623	44.8094	Intergenic
CM044617	11599445	11599945	B7med_1624	41.9542	exon	TVAGG3_0970070
CM044617	11600489	11600989	B7med_1625	93.924	Intergenic
CM044617	11602886	11603386	B7med_1626	18.2883	Intergenic
CM044617	11604128	11604628	B7med_1627	75.2993	Intergenic
CM044617	11605902	11606402	B7med_1628	41.3618	Intergenic
CM044617	11607533	11608033	B7med_1629	77.739	Intergenic
CM044617	11619238	11619738	B7med_1630	19.992	promoter-TSS	TVAGG3_0970130
CM044617	11622265	11622765	B7med_1631	26.8298	Intergenic
CM044617	11626402	11626902	B7med_1632	6.22222	Intergenic
CM044617	11629218	11629718	B7med_1633	22.1957	Intergenic
CM044617	11630995	11631495	B7med_1634	12.5807	Intergenic
CM044617	11682379	11682879	B7med_1635	13.0695	Intergenic
CM044617	11685739	11686239	B7med_1636	147.143	Intergenic
CM044617	11687187	11687687	B7med_1637	17.1752	exon	TVAGG3_0970430
CM044617	11689695	11690195	B7med_1638	18.8046	TTS	TVAGG3_0970440
CM044617	11690823	11691323	B7med_1639	15.3014	exon	TVAGG3_0970460
CM044617	11694503	11695003	B7med_1640	498.107	Intergenic
CM044617	11697794	11698294	B7med_1641	21.644	exon	TVAGG3_0970510
CM044617	11699383	11699883	B7med_1642	77.4964	Intergenic
CM044617	11702697	11703197	B7med_1643	79.1134	Intergenic
CM044617	11705469	11705969	B7med_1644	86.4047	Intergenic
CM044617	11708745	11709245	B7med_1645	138.617	Intergenic
CM044617	11710992	11711492	B7med_1646	43.4494	Intergenic
CM044617	11776950	11777450	B7med_1647	16.8726	exon	TVAGG3_0970900
CM044617	11807287	11807787	B7med_1648	39.3008	Intergenic
CM044617	11808741	11809241	B7med_1649	95.2398	Intergenic
CM044617	11839670	11840170	B7med_1650	15.3014	exon	TVAGG3_0971250
CM044617	11842980	11843480	B7med_1651	124.672	Intergenic
CM044617	11851234	11851734	B7med_1652	77.739	Intergenic
CM044617	11894911	11895411	B7med_1653	12.419	exon	TVAGG3_0971450
CM044617	11898021	11898521	B7med_1654	15.3014	exon	TVAGG3_0971470
CM044617	11903995	11904495	B7med_1655	29.4567	Intergenic
CM044617	11906855	11907355	B7med_1656	25.064	promoter-TSS	TVAGG3_0971510
CM044617	11909086	11909586	B7med_1657	23.3346	TTS	TVAGG3_0971540
CM044617	11910391	11910891	B7med_1658	34.2267	exon	TVAGG3_0971540
CM044617	11916312	11916812	B7med_1659	75.1233	Intergenic
CM044617	11920112	11920612	B7med_1660	32.3321	Intergenic
CM044617	11924728	11925228	B7med_1661	26.8298	exon	TVAGG3_0971590
CM044617	11927000	11927500	B7med_1662	14.06	exon	TVAGG3_0971600
CM044617	11930691	11931191	B7med_1663	9.79637	TTS	TVAGG3_0971630
CM044617	11943218	11943718	B7med_1664	11.1587	exon	TVAGG3_0971680
CM044617	11950397	11950897	B7med_1665	22.1957	Intergenic
CM044617	12024014	12024514	B7med_1666	26.8298	Intergenic
CM044617	12029514	12030014	B7med_1667	149.091	Intergenic
CM044617	12030674	12031174	B7med_1668	9.79637	Intergenic
CM044617	12032084	12032584	B7med_1669	31.3601	TTS	TVAGG3_0972290
CM044617	12054955	12055455	B7med_1670	19.992	Intergenic
CM044617	12056358	12056858	B7med_1671	84.8853	Intergenic
CM044617	12065338	12065838	B7med_1672	83.0243	exon	TVAGG3_0972470
CM044617	12066072	12066572	B7med_1673	90.2195	exon	TVAGG3_0972490
CM044617	12081254	12081754	B7med_1674	154.832	Intergenic
CM044617	12101565	12102065	B7med_1675	47.6983	Intergenic
CM044617	12103758	12104258	B7med_1676	19.992	promoter-TSS	TVAGG3_0972620
CM044617	12108100	12108600	B7med_1677	21.644	TTS	TVAGG3_0972650
CM044617	12158330	12158830	B7med_1678	122.599	Intergenic
CM044617	12233792	12234292	B7med_1679	90.0612	Intergenic
CM044617	12234874	12235374	B7med_1680	5.17616	exon	TVAGG3_0973430
CM044617	12235417	12235917	B7med_1681	13.834	promoter-TSS	TVAGG3_0973430
CM044617	12237656	12238156	B7med_1682	18.8046	Intergenic
CM044617	12241160	12241660	B7med_1683	33.2981	Intergenic
CM044617	12258503	12259003	B7med_1684	16.8193	Intergenic
CM044617	12259243	12259743	B7med_1685	85.3668	Intergenic
CM044617	12261092	12261592	B7med_1686	19.992	promoter-TSS	TVAGG3_0973610
CM044617	12262497	12262997	B7med_1687	38.1113	exon	TVAGG3_0973620
CM044617	12263127	12263627	B7med_1688	8.515	TTS	TVAGG3_0973620
CM044617	12266006	12266506	B7med_1689	50.5642	Intergenic
CM044617	12310180	12310680	B7med_1690	9.79637	TTS	TVAGG3_0973840
CM044617	12314750	12315250	B7med_1691	11.0592	Intergenic
CM044617	12318761	12319261	B7med_1692	142.912	Intergenic
CM044617	12329782	12330282	B7med_1693	11.1587	exon	TVAGG3_0973940
CM044617	12338755	12339255	B7med_1694	15.3014	Intergenic
CM044617	12364721	12365221	B7med_1695	9.50896	Intergenic
CM044617	12368316	12368816	B7med_1696	35.2675	exon	TVAGG3_0974130
CM044617	12372975	12373475	B7med_1697	13.834	exon	TVAGG3_0974140
CM044617	12375511	12376011	B7med_1698	179.394	Intergenic
CM044617	12379597	12380097	B7med_1699	12.5807	TTS	TVAGG3_0974170
CM044617	12398315	12398815	B7med_1700	11.0592	exon	TVAGG3_0974220
CM044617	12398833	12399333	B7med_1701	6.22222	promoter-TSS	TVAGG3_0974220
CM044617	12409397	12409897	B7med_1702	19.992	exon	TVAGG3_0974280
CM044617	12411757	12412257	B7med_1703	16.8193	exon	TVAGG3_0974290
CM044617	12413109	12413609	B7med_1704	23.9548	exon	TVAGG3_0974300
CM044617	12414185	12414685	B7med_1705	19.992	TTS	TVAGG3_0974310
CM044617	12417609	12418109	B7med_1706	31.3601	Intergenic
CM044617	12421245	12421745	B7med_1707	14.06	TTS	TVAGG3_0974330
CM044617	12423342	12423842	B7med_1708	8.515	exon	TVAGG3_0974350
CM044617	12427046	12427546	B7med_1709	272.395	Intergenic
CM044617	12428864	12429364	B7med_1710	8.49741	exon	TVAGG3_0974380
CM044617	12430558	12431058	B7med_1711	23.3346	TTS	TVAGG3_0974390
CM044617	12431667	12432167	B7med_1712	12.419	exon	TVAGG3_0974400
CM044617	12433079	12433579	B7med_1713	18.3839	exon	TVAGG3_0974410
CM044617	12434387	12434887	B7med_1714	12.5807	exon	TVAGG3_0974410
CM044617	12435184	12435684	B7med_1715	13.834	promoter-TSS	TVAGG3_0974420
CM044617	12436732	12437232	B7med_1716	16.8193	exon	TVAGG3_0974430
CM044617	12438177	12438677	B7med_1717	19.992	exon	TVAGG3_0974440
CM044617	12443839	12444339	B7med_1718	9.75659	promoter-TSS	TVAGG3_0974490
CM044617	12444578	12445078	B7med_1719	9.75659	exon	TVAGG3_0974490
CM044617	12450074	12450574	B7med_1720	22.1957	exon	TVAGG3_0974540
CM044617	12452611	12453111	B7med_1721	9.75659	promoter-TSS	TVAGG3_0974550
CM044617	12456633	12457133	B7med_1722	18.3839	Intergenic
CM044617	12461487	12461987	B7med_1723	11.0592	Intergenic
CM044617	12468459	12468959	B7med_1724	13.834	exon	TVAGG3_0974610
CM044617	12470319	12470819	B7med_1725	82.6756	Intergenic
CM044617	12512318	12512818	B7med_1726	120.231	Intergenic
CM044617	12514748	12515248	B7med_1727	108.438	promoter-TSS	TVAGG3_0974750
CM044617	12515709	12516209	B7med_1728	19.992	exon	TVAGG3_0974750
CM044617	12525625	12526125	B7med_1729	199.341	Intergenic
CM044617	12533196	12533696	B7med_1730	75.4659	Intergenic
CM044617	12578271	12578771	B7med_1731	14.06	exon	TVAGG3_0975110
CM044617	12581341	12581841	B7med_1732	9.75659	exon	TVAGG3_0975120
CM044617	12585624	12586124	B7med_1733	45.5608	Intergenic
CM044617	12591992	12592492	B7med_1734	30.465	promoter-TSS	TVAGG3_0975200
CM044617	12597239	12597739	B7med_1735	23.9548	exon	TVAGG3_0975220
CM044617	12600165	12600665	B7med_1736	86.9595	promoter-TSS	TVAGG3_0975240
CM044617	12672714	12673214	B7med_1737	71.3385	TTS	TVAGG3_0975840
CM044617	12726920	12727420	B7med_1738	14.0378	Intergenic
CM044617	12729391	12729891	B7med_1739	8.515	exon	TVAGG3_0976310
CM044617	12730652	12731152	B7med_1740	80.7156	Intergenic
CM044617	12739663	12740163	B7med_1741	26.8298	exon	TVAGG3_0976390
CM044617	12741076	12741576	B7med_1742	8.515	exon	TVAGG3_0976400
CM044617	12746599	12747099	B7med_1743	23.9548	exon	TVAGG3_0976410
CM044617	12752583	12753083	B7med_1744	19.992	exon	TVAGG3_0976450
CM044617	12760348	12760848	B7med_1745	25.064	exon	TVAGG3_0976480
CM044617	12763321	12763821	B7med_1746	14.06	exon	TVAGG3_0976490
CM044617	12764543	12765043	B7med_1747	42.5224	Intergenic
CM044617	12795136	12795636	B7med_1748	15.593	promoter-TSS	TVAGG3_0976800
CM044617	12800831	12801331	B7med_1749	18.3839	promoter-TSS	TVAGG3_0976860
CM044617	12802650	12803150	B7med_1750	9.79637	exon	TVAGG3_0976850
CM044617	12803579	12804079	B7med_1751	7.33587	promoter-TSS	TVAGG3_0976850
CM044617	12804665	12805165	B7med_1752	9.75659	exon	TVAGG3_0976880
CM044617	12811290	12811790	B7med_1753	30.0771	promoter-TSS	TVAGG3_0976920
CM044617	12813141	12813641	B7med_1754	7.33587	Intergenic
CM044617	12819067	12819567	B7med_1755	7.2985	exon	TVAGG3_0976970
CM044617	12820624	12821124	B7med_1756	22.1957	Intergenic
CM044617	12843375	12843875	B7med_1757	121.929	Intergenic
CM044617	12848516	12849016	B7med_1758	341.803	Intergenic
CM044617	12871095	12871595	B7med_1759	318.069	Intergenic
CM044617	12873189	12873689	B7med_1760	43.8419	exon	TVAGG3_0977240
CM044617	12874535	12875035	B7med_1761	33.2981	exon	TVAGG3_0977260
CM044617	12876651	12877151	B7med_1762	109.991	TTS	TVAGG3_0977270
CM044617	12891348	12891848	B7med_1763	25.064	promoter-TSS	TVAGG3_0977320
CM044617	12893204	12893704	B7med_1764	23.3346	TTS	TVAGG3_0977330
CM044617	12896400	12896900	B7med_1765	23.3346	Intergenic
CM044617	12898324	12898824	B7med_1766	40.0954	exon	TVAGG3_0977370
CM044617	12902066	12902566	B7med_1767	9.79637	exon	TVAGG3_0977400
CM044617	12905068	12905568	B7med_1768	13.834	promoter-TSS	TVAGG3_0977410
CM044617	12906291	12906791	B7med_1769	6.22222	exon	TVAGG3_0977420
CM044617	12907991	12908491	B7med_1770	121.477	Intergenic
CM044617	12913926	12914426	B7med_1771	30.465	exon	TVAGG3_0977450
CM044617	12915014	12915514	B7med_1772	6.22222	TTS	TVAGG3_0977450
CM044617	12918877	12919377	B7med_1773	32.3321	TTS	TVAGG3_0977470
CM044617	12924035	12924535	B7med_1774	270.088	promoter-TSS	TVAGG3_0977550
CM044617	12926116	12926616	B7med_1775	395.465	Intergenic
CM044617	12928379	12928879	B7med_1776	17.9927	exon	TVAGG3_0977570
CM044617	12973693	12974193	B7med_1777	61.0982	Intergenic
CM044617	12997461	12997961	B7med_1778	102.731	promoter-TSS	TVAGG3_0977920
CM044617	13007541	13008041	B7med_1779	9.75659	Intergenic
CM044617	13012217	13012717	B7med_1780	52.0765	Intergenic
CM044617	13071014	13071514	B7med_1781	11.0592	TTS	TVAGG3_0978350
CM044617	13071844	13072344	B7med_1782	7.26691	promoter-TSS	TVAGG3_0978350
CM044617	13073524	13074024	B7med_1783	11.1587	exon	TVAGG3_0978360
CM044617	13089084	13089584	B7med_1784	12.419	exon	TVAGG3_0978450
CM044617	13090710	13091210	B7med_1785	16.8193	exon	TVAGG3_0978470
CM044617	13097864	13098364	B7med_1786	23.3346	promoter-TSS	TVAGG3_0978540
CM044617	13110783	13111283	B7med_1787	23.3346	Intergenic
CM044617	13111814	13112314	B7med_1788	12.5807	exon	TVAGG3_0978610
CM044617	13112810	13113310	B7med_1789	23.3346	TTS	TVAGG3_0978610
CM044617	13114114	13114614	B7med_1790	9.75659	promoter-TSS	TVAGG3_0978630
CM044617	13114976	13115476	B7med_1791	12.5807	exon	TVAGG3_0978630
CM044617	13118323	13118823	B7med_1792	17.1752	exon	TVAGG3_0978660
CM044617	13123702	13124202	B7med_1793	65.7447	Intergenic
CM044617	13125032	13125532	B7med_1794	18.8046	exon	TVAGG3_0978680
CM044617	13126546	13127046	B7med_1795	25.064	Intergenic
CM044617	13128759	13129259	B7med_1796	13.834	exon	TVAGG3_0978700
CM044617	13146709	13147209	B7med_1797	13.834	exon	TVAGG3_0978760
CM044617	13152163	13152663	B7med_1798	30.465	exon	TVAGG3_0978780
CM044617	13155806	13156306	B7med_1799	28.63	Intergenic
CM044617	13157063	13157563	B7med_1800	56.8888	Intergenic
CM044617	13161599	13162099	B7med_1801	19.992	Intergenic
CM044617	13162697	13163197	B7med_1802	32.3321	Intergenic
CM044617	13166862	13167362	B7med_1803	9.75659	exon	TVAGG3_0978870
CM044617	13168292	13168792	B7med_1804	40.0954	Intergenic
CM044617	13173490	13173990	B7med_1805	19.1068	promoter-TSS	TVAGG3_0978920
CM044617	13175678	13176178	B7med_1806	103.149	promoter-TSS	TVAGG3_0978940
CM044617	13180846	13181346	B7med_1807	34.2267	TTS	TVAGG3_0978950
CM044617	13182218	13182718	B7med_1808	27.5861	promoter-TSS	TVAGG3_0978970
CM044617	13186299	13186799	B7med_1809	14.06	exon	TVAGG3_0978990
CM044617	13188188	13188688	B7med_1810	21.644	exon	TVAGG3_0979000
CM044617	13189031	13189531	B7med_1811	17.1752	TTS	TVAGG3_0979000
CM044617	13189546	13190046	B7med_1812	8.49741	exon	TVAGG3_0979010
CM044617	13192576	13193076	B7med_1813	9.79637	exon	TVAGG3_0979030
CM044617	13195993	13196493	B7med_1814	52.0765	Intergenic
CM044617	13197999	13198499	B7med_1815	12.5807	exon	TVAGG3_0979050
CM044617	13199127	13199627	B7med_1816	22.1957	exon	TVAGG3_0979060
CM044617	13202205	13202705	B7med_1817	111.451	Intergenic
CM044617	13205529	13206029	B7med_1818	18.8046	promoter-TSS	TVAGG3_0979090
CM044617	13208460	13208960	B7med_1819	588.505	Intergenic
CM044617	13211296	13211796	B7med_1820	28.2619	Intergenic
CM044617	13212518	13213018	B7med_1821	99.89	Intergenic
CM044617	13216426	13216926	B7med_1822	413.277	Intergenic
CM044617	13217720	13218220	B7med_1823	54.7048	Intergenic
CM044617	13220542	13221042	B7med_1824	21.644	exon	TVAGG3_0979140
CM044617	13225451	13225951	B7med_1825	79.4777	Intergenic
CM044617	13228426	13228926	B7med_1826	39.3008	Intergenic
CM044617	13230329	13230829	B7med_1827	15.593	exon	TVAGG3_0979180
CM044617	13238260	13238760	B7med_1828	37.2688	TTS	TVAGG3_0979190
CM044617	13249585	13250085	B7med_1829	65.7447	Intergenic
CM044617	13250315	13250815	B7med_1830	60.701	Intergenic
CM044617	13251439	13251939	B7med_1831	36.4608	Intergenic
CM044617	13277489	13277989	B7med_1832	187.869	Intergenic
CM044617	13281235	13281735	B7med_1833	30.535	Intergenic
CM044617	13283004	13283504	B7med_1834	50.4087	TTS	TVAGG3_0979470
CM044617	13287093	13287593	B7med_1835	11.0592	exon	TVAGG3_0979480
CM044617	13288551	13289051	B7med_1836	48.2959	Intergenic
CM044617	13289923	13290423	B7med_1837	18.3839	Intergenic
CM044617	13296136	13296636	B7med_1838	25.064	exon	TVAGG3_0979540
CM044617	13297531	13298031	B7med_1839	9.75659	Intergenic
CM044617	13308649	13309149	B7med_1840	11.0592	exon	TVAGG3_0979590
CM044617	13312531	13313031	B7med_1841	18.3839	Intergenic
CM044617	13315732	13316232	B7med_1842	11.1587	exon	TVAGG3_0979610
CM044617	13328887	13329387	B7med_1843	11.0592	promoter-TSS	TVAGG3_0979660
CM044617	13331828	13332328	B7med_1844	18.8046	exon	TVAGG3_0979700
CM044617	13336482	13336982	B7med_1845	22.1957	Intergenic
CM044617	13350344	13350844	B7med_1846	32.3321	Intergenic
CM044617	13354222	13354722	B7med_1847	15.593	exon	TVAGG3_0979780
CM044617	13355192	13355692	B7med_1848	18.3503	Intergenic
CM044617	13362205	13362705	B7med_1849	23.3346	exon	TVAGG3_0979820
CM044617	13363403	13363903	B7med_1850	12.419	promoter-TSS	TVAGG3_0979830
CM044617	13364323	13364823	B7med_1851	17.1752	promoter-TSS	TVAGG3_0979850
CM044617	13368405	13368905	B7med_1852	19.992	exon	TVAGG3_0979870
CM044617	13370484	13370984	B7med_1853	19.992	Intergenic
CM044617	13374023	13374523	B7med_1854	29.4567	Intergenic
CM044617	13381265	13381765	B7med_1855	19.992	exon	TVAGG3_0979920
CM044617	13388045	13388545	B7med_1856	151.984	Intergenic
CM044617	13418217	13418717	B7med_1857	35.2675	exon	TVAGG3_0980130
CM044617	13421002	13421502	B7med_1858	19.992	TTS	TVAGG3_0980160
CM044617	13423336	13423836	B7med_1859	11.0592	exon	TVAGG3_0980180
CM044617	13424252	13424752	B7med_1860	33.2981	promoter-TSS	TVAGG3_0980190
CM044617	13427586	13428086	B7med_1861	21.644	TTS	TVAGG3_0980200
CM044617	13430170	13430670	B7med_1862	21.644	exon	TVAGG3_0980220
CM044617	13434148	13434648	B7med_1863	33.2981	Intergenic
CM044617	13436703	13437203	B7med_1864	16.8193	exon	TVAGG3_0980240
CM044617	13438704	13439204	B7med_1865	247.998	Intergenic
CM044617	13446762	13447262	B7med_1866	16.8193	TTS	TVAGG3_0980300
CM044617	13461216	13461716	B7med_1867	19.992	promoter-TSS	TVAGG3_0980390
CM044617	13468021	13468521	B7med_1868	18.8046	promoter-TSS	TVAGG3_0980420
CM044617	13470587	13471087	B7med_1869	19.992	exon	TVAGG3_0980440
CM044617	13473306	13473806	B7med_1870	29.4567	promoter-TSS	TVAGG3_0980450
CM044617	13475728	13476228	B7med_1871	36.1527	promoter-TSS	TVAGG3_0980460
CM044617	13481782	13482282	B7med_1872	21.644	TTS	TVAGG3_0980480
CM044617	13483023	13483523	B7med_1873	16.8193	exon	TVAGG3_0980490
CM044617	13517840	13518340	B7med_1874	8.49741	exon	TVAGG3_0980650
CM044617	13519713	13520213	B7med_1875	59.9339	Intergenic
CM044617	13526499	13526999	B7med_1876	219.321	Intergenic
CM044617	13527495	13527995	B7med_1877	45.5666	Intergenic
CM044617	13529970	13530470	B7med_1878	9.79637	promoter-TSS	TVAGG3_0980710
CM044617	13531067	13531567	B7med_1879	15.3014	exon	TVAGG3_0980710
CM044617	13540994	13541494	B7med_1880	8.49741	exon	TVAGG3_0980750
CM044617	13550398	13550898	B7med_1881	94.8958	promoter-TSS	TVAGG3_0980800
CM044617	13557301	13557801	B7med_1882	11.0592	exon	TVAGG3_0980850
CM044617	13558934	13559434	B7med_1883	103.959	Intergenic
CM044617	13573494	13573994	B7med_1884	19.992	Intergenic
CM044617	13574939	13575439	B7med_1885	99.1402	Intergenic
CM044617	13575898	13576398	B7med_1886	11.1587	exon	TVAGG3_0980930
CM044617	13589217	13589717	B7med_1887	18.3839	TTS	TVAGG3_0981000
CM044617	13590948	13591448	B7med_1888	19.992	TTS	TVAGG3_0981020
CM044617	13598702	13599202	B7med_1889	9.79637	TTS	TVAGG3_0981050
CM044617	13600169	13600669	B7med_1890	13.834	Intergenic
CM044617	13601827	13602327	B7med_1891	103.482	promoter-TSS	TVAGG3_0981060
CM044617	13602745	13603245	B7med_1892	15.3014	exon	TVAGG3_0981060
CM044617	13606015	13606515	B7med_1893	9.79637	promoter-TSS	TVAGG3_0981070
CM044617	13608798	13609298	B7med_1894	25.064	exon	TVAGG3_0981100
CM044617	13611120	13611620	B7med_1895	15.3014	exon	TVAGG3_0981110
CM044617	13615389	13615889	B7med_1896	26.8298	promoter-TSS	TVAGG3_0981130
CM044617	13619450	13619950	B7med_1897	11.1587	TTS	TVAGG3_0981160
CM044617	13622036	13622536	B7med_1898	18.8046	Intergenic
CM044617	13624479	13624979	B7med_1899	117.269	Intergenic
CM044617	13626274	13626774	B7med_1900	24.44	Intergenic
CM044617	13631764	13632264	B7med_1901	23.3346	Intergenic
CM044617	13633778	13634278	B7med_1902	9.79637	Intergenic
CM044617	13666615	13667115	B7med_1903	45.5666	Intergenic
CM044617	13668792	13669292	B7med_1904	19.992	TTS	TVAGG3_0981520
CM044617	13681113	13681613	B7med_1905	105.784	Intergenic
CM044617	13693510	13694010	B7med_1906	19.992	exon	TVAGG3_0981630
CM044617	13700535	13701035	B7med_1907	85.2615	promoter-TSS	TVAGG3_0981680
CM044617	13702477	13702977	B7med_1908	15.3014	exon	TVAGG3_0981700
CM044617	13703652	13704152	B7med_1909	19.992	exon	TVAGG3_0981700
CM044617	13713086	13713586	B7med_1910	42.2942	promoter-TSS	TVAGG3_0981770
CM044617	13720583	13721083	B7med_1911	23.3346	Intergenic
CM044617	13725854	13726354	B7med_1912	25.064	exon	TVAGG3_0981820
CM044617	13727402	13727902	B7med_1913	23.9548	Intergenic
CM044617	13735216	13735716	B7med_1914	12.419	exon	TVAGG3_0981870
CM044617	13746231	13746731	B7med_1915	21.644	Intergenic
CM044617	13752803	13753303	B7med_1916	11.0592	promoter-TSS	TVAGG3_0981990
CM044617	13756625	13757125	B7med_1917	9.75659	exon	TVAGG3_0982020
CM044617	13757525	13758025	B7med_1918	15.593	exon	TVAGG3_0982030
CM044617	13764636	13765136	B7med_1919	6.22222	promoter-TSS	TVAGG3_0982080
CM044617	13767826	13768326	B7med_1920	12.419	Intergenic
CM044617	13772059	13772559	B7med_1921	9.79637	exon	TVAGG3_0982150
CM044617	13774590	13775090	B7med_1922	18.3839	promoter-TSS	TVAGG3_0982170
CM044617	13779690	13780190	B7med_1923	61.3509	Intergenic
CM044617	13814848	13815348	B7med_1924	23.3346	exon	TVAGG3_0982440
CM044617	13819229	13819729	B7med_1925	25.064	TTS	TVAGG3_0982460
CM044617	13823550	13824050	B7med_1926	13.834	exon	TVAGG3_0982490
CM044617	13824540	13825040	B7med_1927	9.79637	exon	TVAGG3_0982500
CM044617	13827455	13827955	B7med_1928	23.3346	promoter-TSS	TVAGG3_0982510
CM044617	13830308	13830808	B7med_1929	23.3346	Intergenic
CM044617	13835986	13836486	B7med_1930	23.3346	exon	TVAGG3_0982570
CM044617	13836498	13836998	B7med_1931	9.75659	promoter-TSS	TVAGG3_0982570
CM044617	13837014	13837514	B7med_1932	5.17616	exon	TVAGG3_0982580
CM044617	13840396	13840896	B7med_1933	26.8298	Intergenic
CM044617	13844837	13845337	B7med_1934	17.1752	exon	TVAGG3_0982600
CM044617	13850292	13850792	B7med_1935	15.593	promoter-TSS	TVAGG3_0982640
CM044617	13863266	13863766	B7med_1936	7.33587	Intergenic
CM044617	13869098	13869598	B7med_1937	34.2267	promoter-TSS	TVAGG3_0982730
CM044617	13875889	13876389	B7med_1938	13.834	Intergenic
CM044617	13878001	13878501	B7med_1939	12.5807	promoter-TSS	TVAGG3_0982780
CM044617	13881740	13882240	B7med_1940	20.479	TTS	TVAGG3_0982810
CM044617	13890352	13890852	B7med_1941	26.8298	promoter-TSS	TVAGG3_0982860
CM044617	13891884	13892384	B7med_1942	9.79637	promoter-TSS	TVAGG3_0982870
CM044617	13893546	13894046	B7med_1943	16.8193	exon	TVAGG3_0982880
CM044617	13900007	13900507	B7med_1944	13.834	Intergenic
CM044617	13902489	13902989	B7med_1945	39.3008	Intergenic
CM044617	13903879	13904379	B7med_1946	16.8193	exon	TVAGG3_0982920
CM044617	13913562	13914062	B7med_1947	23.3346	Intergenic
CM044617	13915814	13916314	B7med_1948	13.834	exon	TVAGG3_0982970
CM044617	13917164	13917664	B7med_1949	65.7447	Intergenic
CM044617	13932686	13933186	B7med_1950	32.7486	Intergenic
CM044617	13937890	13938390	B7med_1951	12.419	exon	TVAGG3_0983090
CM044617	13956872	13957372	B7med_1952	15.1963	Intergenic
CM044617	13959592	13960092	B7med_1953	28.0809	promoter-TSS	TVAGG3_0983150
CM044617	13980687	13981187	B7med_1954	45.817	Intergenic
CM044617	13983301	13983801	B7med_1955	20.479	promoter-TSS	TVAGG3_0983240
CM044617	14007747	14008247	B7med_1956	24.739	Intergenic
CM044617	14009501	14010001	B7med_1957	25.064	promoter-TSS	TVAGG3_0983440
CM044617	14013181	14013681	B7med_1958	7.33587	exon	TVAGG3_0983450
CM044617	14021703	14022203	B7med_1959	12.5807	exon	TVAGG3_0983480
CM044617	14023099	14023599	B7med_1960	132.997	Intergenic
CM044617	14024763	14025263	B7med_1961	15.3014	exon	TVAGG3_0983500
CM044617	14025264	14025764	B7med_1962	9.75659	exon	TVAGG3_0983510
CM044617	14031781	14032281	B7med_1963	12.5807	exon	TVAGG3_0983570
CM044617	14037036	14037536	B7med_1964	144.535	Intergenic
CM044617	14041208	14041708	B7med_1965	9.75659	Intergenic
CM044617	14044145	14044645	B7med_1966	18.8046	promoter-TSS	TVAGG3_0983620
CM044617	14045253	14045753	B7med_1967	23.9548	exon	TVAGG3_0983620
CM044617	14058127	14058627	B7med_1968	12.419	exon	TVAGG3_0983700
CM044617	14059200	14059700	B7med_1969	18.3839	exon	TVAGG3_0983710
CM044617	14064749	14065249	B7med_1970	12.5807	exon	TVAGG3_0983740
CM044617	14069114	14069614	B7med_1971	33.2981	Intergenic
CM044617	14070380	14070880	B7med_1972	12.419	TTS	TVAGG3_0983760
CM044617	14072305	14072805	B7med_1973	12.419	TTS	TVAGG3_0983770
CM044617	14083847	14084347	B7med_1974	111.443	Intergenic
CM044617	14087110	14087610	B7med_1975	15.3014	exon	TVAGG3_0983830
CM044617	14090409	14090909	B7med_1976	6.22222	exon	TVAGG3_0983850
CM044617	14091501	14092001	B7med_1977	25.064	Intergenic
CM044617	14092787	14093287	B7med_1978	12.419	Intergenic
CM044617	14106809	14107309	B7med_1979	22.1957	exon	TVAGG3_0983880
CM044617	14107884	14108384	B7med_1980	13.834	exon	TVAGG3_0983890
CM044617	14109785	14110285	B7med_1981	22.1957	TTS	TVAGG3_0983890
CM044617	14117829	14118329	B7med_1982	12.419	exon	TVAGG3_0983950
CM044617	14125097	14125597	B7med_1983	64.671	Intergenic
CM044617	14130107	14130607	B7med_1984	15.3014	exon	TVAGG3_0984000
CM044617	14133015	14133515	B7med_1985	35.2675	Intergenic
CM044617	14133960	14134460	B7med_1986	79.7116	Intergenic
CM044617	14139487	14139987	B7med_1987	12.419	exon	TVAGG3_0984050
CM044617	14142624	14143124	B7med_1988	15.3014	Intergenic
CM044617	14144739	14145239	B7med_1989	18.3839	promoter-TSS	TVAGG3_0984070
CM044617	14150556	14151056	B7med_1990	21.644	Intergenic
CM044617	14151646	14152146	B7med_1991	15.3014	promoter-TSS	TVAGG3_0984110
CM044617	14154662	14155162	B7med_1992	13.834	Intergenic
CM044617	14155725	14156225	B7med_1993	121.929	Intergenic
CM044617	14162924	14163424	B7med_1994	6.10742	exon	TVAGG3_0984140
CM044617	14163746	14164246	B7med_1995	23.3346	promoter-TSS	TVAGG3_0984140
CM044617	14166500	14167000	B7med_1996	12.419	exon	TVAGG3_0984170
CM044617	14167841	14168341	B7med_1997	23.9548	exon	TVAGG3_0984180
CM044617	14171745	14172245	B7med_1998	19.992	exon	TVAGG3_0984200
[truncated: 18,446 more rows]

## Sheet: BPH1-exposed
Supplementary Table 2. m6A MedIPseq peaks
Chr	Start	End	PeakID	Peak Score	Annotation	GeneID
AAHC02000012	18844	19344	ADHmed_1	11.5647	TTS	TVAGG3_1062220
AAHC02000014	19102	19602	ADHmed_2	10.8715	Intergenic
AAHC02000037	92023	92523	ADHmed_3	26.2021	Intergenic
AAHC02000045	21274	21774	ADHmed_4	66.9749	Intergenic
AAHC02000045	28091	28591	ADHmed_5	10.5385	exon	TVAGG3_1065460
AAHC02000045	33397	33897	ADHmed_6	10.3193	Intergenic
AAHC02000045	104301	104801	ADHmed_7	15.0981	Intergenic
AAHC02000052	3379	3879	ADHmed_8	24.5808	exon	TVAGG3_1066260
AAHC02000052	5947	6447	ADHmed_9	161.086	Intergenic
AAHC02000057	13433	13933	ADHmed_10	25.4931	Intergenic
AAHC02000079	16051	16551	ADHmed_11	19.7448	Intergenic
AAHC02000079	17666	18166	ADHmed_12	137.051	Intergenic
AAHC02000079	18512	19012	ADHmed_13	25.8063	Intergenic
AAHC02000079	46138	46638	ADHmed_14	25.8063	Intergenic
AAHC02000079	48476	48976	ADHmed_15	25.8063	Intergenic
AAHC02000080	23278	23778	ADHmed_16	7.05996	Intergenic
AAHC02000080	25792	26292	ADHmed_17	61.6423	Intergenic
AAHC02000080	44373	44873	ADHmed_18	21.4355	Intergenic
AAHC02000087	6448	6948	ADHmed_19	74.2407	Intergenic
AAHC02000087	37438	37938	ADHmed_20	18.8076	Intergenic
AAHC02000087	39354	39854	ADHmed_21	52.6559	Intergenic
AAHC02000087	41457	41957	ADHmed_22	79.0449	Intergenic
AAHC02000087	43120	43620	ADHmed_23	9.56376	exon	TVAGG3_1069570
AAHC02000087	73670	74170	ADHmed_24	6.20109	exon	TVAGG3_1069860
AAHC02000087	74561	75061	ADHmed_25	22.7092	exon	TVAGG3_1069860
AAHC02000087	78469	78969	ADHmed_26	21.4355	exon	TVAGG3_1069870
AAHC02000087	79951	80451	ADHmed_27	29.0305	exon	TVAGG3_1069880
AAHC02000087	81647	82147	ADHmed_28	15.5697	exon	TVAGG3_1069880
AAHC02000087	83902	84402	ADHmed_29	32.9771	Intergenic
AAHC02000087	85142	85642	ADHmed_30	94.6762	Intergenic
AAHC02000087	87643	88143	ADHmed_31	26.2021	Intergenic
AAHC02000087	89790	90290	ADHmed_32	67.8762	Intergenic
AAHC02000087	107562	108062	ADHmed_33	35.7122	Intergenic
AAHC02000087	110056	110556	ADHmed_34	12.9742	TTS	TVAGG3_1070000
AAHC02000087	113487	113987	ADHmed_35	8.27573	exon	TVAGG3_1070000
AAHC02000087	114890	115390	ADHmed_36	33.1095	Intergenic
AAHC02000087	131663	132163	ADHmed_37	40.1769	promoter-TSS	TVAGG3_1070090
AAHC02000087	134805	135305	ADHmed_38	77.0821	promoter-TSS	TVAGG3_1070120
AAHC02000087	135738	136238	ADHmed_39	28.1698	Intergenic
AAHC02000087	157405	157905	ADHmed_40	38.456	Intergenic
AAHC02000087	159663	160163	ADHmed_41	35.5708	Intergenic
AAHC02000087	160700	161200	ADHmed_42	55.6301	Intergenic
AAHC02000087	212162	212662	ADHmed_43	120.055	Intergenic
AAHC02000087	213781	214281	ADHmed_44	83.3404	Intergenic
AAHC02000087	234256	234756	ADHmed_45	69.2841	Intergenic
AAHC02000087	243049	243549	ADHmed_46	103.936	Intergenic
AAHC02000087	264024	264524	ADHmed_47	18.166	Intergenic
AAHC02000087	273173	273673	ADHmed_48	182.33	Intergenic
AAHC02000087	276651	277151	ADHmed_49	51.6685	Intergenic
AAHC02000087	280700	281200	ADHmed_50	1301.11	exon	TVAGG3_1071150
AAHC02000087	295006	295506	ADHmed_51	171.552	TTS	TVAGG3_1071220
AAHC02000087	320242	320742	ADHmed_52	251.347	exon	TVAGG3_1071420
AAHC02000087	321707	322207	ADHmed_53	12.9742	Intergenic
AAHC02000087	322416	322916	ADHmed_54	7.21387	exon	TVAGG3_1071430
AAHC02000087	323385	323885	ADHmed_55	196.775	TTS	TVAGG3_1071450
AAHC02000087	325633	326133	ADHmed_56	47.7527	Intergenic
AAHC02000087	328174	328674	ADHmed_57	31.2415	exon	TVAGG3_1071460
AAHC02000087	331862	332362	ADHmed_58	91.0506	Intergenic
AAHC02000087	355567	356067	ADHmed_59	27.854	Intergenic
AAHC02000087	357306	357806	ADHmed_60	16.9233	Intergenic
AAHC02000088	28303	28803	ADHmed_61	98.3747	Intergenic
AAHC02000088	34389	34889	ADHmed_62	84.3359	Intergenic
AAHC02000088	39389	39889	ADHmed_63	77.887	Intergenic
AAHC02000088	44748	45248	ADHmed_64	70.0424	Intergenic
AAHC02000088	50237	50737	ADHmed_65	93.1024	Intergenic
AAHC02000088	56122	56622	ADHmed_66	89.5026	Intergenic
AAHC02000088	61054	61554	ADHmed_67	115.678	Intergenic
AAHC02000088	66808	67308	ADHmed_68	47.7527	Intergenic
AAHC02000088	72999	73499	ADHmed_69	52.4525	Intergenic
AAHC02000088	74648	75148	ADHmed_70	93.1524	Intergenic
AAHC02000088	80913	81413	ADHmed_71	106.74	Intergenic
AAHC02000088	88353	88853	ADHmed_72	113.149	Intergenic
AAHC02000088	93913	94413	ADHmed_73	104.491	Intergenic
AAHC02000088	99521	100021	ADHmed_74	36.528	Intergenic
AAHC02000088	100064	100564	ADHmed_75	29.0305	Intergenic
AAHC02000099	22748	23248	ADHmed_76	257.876	Intergenic
AAHC02000109	254	754	ADHmed_77	86.6494	Intergenic
AAHC02000109	4447	4947	ADHmed_78	78.6616	Intergenic
AAHC02000109	10184	10684	ADHmed_79	93.2982	Intergenic
AAHC02000111	6404	6904	ADHmed_80	56.1377	Intergenic
AAHC02000112	17929	18429	ADHmed_81	50.3893	Intergenic
AAHC02000114	50084	50584	ADHmed_82	30.6917	exon	TVAGG3_1074720
AAHC02000114	51149	51649	ADHmed_83	14.1897	exon	TVAGG3_1074720
AAHC02000114	55533	56033	ADHmed_84	26.2021	Intergenic
AAHC02000114	69301	69801	ADHmed_85	25.4842	exon	TVAGG3_1074850
AAHC02000114	74805	75305	ADHmed_86	25.8063	exon	TVAGG3_1074900
AAHC02000114	75729	76229	ADHmed_87	24.5808	Intergenic
AAHC02000114	82549	83049	ADHmed_88	31.2415	Intergenic
AAHC02000114	86697	87197	ADHmed_89	68.0889	Intergenic
AAHC02000114	87579	88079	ADHmed_90	14.2522	Intergenic
AAHC02000114	92584	93084	ADHmed_91	103.987	TTS	TVAGG3_1074960
AAHC02000114	122526	123026	ADHmed_92	19.7448	exon	TVAGG3_1075130
AAHC02000114	123452	123952	ADHmed_93	11.5647	promoter-TSS	TVAGG3_1075130
AAHC02000114	140592	141092	ADHmed_94	23.8522	Intergenic
AAHC02000114	142257	142757	ADHmed_95	36.528	Intergenic
AAHC02000114	143893	144393	ADHmed_96	27.4018	Intergenic
AAHC02000114	145444	145944	ADHmed_97	48.752	Intergenic
AAHC02000114	148371	148871	ADHmed_98	12.9742	exon	TVAGG3_1075190
AAHC02000114	150241	150741	ADHmed_99	10.3193	TTS	TVAGG3_1075200
AAHC02000114	153592	154092	ADHmed_100	16.9233	Intergenic
AAHC02000114	159084	159584	ADHmed_101	22.7092	exon	TVAGG3_1075270
AAHC02000114	162288	162788	ADHmed_102	14.2522	Intergenic
AAHC02000114	163872	164372	ADHmed_103	41.2263	Intergenic
AAHC02000114	164944	165444	ADHmed_104	54.9244	Intergenic
AAHC02000114	167145	167645	ADHmed_105	18.315	promoter-TSS	TVAGG3_1075310
AAHC02000114	168861	169361	ADHmed_106	43.0717	exon	TVAGG3_1075310
AAHC02000114	176390	176890	ADHmed_107	30.6917	Intergenic
AAHC02000114	178963	179463	ADHmed_108	21.4355	exon	TVAGG3_1075350
AAHC02000114	212159	212659	ADHmed_109	29.5342	exon	TVAGG3_1075500
AAHC02000114	213277	213777	ADHmed_110	9.11857	Intergenic
AAHC02000114	213926	214426	ADHmed_111	21.2106	promoter-TSS	TVAGG3_1075510
AAHC02000114	216209	216709	ADHmed_112	25.8063	Intergenic
AAHC02000114	217336	217836	ADHmed_113	19.9227	Intergenic
AAHC02000114	218419	218919	ADHmed_114	32.9489	Intergenic
AAHC02000114	221690	222190	ADHmed_115	18.315	TTS	TVAGG3_1075530
AAHC02000114	223602	224102	ADHmed_116	22.7092	promoter-TSS	TVAGG3_1075540
AAHC02000114	225175	225675	ADHmed_117	29.0305	promoter-TSS	TVAGG3_1075550
AAHC02000114	226429	226929	ADHmed_118	11.7352	exon	TVAGG3_1075560
AAHC02000114	228059	228559	ADHmed_119	21.2106	exon	TVAGG3_1075580
AAHC02000114	237511	238011	ADHmed_120	55.6645	TTS	TVAGG3_1075610
AAHC02000114	239619	240119	ADHmed_121	15.5656	TTS	TVAGG3_1075630
AAHC02000114	241690	242190	ADHmed_122	22.3163	Intergenic
AAHC02000114	242652	243152	ADHmed_123	27.854	Intergenic
AAHC02000114	247731	248231	ADHmed_124	18.315	exon	TVAGG3_1075670
AAHC02000114	249834	250334	ADHmed_125	34.0986	promoter-TSS	TVAGG3_1075680
AAHC02000114	251685	252185	ADHmed_126	14.1897	TTS	TVAGG3_1075680
AAHC02000114	254942	255442	ADHmed_127	25.8063	Intergenic
AAHC02000114	260830	261330	ADHmed_128	25.8063	Intergenic
AAHC02000127	48177	48677	ADHmed_129	16.6337	Intergenic
AAHC02000128	17537	18037	ADHmed_130	16.9233	Intergenic
AAHC02000128	19486	19986	ADHmed_131	22.7092	exon	TVAGG3_1077350
AAHC02000128	21944	22444	ADHmed_132	27.854	exon	TVAGG3_1077370
AAHC02000128	23115	23615	ADHmed_133	21.2106	exon	TVAGG3_1077370
AAHC02000128	24803	25303	ADHmed_134	24.5808	TTS	TVAGG3_1077370
AAHC02000128	26930	27430	ADHmed_135	30.6917	TTS	TVAGG3_1077380
AAHC02000128	35714	36214	ADHmed_136	24.2407	Intergenic
AAHC02000128	37916	38416	ADHmed_137	19.7448	Intergenic
AAHC02000128	42558	43058	ADHmed_138	21.4355	exon	TVAGG3_1077460
AAHC02000128	51172	51672	ADHmed_139	19.7448	exon	TVAGG3_1077510
AAHC02000128	58222	58722	ADHmed_140	60.0647	Intergenic
AAHC02000128	73173	73673	ADHmed_141	45.4131	Intergenic
AAHC02000128	75829	76329	ADHmed_142	26.1905	Intergenic
AAHC02000128	79284	79784	ADHmed_143	34.741	Intergenic
AAHC02000128	84334	84834	ADHmed_144	34.0986	Intergenic
AAHC02000128	87020	87520	ADHmed_145	15.5656	Intergenic
AAHC02000128	91176	91676	ADHmed_146	27.4018	exon	TVAGG3_1077630
AAHC02000128	94167	94667	ADHmed_147	21.2106	TTS	TVAGG3_1077710
AAHC02000128	95329	95829	ADHmed_148	63.3685	Intergenic
AAHC02000128	97310	97810	ADHmed_149	8.27573	TTS	TVAGG3_1077730
AAHC02000128	101662	102162	ADHmed_150	51.6685	Intergenic
AAHC02000128	103270	103770	ADHmed_151	15.5656	promoter-TSS	TVAGG3_1077750
AAHC02000128	104726	105226	ADHmed_152	11.7352	TTS	TVAGG3_1077760
AAHC02000128	107595	108095	ADHmed_153	55.6645	Intergenic
AAHC02000128	112330	112830	ADHmed_154	21.64	Intergenic
AAHC02000128	112938	113438	ADHmed_155	4.20504	promoter-TSS	TVAGG3_1077790
AAHC02000128	140202	140702	ADHmed_156	17.6536	Intergenic
AAHC02000128	143309	143809	ADHmed_157	31.2415	Intergenic
AAHC02000128	169040	169540	ADHmed_158	14.6801	Intergenic
AAHC02000128	170352	170852	ADHmed_159	15.5656	TTS	TVAGG3_1078220
AAHC02000128	172347	172847	ADHmed_160	22.9918	promoter-TSS	TVAGG3_1078230
AAHC02000128	173544	174044	ADHmed_161	8.27573	promoter-TSS	TVAGG3_1078240
AAHC02000128	175036	175536	ADHmed_162	8.27573	exon	TVAGG3_1078250
AAHC02000128	179764	180264	ADHmed_163	10.5385	exon	TVAGG3_1078280
AAHC02000128	180499	180999	ADHmed_164	8.27573	exon	TVAGG3_1078280
AAHC02000128	183975	184475	ADHmed_165	65.9746	Intergenic
AAHC02000128	194624	195124	ADHmed_166	120.751	Intergenic
AAHC02000128	197121	197621	ADHmed_167	40.1769	exon	TVAGG3_1078400
AAHC02000128	199125	199625	ADHmed_168	12.9742	exon	TVAGG3_1078410
AAHC02000128	200244	200744	ADHmed_169	15.5656	Intergenic
AAHC02000128	200847	201347	ADHmed_170	56.8192	Intergenic
AAHC02000128	211795	212295	ADHmed_171	18.6207	Intergenic
AAHC02000146	2032	2532	ADHmed_172	11.7352	Intergenic
AAHC02000146	14429	14929	ADHmed_173	22.7092	exon	TVAGG3_1080300
AAHC02000146	15575	16075	ADHmed_174	15.5697	exon	TVAGG3_1080300
AAHC02000146	16476	16976	ADHmed_175	14.2522	exon	TVAGG3_1080300
AAHC02000146	32462	32962	ADHmed_176	18.315	Intergenic
AAHC02000148	8484	8984	ADHmed_177	24.5841	TTS	TVAGG3_1080510
AAHC02000154	10277	10777	ADHmed_178	37.4174	Intergenic
AAHC02000156	7111	7611	ADHmed_179	18.4315	Intergenic
AAHC02000156	10116	10616	ADHmed_180	37.9008	Intergenic
AAHC02000156	12381	12881	ADHmed_181	74.5347	Intergenic
AAHC02000156	67265	67765	ADHmed_182	26.4847	Intergenic
AAHC02000156	71138	71638	ADHmed_183	25.8063	Intergenic
AAHC02000156	77670	78170	ADHmed_184	14.1897	Intergenic
AAHC02000156	122672	123172	ADHmed_185	54.6312	Intergenic
AAHC02000156	125521	126021	ADHmed_186	43.921	Intergenic
AAHC02000156	126683	127183	ADHmed_187	168.922	Intergenic
AAHC02000156	132890	133390	ADHmed_188	24.5808	Intergenic
AAHC02000156	134422	134922	ADHmed_189	6.86804	Intergenic
AAHC02000156	135465	135965	ADHmed_190	27.854	Intergenic
AAHC02000156	138656	139156	ADHmed_191	15.5697	Intergenic
AAHC02000156	143512	144012	ADHmed_192	29.5872	Intergenic
AAHC02000156	147013	147513	ADHmed_193	78.9074	Intergenic
AAHC02000156	171845	172345	ADHmed_194	110.746	Intergenic
AAHC02000156	201549	202049	ADHmed_195	38.3402	Intergenic
AAHC02000156	205264	205764	ADHmed_196	166.3	Intergenic
AAHC02000156	213139	213639	ADHmed_197	27.9009	Intergenic
AAHC02000162	27148	27648	ADHmed_198	106.347	TTS	TVAGG3_1083350
AAHC02000162	56799	57299	ADHmed_199	193.099	Intergenic
AAHC02000163	2984	3484	ADHmed_200	219.883	Intergenic
AAHC02000164	10200	10700	ADHmed_201	480.558	Intergenic
AAHC02000164	10851	11351	ADHmed_202	14.8235	exon	TVAGG3_1083810
AAHC02000164	30745	31245	ADHmed_203	288.37	Intergenic
AAHC02000164	37390	37890	ADHmed_204	29.0859	exon	TVAGG3_1083990
AAHC02000164	39176	39676	ADHmed_205	22.2059	Intergenic
AAHC02000164	100474	100974	ADHmed_206	95.2528	Intergenic
AAHC02000164	125131	125631	ADHmed_207	93.1128	Intergenic
AAHC02000164	153396	153896	ADHmed_208	39.4096	Intergenic
AAHC02000170	75461	75961	ADHmed_209	18.8879	Intergenic
AAHC02000170	76355	76855	ADHmed_210	23.0239	Intergenic
AAHC02000170	89192	89692	ADHmed_211	89.0626	Intergenic
AAHC02000170	166602	167102	ADHmed_212	72.5587	Intergenic
AAHC02000170	167374	167874	ADHmed_213	30.8174	Intergenic
AAHC02000172	13970	14470	ADHmed_214	27.0025	Intergenic
AAHC02000172	42044	42544	ADHmed_215	17.3871	Intergenic
AAHC02000172	61756	62256	ADHmed_216	30.9456	Intergenic
AAHC02000172	63055	63555	ADHmed_217	17.5979	Intergenic
AAHC02000172	85007	85507	ADHmed_218	163.744	Intergenic
AAHC02000172	99411	99911	ADHmed_219	59.7336	Intergenic
AAHC02000172	100662	101162	ADHmed_220	10.5385	TTS	TVAGG3_1087120
AAHC02000172	108709	109209	ADHmed_221	22.7092	exon	TVAGG3_1087130
AAHC02000172	109891	110391	ADHmed_222	18.315	TTS	TVAGG3_1087140
AAHC02000172	121344	121844	ADHmed_223	24.2407	exon	TVAGG3_1087150
AAHC02000172	125227	125727	ADHmed_224	72.0836	Intergenic
AAHC02000172	126601	127101	ADHmed_225	18.315	exon	TVAGG3_1087210
AAHC02000172	130949	131449	ADHmed_226	18.4315	Intergenic
AAHC02000172	260366	260866	ADHmed_227	22.7092	exon	TVAGG3_1088260
AAHC02000172	263911	264411	ADHmed_228	18.4315	exon	TVAGG3_1088290
AAHC02000172	273237	273737	ADHmed_229	55.6645	TTS	TVAGG3_1088330
AAHC02000172	302827	303327	ADHmed_230	10.3234	Intergenic
AAHC02000172	303351	303851	ADHmed_231	37.7204	Intergenic
AAHC02000179	329	829	ADHmed_232	87.5537	Intergenic
AAHC02000186	11862	12362	ADHmed_233	18.315	exon	TVAGG3_1089990
AAHC02000186	16115	16615	ADHmed_234	27.854	Intergenic
AAHC02000186	17536	18036	ADHmed_235	327.98	Intergenic
AAHC02000186	21149	21649	ADHmed_236	25.8063	exon	TVAGG3_1090020
AAHC02000186	22533	23033	ADHmed_237	30.6917	TTS	TVAGG3_1090020
AAHC02000186	23961	24461	ADHmed_238	34.741	TTS	TVAGG3_1090030
AAHC02000186	28476	28976	ADHmed_239	11.7352	exon	TVAGG3_1090050
AAHC02000186	29473	29973	ADHmed_240	39.6826	Intergenic
AAHC02000186	30571	31071	ADHmed_241	88.0077	Intergenic
AAHC02000186	43426	43926	ADHmed_242	259.957	Intergenic
AAHC02000186	45731	46231	ADHmed_243	15.5697	exon	TVAGG3_1090160
AAHC02000186	54333	54833	ADHmed_244	22.7092	exon	TVAGG3_1090190
AAHC02000186	57147	57647	ADHmed_245	30.7051	promoter-TSS	TVAGG3_1090220
AAHC02000186	59008	59508	ADHmed_246	7.21387	TTS	TVAGG3_1090220
AAHC02000186	61535	62035	ADHmed_247	22.7092	promoter-TSS	TVAGG3_1090230
AAHC02000186	64456	64956	ADHmed_248	91.0943	Intergenic
AAHC02000186	70473	70973	ADHmed_249	48.752	Intergenic
AAHC02000186	74587	75087	ADHmed_250	21.2106	exon	TVAGG3_1090280
AAHC02000186	75816	76316	ADHmed_251	36.528	TTS	TVAGG3_1090290
AAHC02000186	80855	81355	ADHmed_252	111.108	Intergenic
AAHC02000186	86001	86501	ADHmed_253	86.6626	Intergenic
AAHC02000186	131189	131689	ADHmed_254	43.921	Intergenic
AAHC02000186	132278	132778	ADHmed_255	25.8063	exon	TVAGG3_1090790
AAHC02000186	138197	138697	ADHmed_256	31.6869	Intergenic
AAHC02000186	138926	139426	ADHmed_257	16.9233	Intergenic
AAHC02000186	142090	142590	ADHmed_258	12.9742	exon	TVAGG3_1090810
AAHC02000186	142712	143212	ADHmed_259	18.315	promoter-TSS	TVAGG3_1090820
AAHC02000186	144826	145326	ADHmed_260	56.6352	TTS	TVAGG3_1090830
AAHC02000186	147695	148195	ADHmed_261	44.9412	exon	TVAGG3_1090840
AAHC02000186	148825	149325	ADHmed_262	45.8256	Intergenic
AAHC02000186	149709	150209	ADHmed_263	14.2522	exon	TVAGG3_1090860
AAHC02000186	164275	164775	ADHmed_264	69.7232	exon	TVAGG3_1090950
AAHC02000186	167760	168260	ADHmed_265	31.2415	Intergenic
AAHC02000186	172013	172513	ADHmed_266	32.3809	TTS	TVAGG3_1090990
AAHC02000186	185462	185962	ADHmed_267	80.2835	promoter-TSS	TVAGG3_1091060
AAHC02000186	189017	189517	ADHmed_268	25.8063	Intergenic
AAHC02000186	197953	198453	ADHmed_269	25.8063	exon	TVAGG3_1091130
AAHC02000186	200276	200776	ADHmed_270	31.2415	Intergenic
AAHC02000186	201665	202165	ADHmed_271	34.0986	Intergenic
AAHC02000186	207430	207930	ADHmed_272	62.898	Intergenic
AAHC02000197	4153	4653	ADHmed_273	63.3181	Intergenic
AAHC02000197	7554	8054	ADHmed_274	161.086	Intergenic
AAHC02000199	42550	43050	ADHmed_275	37.0319	TTS	TVAGG3_1092980
AAHC02000201	9288	9788	ADHmed_276	113.012	Intergenic
AAHC02000207	6841	7341	ADHmed_277	95.419	Intergenic
AAHC02000209	49578	50078	ADHmed_278	46.835	Intergenic
AAHC02000209	51606	52106	ADHmed_279	66.944	promoter-TSS	TVAGG3_1094410
AAHC02000210	27562	28062	ADHmed_280	34.741	TTS	TVAGG3_1094880
AAHC02000210	30947	31447	ADHmed_281	201.041	Intergenic
CM044617	2560	3060	ADHmed_282	36.528	TTS	TVAGG3_0898610
CM044617	32226	32726	ADHmed_283	173.84	Intergenic
CM044617	58796	59296	ADHmed_284	393.604	Intergenic
CM044617	93326	93826	ADHmed_285	181.321	Intergenic
CM044617	97779	98279	ADHmed_286	8.61425	TTS	TVAGG3_0899350
CM044617	138932	139432	ADHmed_287	33.7078	Intergenic
CM044617	141891	142391	ADHmed_288	21.2106	TTS	TVAGG3_0899700
CM044617	143438	143938	ADHmed_289	15.5697	exon	TVAGG3_0899700
CM044617	144856	145356	ADHmed_290	95.5342	Intergenic
CM044617	146918	147418	ADHmed_291	20.2342	Intergenic
CM044617	159666	160166	ADHmed_292	27.854	TTS	TVAGG3_0899820
CM044617	161557	162057	ADHmed_293	34.0986	exon	TVAGG3_0899840
CM044617	163453	163953	ADHmed_294	12.9742	TTS	TVAGG3_0899850
CM044617	165478	165978	ADHmed_295	37.3145	Intergenic
CM044617	169411	169911	ADHmed_296	52.5479	Intergenic
CM044617	194124	194624	ADHmed_297	20.9222	Intergenic
CM044617	195641	196141	ADHmed_298	18.887	promoter-TSS	TVAGG3_0900040
CM044617	204044	204544	ADHmed_299	47.8289	Intergenic
CM044617	236163	236663	ADHmed_300	20.2276	Intergenic
CM044617	244407	244907	ADHmed_301	53.6564	promoter-TSS	TVAGG3_0900450
CM044617	269000	269500	ADHmed_302	57.691	exon	TVAGG3_0900580
CM044617	297353	297853	ADHmed_303	25.8063	exon	TVAGG3_0900860
CM044617	299106	299606	ADHmed_304	84.3181	Intergenic
CM044617	301501	302001	ADHmed_305	51.1324	Intergenic
CM044617	303489	303989	ADHmed_306	34.0986	exon	TVAGG3_0900870
CM044617	331874	332374	ADHmed_307	17.1263	exon	TVAGG3_0901070
CM044617	340702	341202	ADHmed_308	17.1321	Intergenic
CM044617	385114	385614	ADHmed_309	42.0381	Intergenic
CM044617	388059	388559	ADHmed_310	8.27573	exon	TVAGG3_0901480
CM044617	392019	392519	ADHmed_311	24.2407	exon	TVAGG3_0901500
CM044617	394077	394577	ADHmed_312	15.5697	exon	TVAGG3_0901520
CM044617	394979	395479	ADHmed_313	18.4315	exon	TVAGG3_0901520
CM044617	397732	398232	ADHmed_314	74.5347	Intergenic
CM044617	399208	399708	ADHmed_315	19.9175	exon	TVAGG3_0901560
CM044617	407387	407887	ADHmed_316	16.9794	Intergenic
CM044617	408497	408997	ADHmed_317	24.2407	Intergenic
CM044617	411546	412046	ADHmed_318	10.5385	exon	TVAGG3_0901640
CM044617	412050	412550	ADHmed_319	19.7448	exon	TVAGG3_0901650
CM044617	413688	414188	ADHmed_320	29.5342	Intergenic
CM044617	461347	461847	ADHmed_321	79.9134	Intergenic
CM044617	479509	480009	ADHmed_322	97.54	Intergenic
CM044617	486892	487392	ADHmed_323	18.315	promoter-TSS	TVAGG3_0902180
CM044617	487731	488231	ADHmed_324	45.8256	exon	TVAGG3_0902180
CM044617	520340	520840	ADHmed_325	40.1769	TTS	TVAGG3_0902410
CM044617	521304	521804	ADHmed_326	16.9233	exon	TVAGG3_0902420
CM044617	552532	553032	ADHmed_327	23.385	Intergenic
CM044617	602666	603166	ADHmed_328	22.9918	Intergenic
CM044617	606071	606571	ADHmed_329	34.0986	TTS	TVAGG3_0903230
CM044617	609113	609613	ADHmed_330	38.3402	TTS	TVAGG3_0903260
CM044617	616510	617010	ADHmed_331	19.7448	exon	TVAGG3_0903290
CM044617	617355	617855	ADHmed_332	10.5385	Intergenic
CM044617	619238	619738	ADHmed_333	14.1897	promoter-TSS	TVAGG3_0903300
CM044617	648724	649224	ADHmed_334	12.9742	exon	TVAGG3_0903550
CM044617	650874	651374	ADHmed_335	19.9175	TTS	TVAGG3_0903560
CM044617	656704	657204	ADHmed_336	55.6645	Intergenic
CM044617	661579	662079	ADHmed_337	24.2407	Intergenic
CM044617	663996	664496	ADHmed_338	4.27166	Intergenic
CM044617	665051	665551	ADHmed_339	27.4018	exon	TVAGG3_0903650
CM044617	671436	671936	ADHmed_340	18.315	promoter-TSS	TVAGG3_0903670
CM044617	672043	672543	ADHmed_341	22.3163	Intergenic
CM044617	674234	674734	ADHmed_342	29.0305	promoter-TSS	TVAGG3_0903680
CM044617	675466	675966	ADHmed_343	27.4018	Intergenic
CM044617	688715	689215	ADHmed_344	22.1267	Intergenic
CM044617	694370	694870	ADHmed_345	48.752	Intergenic
CM044617	698437	698937	ADHmed_346	16.9233	Intergenic
CM044617	708890	709390	ADHmed_347	16.9233	exon	TVAGG3_0903860
CM044617	711821	712321	ADHmed_348	18.315	promoter-TSS	TVAGG3_0903870
CM044617	712798	713298	ADHmed_349	24.2407	exon	TVAGG3_0903870
CM044617	714871	715371	ADHmed_350	34.741	promoter-TSS	TVAGG3_0903880
CM044617	715657	716157	ADHmed_351	38.3402	exon	TVAGG3_0903880
CM044617	717009	717509	ADHmed_352	24.2407	Intergenic
CM044617	739749	740249	ADHmed_353	34.0986	TTS	TVAGG3_0904080
CM044617	755664	756164	ADHmed_354	55.6645	Intergenic
CM044617	757743	758243	ADHmed_355	40.9335	Intergenic
CM044617	762632	763132	ADHmed_356	78.9074	Intergenic
CM044617	770918	771418	ADHmed_357	15.5656	TTS	TVAGG3_0904260
CM044617	793981	794481	ADHmed_358	15.5697	exon	TVAGG3_0904360
CM044617	875726	876226	ADHmed_359	24.5808	exon	TVAGG3_0904970
CM044617	877704	878204	ADHmed_360	322.328	Intergenic
CM044617	880528	881028	ADHmed_361	206.512	Intergenic
CM044617	912879	913379	ADHmed_362	33.512	Intergenic
CM044617	940054	940554	ADHmed_363	20.9935	TTS	TVAGG3_0905530
CM044617	942046	942546	ADHmed_364	29.0305	Intergenic
CM044617	942942	943442	ADHmed_365	53.4554	Intergenic
CM044617	946849	947349	ADHmed_366	75.0363	Intergenic
CM044617	951245	951745	ADHmed_367	16.9794	exon	TVAGG3_0905600
CM044617	952159	952659	ADHmed_368	14.2522	exon	TVAGG3_0905600
CM044617	953177	953677	ADHmed_369	18.315	exon	TVAGG3_0905600
CM044617	954151	954651	ADHmed_370	19.7448	promoter-TSS	TVAGG3_0905610
CM044617	955369	955869	ADHmed_371	14.2522	exon	TVAGG3_0905610
CM044617	956674	957174	ADHmed_372	25.8063	TTS	TVAGG3_0905620
CM044617	959188	959688	ADHmed_373	31.2415	Intergenic
CM044617	962769	963269	ADHmed_374	36.528	exon	TVAGG3_0905640
CM044617	971313	971813	ADHmed_375	10.5385	promoter-TSS	TVAGG3_0905690
CM044617	976592	977092	ADHmed_376	30.6917	promoter-TSS	TVAGG3_0905730
CM044617	978690	979190	ADHmed_377	21.2106	promoter-TSS	TVAGG3_0905740
CM044617	981795	982295	ADHmed_378	29.0305	TTS	TVAGG3_0905760
CM044617	1023697	1024197	ADHmed_379	66.7767	TTS	TVAGG3_0906020
CM044617	1029746	1030246	ADHmed_380	25.8063	Intergenic
CM044617	1036551	1037051	ADHmed_381	50.0643	Intergenic
CM044617	1038345	1038845	ADHmed_382	80.1476	Intergenic
CM044617	1043408	1043908	ADHmed_383	30.6917	Intergenic
CM044617	1054980	1055480	ADHmed_384	18.4315	promoter-TSS	TVAGG3_0906220
CM044617	1056734	1057234	ADHmed_385	26.2021	promoter-TSS	TVAGG3_0906230
CM044617	1057685	1058185	ADHmed_386	16.9233	exon	TVAGG3_0906230
CM044617	1062773	1063273	ADHmed_387	111.103	exon	TVAGG3_0906270
CM044617	1078980	1079480	ADHmed_388	18.5227	Intergenic
CM044617	1113455	1113955	ADHmed_389	50.8831	Intergenic
CM044617	1120117	1120617	ADHmed_390	12.9742	exon	TVAGG3_0906560
CM044617	1121758	1122258	ADHmed_391	30.6917	exon	TVAGG3_0906560
CM044617	1124984	1125484	ADHmed_392	16.9233	Intergenic
CM044617	1199792	1200292	ADHmed_393	79.1061	Intergenic
CM044617	1224183	1224683	ADHmed_394	44.4133	Intergenic
CM044617	1226135	1226635	ADHmed_395	75.3126	promoter-TSS	TVAGG3_0907110
CM044617	1298178	1298678	ADHmed_396	122.42	Intergenic
CM044617	1299929	1300429	ADHmed_397	30.6917	TTS	TVAGG3_0907640
CM044617	1300989	1301489	ADHmed_398	46.835	promoter-TSS	TVAGG3_0907640
CM044617	1302036	1302536	ADHmed_399	16.9233	TTS	TVAGG3_0907650
CM044617	1303518	1304018	ADHmed_400	29.0305	exon	TVAGG3_0907680
CM044617	1309016	1309516	ADHmed_401	13.2492	promoter-TSS	TVAGG3_0907710
CM044617	1309546	1310046	ADHmed_402	14.2522	exon	TVAGG3_0907710
CM044617	1311758	1312258	ADHmed_403	19.7448	promoter-TSS	TVAGG3_0907720
CM044617	1316161	1316661	ADHmed_404	43.921	exon	TVAGG3_0907740
CM044617	1317658	1318158	ADHmed_405	24.2407	promoter-TSS	TVAGG3_0907760
CM044617	1324745	1325245	ADHmed_406	50.6933	TTS	TVAGG3_0907780
CM044617	1374319	1374819	ADHmed_407	61.8149	Intergenic
CM044617	1377775	1378275	ADHmed_408	40.1769	TTS	TVAGG3_0908260
CM044617	1379049	1379549	ADHmed_409	24.2407	exon	TVAGG3_0908280
CM044617	1381672	1382172	ADHmed_410	19.9175	TTS	TVAGG3_0908300
CM044617	1382567	1383067	ADHmed_411	25.8063	promoter-TSS	TVAGG3_0908310
CM044617	1384112	1384612	ADHmed_412	22.9918	promoter-TSS	TVAGG3_0908320
CM044617	1384745	1385245	ADHmed_413	12.8558	Intergenic
CM044617	1385514	1386014	ADHmed_414	21.2106	exon	TVAGG3_0908330
CM044617	1397163	1397663	ADHmed_415	18.315	Intergenic
CM044617	1405202	1405702	ADHmed_416	24.2407	promoter-TSS	TVAGG3_0908440
CM044617	1414443	1414943	ADHmed_417	19.9175	Intergenic
CM044617	1417469	1417969	ADHmed_418	16.9233	promoter-TSS	TVAGG3_0908490
CM044617	1418472	1418972	ADHmed_419	163.009	Intergenic
CM044617	1423153	1423653	ADHmed_420	20.8434	promoter-TSS	TVAGG3_0908560
CM044617	1426826	1427326	ADHmed_421	58.2999	Intergenic
CM044617	1429292	1429792	ADHmed_422	19.3036	Intergenic
CM044617	1459791	1460291	ADHmed_423	17.6134	Intergenic
CM044617	1460638	1461138	ADHmed_424	19.9175	Intergenic
CM044617	1462303	1462803	ADHmed_425	34.741	Intergenic
CM044617	1468728	1469228	ADHmed_426	22.7092	Intergenic
CM044617	1484727	1485227	ADHmed_427	66.7804	exon	TVAGG3_0908910
CM044617	1513497	1513997	ADHmed_428	138.301	Intergenic
CM044617	1534835	1535335	ADHmed_429	180.635	Intergenic
CM044617	1537327	1537827	ADHmed_430	47.4351	Intergenic
CM044617	1538405	1538905	ADHmed_431	63.6803	Intergenic
CM044617	1539927	1540427	ADHmed_432	27.4018	TTS	TVAGG3_0909260
CM044617	1544007	1544507	ADHmed_433	19.7448	exon	TVAGG3_0909280
CM044617	1547625	1548125	ADHmed_434	18.4315	TTS	TVAGG3_0909300
CM044617	1550213	1550713	ADHmed_435	7.21387	exon	TVAGG3_0909310
CM044617	1552283	1552783	ADHmed_436	91.0943	Intergenic
CM044617	1553565	1554065	ADHmed_437	120.751	Intergenic
CM044617	1554647	1555147	ADHmed_438	22.9918	Intergenic
CM044617	1559889	1560389	ADHmed_439	42.7185	promoter-TSS	TVAGG3_0909350
CM044617	1577332	1577832	ADHmed_440	43.2875	Intergenic
CM044617	1578436	1578936	ADHmed_441	213.366	Intergenic
CM044617	1579179	1579679	ADHmed_442	42.0381	Intergenic
CM044617	1581290	1581790	ADHmed_443	27.0444	Intergenic
CM044617	1582159	1582659	ADHmed_444	9.11857	Intergenic
CM044617	1583839	1584339	ADHmed_445	21.4355	TTS	TVAGG3_0909440
CM044617	1584377	1584877	ADHmed_446	12.8558	promoter-TSS	TVAGG3_0909440
CM044617	1586616	1587116	ADHmed_447	11.7352	exon	TVAGG3_0909450
CM044617	1587697	1588197	ADHmed_448	25.8063	promoter-TSS	TVAGG3_0909460
CM044617	1588645	1589145	ADHmed_449	31.2415	promoter-TSS	TVAGG3_0909470
CM044617	1589525	1590025	ADHmed_450	25.8063	exon	TVAGG3_0909470
CM044617	1596379	1596879	ADHmed_451	74.1101	promoter-TSS	TVAGG3_0909500
CM044617	1640851	1641351	ADHmed_452	19.9175	Intergenic
CM044617	1641410	1641910	ADHmed_453	26.9485	Intergenic
CM044617	1642135	1642635	ADHmed_454	23.8949	Intergenic
CM044617	1646254	1646754	ADHmed_455	9.38411	exon	TVAGG3_0909860
CM044617	1672759	1673259	ADHmed_456	18.4315	exon	TVAGG3_0910140
CM044617	1673732	1674232	ADHmed_457	18.315	promoter-TSS	TVAGG3_0910140
CM044617	1676646	1677146	ADHmed_458	38.3402	TTS	TVAGG3_0910160
CM044617	1684882	1685382	ADHmed_459	19.9175	exon	TVAGG3_0910200
CM044617	1691880	1692380	ADHmed_460	27.854	exon	TVAGG3_0910260
CM044617	1693781	1694281	ADHmed_461	18.315	exon	TVAGG3_0910270
CM044617	1694651	1695151	ADHmed_462	38.3402	exon	TVAGG3_0910280
CM044617	1696770	1697270	ADHmed_463	29.5342	Intergenic
CM044617	1701658	1702158	ADHmed_464	16.9233	promoter-TSS	TVAGG3_0910330
CM044617	1703789	1704289	ADHmed_465	9.11857	exon	TVAGG3_0910330
CM044617	1713030	1713530	ADHmed_466	18.315	exon	TVAGG3_0910370
CM044617	1714467	1714967	ADHmed_467	7.21387	exon	TVAGG3_0910380
CM044617	1716039	1716539	ADHmed_468	27.854	promoter-TSS	TVAGG3_0910380
CM044617	1724035	1724535	ADHmed_469	138.077	Intergenic
CM044617	1726562	1727062	ADHmed_470	24.2407	promoter-TSS	TVAGG3_0910430
CM044617	1734682	1735182	ADHmed_471	29.0305	TTS	TVAGG3_0910440
CM044617	1736967	1737467	ADHmed_472	16.9233	exon	TVAGG3_0910460
CM044617	1740610	1741110	ADHmed_473	19.7448	promoter-TSS	TVAGG3_0910480
CM044617	1768947	1769447	ADHmed_474	14.2522	exon	TVAGG3_0910730
CM044617	1771110	1771610	ADHmed_475	29.0305	exon	TVAGG3_0910740
CM044617	1774684	1775184	ADHmed_476	34.741	TTS	TVAGG3_0910770
CM044617	1783036	1783536	ADHmed_477	113.423	Intergenic
CM044617	1792665	1793165	ADHmed_478	51.6685	Intergenic
CM044617	1800746	1801246	ADHmed_479	18.4315	Intergenic
CM044617	1802146	1802646	ADHmed_480	39.4096	Intergenic
CM044617	1822251	1822751	ADHmed_481	44.9412	Intergenic
CM044617	1827157	1827657	ADHmed_482	54.6312	Intergenic
CM044617	1855445	1855945	ADHmed_483	40.1972	Intergenic
CM044617	1859588	1860088	ADHmed_484	18.315	Intergenic
CM044617	1869764	1870264	ADHmed_485	99.9192	Intergenic
CM044617	1890438	1890938	ADHmed_486	95.954	promoter-TSS	TVAGG3_0911480
CM044617	1891717	1892217	ADHmed_487	144.218	Intergenic
CM044617	1895141	1895641	ADHmed_488	29.0305	Intergenic
CM044617	1903100	1903600	ADHmed_489	12.9742	exon	TVAGG3_0911560
CM044617	1904634	1905134	ADHmed_490	108.819	Intergenic
CM044617	1921593	1922093	ADHmed_491	127.436	Intergenic
CM044617	1923944	1924444	ADHmed_492	15.2084	exon	TVAGG3_0911650
CM044617	1925456	1925956	ADHmed_493	48.0803	promoter-TSS	TVAGG3_0911670
CM044617	1947736	1948236	ADHmed_494	11.9164	Intergenic
CM044617	2005836	2006336	ADHmed_495	5.82166	exon	TVAGG3_0912270
CM044617	2008847	2009347	ADHmed_496	16.9233	promoter-TSS	TVAGG3_0912290
CM044617	2010002	2010502	ADHmed_497	18.315	Intergenic
CM044617	2041536	2042036	ADHmed_498	26.4511	Intergenic
CM044617	2094687	2095187	ADHmed_499	131.755	Intergenic
CM044617	2111909	2112409	ADHmed_500	43.921	Intergenic
CM044617	2115920	2116420	ADHmed_501	109.495	Intergenic
CM044617	2144753	2145253	ADHmed_502	24.2407	Intergenic
CM044617	2145973	2146473	ADHmed_503	19.9175	TTS	TVAGG3_0913380
CM044617	2147329	2147829	ADHmed_504	21.2106	exon	TVAGG3_0913390
CM044617	2149170	2149670	ADHmed_505	27.854	TTS	TVAGG3_0913400
CM044617	2152281	2152781	ADHmed_506	36.528	promoter-TSS	TVAGG3_0913430
CM044617	2155828	2156328	ADHmed_507	14.2522	promoter-TSS	TVAGG3_0913440
CM044617	2156937	2157437	ADHmed_508	24.5808	exon	TVAGG3_0913440
CM044617	2157812	2158312	ADHmed_509	74.5347	Intergenic
CM044617	2185339	2185839	ADHmed_510	25.317	promoter-TSS	TVAGG3_0913690
CM044617	2186844	2187344	ADHmed_511	9.36747	exon	TVAGG3_0913710
CM044617	2190907	2191407	ADHmed_512	45.8256	Intergenic
CM044617	2195502	2196002	ADHmed_513	41.2263	exon	TVAGG3_0913740
CM044617	2199476	2199976	ADHmed_514	19.7448	promoter-TSS	TVAGG3_0913760
CM044617	2201167	2201667	ADHmed_515	22.7092	exon	TVAGG3_0913760
CM044617	2201922	2202422	ADHmed_516	18.315	exon	TVAGG3_0913760
CM044617	2204522	2205022	ADHmed_517	30.6917	Intergenic
CM044617	2206410	2206910	ADHmed_518	29.5342	Intergenic
CM044617	2208846	2209346	ADHmed_519	39.4096	exon	TVAGG3_0913800
CM044617	2211555	2212055	ADHmed_520	78.9074	exon	TVAGG3_0913820
CM044617	2214086	2214586	ADHmed_521	15.5697	exon	TVAGG3_0913820
CM044617	2215535	2216035	ADHmed_522	37.6177	TTS	TVAGG3_0913830
CM044617	2221157	2221657	ADHmed_523	29.0305	exon	TVAGG3_0913850
CM044617	2227874	2228374	ADHmed_524	179.125	Intergenic
CM044617	2236135	2236635	ADHmed_525	35.8455	promoter-TSS	TVAGG3_0913900
CM044617	2247200	2247700	ADHmed_526	43.0717	TTS	TVAGG3_0913930
CM044617	2250310	2250810	ADHmed_527	21.2106	promoter-TSS	TVAGG3_0913940
CM044617	2251716	2252216	ADHmed_528	30.6917	promoter-TSS	TVAGG3_0913950
CM044617	2256924	2257424	ADHmed_529	31.2415	Intergenic
CM044617	2261351	2261851	ADHmed_530	47.7527	Intergenic
CM044617	2263000	2263500	ADHmed_531	50.9509	Intergenic
CM044617	2295752	2296252	ADHmed_532	15.5697	exon	TVAGG3_0914220
CM044617	2321914	2322414	ADHmed_533	100.383	Intergenic
CM044617	2328832	2329332	ADHmed_534	12.4776	promoter-TSS	TVAGG3_0914340
CM044617	2329899	2330399	ADHmed_535	35.8455	promoter-TSS	TVAGG3_0914350
CM044617	2331807	2332307	ADHmed_536	10.3193	Intergenic
CM044617	2332565	2333065	ADHmed_537	39.4096	Intergenic
CM044617	2358808	2359308	ADHmed_538	148.202	Intergenic
CM044617	2360640	2361140	ADHmed_539	52.6559	Intergenic
CM044617	2362843	2363343	ADHmed_540	26.2021	exon	TVAGG3_0914600
CM044617	2371204	2371704	ADHmed_541	21.2106	TTS	TVAGG3_0914640
CM044617	2373232	2373732	ADHmed_542	25.8063	promoter-TSS	TVAGG3_0914640
CM044617	2379135	2379635	ADHmed_543	14.1897	exon	TVAGG3_0914680
CM044617	2379884	2380384	ADHmed_544	15.5656	exon	TVAGG3_0914690
CM044617	2381406	2381906	ADHmed_545	11.5647	exon	TVAGG3_0914690
CM044617	2384112	2384612	ADHmed_546	12.9742	exon	TVAGG3_0914700
CM044617	2386968	2387468	ADHmed_547	21.2106	exon	TVAGG3_0914720
CM044617	2387879	2388379	ADHmed_548	15.5697	TTS	TVAGG3_0914730
CM044617	2393762	2394262	ADHmed_549	8.27573	promoter-TSS	TVAGG3_0914750
CM044617	2447143	2447643	ADHmed_550	22.7092	exon	TVAGG3_0915200
CM044617	2447687	2448187	ADHmed_551	10.5385	exon	TVAGG3_0915200
CM044617	2453088	2453588	ADHmed_552	31.2415	Intergenic
CM044617	2456506	2457006	ADHmed_553	8.27573	Intergenic
CM044617	2458880	2459380	ADHmed_554	27.4018	Intergenic
CM044617	2460052	2460552	ADHmed_555	19.7448	Intergenic
CM044617	2489477	2489977	ADHmed_556	19.7448	exon	TVAGG3_0915530
CM044617	2494618	2495118	ADHmed_557	53.9824	Intergenic
CM044617	2547268	2547768	ADHmed_558	91.0943	Intergenic
CM044617	2550656	2551156	ADHmed_559	21.3487	Intergenic
CM044617	2554895	2555395	ADHmed_560	16.9233	exon	TVAGG3_0915980
CM044617	2556563	2557063	ADHmed_561	7.96607	promoter-TSS	TVAGG3_0916000
CM044617	2561593	2562093	ADHmed_562	14.2522	TTS	TVAGG3_0916030
CM044617	2563250	2563750	ADHmed_563	31.2415	Intergenic
CM044617	2565021	2565521	ADHmed_564	18.4315	Intergenic
CM044617	2567302	2567802	ADHmed_565	49.7005	Intergenic
CM044617	2571274	2571774	ADHmed_566	31.2415	TTS	TVAGG3_0916080
CM044617	2574879	2575379	ADHmed_567	38.3402	exon	TVAGG3_0916110
CM044617	2576829	2577329	ADHmed_568	15.5697	promoter-TSS	TVAGG3_0916130
CM044617	2579027	2579527	ADHmed_569	29.0305	promoter-TSS	TVAGG3_0916140
CM044617	2581606	2582106	ADHmed_570	34.0986	TTS	TVAGG3_0916140
CM044617	2583612	2584112	ADHmed_571	14.2522	exon	TVAGG3_0916150
CM044617	2607731	2608231	ADHmed_572	35.8455	Intergenic
CM044617	2610339	2610839	ADHmed_573	18.315	Intergenic
CM044617	2613824	2614324	ADHmed_574	74.5347	Intergenic
CM044617	2614613	2615113	ADHmed_575	18.018	exon	TVAGG3_0916320
CM044617	2632469	2632969	ADHmed_576	45.961	Intergenic
CM044617	2633382	2633882	ADHmed_577	94.6762	Intergenic
CM044617	2634702	2635202	ADHmed_578	43.921	Intergenic
CM044617	2638713	2639213	ADHmed_579	27.854	TTS	TVAGG3_0916430
CM044617	2641540	2642040	ADHmed_580	11.7352	exon	TVAGG3_0916460
CM044617	2644576	2645076	ADHmed_581	22.7092	Intergenic
CM044617	2647239	2647739	ADHmed_582	57.6649	Intergenic
CM044617	2666374	2666874	ADHmed_583	25.6265	Intergenic
CM044617	2680339	2680839	ADHmed_584	12.8558	TTS	TVAGG3_0916640
CM044617	2682258	2682758	ADHmed_585	16.9794	promoter-TSS	TVAGG3_0916660
CM044617	2683538	2684038	ADHmed_586	32.3809	TTS	TVAGG3_0916660
CM044617	2692108	2692608	ADHmed_587	18.4315	Intergenic
CM044617	2694317	2694817	ADHmed_588	19.9175	exon	TVAGG3_0916710
CM044617	2696527	2697027	ADHmed_589	27.4018	exon	TVAGG3_0916730
CM044617	2698140	2698640	ADHmed_590	15.5697	exon	TVAGG3_0916730
CM044617	2706936	2707436	ADHmed_591	68.0889	Intergenic
CM044617	2709574	2710074	ADHmed_592	14.2522	exon	TVAGG3_0916750
CM044617	2727261	2727761	ADHmed_593	32.3809	exon	TVAGG3_0916840
CM044617	2730821	2731321	ADHmed_594	63.4856	Intergenic
CM044617	2761452	2761952	ADHmed_595	27.4018	Intergenic
CM044617	2781121	2781621	ADHmed_596	106.158	Intergenic
CM044617	2809297	2809797	ADHmed_597	30.6959	Intergenic
CM044617	2810164	2810664	ADHmed_598	290.005	Intergenic
CM044617	2811437	2811937	ADHmed_599	102.344	Intergenic
CM044617	2815204	2815704	ADHmed_600	10.5385	exon	TVAGG3_0917410
CM044617	2815723	2816223	ADHmed_601	9.38411	exon	TVAGG3_0917410
CM044617	2820317	2820817	ADHmed_602	32.3809	Intergenic
CM044617	2828885	2829385	ADHmed_603	71.1898	Intergenic
CM044617	2829776	2830276	ADHmed_604	56.6352	Intergenic
CM044617	2833423	2833923	ADHmed_605	82.2755	Intergenic
CM044617	2859239	2859739	ADHmed_606	333.968	Intergenic
CM044617	2861205	2861705	ADHmed_607	117.101	Intergenic
CM044617	2864847	2865347	ADHmed_608	51.6685	Intergenic
CM044617	2966559	2967059	ADHmed_609	422.222	Intergenic
CM044617	3000777	3001277	ADHmed_610	22.5283	Intergenic
CM044617	3016375	3016875	ADHmed_611	18.6808	Intergenic
CM044617	3097712	3098212	ADHmed_612	36.528	Intergenic
CM044617	3098937	3099437	ADHmed_613	26.2021	exon	TVAGG3_0919540
CM044617	3101021	3101521	ADHmed_614	16.9233	TTS	TVAGG3_0919540
CM044617	3130255	3130755	ADHmed_615	321.893	Intergenic
CM044617	3131012	3131512	ADHmed_616	37.5408	Intergenic
CM044617	3201946	3202446	ADHmed_617	9.38411	Intergenic
CM044617	3203800	3204300	ADHmed_618	6.86804	promoter-TSS	TVAGG3_0920330
CM044617	3222150	3222650	ADHmed_619	15.5656	Intergenic
CM044617	3298389	3298889	ADHmed_620	58.6576	Intergenic
CM044617	3305624	3306124	ADHmed_621	95.6726	Intergenic
CM044617	3336966	3337466	ADHmed_622	30.6917	exon	TVAGG3_0921550
CM044617	3338621	3339121	ADHmed_623	12.0979	promoter-TSS	TVAGG3_0921570
CM044617	3381318	3381818	ADHmed_624	57.691	Intergenic
CM044617	3410031	3410531	ADHmed_625	8.27573	exon	TVAGG3_0922030
CM044617	3415012	3415512	ADHmed_626	7.03217	Intergenic
CM044617	3418935	3419435	ADHmed_627	22.891	exon	TVAGG3_0922060
CM044617	3437963	3438463	ADHmed_628	22.7092	Intergenic
CM044617	3440487	3440987	ADHmed_629	19.7448	Intergenic
CM044617	3442195	3442695	ADHmed_630	29.0305	TTS	TVAGG3_0922180
CM044617	3444233	3444733	ADHmed_631	22.7092	exon	TVAGG3_0922190
CM044617	3447322	3447822	ADHmed_632	119.35	TTS	TVAGG3_0922220
CM044617	3452198	3452698	ADHmed_633	67.5112	TTS	TVAGG3_0922270
CM044617	3475193	3475693	ADHmed_634	33.1116	exon	TVAGG3_0922420
CM044617	3488392	3488892	ADHmed_635	22.9918	exon	TVAGG3_0922540
CM044617	3543851	3544351	ADHmed_636	18.315	exon	TVAGG3_0922950
CM044617	3546478	3546978	ADHmed_637	31.057	promoter-TSS	TVAGG3_0922960
CM044617	3595641	3596141	ADHmed_638	55.6645	exon	TVAGG3_0923360
CM044617	3596625	3597125	ADHmed_639	11.5647	exon	TVAGG3_0923360
CM044617	3597818	3598318	ADHmed_640	9.38411	exon	TVAGG3_0923370
CM044617	3598469	3598969	ADHmed_641	8.27573	exon	TVAGG3_0923370
CM044617	3600576	3601076	ADHmed_642	36.528	exon	TVAGG3_0923390
CM044617	3606197	3606697	ADHmed_643	15.5656	promoter-TSS	TVAGG3_0923400
CM044617	3607064	3607564	ADHmed_644	27.854	exon	TVAGG3_0923410
CM044617	3608666	3609166	ADHmed_645	18.4315	promoter-TSS	TVAGG3_0923420
CM044617	3610234	3610734	ADHmed_646	39.4096	TTS	TVAGG3_0923450
CM044617	3611669	3612169	ADHmed_647	34.0986	promoter-TSS	TVAGG3_0923450
CM044617	3624024	3624524	ADHmed_648	18.315	Intergenic
CM044617	3627085	3627585	ADHmed_649	10.3193	exon	TVAGG3_0923490
CM044617	3628161	3628661	ADHmed_650	11.7352	TTS	TVAGG3_0923500
CM044617	3629792	3630292	ADHmed_651	21.2106	promoter-TSS	TVAGG3_0923510
CM044617	3634478	3634978	ADHmed_652	11.7352	exon	TVAGG3_0923530
CM044617	3637676	3638176	ADHmed_653	24.5808	Intergenic
CM044617	3638688	3639188	ADHmed_654	11.7352	exon	TVAGG3_0923550
CM044617	3647513	3648013	ADHmed_655	19.7448	exon	TVAGG3_0923560
CM044617	3648417	3648917	ADHmed_656	11.7352	exon	TVAGG3_0923570
CM044617	3649095	3649595	ADHmed_657	8.27573	exon	TVAGG3_0923570
CM044617	3650700	3651200	ADHmed_658	22.7092	Intergenic
CM044617	3658756	3659256	ADHmed_659	84.3181	Intergenic
CM044617	3659581	3660081	ADHmed_660	62.7685	Intergenic
CM044617	3660093	3660593	ADHmed_661	29.0305	Intergenic
CM044617	3667590	3668090	ADHmed_662	76.9145	Intergenic
CM044617	3681180	3681680	ADHmed_663	76.7156	promoter-TSS	TVAGG3_0923720
CM044617	3685358	3685858	ADHmed_664	10.3193	Intergenic
CM044617	3686528	3687028	ADHmed_665	16.9794	exon	TVAGG3_0923740
CM044617	3689776	3690276	ADHmed_666	35.8455	promoter-TSS	TVAGG3_0923750
CM044617	3732693	3733193	ADHmed_667	199.033	exon	TVAGG3_0924050
CM044617	3736423	3736923	ADHmed_668	27.4018	Intergenic
CM044617	3739347	3739847	ADHmed_669	51.6685	TTS	TVAGG3_0924090
CM044617	3764525	3765025	ADHmed_670	27.854	TTS	TVAGG3_0924250
CM044617	3765574	3766074	ADHmed_671	34.0986	promoter-TSS	TVAGG3_0924260
CM044617	3770030	3770530	ADHmed_672	24.2407	promoter-TSS	TVAGG3_0924300
CM044617	3774687	3775187	ADHmed_673	12.9742	Intergenic
CM044617	3780427	3780927	ADHmed_674	29.5342	Intergenic
CM044617	3784856	3785356	ADHmed_675	29.0305	exon	TVAGG3_0924380
CM044617	3787310	3787810	ADHmed_676	25.8063	TTS	TVAGG3_0924390
CM044617	3788893	3789393	ADHmed_677	19.9175	exon	TVAGG3_0924400
CM044617	3792343	3792843	ADHmed_678	12.8558	promoter-TSS	TVAGG3_0924410
CM044617	3793338	3793838	ADHmed_679	18.315	promoter-TSS	TVAGG3_0924420
CM044617	3794989	3795489	ADHmed_680	27.854	TTS	TVAGG3_0924430
CM044617	3796474	3796974	ADHmed_681	43.921	promoter-TSS	TVAGG3_0924440
CM044617	3802175	3802675	ADHmed_682	40.1769	exon	TVAGG3_0924470
CM044617	3803825	3804325	ADHmed_683	14.2522	exon	TVAGG3_0924480
CM044617	3805311	3805811	ADHmed_684	11.7352	promoter-TSS	TVAGG3_0924490
CM044617	3806252	3806752	ADHmed_685	19.7448	exon	TVAGG3_0924500
CM044617	3807609	3808109	ADHmed_686	22.7092	exon	TVAGG3_0924500
CM044617	3812671	3813171	ADHmed_687	30.6917	exon	TVAGG3_0924530
CM044617	3813499	3813999	ADHmed_688	12.6319	exon	TVAGG3_0924530
CM044617	3814963	3815463	ADHmed_689	24.5808	exon	TVAGG3_0924540
CM044617	3819238	3819738	ADHmed_690	27.4018	TTS	TVAGG3_0924560
CM044617	3879653	3880153	ADHmed_691	46.835	promoter-TSS	TVAGG3_0925090
CM044617	3881349	3881849	ADHmed_692	49.7005	TTS	TVAGG3_0925090
CM044617	3887418	3887918	ADHmed_693	25.8063	promoter-TSS	TVAGG3_0925120
CM044617	3891584	3892084	ADHmed_694	24.5808	promoter-TSS	TVAGG3_0925140
CM044617	3895092	3895592	ADHmed_695	27.4018	exon	TVAGG3_0925170
CM044617	3897433	3897933	ADHmed_696	55.0404	Intergenic
CM044617	3902476	3902976	ADHmed_697	9.38411	exon	TVAGG3_0925200
CM044617	3903158	3903658	ADHmed_698	21.4355	exon	TVAGG3_0925210
CM044617	3905412	3905912	ADHmed_699	38.3402	Intergenic
CM044617	3909388	3909888	ADHmed_700	16.9233	exon	TVAGG3_0925240
CM044617	3911095	3911595	ADHmed_701	9.38411	Intergenic
CM044617	3918955	3919455	ADHmed_702	39.4096	exon	TVAGG3_0925270
CM044617	3922361	3922861	ADHmed_703	34.741	exon	TVAGG3_0925290
CM044617	3925248	3925748	ADHmed_704	18.315	exon	TVAGG3_0925310
CM044617	3928163	3928663	ADHmed_705	44.0865	Intergenic
CM044617	3929072	3929572	ADHmed_706	82.0901	Intergenic
CM044617	3934722	3935222	ADHmed_707	16.9233	Intergenic
CM044617	3937973	3938473	ADHmed_708	22.9918	exon	TVAGG3_0925330
CM044617	3939667	3940167	ADHmed_709	14.2522	TTS	TVAGG3_0925340
CM044617	3964152	3964652	ADHmed_710	21.2106	exon	TVAGG3_0925500
CM044617	3967854	3968354	ADHmed_711	35.8455	exon	TVAGG3_0925520
CM044617	3988196	3988696	ADHmed_712	16.9233	promoter-TSS	TVAGG3_0925580
CM044617	3990064	3990564	ADHmed_713	11.7352	exon	TVAGG3_0925590
CM044617	3999253	3999753	ADHmed_714	22.9918	promoter-TSS	TVAGG3_0925630
CM044617	4000455	4000955	ADHmed_715	15.5656	Intergenic
CM044617	4013634	4014134	ADHmed_716	14.2522	promoter-TSS	TVAGG3_0925700
CM044617	4017497	4017997	ADHmed_717	24.5808	Intergenic
CM044617	4023133	4023633	ADHmed_718	30.6917	promoter-TSS	TVAGG3_0925750
CM044617	4024248	4024748	ADHmed_719	16.9233	exon	TVAGG3_0925760
CM044617	4025013	4025513	ADHmed_720	9.38411	promoter-TSS	TVAGG3_0925760
CM044617	4026733	4027233	ADHmed_721	21.2106	exon	TVAGG3_0925770
CM044617	4027965	4028465	ADHmed_722	24.2407	promoter-TSS	TVAGG3_0925780
CM044617	4028907	4029407	ADHmed_723	53.6564	Intergenic
CM044617	4058495	4058995	ADHmed_724	32.3809	exon	TVAGG3_0926020
CM044617	4062117	4062617	ADHmed_725	40.1769	exon	TVAGG3_0926040
CM044617	4082342	4082842	ADHmed_726	184.827	Intergenic
CM044617	4084593	4085093	ADHmed_727	21.2106	promoter-TSS	TVAGG3_0926150
CM044617	4085273	4085773	ADHmed_728	19.7448	exon	TVAGG3_0926160
CM044617	4087182	4087682	ADHmed_729	19.9175	Intergenic
CM044617	4088071	4088571	ADHmed_730	24.5808	TTS	TVAGG3_0926180
CM044617	4107163	4107663	ADHmed_731	57.691	Intergenic
CM044617	4110528	4111028	ADHmed_732	30.6917	promoter-TSS	TVAGG3_0926280
CM044617	4112338	4112838	ADHmed_733	12.9742	promoter-TSS	TVAGG3_0926290
CM044617	4114287	4114787	ADHmed_734	25.8063	exon	TVAGG3_0926300
CM044617	4118768	4119268	ADHmed_735	30.6917	exon	TVAGG3_0926340
CM044617	4141629	4142129	ADHmed_736	30.6917	exon	TVAGG3_0926410
CM044617	4147924	4148424	ADHmed_737	145.655	Intergenic
CM044617	4149779	4150279	ADHmed_738	22.7092	Intergenic
CM044617	4153773	4154273	ADHmed_739	29.0305	exon	TVAGG3_0926440
CM044617	4154388	4154888	ADHmed_740	19.9175	exon	TVAGG3_0926440
CM044617	4157989	4158489	ADHmed_741	25.8063	promoter-TSS	TVAGG3_0926460
CM044617	4164644	4165144	ADHmed_742	50.6933	promoter-TSS	TVAGG3_0926500
CM044617	4166713	4167213	ADHmed_743	25.0911	Intergenic
CM044617	4168453	4168953	ADHmed_744	40.1769	TTS	TVAGG3_0926520
CM044617	4169283	4169783	ADHmed_745	24.2407	exon	TVAGG3_0926530
CM044617	4170821	4171321	ADHmed_746	43.0717	promoter-TSS	TVAGG3_0926540
CM044617	4174902	4175402	ADHmed_747	46.835	Intergenic
CM044617	4176007	4176507	ADHmed_748	19.9175	TTS	TVAGG3_0926580
CM044617	4178053	4178553	ADHmed_749	6.20109	exon	TVAGG3_0926580
CM044617	4179371	4179871	ADHmed_750	25.8063	promoter-TSS	TVAGG3_0926580
CM044617	4197342	4197842	ADHmed_751	12.9742	TTS	TVAGG3_0926680
CM044617	4210331	4210831	ADHmed_752	24.2407	exon	TVAGG3_0926700
CM044617	4212208	4212708	ADHmed_753	42.0381	Intergenic
CM044617	4213006	4213506	ADHmed_754	83.3404	Intergenic
CM044617	4216551	4217051	ADHmed_755	24.2407	Intergenic
CM044617	4222083	4222583	ADHmed_756	27.4018	Intergenic
CM044617	4223770	4224270	ADHmed_757	36.528	promoter-TSS	TVAGG3_0926760
CM044617	4226553	4227053	ADHmed_758	16.8776	Intergenic
CM044617	4229058	4229558	ADHmed_759	24.2407	exon	TVAGG3_0926800
CM044617	4234788	4235288	ADHmed_760	26.2021	exon	TVAGG3_0926820
CM044617	4240683	4241183	ADHmed_761	22.7092	promoter-TSS	TVAGG3_0926860
CM044617	4253215	4253715	ADHmed_762	14.2522	Intergenic
CM044617	4254108	4254608	ADHmed_763	19.9175	Intergenic
CM044617	4262406	4262906	ADHmed_764	18.4315	promoter-TSS	TVAGG3_0926960
CM044617	4263834	4264334	ADHmed_765	22.7092	exon	TVAGG3_0926970
CM044617	4272893	4273393	ADHmed_766	50.3897	Intergenic
CM044617	4301085	4301585	ADHmed_767	7.16489	Intergenic
CM044617	4332123	4332623	ADHmed_768	154.113	Intergenic
CM044617	4335866	4336366	ADHmed_769	57.691	Intergenic
CM044617	4340565	4341065	ADHmed_770	32.3809	promoter-TSS	TVAGG3_0927560
CM044617	4341478	4341978	ADHmed_771	12.9742	exon	TVAGG3_0927560
CM044617	4343470	4343970	ADHmed_772	72.3694	TTS	TVAGG3_0927570
CM044617	4345264	4345764	ADHmed_773	49.9082	promoter-TSS	TVAGG3_0927580
CM044617	4350280	4350780	ADHmed_774	24.2407	Intergenic
CM044617	4352495	4352995	ADHmed_775	15.5697	promoter-TSS	TVAGG3_0927610
CM044617	4357144	4357644	ADHmed_776	29.1537	Intergenic
CM044617	4385187	4385687	ADHmed_777	60.9028	Intergenic
CM044617	4417320	4417820	ADHmed_778	37.5103	Intergenic
CM044617	4422223	4422723	ADHmed_779	12.9742	exon	TVAGG3_0928010
CM044617	4428629	4429129	ADHmed_780	24.2407	Intergenic
CM044617	4429452	4429952	ADHmed_781	15.5656	TTS	TVAGG3_0928040
CM044617	4431582	4432082	ADHmed_782	59.2786	Intergenic
CM044617	4440687	4441187	ADHmed_783	27.0672	Intergenic
CM044617	4443804	4444304	ADHmed_784	24.5808	exon	TVAGG3_0928200
CM044617	4464203	4464703	ADHmed_785	18.4315	Intergenic
CM044617	4467837	4468337	ADHmed_786	30.6917	Intergenic
CM044617	4487655	4488155	ADHmed_787	16.9794	Intergenic
CM044617	4488441	4488941	ADHmed_788	14.2522	Intergenic
CM044617	4534002	4534502	ADHmed_789	259.661	Intergenic
CM044617	4540412	4540912	ADHmed_790	21.1137	Intergenic
CM044617	4568354	4568854	ADHmed_791	28.9655	Intergenic
CM044617	4576836	4577336	ADHmed_792	40.1769	Intergenic
CM044617	4596378	4596878	ADHmed_793	16.9794	Intergenic
CM044617	4597554	4598054	ADHmed_794	18.315	exon	TVAGG3_0928850
CM044617	4608855	4609355	ADHmed_795	8.27573	exon	TVAGG3_0928890
CM044617	4609449	4609949	ADHmed_796	10.5385	exon	TVAGG3_0928890
CM044617	4613484	4613984	ADHmed_797	21.4355	Intergenic
CM044617	4619485	4619985	ADHmed_798	74.4001	Intergenic
CM044617	4641147	4641647	ADHmed_799	16.4754	Intergenic
CM044617	4645079	4645579	ADHmed_800	21.2106	exon	TVAGG3_0929170
CM044617	4649133	4649633	ADHmed_801	34.0986	exon	TVAGG3_0929200
CM044617	4657823	4658323	ADHmed_802	24.5808	exon	TVAGG3_0929220
CM044617	4659883	4660383	ADHmed_803	25.8063	TTS	TVAGG3_0929240
CM044617	4663491	4663991	ADHmed_804	22.7092	Intergenic
CM044617	4665153	4665653	ADHmed_805	6.20109	Intergenic
CM044617	4665888	4666388	ADHmed_806	35.8455	promoter-TSS	TVAGG3_0929280
CM044617	4666965	4667465	ADHmed_807	29.0305	TTS	TVAGG3_0929280
CM044617	4670689	4671189	ADHmed_808	16.169	TTS	TVAGG3_0929300
CM044617	4697167	4697667	ADHmed_809	88.6414	promoter-TSS	TVAGG3_0929510
CM044617	4747673	4748173	ADHmed_810	21.2106	Intergenic
CM044617	4781274	4781774	ADHmed_811	32.8203	Intergenic
CM044617	4790724	4791224	ADHmed_812	24.5808	promoter-TSS	TVAGG3_0930310
CM044617	4795561	4796061	ADHmed_813	15.5697	promoter-TSS	TVAGG3_0930370
CM044617	4797882	4798382	ADHmed_814	76.7156	Intergenic
CM044617	4833958	4834458	ADHmed_815	15.5656	exon	TVAGG3_0930490
CM044617	4841119	4841619	ADHmed_816	16.9794	exon	TVAGG3_0930510
CM044617	4842889	4843389	ADHmed_817	203.773	Intergenic
CM044617	4881040	4881540	ADHmed_818	19.128	exon	TVAGG3_0930730
CM044617	4883836	4884336	ADHmed_819	22.7092	TTS	TVAGG3_0930760
CM044617	4884612	4885112	ADHmed_820	14.2522	exon	TVAGG3_0930760
CM044617	4885540	4886040	ADHmed_821	27.4018	TTS	TVAGG3_0930770
CM044617	4889496	4889996	ADHmed_822	21.2106	Intergenic
CM044617	4893780	4894280	ADHmed_823	31.2415	TTS	TVAGG3_0930830
CM044617	4895921	4896421	ADHmed_824	27.854	TTS	TVAGG3_0930840
CM044617	4897006	4897506	ADHmed_825	64.2374	Intergenic
CM044617	4898614	4899114	ADHmed_826	30.6917	Intergenic
CM044617	4900092	4900592	ADHmed_827	56.3262	Intergenic
CM044617	4925980	4926480	ADHmed_828	8.27573	Intergenic
CM044617	4927050	4927550	ADHmed_829	40.1769	Intergenic
CM044617	4930062	4930562	ADHmed_830	45.961	Intergenic
CM044617	4930821	4931321	ADHmed_831	4.33154	promoter-TSS	TVAGG3_0931110
CM044617	4931646	4932146	ADHmed_832	16.9233	exon	TVAGG3_0931110
CM044617	4933305	4933805	ADHmed_833	32.3809	exon	TVAGG3_0931120
CM044617	4936995	4937495	ADHmed_834	22.7092	exon	TVAGG3_0931140
CM044617	4940726	4941226	ADHmed_835	29.5342	promoter-TSS	TVAGG3_0931160
CM044617	4942151	4942651	ADHmed_836	14.2522	exon	TVAGG3_0931160
CM044617	4942804	4943304	ADHmed_837	58.6576	TTS	TVAGG3_0931170
CM044617	4943818	4944318	ADHmed_838	47.7527	promoter-TSS	TVAGG3_0931170
CM044617	4945258	4945758	ADHmed_839	27.4018	promoter-TSS	TVAGG3_0931180
CM044617	4947627	4948127	ADHmed_840	34.0986	exon	TVAGG3_0931180
CM044617	4948810	4949310	ADHmed_841	16.9233	exon	TVAGG3_0931190
CM044617	4951868	4952368	ADHmed_842	26.2021	promoter-TSS	TVAGG3_0931230
CM044617	4954828	4955328	ADHmed_843	44.9412	promoter-TSS	TVAGG3_0931240
CM044617	4956078	4956578	ADHmed_844	29.0305	Intergenic
CM044617	4964283	4964783	ADHmed_845	35.8455	Intergenic
CM044617	4966117	4966617	ADHmed_846	6.20109	Intergenic
CM044617	4966622	4967122	ADHmed_847	14.2522	Intergenic
CM044617	4970072	4970572	ADHmed_848	34.741	exon	TVAGG3_0931310
CM044617	4971444	4971944	ADHmed_849	9.38411	Intergenic
CM044617	4972704	4973204	ADHmed_850	24.2407	exon	TVAGG3_0931330
CM044617	4975251	4975751	ADHmed_851	40.1769	TTS	TVAGG3_0931330
CM044617	4978823	4979323	ADHmed_852	46.835	TTS	TVAGG3_0931360
CM044617	4983144	4983644	ADHmed_853	22.7092	Intergenic
CM044617	4992597	4993097	ADHmed_854	50.6933	exon	TVAGG3_0931430
CM044617	4996251	4996751	ADHmed_855	24.5808	promoter-TSS	TVAGG3_0931440
CM044617	4997332	4997832	ADHmed_856	15.5697	Intergenic
CM044617	5000794	5001294	ADHmed_857	40.1769	promoter-TSS	TVAGG3_0931450
CM044617	5003290	5003790	ADHmed_858	36.528	Intergenic
CM044617	5034410	5034910	ADHmed_859	6.65754	exon	TVAGG3_0931780
CM044617	5034927	5035427	ADHmed_860	8.27573	exon	TVAGG3_0931780
CM044617	5036202	5036702	ADHmed_861	70.2212	exon	TVAGG3_0931780
CM044617	5040058	5040558	ADHmed_862	29.0305	exon	TVAGG3_0931800
CM044617	5074113	5074613	ADHmed_863	39.4096	TTS	TVAGG3_0932010
CM044617	5080121	5080621	ADHmed_864	18.4315	exon	TVAGG3_0932040
CM044617	5082791	5083291	ADHmed_865	139.595	Intergenic
CM044617	5084149	5084649	ADHmed_866	41.2263	Intergenic
CM044617	5086096	5086596	ADHmed_867	49.7005	Intergenic
CM044617	5090233	5090733	ADHmed_868	22.7092	Intergenic
CM044617	5092867	5093367	ADHmed_869	30.6917	promoter-TSS	TVAGG3_0932080
CM044617	5114173	5114673	ADHmed_870	25.6265	Intergenic
CM044617	5117021	5117521	ADHmed_871	85.5798	Intergenic
CM044617	5118071	5118571	ADHmed_872	24.0455	Intergenic
CM044617	5119507	5120007	ADHmed_873	52.2941	promoter-TSS	TVAGG3_0932240
CM044617	5120997	5121497	ADHmed_874	16.0028	TTS	TVAGG3_0932240
CM044617	5122684	5123184	ADHmed_875	27.5833	exon	TVAGG3_0932260
CM044617	5152174	5152674	ADHmed_876	43.921	Intergenic
CM044617	5183063	5183563	ADHmed_877	16.9233	Intergenic
CM044617	5184603	5185103	ADHmed_878	62.7685	Intergenic
CM044617	5186947	5187447	ADHmed_879	19.7448	Intergenic
CM044617	5190906	5191406	ADHmed_880	15.5697	Intergenic
CM044617	5192550	5193050	ADHmed_881	44.9412	Intergenic
CM044617	5229535	5230035	ADHmed_882	32.9771	Intergenic
CM044617	5230884	5231384	ADHmed_883	30.6917	Intergenic
CM044617	5231426	5231926	ADHmed_884	10.5385	Intergenic
CM044617	5234167	5234667	ADHmed_885	64.8832	Intergenic
CM044617	5260607	5261107	ADHmed_886	19.7448	Intergenic
CM044617	5270102	5270602	ADHmed_887	77.9096	Intergenic
CM044617	5271816	5272316	ADHmed_888	27.854	Intergenic
CM044617	5315535	5316035	ADHmed_889	18.8395	Intergenic
CM044617	5317324	5317824	ADHmed_890	30.3283	Intergenic
CM044617	5325200	5325700	ADHmed_891	41.8057	Intergenic
CM044617	5329915	5330415	ADHmed_892	8.27573	promoter-TSS	TVAGG3_0933630
CM044617	5336037	5336537	ADHmed_893	225.898	Intergenic
CM044617	5338707	5339207	ADHmed_894	61.7962	exon	TVAGG3_0933720
CM044617	5341523	5342023	ADHmed_895	19.7448	Intergenic
CM044617	5342358	5342858	ADHmed_896	11.5647	exon	TVAGG3_0933740
CM044617	5346349	5346849	ADHmed_897	9.38411	Intergenic
CM044617	5348084	5348584	ADHmed_898	441.257	Intergenic
CM044617	5349332	5349832	ADHmed_899	40.1769	Intergenic
CM044617	5358036	5358536	ADHmed_900	20.3552	Intergenic
CM044617	5363400	5363900	ADHmed_901	22.738	Intergenic
CM044617	5371302	5371802	ADHmed_902	41.2263	Intergenic
CM044617	5377029	5377529	ADHmed_903	30.6917	exon	TVAGG3_0933910
CM044617	5378702	5379202	ADHmed_904	22.9918	Intergenic
CM044617	5381843	5382343	ADHmed_905	44.9412	promoter-TSS	TVAGG3_0933930
CM044617	5384364	5384864	ADHmed_906	16.9794	promoter-TSS	TVAGG3_0933960
CM044617	5391862	5392362	ADHmed_907	53.6564	Intergenic
CM044617	5394434	5394934	ADHmed_908	7.96607	promoter-TSS	TVAGG3_0934000
CM044617	5395412	5395912	ADHmed_909	9.38411	exon	TVAGG3_0934000
CM044617	5397664	5398164	ADHmed_910	21.4355	Intergenic
CM044617	5399163	5399663	ADHmed_911	24.2407	Intergenic
CM044617	5427259	5427759	ADHmed_912	59.7336	Intergenic
CM044617	5462269	5462769	ADHmed_913	22.883	Intergenic
CM044617	5464019	5464519	ADHmed_914	57.2963	Intergenic
CM044617	5466665	5467165	ADHmed_915	18.315	exon	TVAGG3_0934490
CM044617	5467220	5467720	ADHmed_916	7.21387	exon	TVAGG3_0934490
CM044617	5467789	5468289	ADHmed_917	14.2522	exon	TVAGG3_0934490
CM044617	5469265	5469765	ADHmed_918	153.476	promoter-TSS	TVAGG3_0934510
CM044617	5486661	5487161	ADHmed_919	197.123	exon	TVAGG3_0934600
CM044617	5489078	5489578	ADHmed_920	24.2407	Intergenic
CM044617	5491080	5491580	ADHmed_921	29.5342	TTS	TVAGG3_0934630
CM044617	5493739	5494239	ADHmed_922	22.7092	exon	TVAGG3_0934640
CM044617	5496201	5496701	ADHmed_923	12.8558	exon	TVAGG3_0934660
CM044617	5510657	5511157	ADHmed_924	14.2522	exon	TVAGG3_0934730
CM044617	5511458	5511958	ADHmed_925	21.2106	Intergenic
CM044617	5513047	5513547	ADHmed_926	43.0717	Intergenic
CM044617	5516390	5516890	ADHmed_927	21.123	exon	TVAGG3_0934750
CM044617	5541588	5542088	ADHmed_928	17.0809	promoter-TSS	TVAGG3_0934950
CM044617	5554697	5555197	ADHmed_929	21.2106	exon	TVAGG3_0934980
CM044617	5556972	5557472	ADHmed_930	22.9918	exon	TVAGG3_0934980
CM044617	5561890	5562390	ADHmed_931	19.7448	exon	TVAGG3_0935010
CM044617	5573567	5574067	ADHmed_932	22.3163	promoter-TSS	TVAGG3_0935050
CM044617	5574724	5575224	ADHmed_933	15.5697	exon	TVAGG3_0935060
CM044617	5579786	5580286	ADHmed_934	57.691	Intergenic
CM044617	5582033	5582533	ADHmed_935	34.741	Intergenic
CM044617	5584491	5584991	ADHmed_936	25.8063	exon	TVAGG3_0935130
CM044617	5587891	5588391	ADHmed_937	27.4018	Intergenic
CM044617	5602199	5602699	ADHmed_938	11.7352	exon	TVAGG3_0935180
CM044617	5603831	5604331	ADHmed_939	21.8551	Intergenic
CM044617	5625029	5625529	ADHmed_940	15.5697	Intergenic
CM044617	5626461	5626961	ADHmed_941	34.0986	Intergenic
CM044617	5628826	5629326	ADHmed_942	40.4338	Intergenic
CM044617	5636935	5637435	ADHmed_943	59.633	Intergenic
CM044617	5637882	5638382	ADHmed_944	35.8535	Intergenic
CM044617	5639302	5639802	ADHmed_945	19.7448	exon	TVAGG3_0935340
CM044617	5644248	5644748	ADHmed_946	25.8063	Intergenic
CM044617	5649919	5650419	ADHmed_947	39.4096	exon	TVAGG3_0935390
CM044617	5678175	5678675	ADHmed_948	43.0717	Intergenic
CM044617	5688119	5688619	ADHmed_949	24.2407	exon	TVAGG3_0935560
CM044617	5691629	5692129	ADHmed_950	35.8455	Intergenic
CM044617	5692838	5693338	ADHmed_951	71.4792	Intergenic
CM044617	5694091	5694591	ADHmed_952	27.1203	Intergenic
CM044617	5719870	5720370	ADHmed_953	57.7146	Intergenic
CM044617	5723288	5723788	ADHmed_954	24.2407	promoter-TSS	TVAGG3_0935790
CM044617	5727590	5728090	ADHmed_955	35.8455	Intergenic
CM044617	5728697	5729197	ADHmed_956	41.2263	Intergenic
CM044617	5729548	5730048	ADHmed_957	32.3809	TTS	TVAGG3_0935810
CM044617	5731376	5731876	ADHmed_958	29.0305	promoter-TSS	TVAGG3_0935810
CM044617	5733955	5734455	ADHmed_959	32.3809	exon	TVAGG3_0935820
CM044617	5760579	5761079	ADHmed_960	19.9175	Intergenic
CM044617	5761962	5762462	ADHmed_961	21.2106	TTS	TVAGG3_0935970
CM044617	5764192	5764692	ADHmed_962	12.9742	Intergenic
CM044617	5769275	5769775	ADHmed_963	47.7527	Intergenic
CM044617	5778530	5779030	ADHmed_964	40.1769	exon	TVAGG3_0936020
CM044617	5786080	5786580	ADHmed_965	35.8455	exon	TVAGG3_0936050
CM044617	5792327	5792827	ADHmed_966	47.7527	Intergenic
CM044617	5793004	5793504	ADHmed_967	14.1897	TTS	TVAGG3_0936090
CM044617	5795949	5796449	ADHmed_968	34.0986	exon	TVAGG3_0936110
CM044617	5798748	5799248	ADHmed_969	27.4018	promoter-TSS	TVAGG3_0936120
CM044617	5801570	5802070	ADHmed_970	26.3511	Intergenic
CM044617	5803194	5803694	ADHmed_971	25.8063	exon	TVAGG3_0936150
CM044617	5805053	5805553	ADHmed_972	34.741	exon	TVAGG3_0936160
CM044617	5809376	5809876	ADHmed_973	36.528	exon	TVAGG3_0936190
CM044617	5810644	5811144	ADHmed_974	77.0608	Intergenic
CM044617	5814926	5815426	ADHmed_975	40.1769	TTS	TVAGG3_0936260
CM044617	5815667	5816167	ADHmed_976	18.315	promoter-TSS	TVAGG3_0936260
CM044617	5819271	5819771	ADHmed_977	76.7156	promoter-TSS	TVAGG3_0936290
CM044617	5839496	5839996	ADHmed_978	252.303	Intergenic
CM044617	5840948	5841448	ADHmed_979	50.3448	TTS	TVAGG3_0936390
CM044617	5844906	5845406	ADHmed_980	30.4523	Intergenic
CM044617	5864757	5865257	ADHmed_981	22.7092	Intergenic
CM044617	5869312	5869812	ADHmed_982	22.3631	Intergenic
CM044617	5874825	5875325	ADHmed_983	14.2522	exon	TVAGG3_0936570
CM044617	5875404	5875904	ADHmed_984	18.315	promoter-TSS	TVAGG3_0936570
CM044617	5881511	5882011	ADHmed_985	21.4355	promoter-TSS	TVAGG3_0936580
CM044617	5884464	5884964	ADHmed_986	10.5385	exon	TVAGG3_0936600
CM044617	5886806	5887306	ADHmed_987	30.6917	exon	TVAGG3_0936600
CM044617	5887977	5888477	ADHmed_988	58.6576	Intergenic
CM044617	5893523	5894023	ADHmed_989	30.6917	Intergenic
CM044617	5895371	5895871	ADHmed_990	32.3809	exon	TVAGG3_0936630
CM044617	5897963	5898463	ADHmed_991	11.7352	exon	TVAGG3_0936630
CM044617	5898668	5899168	ADHmed_992	16.9233	exon	TVAGG3_0936630
CM044617	5902782	5903282	ADHmed_993	42.0381	promoter-TSS	TVAGG3_0936640
CM044617	5908094	5908594	ADHmed_994	18.315	promoter-TSS	TVAGG3_0936670
CM044617	5910344	5910844	ADHmed_995	34.741	exon	TVAGG3_0936690
CM044617	5913870	5914370	ADHmed_996	52.2941	exon	TVAGG3_0936720
CM044617	5916960	5917460	ADHmed_997	32.3809	Intergenic
CM044617	5919961	5920461	ADHmed_998	11.5647	promoter-TSS	TVAGG3_0936750
CM044617	5921609	5922109	ADHmed_999	31.2415	promoter-TSS	TVAGG3_0936760
CM044617	5925056	5925556	ADHmed_1000	15.5656	exon	TVAGG3_0936780
CM044617	5926855	5927355	ADHmed_1001	44.9412	Intergenic
CM044617	5929219	5929719	ADHmed_1002	32.9771	promoter-TSS	TVAGG3_0936790
CM044617	5930690	5931190	ADHmed_1003	46.835	promoter-TSS	TVAGG3_0936820
CM044617	5933919	5934419	ADHmed_1004	78.0333	Intergenic
CM044617	5936525	5937025	ADHmed_1005	58.6576	Intergenic
CM044617	5938277	5938777	ADHmed_1006	45.8256	Intergenic
CM044617	5945015	5945515	ADHmed_1007	34.741	promoter-TSS	TVAGG3_0936880
CM044617	5946633	5947133	ADHmed_1008	32.3809	TTS	TVAGG3_0936900
CM044617	5949261	5949761	ADHmed_1009	14.2522	Intergenic
CM044617	5950203	5950703	ADHmed_1010	24.5808	exon	TVAGG3_0936920
CM044617	5964470	5964970	ADHmed_1011	88.8232	promoter-TSS	TVAGG3_0936980
CM044617	5968907	5969407	ADHmed_1012	32.3809	Intergenic
CM044617	5970880	5971380	ADHmed_1013	28.5595	Intergenic
CM044617	5972340	5972840	ADHmed_1014	9.59724	Intergenic
CM044617	5977207	5977707	ADHmed_1015	18.315	exon	TVAGG3_0937030
CM044617	5982496	5982996	ADHmed_1016	36.528	promoter-TSS	TVAGG3_0937050
CM044617	5985650	5986150	ADHmed_1017	12.9742	exon	TVAGG3_0937090
CM044617	5987882	5988382	ADHmed_1018	16.9233	promoter-TSS	TVAGG3_0937110
CM044617	5990261	5990761	ADHmed_1019	71.4715	Intergenic
CM044617	6000761	6001261	ADHmed_1020	14.2522	exon	TVAGG3_0937160
CM044617	6001998	6002498	ADHmed_1021	11.7352	promoter-TSS	TVAGG3_0937170
CM044617	6007854	6008354	ADHmed_1022	51.6685	exon	TVAGG3_0937190
CM044617	6010383	6010883	ADHmed_1023	31.2415	Intergenic
CM044617	6016729	6017229	ADHmed_1024	22.9918	TTS	TVAGG3_0937230
CM044617	6019062	6019562	ADHmed_1025	65.9746	TTS	TVAGG3_0937250
CM044617	6023886	6024386	ADHmed_1026	7.21387	exon	TVAGG3_0937280
CM044617	6024995	6025495	ADHmed_1027	15.5697	exon	TVAGG3_0937280
CM044617	6025538	6026038	ADHmed_1028	6.20109	exon	TVAGG3_0937280
CM044617	6026314	6026814	ADHmed_1029	25.8063	Intergenic
CM044617	6027848	6028348	ADHmed_1030	27.854	Intergenic
CM044617	6128018	6128518	ADHmed_1031	38.3402	Intergenic
CM044617	6129765	6130265	ADHmed_1032	24.2407	exon	TVAGG3_0937910
CM044617	6136698	6137198	ADHmed_1033	24.2407	exon	TVAGG3_0937950
CM044617	6143797	6144297	ADHmed_1034	19.7448	exon	TVAGG3_0937980
CM044617	6147006	6147506	ADHmed_1035	18.315	exon	TVAGG3_0937990
CM044617	6147802	6148302	ADHmed_1036	5.23885	exon	TVAGG3_0937990
CM044617	6149561	6150061	ADHmed_1037	29.0305	TTS	TVAGG3_0937990
CM044617	6157628	6158128	ADHmed_1038	27.854	TTS	TVAGG3_0938020
CM044617	6192164	6192664	ADHmed_1039	25.8063	TTS	TVAGG3_0938280
CM044617	6193178	6193678	ADHmed_1040	151.821	Intergenic
CM044617	6201441	6201941	ADHmed_1041	15.5697	exon	TVAGG3_0938310
CM044617	6203412	6203912	ADHmed_1042	50.6933	exon	TVAGG3_0938320
CM044617	6205879	6206379	ADHmed_1043	10.5385	exon	TVAGG3_0938330
CM044617	6206957	6207457	ADHmed_1044	18.315	exon	TVAGG3_0938330
CM044617	6207960	6208460	ADHmed_1045	42.0381	promoter-TSS	TVAGG3_0938330
CM044617	6210070	6210570	ADHmed_1046	25.8063	Intergenic
CM044617	6211368	6211868	ADHmed_1047	48.752	exon	TVAGG3_0938360
CM044617	6212615	6213115	ADHmed_1048	46.835	TTS	TVAGG3_0938370
CM044617	6217686	6218186	ADHmed_1049	27.4018	exon	TVAGG3_0938410
CM044617	6219189	6219689	ADHmed_1050	25.8063	exon	TVAGG3_0938410
CM044617	6222830	6223330	ADHmed_1051	24.2407	exon	TVAGG3_0938430
CM044617	6223992	6224492	ADHmed_1052	93.6002	Intergenic
CM044617	6224726	6225226	ADHmed_1053	26.0673	Intergenic
CM044617	6287092	6287592	ADHmed_1054	41.1933	Intergenic
CM044617	6287935	6288435	ADHmed_1055	11.9824	exon	TVAGG3_0938850
CM044617	6289726	6290226	ADHmed_1056	22.9918	Intergenic
CM044617	6290594	6291094	ADHmed_1057	10.5385	Intergenic
CM044617	6293758	6294258	ADHmed_1058	12.8558	exon	TVAGG3_0938870
CM044617	6300694	6301194	ADHmed_1059	32.9771	Intergenic
CM044617	6301595	6302095	ADHmed_1060	50.0643	exon	TVAGG3_0938890
CM044617	6305650	6306150	ADHmed_1061	22.7092	exon	TVAGG3_0938920
CM044617	6307532	6308032	ADHmed_1062	49.7005	promoter-TSS	TVAGG3_0938940
CM044617	6308325	6308825	ADHmed_1063	11.5647	exon	TVAGG3_0938940
CM044617	6312806	6313306	ADHmed_1064	105.414	Intergenic
CM044617	6314109	6314609	ADHmed_1065	76.0212	Intergenic
CM044617	6332475	6332975	ADHmed_1066	32.3809	Intergenic
CM044617	6333272	6333772	ADHmed_1067	86.5694	Intergenic
CM044617	6336768	6337268	ADHmed_1068	18.315	Intergenic
CM044617	6345305	6345805	ADHmed_1069	15.5656	exon	TVAGG3_0939150
CM044617	6346290	6346790	ADHmed_1070	21.2106	exon	TVAGG3_0939160
CM044617	6347671	6348171	ADHmed_1071	65.9746	TTS	TVAGG3_0939170
CM044617	6351178	6351678	ADHmed_1072	9.38411	exon	TVAGG3_0939180
CM044617	6352003	6352503	ADHmed_1073	26.2021	Intergenic
CM044617	6363210	6363710	ADHmed_1074	10.5385	exon	TVAGG3_0939250
CM044617	6366219	6366719	ADHmed_1075	34.741	exon	TVAGG3_0939270
CM044617	6415556	6416056	ADHmed_1076	13.6149	exon	TVAGG3_0939640
CM044617	6447715	6448215	ADHmed_1077	31.2415	Intergenic
CM044617	6450153	6450653	ADHmed_1078	27.4018	exon	TVAGG3_0939860
CM044617	6461842	6462342	ADHmed_1079	15.5697	Intergenic
CM044617	6463755	6464255	ADHmed_1080	73.7142	Intergenic
CM044617	6468329	6468829	ADHmed_1081	34.741	TTS	TVAGG3_0939960
CM044617	6478082	6478582	ADHmed_1082	15.5697	promoter-TSS	TVAGG3_0940040
CM044617	6479509	6480009	ADHmed_1083	12.9742	Intergenic
CM044617	6481501	6482001	ADHmed_1084	27.4018	Intergenic
CM044617	6482239	6482739	ADHmed_1085	58.6576	Intergenic
CM044617	6527381	6527881	ADHmed_1086	10.5385	TTS	TVAGG3_0940510
CM044617	6533637	6534137	ADHmed_1087	30.6917	promoter-TSS	TVAGG3_0940550
CM044617	6534312	6534812	ADHmed_1088	15.5656	promoter-TSS	TVAGG3_0940560
CM044617	6540832	6541332	ADHmed_1089	34.8864	Intergenic
CM044617	6548191	6548691	ADHmed_1090	32.3809	Intergenic
CM044617	6551588	6552088	ADHmed_1091	8.27573	Intergenic
CM044617	6552763	6553263	ADHmed_1092	18.4315	exon	TVAGG3_0940650
CM044617	6554563	6555063	ADHmed_1093	15.5656	promoter-TSS	TVAGG3_0940670
CM044617	6566721	6567221	ADHmed_1094	29.0305	TTS	TVAGG3_0940750
CM044617	6568423	6568923	ADHmed_1095	19.7448	exon	TVAGG3_0940760
CM044617	6571022	6571522	ADHmed_1096	14.1897	Intergenic
CM044617	6571658	6572158	ADHmed_1097	18.315	Intergenic
CM044617	6573853	6574353	ADHmed_1098	22.7092	TTS	TVAGG3_0940790
CM044617	6574521	6575021	ADHmed_1099	31.4458	Intergenic
CM044617	6576755	6577255	ADHmed_1100	54.6312	exon	TVAGG3_0940810
CM044617	6578429	6578929	ADHmed_1101	15.5656	exon	TVAGG3_0940820
CM044617	6596214	6596714	ADHmed_1102	32.3809	promoter-TSS	TVAGG3_0940880
CM044617	6603144	6603644	ADHmed_1103	27.4018	exon	TVAGG3_0940890
CM044617	6647583	6648083	ADHmed_1104	32.3809	Intergenic
CM044617	6658217	6658717	ADHmed_1105	22.7092	exon	TVAGG3_0941130
CM044617	6660313	6660813	ADHmed_1106	6.20109	exon	TVAGG3_0941130
CM044617	6660907	6661407	ADHmed_1107	25.8063	exon	TVAGG3_0941130
CM044617	6665320	6665820	ADHmed_1108	82.4669	exon	TVAGG3_0941150
CM044617	6666914	6667414	ADHmed_1109	97.2758	Intergenic
CM044617	6711277	6711777	ADHmed_1110	19.8007	exon	TVAGG3_0941520
CM044617	6712130	6712630	ADHmed_1111	129.591	Intergenic
CM044617	6714931	6715431	ADHmed_1112	29.5342	exon	TVAGG3_0941540
CM044617	6718466	6718966	ADHmed_1113	34.0986	promoter-TSS	TVAGG3_0941560
CM044617	6720030	6720530	ADHmed_1114	43.921	promoter-TSS	TVAGG3_0941570
CM044617	6720856	6721356	ADHmed_1115	24.5808	exon	TVAGG3_0941570
CM044617	6724442	6724942	ADHmed_1116	16.8713	Intergenic
CM044617	6727344	6727844	ADHmed_1117	19.9175	Intergenic
CM044617	6728867	6729367	ADHmed_1118	29.6354	Intergenic
CM044617	6731702	6732202	ADHmed_1119	15.5656	Intergenic
CM044617	6744882	6745382	ADHmed_1120	22.7092	promoter-TSS	TVAGG3_0941690
CM044617	6748431	6748931	ADHmed_1121	16.9233	exon	TVAGG3_0941700
CM044617	6756695	6757195	ADHmed_1122	18.315	TTS	TVAGG3_0941710
CM044617	6758034	6758534	ADHmed_1123	14.2522	promoter-TSS	TVAGG3_0941730
CM044617	6769961	6770461	ADHmed_1124	22.7092	promoter-TSS	TVAGG3_0941810
CM044617	6856096	6856596	ADHmed_1125	14.0416	Intergenic
CM044617	6892531	6893031	ADHmed_1126	19.9175	Intergenic
CM044617	6899599	6900099	ADHmed_1127	14.2522	Intergenic
CM044617	6900785	6901285	ADHmed_1128	19.7448	Intergenic
CM044617	6906435	6906935	ADHmed_1129	21.2106	Intergenic
CM044617	6920686	6921186	ADHmed_1130	53.6564	Intergenic
CM044617	6970485	6970985	ADHmed_1131	65.0069	Intergenic
CM044617	6971624	6972124	ADHmed_1132	15.5656	exon	TVAGG3_0943300
CM044617	6976763	6977263	ADHmed_1133	32.3809	exon	TVAGG3_0943310
CM044617	7000554	7001054	ADHmed_1134	21.2106	Intergenic
CM044617	7003578	7004078	ADHmed_1135	15.5656	TTS	TVAGG3_0943500
CM044617	7011611	7012111	ADHmed_1136	41.2263	Intergenic
CM044617	7059164	7059664	ADHmed_1137	34.741	Intergenic
CM044617	7065161	7065661	ADHmed_1138	19.3894	Intergenic
CM044617	7091718	7092218	ADHmed_1139	71.4859	Intergenic
CM044617	7128505	7129005	ADHmed_1140	68.8164	Intergenic
CM044617	7129433	7129933	ADHmed_1141	16.4661	Intergenic
CM044617	7131062	7131562	ADHmed_1142	19.7718	Intergenic
CM044617	7132664	7133164	ADHmed_1143	13.7926	Intergenic
CM044617	7157019	7157519	ADHmed_1144	16.5495	Intergenic
CM044617	7162429	7162929	ADHmed_1145	34.0986	promoter-TSS	TVAGG3_0944680
CM044617	7163330	7163830	ADHmed_1146	19.7448	exon	TVAGG3_0944680
CM044617	7164684	7165184	ADHmed_1147	22.9918	TTS	TVAGG3_0944690
CM044617	7167731	7168231	ADHmed_1148	21.2106	exon	TVAGG3_0944730
CM044617	7168587	7169087	ADHmed_1149	30.6917	exon	TVAGG3_0944730
CM044617	7169977	7170477	ADHmed_1150	24.2407	Intergenic
CM044617	7173987	7174487	ADHmed_1151	32.4403	Intergenic
CM044617	7182637	7183137	ADHmed_1152	84.3181	exon	TVAGG3_0944820
CM044617	7194166	7194666	ADHmed_1153	300.52	Intergenic
CM044617	7197147	7197647	ADHmed_1154	13.3326	exon	TVAGG3_0944890
CM044617	7210768	7211268	ADHmed_1155	37.6177	promoter-TSS	TVAGG3_0944910
CM044617	7214556	7215056	ADHmed_1156	22.9918	TTS	TVAGG3_0944910
CM044617	7216914	7217414	ADHmed_1157	12.9742	exon	TVAGG3_0944930
CM044617	7230708	7231208	ADHmed_1158	121.535	Intergenic
CM044617	7284564	7285064	ADHmed_1159	7.96607	exon	TVAGG3_0945420
CM044617	7286740	7287240	ADHmed_1160	34.0986	exon	TVAGG3_0945440
CM044617	7287991	7288491	ADHmed_1161	31.0321	Intergenic
CM044617	7290686	7291186	ADHmed_1162	209.257	promoter-TSS	TVAGG3_0945450
CM044617	7295798	7296298	ADHmed_1163	29.0305	promoter-TSS	TVAGG3_0945480
CM044617	7298366	7298866	ADHmed_1164	27.4018	exon	TVAGG3_0945500
CM044617	7299828	7300328	ADHmed_1165	9.38411	promoter-TSS	TVAGG3_0945520
CM044617	7302280	7302780	ADHmed_1166	35.8455	exon	TVAGG3_0945530
CM044617	7305867	7306367	ADHmed_1167	16.9233	exon	TVAGG3_0945550
CM044617	7310645	7311145	ADHmed_1168	200.283	Intergenic
CM044617	7311682	7312182	ADHmed_1169	55.777	Intergenic
CM044617	7317405	7317905	ADHmed_1170	26.2021	promoter-TSS	TVAGG3_0945590
CM044617	7319883	7320383	ADHmed_1171	21.2106	exon	TVAGG3_0945630
CM044617	7321203	7321703	ADHmed_1172	32.3809	TTS	TVAGG3_0945640
CM044617	7343752	7344252	ADHmed_1173	29.0305	exon	TVAGG3_0945670
CM044617	7345458	7345958	ADHmed_1174	84.6938	Intergenic
CM044617	7349112	7349612	ADHmed_1175	36.528	exon	TVAGG3_0945710
CM044617	7398607	7399107	ADHmed_1176	22.7092	promoter-TSS	TVAGG3_0946060
CM044617	7400675	7401175	ADHmed_1177	19.7448	Intergenic
CM044617	7405442	7405942	ADHmed_1178	16.9794	exon	TVAGG3_0946100
CM044617	7432551	7433051	ADHmed_1179	19.7448	exon	TVAGG3_0946220
CM044617	7433995	7434495	ADHmed_1180	18.4315	promoter-TSS	TVAGG3_0946220
CM044617	7440598	7441098	ADHmed_1181	6.20109	exon	TVAGG3_0946250
CM044617	7442055	7442555	ADHmed_1182	63.8765	promoter-TSS	TVAGG3_0946250
CM044617	7453506	7454006	ADHmed_1183	39.4096	TTS	TVAGG3_0946300
CM044617	7454396	7454896	ADHmed_1184	14.1897	promoter-TSS	TVAGG3_0946300
CM044617	7457538	7458038	ADHmed_1185	475.289	Intergenic
CM044617	7468220	7468720	ADHmed_1186	35.8455	Intergenic
CM044617	7469181	7469681	ADHmed_1187	18.315	TTS	TVAGG3_0946340
CM044617	7472802	7473302	ADHmed_1188	25.8063	promoter-TSS	TVAGG3_0946350
CM044617	7479108	7479608	ADHmed_1189	37.6177	Intergenic
CM044617	7481249	7481749	ADHmed_1190	61.3912	Intergenic
CM044617	7494656	7495156	ADHmed_1191	6.03261	Intergenic
CM044617	7495586	7496086	ADHmed_1192	44.9412	Intergenic
CM044617	7497717	7498217	ADHmed_1193	106.347	Intergenic
CM044617	7500868	7501368	ADHmed_1194	44.9412	exon	TVAGG3_0946500
CM044617	7502921	7503421	ADHmed_1195	34.0986	promoter-TSS	TVAGG3_0946510
CM044617	7505301	7505801	ADHmed_1196	21.2106	promoter-TSS	TVAGG3_0946520
CM044617	7506946	7507446	ADHmed_1197	22.7092	promoter-TSS	TVAGG3_0946540
CM044617	7508065	7508565	ADHmed_1198	16.9233	TTS	TVAGG3_0946540
CM044617	7509964	7510464	ADHmed_1199	37.6177	promoter-TSS	TVAGG3_0946550
CM044617	7513341	7513841	ADHmed_1200	22.7092	promoter-TSS	TVAGG3_0946580
CM044617	7514307	7514807	ADHmed_1201	25.4292	promoter-TSS	TVAGG3_0946590
CM044617	7519756	7520256	ADHmed_1202	12.9742	exon	TVAGG3_0946630
CM044617	7521025	7521525	ADHmed_1203	16.9794	exon	TVAGG3_0946630
CM044617	7523912	7524412	ADHmed_1204	22.7092	TTS	TVAGG3_0946650
CM044617	7524919	7525419	ADHmed_1205	34.0986	TTS	TVAGG3_0946660
CM044617	7528910	7529410	ADHmed_1206	15.5697	promoter-TSS	TVAGG3_0946680
CM044617	7529655	7530155	ADHmed_1207	11.7352	exon	TVAGG3_0946680
CM044617	7530397	7530897	ADHmed_1208	10.5385	exon	TVAGG3_0946680
CM044617	7532116	7532616	ADHmed_1209	24.2407	Intergenic
CM044617	7533814	7534314	ADHmed_1210	23.6352	Intergenic
CM044617	7536710	7537210	ADHmed_1211	30.1785	exon	TVAGG3_0946710
CM044617	7571343	7571843	ADHmed_1212	34.3601	Intergenic
CM044617	7578454	7578954	ADHmed_1213	19.7448	TTS	TVAGG3_0946980
CM044617	7585500	7586000	ADHmed_1214	14.2522	exon	TVAGG3_0947000
CM044617	7587790	7588290	ADHmed_1215	24.2407	Intergenic
CM044617	7590498	7590998	ADHmed_1216	12.9742	exon	TVAGG3_0947020
CM044617	7598583	7599083	ADHmed_1217	25.8063	Intergenic
CM044617	7599755	7600255	ADHmed_1218	10.5385	exon	TVAGG3_0947080
CM044617	7601500	7602000	ADHmed_1219	18.315	exon	TVAGG3_0947090
CM044617	7603041	7603541	ADHmed_1220	11.7352	exon	TVAGG3_0947090
CM044617	7626954	7627454	ADHmed_1221	29.124	Intergenic
CM044617	7627843	7628343	ADHmed_1222	8.08454	Intergenic
CM044617	7630609	7631109	ADHmed_1223	27.4018	Intergenic
CM044617	7634167	7634667	ADHmed_1224	15.5656	Intergenic
CM044617	7634929	7635429	ADHmed_1225	5.82166	Intergenic
CM044617	7639563	7640063	ADHmed_1226	85.5798	Intergenic
CM044617	7641325	7641825	ADHmed_1227	21.2106	Intergenic
CM044617	7642688	7643188	ADHmed_1228	18.315	Intergenic
CM044617	7644316	7644816	ADHmed_1229	25.8063	promoter-TSS	TVAGG3_0947330
CM044617	7648743	7649243	ADHmed_1230	46.835	Intergenic
CM044617	7649375	7649875	ADHmed_1231	69.2135	Intergenic
CM044617	7653418	7653918	ADHmed_1232	11.7352	promoter-TSS	TVAGG3_0947390
CM044617	7657411	7657911	ADHmed_1233	228.697	Intergenic
CM044617	7658168	7658668	ADHmed_1234	14.1897	Intergenic
CM044617	7661014	7661514	ADHmed_1235	190.198	Intergenic
CM044617	7680482	7680982	ADHmed_1236	17.145	Intergenic
CM044617	7684226	7684726	ADHmed_1237	78.0458	Intergenic
CM044617	7688410	7688910	ADHmed_1238	162.959	Intergenic
CM044617	7694657	7695157	ADHmed_1239	35.8455	promoter-TSS	TVAGG3_0947650
CM044617	7695514	7696014	ADHmed_1240	52.6559	exon	TVAGG3_0947670
CM044617	7698684	7699184	ADHmed_1241	85.8251	Intergenic
CM044617	7702358	7702858	ADHmed_1242	95.7306	Intergenic
CM044617	7703914	7704414	ADHmed_1243	12.9742	TTS	TVAGG3_0947740
CM044617	7708666	7709166	ADHmed_1244	32.3809	Intergenic
CM044617	7715044	7715544	ADHmed_1245	30.6917	Intergenic
CM044617	7720373	7720873	ADHmed_1246	12.9742	exon	TVAGG3_0947830
CM044617	7721379	7721879	ADHmed_1247	54.6312	TTS	TVAGG3_0947840
CM044617	7727700	7728200	ADHmed_1248	37.6177	exon	TVAGG3_0947900
CM044617	7729884	7730384	ADHmed_1249	24.2407	promoter-TSS	TVAGG3_0947910
CM044617	7740379	7740879	ADHmed_1250	18.4315	promoter-TSS	TVAGG3_0947980
CM044617	7744288	7744788	ADHmed_1251	387.86	Intergenic
CM044617	7769184	7769684	ADHmed_1252	1660.32	Intergenic
CM044617	7770057	7770557	ADHmed_1253	133.072	Intergenic
CM044617	7770784	7771284	ADHmed_1254	383.182	TTS	TVAGG3_0948210
CM044617	7775814	7776314	ADHmed_1255	19.7448	Intergenic
CM044617	7778959	7779459	ADHmed_1256	27.4018	exon	TVAGG3_0948230
CM044617	7780185	7780685	ADHmed_1257	25.8063	promoter-TSS	TVAGG3_0948240
CM044617	7781622	7782122	ADHmed_1258	27.4018	exon	TVAGG3_0948250
CM044617	7788701	7789201	ADHmed_1259	26.3104	Intergenic
CM044617	7791174	7791674	ADHmed_1260	21.2106	TTS	TVAGG3_0948300
CM044617	7791999	7792499	ADHmed_1261	16.9794	TTS	TVAGG3_0948310
CM044617	7793377	7793877	ADHmed_1262	18.315	exon	TVAGG3_0948310
CM044617	7795644	7796144	ADHmed_1263	47.2303	Intergenic
CM044617	7797221	7797721	ADHmed_1264	16.9794	exon	TVAGG3_0948330
CM044617	7804762	7805262	ADHmed_1265	42.0381	promoter-TSS	TVAGG3_0948370
CM044617	7806129	7806629	ADHmed_1266	24.2407	Intergenic
CM044617	7809411	7809911	ADHmed_1267	18.315	exon	TVAGG3_0948380
CM044617	7813082	7813582	ADHmed_1268	34.0986	promoter-TSS	TVAGG3_0948410
CM044617	7814493	7814993	ADHmed_1269	18.315	promoter-TSS	TVAGG3_0948420
CM044617	7819932	7820432	ADHmed_1270	19.4769	Intergenic
CM044617	7821521	7822021	ADHmed_1271	96.2238	Intergenic
CM044617	7825011	7825511	ADHmed_1272	19.7448	Intergenic
CM044617	7826723	7827223	ADHmed_1273	9.38411	exon	TVAGG3_0948490
CM044617	7829243	7829743	ADHmed_1274	76.7156	promoter-TSS	TVAGG3_0948490
CM044617	7831571	7832071	ADHmed_1275	15.6442	exon	TVAGG3_0948500
CM044617	7832108	7832608	ADHmed_1276	32.3809	promoter-TSS	TVAGG3_0948510
CM044617	7834330	7834830	ADHmed_1277	31.2415	Intergenic
CM044617	7835101	7835601	ADHmed_1278	18.4315	Intergenic
CM044617	7836470	7836970	ADHmed_1279	26.2021	exon	TVAGG3_0948520
CM044617	7845733	7846233	ADHmed_1280	15.5697	exon	TVAGG3_0948530
CM044617	7849813	7850313	ADHmed_1281	19.7448	exon	TVAGG3_0948560
CM044617	7852606	7853106	ADHmed_1282	10.3193	exon	TVAGG3_0948600
CM044617	7854988	7855488	ADHmed_1283	34.0986	promoter-TSS	TVAGG3_0948620
CM044617	7856516	7857016	ADHmed_1284	12.9742	TTS	TVAGG3_0948620
CM044617	7859329	7859829	ADHmed_1285	39.4096	Intergenic
CM044617	7860996	7861496	ADHmed_1286	24.5808	TTS	TVAGG3_0948650
CM044617	7864279	7864779	ADHmed_1287	37.6177	promoter-TSS	TVAGG3_0948650
CM044617	7871265	7871765	ADHmed_1288	11.7352	Intergenic
CM044617	7873871	7874371	ADHmed_1289	19.9175	promoter-TSS	TVAGG3_0948710
CM044617	7876918	7877418	ADHmed_1290	30.6917	exon	TVAGG3_0948740
CM044617	7881178	7881678	ADHmed_1291	32.9771	TTS	TVAGG3_0948800
CM044617	7883618	7884118	ADHmed_1292	74.4001	Intergenic
CM044617	7887668	7888168	ADHmed_1293	73.4403	Intergenic
CM044617	7888913	7889413	ADHmed_1294	47.7527	Intergenic
CM044617	7901739	7902239	ADHmed_1295	84.5821	Intergenic
CM044617	7903726	7904226	ADHmed_1296	41.2263	exon	TVAGG3_0948960
CM044617	7908771	7909271	ADHmed_1297	29.7728	Intergenic
CM044617	7929808	7930308	ADHmed_1298	34.0986	exon	TVAGG3_0949080
CM044617	7957673	7958173	ADHmed_1299	32.3809	promoter-TSS	TVAGG3_0949320
CM044617	7962048	7962548	ADHmed_1300	107.44	Intergenic
CM044617	7967101	7967601	ADHmed_1301	39.3893	Intergenic
CM044617	7967755	7968255	ADHmed_1302	35.1162	Intergenic
CM044617	7985437	7985937	ADHmed_1303	27.0118	Intergenic
CM044617	7990956	7991456	ADHmed_1304	5.7618	Intergenic
CM044617	8049105	8049605	ADHmed_1305	181.799	Intergenic
CM044617	8059679	8060179	ADHmed_1306	89.546	Intergenic
CM044617	8086992	8087492	ADHmed_1307	41.2263	Intergenic
CM044617	8093438	8093938	ADHmed_1308	95.8915	Intergenic
CM044617	8115243	8115743	ADHmed_1309	97.0019	Intergenic
CM044617	8117262	8117762	ADHmed_1310	198.319	Intergenic
CM044617	8121771	8122271	ADHmed_1311	24.2407	Intergenic
CM044617	8128090	8128590	ADHmed_1312	27.4018	promoter-TSS	TVAGG3_0950560
CM044617	8128876	8129376	ADHmed_1313	101.641	Intergenic
CM044617	8130548	8131048	ADHmed_1314	176.828	Intergenic
CM044617	8136523	8137023	ADHmed_1315	15.1531	exon	TVAGG3_0950600
CM044617	8137751	8138251	ADHmed_1316	107.782	Intergenic
CM044617	8159408	8159908	ADHmed_1317	35.8455	TTS	TVAGG3_0950730
CM044617	8160541	8161041	ADHmed_1318	15.5697	exon	TVAGG3_0950730
CM044617	8161863	8162363	ADHmed_1319	100.358	Intergenic
CM044617	8164821	8165321	ADHmed_1320	21.2106	Intergenic
CM044617	8165636	8166136	ADHmed_1321	18.4315	Intergenic
CM044617	8166520	8167020	ADHmed_1322	31.2415	Intergenic
CM044617	8190397	8190897	ADHmed_1323	12.8558	Intergenic
CM044617	8199048	8199548	ADHmed_1324	27.4018	exon	TVAGG3_0950830
CM044617	8205234	8205734	ADHmed_1325	15.5697	TTS	TVAGG3_0950830
CM044617	8207844	8208344	ADHmed_1326	155.8	Intergenic
CM044617	8233901	8234401	ADHmed_1327	551.65	promoter-TSS	TVAGG3_0950940
CM044617	8235222	8235722	ADHmed_1328	21.4355	TTS	TVAGG3_0950950
CM044617	8252998	8253498	ADHmed_1329	554.08	promoter-TSS	TVAGG3_0951030
CM044617	8259118	8259618	ADHmed_1330	11.7352	exon	TVAGG3_0951080
CM044617	8260825	8261325	ADHmed_1331	34.0986	exon	TVAGG3_0951090
CM044617	8266323	8266823	ADHmed_1332	43.921	Intergenic
CM044617	8273133	8273633	ADHmed_1333	24.5808	exon	TVAGG3_0951170
CM044617	8275433	8275933	ADHmed_1334	34.3601	Intergenic
CM044617	8303623	8304123	ADHmed_1335	29.0305	TTS	TVAGG3_0951390
CM044617	8304845	8305345	ADHmed_1336	29.5342	TTS	TVAGG3_0951410
CM044617	8312475	8312975	ADHmed_1337	15.5656	TTS	TVAGG3_0951450
CM044617	8318560	8319060	ADHmed_1338	12.9742	exon	TVAGG3_0951480
CM044617	8322868	8323368	ADHmed_1339	16.9233	promoter-TSS	TVAGG3_0951520
CM044617	8324941	8325441	ADHmed_1340	29.6354	Intergenic
CM044617	8350076	8350576	ADHmed_1341	120.065	Intergenic
CM044617	8365425	8365925	ADHmed_1342	20.1841	Intergenic
CM044617	8404199	8404699	ADHmed_1343	30.5152	Intergenic
CM044617	8407459	8407959	ADHmed_1344	20.3034	promoter-TSS	TVAGG3_0952140
CM044617	8414779	8415279	ADHmed_1345	12.9742	exon	TVAGG3_0952200
CM044617	8425522	8426022	ADHmed_1346	11.7352	TTS	TVAGG3_0952230
CM044617	8461623	8462123	ADHmed_1347	29.5342	Intergenic
CM044617	8492630	8493130	ADHmed_1348	49.5691	Intergenic
CM044617	8493368	8493868	ADHmed_1349	66.7767	Intergenic
CM044617	8495102	8495602	ADHmed_1350	37.6177	exon	TVAGG3_0952490
CM044617	8496158	8496658	ADHmed_1351	22.7092	exon	TVAGG3_0952500
CM044617	8500044	8500544	ADHmed_1352	83.3404	promoter-TSS	TVAGG3_0952520
CM044617	8502260	8502760	ADHmed_1353	14.2522	exon	TVAGG3_0952550
CM044617	8502764	8503264	ADHmed_1354	10.5385	exon	TVAGG3_0952550
CM044617	8518655	8519155	ADHmed_1355	54.6312	exon	TVAGG3_0952570
CM044617	8524416	8524916	ADHmed_1356	10.5385	exon	TVAGG3_0952600
CM044617	8528402	8528902	ADHmed_1357	32.3809	promoter-TSS	TVAGG3_0952610
CM044617	8529788	8530288	ADHmed_1358	34.741	promoter-TSS	TVAGG3_0952630
CM044617	8531730	8532230	ADHmed_1359	171.915	Intergenic
CM044617	8533314	8533814	ADHmed_1360	44.9412	TTS	TVAGG3_0952660
CM044617	8536359	8536859	ADHmed_1361	25.8063	exon	TVAGG3_0952680
CM044617	8541778	8542278	ADHmed_1362	34.0986	Intergenic
CM044617	8543495	8543995	ADHmed_1363	75.1051	Intergenic
CM044617	8552636	8553136	ADHmed_1364	41.2263	promoter-TSS	TVAGG3_0952750
CM044617	8584563	8585063	ADHmed_1365	19.7448	TTS	TVAGG3_0952910
CM044617	8585732	8586232	ADHmed_1366	30.6917	promoter-TSS	TVAGG3_0952920
CM044617	8586945	8587445	ADHmed_1367	30.6917	Intergenic
CM044617	8588989	8589489	ADHmed_1368	41.2263	promoter-TSS	TVAGG3_0952980
CM044617	8591413	8591913	ADHmed_1369	19.7448	Intergenic
CM044617	8600655	8601155	ADHmed_1370	18.4315	exon	TVAGG3_0953030
CM044617	8601938	8602438	ADHmed_1371	18.315	Intergenic
CM044617	8603050	8603550	ADHmed_1372	25.8063	exon	TVAGG3_0953040
CM044617	8604421	8604921	ADHmed_1373	43.921	Intergenic
CM044617	8612205	8612705	ADHmed_1374	42.0381	Intergenic
CM044617	8616048	8616548	ADHmed_1375	16.9233	exon	TVAGG3_0953120
CM044617	8618246	8618746	ADHmed_1376	27.0729	promoter-TSS	TVAGG3_0953130
CM044617	8620161	8620661	ADHmed_1377	49.7005	promoter-TSS	TVAGG3_0953140
CM044617	8621331	8621831	ADHmed_1378	27.2089	TTS	TVAGG3_0953140
CM044617	8622627	8623127	ADHmed_1379	62.9544	Intergenic
CM044617	8646233	8646733	ADHmed_1380	27.854	Intergenic
CM044617	8648235	8648735	ADHmed_1381	49.5691	promoter-TSS	TVAGG3_0953310
CM044617	8652561	8653061	ADHmed_1382	18.4315	exon	TVAGG3_0953350
CM044617	8656747	8657247	ADHmed_1383	12.9742	promoter-TSS	TVAGG3_0953380
CM044617	8657710	8658210	ADHmed_1384	59.7336	TTS	TVAGG3_0953380
CM044617	8658747	8659247	ADHmed_1385	32.3809	promoter-TSS	TVAGG3_0953390
CM044617	8660965	8661465	ADHmed_1386	8.1776	exon	TVAGG3_0953400
CM044617	8662575	8663075	ADHmed_1387	29.0305	exon	TVAGG3_0953410
CM044617	8666364	8666864	ADHmed_1388	54.1077	Intergenic
CM044617	8667401	8667901	ADHmed_1389	22.9918	exon	TVAGG3_0953450
CM044617	8669095	8669595	ADHmed_1390	40.2948	Intergenic
CM044617	8671158	8671658	ADHmed_1391	41.5775	exon	TVAGG3_0953470
CM044617	8672862	8673362	ADHmed_1392	79.529	Intergenic
CM044617	8674305	8674805	ADHmed_1393	108.065	Intergenic
CM044617	8676708	8677208	ADHmed_1394	56.1485	Intergenic
CM044617	8677874	8678374	ADHmed_1395	10.5385	Intergenic
CM044617	8681742	8682242	ADHmed_1396	29.0305	exon	TVAGG3_0953530
CM044617	8682601	8683101	ADHmed_1397	25.8063	exon	TVAGG3_0953530
CM044617	8690325	8690825	ADHmed_1398	14.2522	exon	TVAGG3_0953570
CM044617	8694481	8694981	ADHmed_1399	38.3402	Intergenic
CM044617	8698366	8698866	ADHmed_1400	30.6959	Intergenic
CM044617	8699211	8699711	ADHmed_1401	32.9771	Intergenic
CM044617	8700757	8701257	ADHmed_1402	35.8455	TTS	TVAGG3_0953620
CM044617	8701781	8702281	ADHmed_1403	17.5332	Intergenic
CM044617	8704930	8705430	ADHmed_1404	18.315	TTS	TVAGG3_0953670
CM044617	8709565	8710065	ADHmed_1405	16.9233	promoter-TSS	TVAGG3_0953700
CM044617	8711566	8712066	ADHmed_1406	31.2415	promoter-TSS	TVAGG3_0953710
CM044617	8713419	8713919	ADHmed_1407	32.3496	Intergenic
CM044617	8718837	8719337	ADHmed_1408	69.7232	Intergenic
CM044617	8720524	8721024	ADHmed_1409	30.6917	promoter-TSS	TVAGG3_0953760
CM044617	8722890	8723390	ADHmed_1410	16.9233	exon	TVAGG3_0953770
CM044617	8727447	8727947	ADHmed_1411	79.882	Intergenic
CM044617	8731100	8731600	ADHmed_1412	12.8558	exon	TVAGG3_0953780
CM044617	8733253	8733753	ADHmed_1413	22.7092	exon	TVAGG3_0953780
CM044617	8734697	8735197	ADHmed_1414	43.0717	TTS	TVAGG3_0953800
CM044617	8741070	8741570	ADHmed_1415	24.2407	exon	TVAGG3_0953830
CM044617	8744431	8744931	ADHmed_1416	22.7092	exon	TVAGG3_0953850
CM044617	8746994	8747494	ADHmed_1417	48.752	exon	TVAGG3_0953870
CM044617	8753356	8753856	ADHmed_1418	129.479	Intergenic
CM044617	8757859	8758359	ADHmed_1419	32.3809	exon	TVAGG3_0953950
CM044617	8768220	8768720	ADHmed_1420	30.6917	exon	TVAGG3_0953980
CM044617	8769686	8770186	ADHmed_1421	25.8063	Intergenic
CM044617	8771404	8771904	ADHmed_1422	35.8455	promoter-TSS	TVAGG3_0954000
CM044617	8774653	8775153	ADHmed_1423	19.7448	exon	TVAGG3_0954020
CM044617	8777005	8777505	ADHmed_1424	11.7352	exon	TVAGG3_0954030
CM044617	8781616	8782116	ADHmed_1425	31.2415	promoter-TSS	TVAGG3_0954070
CM044617	8782888	8783388	ADHmed_1426	44.9412	TTS	TVAGG3_0954080
CM044617	8787427	8787927	ADHmed_1427	18.315	exon	TVAGG3_0954110
CM044617	8790266	8790766	ADHmed_1428	52.6559	exon	TVAGG3_0954110
CM044617	8792108	8792608	ADHmed_1429	106.347	Intergenic
CM044617	8793098	8793598	ADHmed_1430	12.9742	exon	TVAGG3_0954130
CM044617	8802550	8803050	ADHmed_1431	9.38411	Intergenic
CM044617	8804098	8804598	ADHmed_1432	106.174	Intergenic
CM044617	8805258	8805758	ADHmed_1433	27.854	promoter-TSS	TVAGG3_0954220
CM044617	8807260	8807760	ADHmed_1434	52.6559	exon	TVAGG3_0954230
CM044617	8810747	8811247	ADHmed_1435	22.7092	exon	TVAGG3_0954250
CM044617	8813484	8813984	ADHmed_1436	19.5967	exon	TVAGG3_0954270
CM044617	8814758	8815258	ADHmed_1437	16.9233	TTS	TVAGG3_0954280
CM044617	8816576	8817076	ADHmed_1438	21.2106	exon	TVAGG3_0954290
CM044617	8818741	8819241	ADHmed_1439	30.6917	exon	TVAGG3_0954300
CM044617	8819935	8820435	ADHmed_1440	15.5697	promoter-TSS	TVAGG3_0954300
CM044617	8820816	8821316	ADHmed_1441	27.9971	Intergenic
CM044617	8823810	8824310	ADHmed_1442	39.4096	Intergenic
CM044617	8827900	8828400	ADHmed_1443	36.528	promoter-TSS	TVAGG3_0954350
CM044617	8828807	8829307	ADHmed_1444	14.1897	TTS	TVAGG3_0954360
CM044617	8830686	8831186	ADHmed_1445	22.7092	exon	TVAGG3_0954380
CM044617	8832873	8833373	ADHmed_1446	160.741	TTS	TVAGG3_0954410
CM044617	8834300	8834800	ADHmed_1447	98.9838	promoter-TSS	TVAGG3_0954410
CM044617	8835972	8836472	ADHmed_1448	19.9175	exon	TVAGG3_0954430
CM044617	8839972	8840472	ADHmed_1449	51.6685	Intergenic
CM044617	8844884	8845384	ADHmed_1450	95.6992	Intergenic
CM044617	8850389	8850889	ADHmed_1451	43.0717	Intergenic
CM044617	8854842	8855342	ADHmed_1452	14.2522	Intergenic
CM044617	8855644	8856144	ADHmed_1453	71.1898	Intergenic
CM044617	8859028	8859528	ADHmed_1454	10.5385	exon	TVAGG3_0954480
CM044617	8860620	8861120	ADHmed_1455	19.9175	TTS	TVAGG3_0954500
CM044617	8864119	8864619	ADHmed_1456	24.5808	Intergenic
CM044617	8897188	8897688	ADHmed_1457	30.6917	Intergenic
CM044617	8898484	8898984	ADHmed_1458	16.9233	promoter-TSS	TVAGG3_0954620
CM044617	8900577	8901077	ADHmed_1459	35.8455	Intergenic
CM044617	8903690	8904190	ADHmed_1460	44.9412	promoter-TSS	TVAGG3_0954640
CM044617	8907393	8907893	ADHmed_1461	38.3402	exon	TVAGG3_0954660
CM044617	8912004	8912504	ADHmed_1462	6.86804	promoter-TSS	TVAGG3_0954680
CM044617	8913071	8913571	ADHmed_1463	16.9794	TTS	TVAGG3_0954690
CM044617	8914831	8915331	ADHmed_1464	44.9412	exon	TVAGG3_0954710
CM044617	8934841	8935341	ADHmed_1465	45.3706	Intergenic
CM044617	8945058	8945558	ADHmed_1466	31.2415	Intergenic
CM044617	8947625	8948125	ADHmed_1467	27.4018	exon	TVAGG3_0954830
CM044617	8948510	8949010	ADHmed_1468	32.9771	exon	TVAGG3_0954830
CM044617	8949390	8949890	ADHmed_1469	10.5385	Intergenic
CM044617	8953965	8954465	ADHmed_1470	52.6559	Intergenic
CM044617	8955550	8956050	ADHmed_1471	21.2106	Intergenic
CM044617	8959253	8959753	ADHmed_1472	38.3402	Intergenic
CM044617	8960408	8960908	ADHmed_1473	52.6559	Intergenic
CM044617	8963025	8963525	ADHmed_1474	49.7005	Intergenic
CM044617	8964517	8965017	ADHmed_1475	108.718	TTS	TVAGG3_0954910
CM044617	8974148	8974648	ADHmed_1476	99.7711	Intergenic
CM044617	8977391	8977891	ADHmed_1477	32.9771	promoter-TSS	TVAGG3_0954960
CM044617	8978872	8979372	ADHmed_1478	16.9233	exon	TVAGG3_0954970
CM044617	8979945	8980445	ADHmed_1479	37.6177	exon	TVAGG3_0954970
CM044617	9006443	9006943	ADHmed_1480	68.0889	exon	TVAGG3_0955140
CM044617	9008835	9009335	ADHmed_1481	24.5808	TTS	TVAGG3_0955160
CM044617	9009638	9010138	ADHmed_1482	14.2522	promoter-TSS	TVAGG3_0955160
CM044617	9011051	9011551	ADHmed_1483	32.9771	promoter-TSS	TVAGG3_0955170
CM044617	9021138	9021638	ADHmed_1484	66.944	exon	TVAGG3_0955220
CM044617	9027932	9028432	ADHmed_1485	9.22907	exon	TVAGG3_0955260
CM044617	9030510	9031010	ADHmed_1486	16.9233	exon	TVAGG3_0955270
CM044617	9032593	9033093	ADHmed_1487	24.5808	Intergenic
CM044617	9035292	9035792	ADHmed_1488	44.9412	TTS	TVAGG3_0955300
CM044617	9043409	9043909	ADHmed_1489	21.2106	promoter-TSS	TVAGG3_0955330
CM044617	9045463	9045963	ADHmed_1490	29.0305	TTS	TVAGG3_0955340
CM044617	9048321	9048821	ADHmed_1491	18.8816	exon	TVAGG3_0955350
CM044617	9049242	9049742	ADHmed_1492	32.4406	TTS	TVAGG3_0955360
CM044617	9049910	9050410	ADHmed_1493	33.2356	Intergenic
CM044617	9057699	9058199	ADHmed_1494	25.951	Intergenic
CM044617	9062907	9063407	ADHmed_1495	28.1075	exon	TVAGG3_0955380
CM044617	9090799	9091299	ADHmed_1496	23.4139	exon	TVAGG3_0955640
CM044617	9092707	9093207	ADHmed_1497	60.0361	Intergenic
CM044617	9094366	9094866	ADHmed_1498	33.279	Intergenic
CM044617	9131551	9132051	ADHmed_1499	138.404	promoter-TSS	TVAGG3_0955990
CM044617	9133730	9134230	ADHmed_1500	59.7336	Intergenic
CM044617	9134768	9135268	ADHmed_1501	15.5656	exon	TVAGG3_0956000
CM044617	9136734	9137234	ADHmed_1502	47.7527	Intergenic
CM044617	9178009	9178509	ADHmed_1503	27.4018	promoter-TSS	TVAGG3_0956280
CM044617	9181013	9181513	ADHmed_1504	10.5385	exon	TVAGG3_0956290
CM044617	9183283	9183783	ADHmed_1505	25.8063	exon	TVAGG3_0956300
CM044617	9184700	9185200	ADHmed_1506	37.6177	exon	TVAGG3_0956300
CM044617	9186899	9187399	ADHmed_1507	8.27573	Intergenic
CM044617	9187424	9187924	ADHmed_1508	9.38411	Intergenic
CM044617	9189344	9189844	ADHmed_1509	40.9225	Intergenic
CM044617	9190989	9191489	ADHmed_1510	14.2522	exon	TVAGG3_0956350
CM044617	9197364	9197864	ADHmed_1511	15.5697	promoter-TSS	TVAGG3_0956400
CM044617	9204907	9205407	ADHmed_1512	73.3357	Intergenic
CM044617	9211905	9212405	ADHmed_1513	22.9918	promoter-TSS	TVAGG3_0956480
CM044617	9213601	9214101	ADHmed_1514	43.0717	exon	TVAGG3_0956490
CM044617	9214583	9215083	ADHmed_1515	26.2021	promoter-TSS	TVAGG3_0956490
CM044617	9216358	9216858	ADHmed_1516	34.0986	exon	TVAGG3_0956510
CM044617	9224523	9225023	ADHmed_1517	22.7092	exon	TVAGG3_0956550
CM044617	9233099	9233599	ADHmed_1518	26.2021	Intergenic
CM044617	9234630	9235130	ADHmed_1519	32.3809	Intergenic
CM044617	9242749	9243249	ADHmed_1520	36.528	TTS	TVAGG3_0956610
CM044617	9245925	9246425	ADHmed_1521	14.4294	Intergenic
CM044617	9253509	9254009	ADHmed_1522	21.4355	exon	TVAGG3_0956690
CM044617	9254052	9254552	ADHmed_1523	15.5656	TTS	TVAGG3_0956690
CM044617	9256477	9256977	ADHmed_1524	16.9794	promoter-TSS	TVAGG3_0956710
CM044617	9262195	9262695	ADHmed_1525	40.1769	TTS	TVAGG3_0956770
CM044617	9263346	9263846	ADHmed_1526	22.7092	Intergenic
CM044617	9266532	9267032	ADHmed_1527	18.4315	exon	TVAGG3_0956780
CM044617	9267326	9267826	ADHmed_1528	12.8558	exon	TVAGG3_0956780
CM044617	9271566	9272066	ADHmed_1529	10.5385	TTS	TVAGG3_0956790
CM044617	9276082	9276582	ADHmed_1530	21.4355	Intergenic
CM044617	9277677	9278177	ADHmed_1531	14.2522	exon	TVAGG3_0956810
CM044617	9279364	9279864	ADHmed_1532	21.2106	exon	TVAGG3_0956810
CM044617	9283503	9284003	ADHmed_1533	354.646	Intergenic
CM044617	9290825	9291325	ADHmed_1534	18.315	TTS	TVAGG3_0956900
CM044617	9295337	9295837	ADHmed_1535	11.7352	exon	TVAGG3_0956920
CM044617	9301045	9301545	ADHmed_1536	14.2522	exon	TVAGG3_0956970
CM044617	9304464	9304964	ADHmed_1537	30.6917	promoter-TSS	TVAGG3_0956980
CM044617	9306063	9306563	ADHmed_1538	26.2021	promoter-TSS	TVAGG3_0956990
CM044617	9308255	9308755	ADHmed_1539	14.2522	exon	TVAGG3_0957020
CM044617	9309369	9309869	ADHmed_1540	19.7448	exon	TVAGG3_0957010
CM044617	9341719	9342219	ADHmed_1541	14.2535	promoter-TSS	TVAGG3_0957310
CM044617	9342578	9343078	ADHmed_1542	18.951	Intergenic
CM044617	9348725	9349225	ADHmed_1543	24.2407	promoter-TSS	TVAGG3_0957330
CM044617	9351060	9351560	ADHmed_1544	39.4096	TTS	TVAGG3_0957340
CM044617	9353558	9354058	ADHmed_1545	19.7448	exon	TVAGG3_0957370
CM044617	9354930	9355430	ADHmed_1546	25.8063	exon	TVAGG3_0957370
CM044617	9356439	9356939	ADHmed_1547	12.8558	promoter-TSS	TVAGG3_0957370
CM044617	9358488	9358988	ADHmed_1548	11.7352	Intergenic
CM044617	9360679	9361179	ADHmed_1549	32.3809	Intergenic
CM044617	9362181	9362681	ADHmed_1550	29.0859	exon	TVAGG3_0957420
CM044617	9363220	9363720	ADHmed_1551	29.5342	promoter-TSS	TVAGG3_0957440
CM044617	9368536	9369036	ADHmed_1552	22.7092	TTS	TVAGG3_0957450
CM044617	9369982	9370482	ADHmed_1553	16.9233	promoter-TSS	TVAGG3_0957460
CM044617	9378785	9379285	ADHmed_1554	47.7527	promoter-TSS	TVAGG3_0957500
CM044617	9380408	9380908	ADHmed_1555	29.5342	TTS	TVAGG3_0957520
CM044617	9383172	9383672	ADHmed_1556	24.2407	promoter-TSS	TVAGG3_0957520
CM044617	9391189	9391689	ADHmed_1557	30.6917	exon	TVAGG3_0957550
CM044617	9395338	9395838	ADHmed_1558	70.2212	Intergenic
CM044617	9397663	9398163	ADHmed_1559	39.1709	Intergenic
CM044617	9417792	9418292	ADHmed_1560	25.4046	Intergenic
CM044617	9419782	9420282	ADHmed_1561	24.2407	Intergenic
CM044617	9421108	9421608	ADHmed_1562	24.5808	exon	TVAGG3_0957690
CM044617	9424326	9424826	ADHmed_1563	252.153	Intergenic
CM044617	9427315	9427815	ADHmed_1564	29.5342	TTS	TVAGG3_0957710
CM044617	9435407	9435907	ADHmed_1565	59.1861	Intergenic
CM044617	9436621	9437121	ADHmed_1566	22.9918	promoter-TSS	TVAGG3_0957770
CM044617	9437640	9438140	ADHmed_1567	34.741	TTS	TVAGG3_0957770
CM044617	9439402	9439902	ADHmed_1568	27.5784	Intergenic
CM044617	9440397	9440897	ADHmed_1569	27.4018	Intergenic
CM044617	9446102	9446602	ADHmed_1570	53.5515	promoter-TSS	TVAGG3_0957830
CM044617	9448530	9449030	ADHmed_1571	26.2021	Intergenic
CM044617	9450226	9450726	ADHmed_1572	29.5342	promoter-TSS	TVAGG3_0957840
CM044617	9452111	9452611	ADHmed_1573	6.25916	Intergenic
CM044617	9452953	9453453	ADHmed_1574	12.6667	Intergenic
CM044617	9454028	9454528	ADHmed_1575	50.3448	TTS	TVAGG3_0957850
CM044617	9461007	9461507	ADHmed_1576	32.9771	promoter-TSS	TVAGG3_0957880
CM044617	9470346	9470846	ADHmed_1577	24.2407	promoter-TSS	TVAGG3_0957920
CM044617	9474218	9474718	ADHmed_1578	96.9842	Intergenic
CM044617	9479412	9479912	ADHmed_1579	10.5385	exon	TVAGG3_0957960
CM044617	9479939	9480439	ADHmed_1580	8.27573	exon	TVAGG3_0957960
CM044617	9481462	9481962	ADHmed_1581	27.4018	exon	TVAGG3_0957970
CM044617	9482292	9482792	ADHmed_1582	34.0986	exon	TVAGG3_0957980
CM044617	9487465	9487965	ADHmed_1583	30.316	Intergenic
CM044617	9491492	9491992	ADHmed_1584	54.6312	exon	TVAGG3_0958020
CM044617	9498729	9499229	ADHmed_1585	38.3402	Intergenic
CM044617	9499915	9500415	ADHmed_1586	25.8063	exon	TVAGG3_0958070
CM044617	9503698	9504198	ADHmed_1587	52.6559	Intergenic
CM044617	9528533	9529033	ADHmed_1588	179.489	Intergenic
CM044617	9532583	9533083	ADHmed_1589	115.901	promoter-TSS	TVAGG3_0958230
CM044617	9541771	9542271	ADHmed_1590	12.9742	exon	TVAGG3_0958280
CM044617	9542788	9543288	ADHmed_1591	32.3809	Intergenic
CM044617	9546183	9546683	ADHmed_1592	44.9412	promoter-TSS	TVAGG3_0958300
CM044617	9550685	9551185	ADHmed_1593	14.2522	promoter-TSS	TVAGG3_0958310
CM044617	9552100	9552600	ADHmed_1594	22.7092	TTS	TVAGG3_0958310
CM044617	9556189	9556689	ADHmed_1595	30.6917	exon	TVAGG3_0958340
CM044617	9565463	9565963	ADHmed_1596	32.3809	exon	TVAGG3_0958370
CM044617	9572436	9572936	ADHmed_1597	69.0581	exon	TVAGG3_0958420
CM044617	9575192	9575692	ADHmed_1598	18.4315	TTS	TVAGG3_0958430
CM044617	9575762	9576262	ADHmed_1599	6.86804	exon	TVAGG3_0958440
CM044617	9580515	9581015	ADHmed_1600	34.0986	exon	TVAGG3_0958470
CM044617	9581668	9582168	ADHmed_1601	5.23885	exon	TVAGG3_0958480
CM044617	9584397	9584897	ADHmed_1602	38.3402	exon	TVAGG3_0958490
CM044617	9586392	9586892	ADHmed_1603	27.854	Intergenic
CM044617	9635927	9636427	ADHmed_1604	10.5385	promoter-TSS	TVAGG3_0958720
CM044617	9642104	9642604	ADHmed_1605	21.4355	exon	TVAGG3_0958750
CM044617	9648360	9648860	ADHmed_1606	22.7092	exon	TVAGG3_0958770
CM044617	9649645	9650145	ADHmed_1607	36.528	exon	TVAGG3_0958770
CM044617	9662157	9662657	ADHmed_1608	50.8831	Intergenic
CM044617	9692758	9693258	ADHmed_1609	32.3809	exon	TVAGG3_0959010
CM044617	9694765	9695265	ADHmed_1610	29.0305	exon	TVAGG3_0959020
CM044617	9701696	9702196	ADHmed_1611	18.315	TTS	TVAGG3_0959060
CM044617	9737507	9738007	ADHmed_1612	12.8558	Intergenic
CM044617	9742838	9743338	ADHmed_1613	81.1174	Intergenic
CM044617	9744647	9745147	ADHmed_1614	20.3485	exon	TVAGG3_0959300
CM044617	9772156	9772656	ADHmed_1615	39.4096	TTS	TVAGG3_0959520
CM044617	9773954	9774454	ADHmed_1616	87.8344	Intergenic
CM044617	9777920	9778420	ADHmed_1617	21.4355	exon	TVAGG3_0959580
CM044617	9781042	9781542	ADHmed_1618	62.9471	Intergenic
CM044617	9798009	9798509	ADHmed_1619	15.5697	Intergenic
CM044617	9798767	9799267	ADHmed_1620	61.7962	promoter-TSS	TVAGG3_0959700
CM044617	9800032	9800532	ADHmed_1621	46.835	TTS	TVAGG3_0959700
CM044617	9803993	9804493	ADHmed_1622	19.7448	exon	TVAGG3_0959730
CM044617	9806421	9806921	ADHmed_1623	22.7092	exon	TVAGG3_0959730
CM044617	9813807	9814307	ADHmed_1624	14.2522	exon	TVAGG3_0959770
CM044617	9814770	9815270	ADHmed_1625	82.0901	promoter-TSS	TVAGG3_0959780
CM044617	9820871	9821371	ADHmed_1626	11.7352	TTS	TVAGG3_0959820
CM044617	9827386	9827886	ADHmed_1627	10.5385	exon	TVAGG3_0959850
CM044617	9834363	9834863	ADHmed_1628	16.9233	exon	TVAGG3_0959870
CM044617	9836398	9836898	ADHmed_1629	18.315	TTS	TVAGG3_0959870
CM044617	9838938	9839438	ADHmed_1630	11.5647	exon	TVAGG3_0959880
CM044617	9840144	9840644	ADHmed_1631	22.7092	promoter-TSS	TVAGG3_0959880
CM044617	9841380	9841880	ADHmed_1632	22.9918	exon	TVAGG3_0959890
CM044617	9845316	9845816	ADHmed_1633	14.2522	exon	TVAGG3_0959910
CM044617	9846818	9847318	ADHmed_1634	34.0986	exon	TVAGG3_0959920
CM044617	9849075	9849575	ADHmed_1635	54.6312	TTS	TVAGG3_0959930
CM044617	9860632	9861132	ADHmed_1636	25.8063	Intergenic
CM044617	9861524	9862024	ADHmed_1637	32.3809	Intergenic
CM044617	9866295	9866795	ADHmed_1638	24.2407	exon	TVAGG3_0960040
CM044617	9868096	9868596	ADHmed_1639	12.9742	promoter-TSS	TVAGG3_0960060
CM044617	9869236	9869736	ADHmed_1640	64.8461	exon	TVAGG3_0960070
CM044617	9874212	9874712	ADHmed_1641	16.9233	TTS	TVAGG3_0960100
CM044617	9878630	9879130	ADHmed_1642	46.835	promoter-TSS	TVAGG3_0960130
CM044617	9881828	9882328	ADHmed_1643	61.7962	promoter-TSS	TVAGG3_0960170
CM044617	9887961	9888461	ADHmed_1644	36.528	Intergenic
CM044617	9889896	9890396	ADHmed_1645	30.6917	exon	TVAGG3_0960200
CM044617	9891166	9891666	ADHmed_1646	24.5808	promoter-TSS	TVAGG3_0960200
CM044617	9894439	9894939	ADHmed_1647	16.9233	TTS	TVAGG3_0960220
CM044617	9897405	9897905	ADHmed_1648	73.1085	Intergenic
CM044617	9903589	9904089	ADHmed_1649	41.2263	Intergenic
CM044617	9904698	9905198	ADHmed_1650	58.8505	Intergenic
CM044617	9906246	9906746	ADHmed_1651	37.6177	Intergenic
CM044617	9907201	9907701	ADHmed_1652	98.0216	Intergenic
CM044617	9911225	9911725	ADHmed_1653	255.841	Intergenic
CM044617	9935838	9936338	ADHmed_1654	11.7352	Intergenic
CM044617	9936973	9937473	ADHmed_1655	34.0986	TTS	TVAGG3_0960500
CM044617	9937905	9938405	ADHmed_1656	35.8455	promoter-TSS	TVAGG3_0960500
CM044617	9939136	9939636	ADHmed_1657	49.7005	promoter-TSS	TVAGG3_0960510
CM044617	9947740	9948240	ADHmed_1658	32.9771	exon	TVAGG3_0960550
CM044617	9948898	9949398	ADHmed_1659	54.6312	promoter-TSS	TVAGG3_0960550
CM044617	9950198	9950698	ADHmed_1660	16.9233	Intergenic
CM044617	9951092	9951592	ADHmed_1661	101.776	Intergenic
CM044617	9951729	9952229	ADHmed_1662	14.2522	Intergenic
CM044617	9952338	9952838	ADHmed_1663	11.7352	Intergenic
CM044617	9956273	9956773	ADHmed_1664	25.8063	exon	TVAGG3_0960610
CM044617	9959391	9959891	ADHmed_1665	56.6352	promoter-TSS	TVAGG3_0960630
CM044617	9964904	9965404	ADHmed_1666	15.5697	exon	TVAGG3_0960660
CM044617	9972448	9972948	ADHmed_1667	16.9233	exon	TVAGG3_0960690
CM044617	9974076	9974576	ADHmed_1668	63.8765	TTS	TVAGG3_0960700
CM044617	9976089	9976589	ADHmed_1669	44.4902	Intergenic
CM044617	9978470	9978970	ADHmed_1670	27.854	TTS	TVAGG3_0960720
CM044617	9988915	9989415	ADHmed_1671	12.9742	promoter-TSS	TVAGG3_0960750
CM044617	9992092	9992592	ADHmed_1672	25.8063	Intergenic
CM044617	9994842	9995342	ADHmed_1673	12.8558	promoter-TSS	TVAGG3_0960760
CM044617	9995756	9996256	ADHmed_1674	7.21387	exon	TVAGG3_0960770
CM044617	10005382	10005882	ADHmed_1675	30.3115	Intergenic
CM044617	10009921	10010421	ADHmed_1676	39.4096	Intergenic
CM044617	10012945	10013445	ADHmed_1677	9.38411	TTS	TVAGG3_0960830
CM044617	10013773	10014273	ADHmed_1678	19.7448	exon	TVAGG3_0960840
CM044617	10020628	10021128	ADHmed_1679	87.8344	promoter-TSS	TVAGG3_0960850
CM044617	10022680	10023180	ADHmed_1680	103.987	promoter-TSS	TVAGG3_0960860
CM044617	10024761	10025261	ADHmed_1681	18.315	exon	TVAGG3_0960880
CM044617	10026891	10027391	ADHmed_1682	16.9233	TTS	TVAGG3_0960880
CM044617	10028887	10029387	ADHmed_1683	9.38411	TTS	TVAGG3_0960890
CM044617	10031092	10031592	ADHmed_1684	21.4355	exon	TVAGG3_0960920
CM044617	10036211	10036711	ADHmed_1685	11.7352	exon	TVAGG3_0960950
CM044617	10037582	10038082	ADHmed_1686	14.2522	promoter-TSS	TVAGG3_0960950
CM044617	10040173	10040673	ADHmed_1687	19.9175	TTS	TVAGG3_0960970
CM044617	10042905	10043405	ADHmed_1688	12.9742	promoter-TSS	TVAGG3_0960980
CM044617	10043872	10044372	ADHmed_1689	35.8455	Intergenic
CM044617	10045585	10046085	ADHmed_1690	37.7204	promoter-TSS	TVAGG3_0960990
CM044617	10047083	10047583	ADHmed_1691	32.3809	promoter-TSS	TVAGG3_0961020
CM044617	10052301	10052801	ADHmed_1692	16.9233	exon	TVAGG3_0961030
CM044617	10053200	10053700	ADHmed_1693	26.2021	exon	TVAGG3_0961040
CM044617	10055514	10056014	ADHmed_1694	25.8063	exon	TVAGG3_0961060
CM044617	10056675	10057175	ADHmed_1695	38.3402	exon	TVAGG3_0961070
CM044617	10058545	10059045	ADHmed_1696	29.5342	Intergenic
CM044617	10063451	10063951	ADHmed_1697	9.38411	exon	TVAGG3_0961110
CM044617	10069170	10069670	ADHmed_1698	34.741	exon	TVAGG3_0961160
CM044617	10071892	10072392	ADHmed_1699	22.7092	TTS	TVAGG3_0961170
CM044617	10073651	10074151	ADHmed_1700	14.2522	exon	TVAGG3_0961180
CM044617	10083765	10084265	ADHmed_1701	24.7919	Intergenic
CM044617	10087403	10087903	ADHmed_1702	50.6933	Intergenic
CM044617	10092235	10092735	ADHmed_1703	25.8063	TTS	TVAGG3_0961280
CM044617	10094020	10094520	ADHmed_1704	12.8558	promoter-TSS	TVAGG3_0961300
CM044617	10096095	10096595	ADHmed_1705	12.8558	exon	TVAGG3_0961310
CM044617	10098894	10099394	ADHmed_1706	34.741	exon	TVAGG3_0961320
CM044617	10100337	10100837	ADHmed_1707	7.21387	Intergenic
CM044617	10101036	10101536	ADHmed_1708	24.2407	Intergenic
CM044617	10138499	10138999	ADHmed_1709	25.8063	exon	TVAGG3_0961520
CM044617	10139733	10140233	ADHmed_1710	21.2106	exon	TVAGG3_0961530
CM044617	10141553	10142053	ADHmed_1711	156.644	Intergenic
CM044617	10143209	10143709	ADHmed_1712	11.3765	exon	TVAGG3_0961580
CM044617	10146560	10147060	ADHmed_1713	223.834	Intergenic
CM044617	10168420	10168920	ADHmed_1714	32.9771	Intergenic
CM044617	10170315	10170815	ADHmed_1715	22.9918	promoter-TSS	TVAGG3_0961750
CM044617	10172099	10172599	ADHmed_1716	32.9771	TTS	TVAGG3_0961750
CM044617	10177063	10177563	ADHmed_1717	14.2522	promoter-TSS	TVAGG3_0961780
CM044617	10181103	10181603	ADHmed_1718	39.4096	Intergenic
CM044617	10184709	10185209	ADHmed_1719	29.0305	TTS	TVAGG3_0961810
CM044617	10187753	10188253	ADHmed_1720	55.0219	Intergenic
CM044617	10192775	10193275	ADHmed_1721	38.3402	TTS	TVAGG3_0961860
CM044617	10198594	10199094	ADHmed_1722	43.0717	promoter-TSS	TVAGG3_0961890
CM044617	10205166	10205666	ADHmed_1723	39.4096	exon	TVAGG3_0961950
CM044617	10208374	10208874	ADHmed_1724	14.2522	exon	TVAGG3_0961960
CM044617	10209838	10210338	ADHmed_1725	24.5808	exon	TVAGG3_0961970
CM044617	10214305	10214805	ADHmed_1726	39.4096	exon	TVAGG3_0961990
CM044617	10215974	10216474	ADHmed_1727	53.6564	Intergenic
CM044617	10217518	10218018	ADHmed_1728	47.4371	Intergenic
CM044617	10246996	10247496	ADHmed_1729	20.8221	Intergenic
CM044617	10283610	10284110	ADHmed_1730	15.5697	exon	TVAGG3_0962460
CM044617	10284738	10285238	ADHmed_1731	38.3402	exon	TVAGG3_0962470
CM044617	10285832	10286332	ADHmed_1732	43.921	promoter-TSS	TVAGG3_0962480
CM044617	10287052	10287552	ADHmed_1733	19.7448	Intergenic
CM044617	10287962	10288462	ADHmed_1734	22.9918	exon	TVAGG3_0962500
CM044617	10290423	10290923	ADHmed_1735	32.3809	exon	TVAGG3_0962510
CM044617	10291725	10292225	ADHmed_1736	37.6177	Intergenic
CM044617	10295949	10296449	ADHmed_1737	19.9175	exon	TVAGG3_0962530
CM044617	10296792	10297292	ADHmed_1738	35.8455	promoter-TSS	TVAGG3_0962530
CM044617	10298263	10298763	ADHmed_1739	7.96607	exon	TVAGG3_0962550
CM044617	10301922	10302422	ADHmed_1740	22.7092	Intergenic
CM044617	10304574	10305074	ADHmed_1741	43.0717	TTS	TVAGG3_0962580
CM044617	10315858	10316358	ADHmed_1742	25.8063	promoter-TSS	TVAGG3_0962640
CM044617	10316622	10317122	ADHmed_1743	9.38411	exon	TVAGG3_0962640
CM044617	10318856	10319356	ADHmed_1744	46.7767	Intergenic
CM044617	10320308	10320808	ADHmed_1745	30.6917	exon	TVAGG3_0962660
CM044617	10322868	10323368	ADHmed_1746	18.4315	promoter-TSS	TVAGG3_0962670
CM044617	10329152	10329652	ADHmed_1747	12.9742	Intergenic
CM044617	10330328	10330828	ADHmed_1748	25.8063	exon	TVAGG3_0962710
CM044617	10333309	10333809	ADHmed_1749	31.2415	exon	TVAGG3_0962730
CM044617	10336747	10337247	ADHmed_1750	36.528	exon	TVAGG3_0962770
CM044617	10338017	10338517	ADHmed_1751	14.2522	TTS	TVAGG3_0962780
CM044617	10342611	10343111	ADHmed_1752	57.691	Intergenic
CM044617	10344427	10344927	ADHmed_1753	300.491	Intergenic
CM044617	10362468	10362968	ADHmed_1754	83.3404	promoter-TSS	TVAGG3_0962980
CM044617	10363214	10363714	ADHmed_1755	61.7962	promoter-TSS	TVAGG3_0962990
CM044617	10364218	10364718	ADHmed_1756	14.1897	TTS	TVAGG3_0962990
CM044617	10365341	10365841	ADHmed_1757	7.96607	exon	TVAGG3_0963000
CM044617	10365847	10366347	ADHmed_1758	16.9794	exon	TVAGG3_0963000
CM044617	10367457	10367957	ADHmed_1759	24.2407	exon	TVAGG3_0963020
CM044617	10369330	10369830	ADHmed_1760	29.5342	TTS	TVAGG3_0963030
CM044617	10371688	10372188	ADHmed_1761	30.6917	Intergenic
CM044617	10376637	10377137	ADHmed_1762	35.2513	exon	TVAGG3_0963080
CM044617	10394624	10395124	ADHmed_1763	18.8703	Intergenic
CM044617	10395691	10396191	ADHmed_1764	72.6535	promoter-TSS	TVAGG3_0963190
CM044617	10397548	10398048	ADHmed_1765	22.9918	TTS	TVAGG3_0963190
CM044617	10402736	10403236	ADHmed_1766	10.5385	exon	TVAGG3_0963210
CM044617	10403374	10403874	ADHmed_1767	30.6917	TTS	TVAGG3_0963210
CM044617	10405000	10405500	ADHmed_1768	27.4018	TTS	TVAGG3_0963230
CM044617	10407209	10407709	ADHmed_1769	16.9794	Intergenic
CM044617	10408737	10409237	ADHmed_1770	76.9341	Intergenic
CM044617	10434159	10434659	ADHmed_1771	153.366	Intergenic
CM044617	10436413	10436913	ADHmed_1772	23.9972	exon	TVAGG3_0963450
CM044617	10438292	10438792	ADHmed_1773	22.9918	TTS	TVAGG3_0963460
CM044617	10440987	10441487	ADHmed_1774	15.5656	promoter-TSS	TVAGG3_0963480
CM044617	10443709	10444209	ADHmed_1775	37.6177	TTS	TVAGG3_0963490
CM044617	10470519	10471019	ADHmed_1776	24.2407	exon	TVAGG3_0963720
CM044617	10497260	10497760	ADHmed_1777	24.1277	Intergenic
CM044617	10499606	10500106	ADHmed_1778	27.4018	exon	TVAGG3_0963930
CM044617	10502895	10503395	ADHmed_1779	83.3404	Intergenic
CM044617	10504834	10505334	ADHmed_1780	139.905	Intergenic
CM044617	10507161	10507661	ADHmed_1781	18.4315	exon	TVAGG3_0963960
CM044617	10509235	10509735	ADHmed_1782	15.5656	promoter-TSS	TVAGG3_0963960
CM044617	10519002	10519502	ADHmed_1783	34.0986	exon	TVAGG3_0964010
CM044617	10519985	10520485	ADHmed_1784	9.38411	exon	TVAGG3_0964010
CM044617	10533833	10534333	ADHmed_1785	18.315	exon	TVAGG3_0964120
CM044617	10539312	10539812	ADHmed_1786	11.7352	exon	TVAGG3_0964140
CM044617	10541411	10541911	ADHmed_1787	15.5697	promoter-TSS	TVAGG3_0964170
CM044617	10542981	10543481	ADHmed_1788	22.7092	Intergenic
CM044617	10544371	10544871	ADHmed_1789	32.3809	Intergenic
CM044617	10545909	10546409	ADHmed_1790	24.2407	promoter-TSS	TVAGG3_0964200
CM044617	10549235	10549735	ADHmed_1791	40.1769	Intergenic
CM044617	10576604	10577104	ADHmed_1792	115.901	Intergenic
CM044617	10585703	10586203	ADHmed_1793	11.7352	exon	TVAGG3_0964430
CM044617	10596796	10597296	ADHmed_1794	69.0581	promoter-TSS	TVAGG3_0964480
CM044617	10598763	10599263	ADHmed_1795	14.1897	exon	TVAGG3_0964490
CM044617	10605837	10606337	ADHmed_1796	32.3809	promoter-TSS	TVAGG3_0964510
CM044617	10636715	10637215	ADHmed_1797	15.5656	TTS	TVAGG3_0964540
CM044617	10643001	10643501	ADHmed_1798	21.2106	TTS	TVAGG3_0964560
CM044617	10644587	10645087	ADHmed_1799	19.7448	promoter-TSS	TVAGG3_0964560
CM044617	10645678	10646178	ADHmed_1800	67.2574	Intergenic
CM044617	10648852	10649352	ADHmed_1801	10.1124	exon	TVAGG3_0964580
CM044617	10674323	10674823	ADHmed_1802	52.6559	Intergenic
CM044617	10679382	10679882	ADHmed_1803	100.973	Intergenic
CM044617	10680134	10680634	ADHmed_1804	284.139	Intergenic
CM044617	10689928	10690428	ADHmed_1805	19.7448	Intergenic
CM044617	10693969	10694469	ADHmed_1806	26.2021	exon	TVAGG3_0964920
CM044617	10696801	10697301	ADHmed_1807	28.5009	exon	TVAGG3_0964930
CM044617	10721785	10722285	ADHmed_1808	27.4018	promoter-TSS	TVAGG3_0965150
CM044617	10727698	10728198	ADHmed_1809	22.9918	Intergenic
CM044617	10730772	10731272	ADHmed_1810	24.2042	Intergenic
CM044617	10731721	10732221	ADHmed_1811	10.5385	Intergenic
CM044617	10733659	10734159	ADHmed_1812	34.741	promoter-TSS	TVAGG3_0965200
CM044617	10743428	10743928	ADHmed_1813	21.2106	exon	TVAGG3_0965230
CM044617	10744455	10744955	ADHmed_1814	16.9233	promoter-TSS	TVAGG3_0965240
CM044617	10754959	10755459	ADHmed_1815	105.763	promoter-TSS	TVAGG3_0965330
CM044617	10756923	10757423	ADHmed_1816	24.5808	Intergenic
CM044617	10759494	10759994	ADHmed_1817	18.4315	exon	TVAGG3_0965340
CM044617	10782053	10782553	ADHmed_1818	9.11857	exon	TVAGG3_0965390
CM044617	10782587	10783087	ADHmed_1819	15.5656	exon	TVAGG3_0965390
CM044617	10783643	10784143	ADHmed_1820	21.2106	exon	TVAGG3_0965400
CM044617	10784716	10785216	ADHmed_1821	15.5656	TTS	TVAGG3_0965410
CM044617	10790669	10791169	ADHmed_1822	43.921	Intergenic
CM044617	10822288	10822788	ADHmed_1823	184.827	exon	TVAGG3_0965700
CM044617	10827455	10827955	ADHmed_1824	140.033	Intergenic
CM044617	10830227	10830727	ADHmed_1825	7.96607	promoter-TSS	TVAGG3_0965750
CM044617	10837331	10837831	ADHmed_1826	19.7448	TTS	TVAGG3_0965790
CM044617	10839721	10840221	ADHmed_1827	9.38411	exon	TVAGG3_0965800
CM044617	10843311	10843811	ADHmed_1828	43.921	exon	TVAGG3_0965820
CM044617	10844412	10844912	ADHmed_1829	43.0717	Intergenic
CM044617	10845673	10846173	ADHmed_1830	60.7026	Intergenic
CM044617	10848022	10848522	ADHmed_1831	29.0305	exon	TVAGG3_0965830
CM044617	10850570	10851070	ADHmed_1832	41.2263	promoter-TSS	TVAGG3_0965850
CM044617	10852940	10853440	ADHmed_1833	16.9794	Intergenic
CM044617	10858290	10858790	ADHmed_1834	21.2106	promoter-TSS	TVAGG3_0965870
CM044617	10864913	10865413	ADHmed_1835	19.7448	exon	TVAGG3_0965910
CM044617	10866279	10866779	ADHmed_1836	92.3813	TTS	TVAGG3_0965930
CM044617	10869511	10870011	ADHmed_1837	21.2106	exon	TVAGG3_0965950
CM044617	10874297	10874797	ADHmed_1838	39.4096	Intergenic
CM044617	10879905	10880405	ADHmed_1839	53.6564	promoter-TSS	TVAGG3_0965990
CM044617	10882106	10882606	ADHmed_1840	18.4315	exon	TVAGG3_0965990
CM044617	10886828	10887328	ADHmed_1841	21.2106	TTS	TVAGG3_0965990
CM044617	10888145	10888645	ADHmed_1842	18.4315	TTS	TVAGG3_0966010
CM044617	10905122	10905622	ADHmed_1843	162.566	Intergenic
CM044617	10922661	10923161	ADHmed_1844	20.211	Intergenic
CM044617	10929179	10929679	ADHmed_1845	12.9742	exon	TVAGG3_0966280
CM044617	10930272	10930772	ADHmed_1846	30.6917	promoter-TSS	TVAGG3_0966290
CM044617	10931161	10931661	ADHmed_1847	7.96607	exon	TVAGG3_0966290
CM044617	10932726	10933226	ADHmed_1848	19.9175	promoter-TSS	TVAGG3_0966300
CM044617	10934110	10934610	ADHmed_1849	27.4018	exon	TVAGG3_0966300
CM044617	10938477	10938977	ADHmed_1850	14.1897	promoter-TSS	TVAGG3_0966320
CM044617	10941475	10941975	ADHmed_1851	18.315	Intergenic
CM044617	10943391	10943891	ADHmed_1852	32.9771	promoter-TSS	TVAGG3_0966350
CM044617	10950269	10950769	ADHmed_1853	18.4315	TTS	TVAGG3_0966400
CM044617	10951210	10951710	ADHmed_1854	11.7352	exon	TVAGG3_0966400
CM044617	10986795	10987295	ADHmed_1855	11.5647	exon	TVAGG3_0966670
CM044617	10988563	10989063	ADHmed_1856	12.8558	Intergenic
CM044617	10991468	10991968	ADHmed_1857	61.1191	Intergenic
CM044617	11002010	11002510	ADHmed_1858	9.11857	Intergenic
CM044617	11015616	11016116	ADHmed_1859	24.0455	Intergenic
CM044617	11020157	11020657	ADHmed_1860	30.6917	Intergenic
CM044617	11028326	11028826	ADHmed_1861	21.2106	TTS	TVAGG3_0966890
CM044617	11031043	11031543	ADHmed_1862	32.3809	Intergenic
CM044617	11039280	11039780	ADHmed_1863	19.7448	TTS	TVAGG3_0966930
CM044617	11042357	11042857	ADHmed_1864	34.741	TTS	TVAGG3_0966950
CM044617	11050916	11051416	ADHmed_1865	32.9771	Intergenic
CM044617	11055913	11056413	ADHmed_1866	24.5808	Intergenic
CM044617	11092946	11093446	ADHmed_1867	21.372	Intergenic
CM044617	11100531	11101031	ADHmed_1868	18.315	TTS	TVAGG3_0967370
CM044617	11109094	11109594	ADHmed_1869	45.8256	promoter-TSS	TVAGG3_0967410
CM044617	11111310	11111810	ADHmed_1870	32.3809	exon	TVAGG3_0967430
CM044617	11113207	11113707	ADHmed_1871	24.5808	Intergenic
CM044617	11116551	11117051	ADHmed_1872	19.7448	exon	TVAGG3_0967450
CM044617	11124618	11125118	ADHmed_1873	29.0305	TTS	TVAGG3_0967470
CM044617	11126564	11127064	ADHmed_1874	15.5697	Intergenic
CM044617	11128197	11128697	ADHmed_1875	18.315	exon	TVAGG3_0967480
CM044617	11133770	11134270	ADHmed_1876	53.6564	Intergenic
CM044617	11169926	11170426	ADHmed_1877	18.315	exon	TVAGG3_0967690
CM044617	11174929	11175429	ADHmed_1878	77.6526	Intergenic
CM044617	11177767	11178267	ADHmed_1879	37.6177	Intergenic
CM044617	11182457	11182957	ADHmed_1880	12.9742	exon	TVAGG3_0967790
CM044617	11184429	11184929	ADHmed_1881	18.4315	TTS	TVAGG3_0967810
CM044617	11186463	11186963	ADHmed_1882	19.7448	TTS	TVAGG3_0967820
CM044617	11189878	11190378	ADHmed_1883	27.4018	exon	TVAGG3_0967840
CM044617	11192464	11192964	ADHmed_1884	21.4355	Intergenic
CM044617	11193302	11193802	ADHmed_1885	104.324	Intergenic
CM044617	11194177	11194677	ADHmed_1886	21.2106	TTS	TVAGG3_0967890
CM044617	11199144	11199644	ADHmed_1887	16.9233	exon	TVAGG3_0967910
CM044617	11201476	11201976	ADHmed_1888	37.6177	TTS	TVAGG3_0967930
CM044617	11202468	11202968	ADHmed_1889	42.0381	promoter-TSS	TVAGG3_0967930
CM044617	11206209	11206709	ADHmed_1890	266.977	Intergenic
CM044617	11208661	11209161	ADHmed_1891	34.741	Intergenic
CM044617	11212991	11213491	ADHmed_1892	18.315	exon	TVAGG3_0967960
CM044617	11215464	11215964	ADHmed_1893	39.4096	TTS	TVAGG3_0967980
CM044617	11217293	11217793	ADHmed_1894	26.2021	Intergenic
CM044617	11222813	11223313	ADHmed_1895	32.3809	promoter-TSS	TVAGG3_0967990
CM044617	11225062	11225562	ADHmed_1896	15.5697	exon	TVAGG3_0968000
CM044617	11228096	11228596	ADHmed_1897	24.5808	exon	TVAGG3_0968010
CM044617	11229418	11229918	ADHmed_1898	11.7352	exon	TVAGG3_0968020
CM044617	11239275	11239775	ADHmed_1899	22.7092	Intergenic
CM044617	11245375	11245875	ADHmed_1900	21.2106	exon	TVAGG3_0968060
CM044617	11246012	11246512	ADHmed_1901	26.2021	exon	TVAGG3_0968060
CM044617	11248953	11249453	ADHmed_1902	22.7092	TTS	TVAGG3_0968080
CM044617	11260091	11260591	ADHmed_1903	27.4018	exon	TVAGG3_0968120
CM044617	11269216	11269716	ADHmed_1904	24.2407	Intergenic
CM044617	11271963	11272463	ADHmed_1905	30.6917	exon	TVAGG3_0968160
CM044617	11275477	11275977	ADHmed_1906	15.5656	Intergenic
CM044617	11277175	11277675	ADHmed_1907	81.4085	Intergenic
CM044617	11293560	11294060	ADHmed_1908	16.9233	Intergenic
CM044617	11294331	11294831	ADHmed_1909	85.5798	Intergenic
CM044617	11296612	11297112	ADHmed_1910	18.4315	TTS	TVAGG3_0968300
CM044617	11297930	11298430	ADHmed_1911	11.7352	Intergenic
CM044617	11300891	11301391	ADHmed_1912	10.5385	exon	TVAGG3_0968310
CM044617	11301953	11302453	ADHmed_1913	54.6312	promoter-TSS	TVAGG3_0968320
CM044617	11302861	11303361	ADHmed_1914	46.835	exon	TVAGG3_0968320
CM044617	11304620	11305120	ADHmed_1915	19.7448	TTS	TVAGG3_0968330
CM044617	11305995	11306495	ADHmed_1916	16.9233	exon	TVAGG3_0968340
CM044617	11307621	11308121	ADHmed_1917	19.7448	exon	TVAGG3_0968350
CM044617	11311369	11311869	ADHmed_1918	41.2263	exon	TVAGG3_0968380
CM044617	11314481	11314981	ADHmed_1919	22.7092	exon	TVAGG3_0968400
CM044617	11319774	11320274	ADHmed_1920	26.6724	promoter-TSS	TVAGG3_0968420
CM044617	11344625	11345125	ADHmed_1921	29.1703	Intergenic
CM044617	11347640	11348140	ADHmed_1922	27.4018	exon	TVAGG3_0968660
CM044617	11348467	11348967	ADHmed_1923	7.21387	TTS	TVAGG3_0968670
CM044617	11349644	11350144	ADHmed_1924	19.7448	exon	TVAGG3_0968680
CM044617	11353185	11353685	ADHmed_1925	12.9742	promoter-TSS	TVAGG3_0968690
CM044617	11356842	11357342	ADHmed_1926	12.8558	exon	TVAGG3_0968720
CM044617	11359729	11360229	ADHmed_1927	15.5697	Intergenic
CM044617	11361374	11361874	ADHmed_1928	12.8558	exon	TVAGG3_0968750
CM044617	11362141	11362641	ADHmed_1929	18.315	exon	TVAGG3_0968750
CM044617	11366545	11367045	ADHmed_1930	27.4018	exon	TVAGG3_0968780
CM044617	11368510	11369010	ADHmed_1931	39.4096	TTS	TVAGG3_0968790
CM044617	11408848	11409348	ADHmed_1932	71.0056	Intergenic
CM044617	11410829	11411329	ADHmed_1933	42.0381	exon	TVAGG3_0969050
CM044617	11420192	11420692	ADHmed_1934	214.773	Intergenic
CM044617	11420998	11421498	ADHmed_1935	32.3809	Intergenic
CM044617	11425243	11425743	ADHmed_1936	5.23885	exon	TVAGG3_0969120
CM044617	11426592	11427092	ADHmed_1937	24.2042	Intergenic
CM044617	11442185	11442685	ADHmed_1938	43.0717	Intergenic
CM044617	11444452	11444952	ADHmed_1939	16.9233	exon	TVAGG3_0969210
CM044617	11451548	11452048	ADHmed_1940	24.2407	TTS	TVAGG3_0969230
CM044617	11453526	11454026	ADHmed_1941	30.6917	TTS	TVAGG3_0969240
CM044617	11489233	11489733	ADHmed_1942	23.6352	exon	TVAGG3_0969440
CM044617	11490320	11490820	ADHmed_1943	50.3448	promoter-TSS	TVAGG3_0969450
CM044617	11510161	11510661	ADHmed_1944	39.2327	TTS	TVAGG3_0969580
CM044617	11516532	11517032	ADHmed_1945	48.752	TTS	TVAGG3_0969610
CM044617	11518334	11518834	ADHmed_1946	32.3809	Intergenic
CM044617	11519708	11520208	ADHmed_1947	21.2106	TTS	TVAGG3_0969620
CM044617	11521479	11521979	ADHmed_1948	19.7448	Intergenic
CM044617	11527337	11527837	ADHmed_1949	22.9918	exon	TVAGG3_0969650
CM044617	11530485	11530985	ADHmed_1950	16.9794	exon	TVAGG3_0969660
CM044617	11535106	11535606	ADHmed_1951	25.8063	exon	TVAGG3_0969680
CM044617	11538433	11538933	ADHmed_1952	34.0986	Intergenic
CM044617	11548039	11548539	ADHmed_1953	24.2407	Intergenic
CM044617	11551199	11551699	ADHmed_1954	30.6917	TTS	TVAGG3_0969770
CM044617	11561673	11562173	ADHmed_1955	24.5808	exon	TVAGG3_0969830
CM044617	11567297	11567797	ADHmed_1956	29.0305	exon	TVAGG3_0969870
CM044617	11568239	11568739	ADHmed_1957	41.2263	exon	TVAGG3_0969880
CM044617	11569272	11569772	ADHmed_1958	14.2522	exon	TVAGG3_0969890
CM044617	11570506	11571006	ADHmed_1959	32.3809	promoter-TSS	TVAGG3_0969890
CM044617	11572783	11573283	ADHmed_1960	34.0986	Intergenic
CM044617	11578831	11579331	ADHmed_1961	15.5656	TTS	TVAGG3_0969940
CM044617	11580365	11580865	ADHmed_1962	19.7448	promoter-TSS	TVAGG3_0969950
CM044617	11581166	11581666	ADHmed_1963	50.6933	Intergenic
CM044617	11584014	11584514	ADHmed_1964	52.6324	Intergenic
CM044617	11584927	11585427	ADHmed_1965	90.5418	Intergenic
CM044617	11600548	11601048	ADHmed_1966	65.6623	Intergenic
CM044617	11602866	11603366	ADHmed_1967	29.0305	Intergenic
CM044617	11604005	11604505	ADHmed_1968	81.1174	Intergenic
CM044617	11605396	11605896	ADHmed_1969	17.1321	Intergenic
CM044617	11605912	11606412	ADHmed_1970	24.5808	Intergenic
CM044617	11607479	11607979	ADHmed_1971	49.7005	Intergenic
CM044617	11609098	11609598	ADHmed_1972	14.1897	exon	TVAGG3_0970090
CM044617	11613289	11613789	ADHmed_1973	24.2407	exon	TVAGG3_0970100
CM044617	11615136	11615636	ADHmed_1974	15.5697	exon	TVAGG3_0970120
CM044617	11619222	11619722	ADHmed_1975	38.3402	promoter-TSS	TVAGG3_0970130
CM044617	11620921	11621421	ADHmed_1976	5.82166	Intergenic
CM044617	11621711	11622211	ADHmed_1977	22.9918	Intergenic
CM044617	11622263	11622763	ADHmed_1978	39.8745	Intergenic
CM044617	11625218	11625718	ADHmed_1979	45.8256	exon	TVAGG3_0970150
CM044617	11629110	11629610	ADHmed_1980	12.9742	Intergenic
CM044617	11630516	11631016	ADHmed_1981	12.8558	Intergenic
CM044617	11633948	11634448	ADHmed_1982	24.2407	promoter-TSS	TVAGG3_0970180
CM044617	11636128	11636628	ADHmed_1983	27.4018	Intergenic
CM044617	11683790	11684290	ADHmed_1984	19.8995	exon	TVAGG3_0970410
CM044617	11686657	11687157	ADHmed_1985	32.9771	promoter-TSS	TVAGG3_0970430
CM044617	11689682	11690182	ADHmed_1986	24.2407	TTS	TVAGG3_0970440
CM044617	11691338	11691838	ADHmed_1987	12.9742	exon	TVAGG3_0970460
CM044617	11694500	11695000	ADHmed_1988	297.993	Intergenic
CM044617	11697784	11698284	ADHmed_1989	24.5808	exon	TVAGG3_0970510
CM044617	11699051	11699551	ADHmed_1990	87.8344	Intergenic
CM044617	11708671	11709171	ADHmed_1991	131.755	Intergenic
CM044617	11709918	11710418	ADHmed_1992	45.8256	Intergenic
CM044617	11711252	11711752	ADHmed_1993	39.4096	Intergenic
CM044617	11712851	11713351	ADHmed_1994	9.38411	Intergenic
CM044617	11777021	11777521	ADHmed_1995	37.0162	exon	TVAGG3_0970900
CM044617	11779486	11779986	ADHmed_1996	26.2021	Intergenic
CM044617	11807324	11807824	ADHmed_1997	41.1364	Intergenic
CM044617	11808755	11809255	ADHmed_1998	35.1162	Intergenic
[truncated: 22,163 more rows]
