# Supplementary material for: Influence of DNA methylation and chromatin accessibility on regulation of gene expression during Trichomonas vaginalis-host cell interaction
Source: mBio. 2025 Dec 3;17(1):e03175-25. doi: 10.1128/mbio.03175-25 (PMC12802312; doi:10.1128/mbio.03175-25)
Supplement: Table S3 — Differential methylated regions. [file mbio.03175-25-s0005.xlsx]

## Sheet: Non-exposed
Supplementary Table 3. Differential methylated regions
Name	Chr	Start	End	log2FoldChange	pvalue	Annotation	GeneID
D_DMR_1	CM044617	2567301	2567850	-1.36384	0.0264169	Intergenic	TVAGG3_0916070
D_DMR_2	CM044617	3415011	3415526	-6.48293	0.0193754	Intergenic	TVAGG3_0922060
D_DMR_3	CM044617	4332057	4332623	-3.90438	0.0485273	Intergenic	TVAGG3_0927530
D_DMR_4	CM044617	5334190	5334691	-4.67929	0.0294202	promoter-TSS	TVAGG3_0933660
D_DMR_5	CM044617	12300922	12301423	-1.28684	0.0320616	exon	TVAGG3_0973790
D_DMR_6	CM044617	13893545	13894046	-1.12957	0.0293587	exon	TVAGG3_0982880
D_DMR_7	CM044617	16879428	16879929	-1.48575	0.0239222	exon	TVAGG3_0998870
D_DMR_8	CM044617	17288707	17289208	-1.07453	0.00675099	Intergenic	TVAGG3_1001150
D_DMR_9	CM044617	21322090	21322591	-2.0442	0.0280391	exon	TVAGG3_1024750
D_DMR_10	CM044617	21782851	21783377	-1.81799	0.038743	Intergenic	TVAGG3_1027530
D_DMR_11	CM044617	22519373	22519874	-1.08806	0.0321408	Intergenic	TVAGG3_1031870
D_DMR_12	CM044617	23278848	23279349	-6.12571	0.0425025	Intergenic	TVAGG3_1036440
D_DMR_13	CM044617	26534598	26535112	-6.25406	0.0292453	Intergenic	TVAGG3_1054680
D_DMR_14	CM044617	26643485	26643986	-6.12321	0.0362406	Intergenic	TVAGG3_1055210
D_DMR_15	CM044617	27262240	27262758	-3.73992	0.0290977	Intergenic	TVAGG3_1058810
D_DMR_16	CM044618	4685748	4686249	-1.07046	0.0223993	promoter-TSS	TVAGG3_0486930
D_DMR_17	CM044618	4757525	4758026	-1.00994	0.0425676	promoter-TSS	TVAGG3_0487510
D_DMR_18	CM044618	5362742	5363243	-1.05288	0.0414915	Intergenic	TVAGG3_0490280
D_DMR_19	CM044618	5770497	5770998	-1.10095	0.0404371	exon	TVAGG3_0492940
D_DMR_20	CM044618	6637920	6638421	-2.0738	0.037402	Intergenic	TVAGG3_0497780
D_DMR_21	CM044618	6868244	6868745	-1.2149	0.0356841	exon	TVAGG3_0499210
D_DMR_22	CM044618	6927239	6928052	-1.56236	0.0435419	Intergenic	TVAGG3_0499700
D_DMR_23	CM044618	10050984	10051485	-6.32645	0.0253576	Intergenic	TVAGG3_0517860
D_DMR_24	CM044618	12690503	12691004	-3.11806	0.0271722	Intergenic	TVAGG3_0534480
D_DMR_25	CM044618	17914122	17914623	-1.85136	0.0311111	Intergenic	TVAGG3_0563890
D_DMR_26	CM044618	19998047	19998918	-4.54082	0.0443239	Intergenic	TVAGG3_0576120
D_DMR_27	CM044618	20948639	20949140	-6.60837	0.0160223	Intergenic	TVAGG3_0581710
D_DMR_28	CM044619	6237808	6238560	-1.09465	0.0159977	Intergenic	TVAGG3_0651530
D_DMR_29	CM044619	10140395	10140907	-2.9691	0.0417368	Intergenic	TVAGG3_0675530
D_DMR_30	CM044619	16659342	16660090	-4.56559	0.0440384	Intergenic	TVAGG3_0714600
D_DMR_31	CM044619	17089036	17089543	-1.1499	0.0256139	Intergenic	TVAGG3_0717040
D_DMR_32	CM044619	17980946	17981447	-1.13	0.034644	Intergenic	TVAGG3_0722430
D_DMR_33	CM044619	20545579	20546080	-6.37412	0.0237826	Intergenic	TVAGG3_0735600
D_DMR_34	CM044620	1961822	1962327	-1.93672	0.0124474	Intergenic	TVAGG3_0011910
D_DMR_35	CM044620	8047635	8048223	-4.54006	0.0163735	Intergenic	TVAGG3_0049840
D_DMR_36	CM044620	8873644	8874191	-6.15358	0.0438177	Intergenic	TVAGG3_0054980
D_DMR_37	CM044620	12797366	12797987	-3.90361	0.0221196	exon	TVAGG3_0080240
D_DMR_38	CM044620	14164613	14165114	-1.39236	0.0486989	NA	TVAGG3_0048990
D_DMR_39	CM044620	26490837	26491339	-6.42055	0.0232816	Intergenic	TVAGG3_0172860
D_DMR_40	CM044620	28189210	28189844	-3.84514	0.0447043	exon	TVAGG3_0182990
D_DMR_41	CM044620	35495803	35496380	-1.0415	0.0116107	exon	TVAGG3_0226920
D_DMR_42	CM044621	4077376	4077882	-3.81939	0.025497	Intergenic	TVAGG3_0275470
D_DMR_43	CM044621	9698164	9698888	-1.2073	0.0387454	Intergenic	TVAGG3_0307950
D_DMR_44	CM044621	9979528	9980029	-1.01922	0.0407241	promoter-TSS	TVAGG3_0309590
D_DMR_45	CM044621	15265062	15265563	-1.07693	0.0131686	Intergenic	TVAGG3_0340320
D_DMR_46	CM044621	16767148	16767979	-3.28086	0.0273686	Intergenic	TVAGG3_0349970
D_DMR_47	CM044621	19166765	19167483	-1.64777	0.0294601	Intergenic	TVAGG3_0363880
D_DMR_48	CM044621	19244643	19245313	-6.17785	0.0346143	Intergenic	TVAGG3_0364390
D_DMR_49	CM044621	20030555	20031056	-3.82156	0.0296156	Intergenic	TVAGG3_0369190
D_DMR_50	CM044621	20288011	20288563	-4.11879	0.0219918	Intergenic	TVAGG3_0371130
D_DMR_51	CM044621	28163113	28163665	-1.09532	0.0101224	Intergenic	TVAGG3_0417200
D_DMR_52	CM044621	28450587	28451100	-3.27704	0.0439999	Intergenic	TVAGG3_0419120
D_DMR_53	CM044621	29023055	29023556	-3.61218	0.0430293	Intergenic	TVAGG3_0422740
D_DMR_54	CM044622	4969032	4969533	-6.56753	0.0163217	Intergenic	TVAGG3_0807730
D_DMR_55	CM044622	6573796	6574297	-1.12089	0.0173966	Intergenic	TVAGG3_0817210
D_DMR_56	CM044622	8040849	8041350	-1.46775	0.0147794	Intergenic	TVAGG3_0826460
D_DMR_57	CM044622	15553066	15553571	-1.37072	0.00905604	Intergenic	TVAGG3_0871110

## Sheet: BPH1-exposed
Supplementary Table 3. Differential methylated regions
Name	Chr	Start	End	log2FoldChange	pvalue	Annotation	GeneID
H_DMR_1	AAHC02000114	75719	76229	1.1852	0.0339968	Intergenic	TVAGG3_1074900
H_DMR_2	AAHC02000186	37595	38096	6.23568	0.0264268	Intergenic	TVAGG3_1090130
H_DMR_3	CM044617	388058	388559	6.58483	0.0137598	exon	TVAGG3_0901480
H_DMR_4	CM044617	1382566	1383067	1.72472	0.0361596	promoter-TSS	TVAGG3_0908310
H_DMR_5	CM044617	1696769	1697270	1.25488	0.0113092	Intergenic	TVAGG3_0910290
H_DMR_6	CM044617	3628160	3628661	1.92425	0.0269279	TTS	TVAGG3_0923500
H_DMR_7	CM044617	3922261	3922861	1.21733	0.00623865	exon	TVAGG3_0925290
H_DMR_8	CM044617	5265331	5265832	7.1794	0.00637859	Intergenic	TVAGG3_0933180
H_DMR_9	CM044617	5346348	5346849	6.76242	0.0101377	Intergenic	TVAGG3_0933750
H_DMR_10	CM044617	5731375	5731876	2.19663	0.00443797	promoter-TSS	TVAGG3_0935810
H_DMR_11	CM044617	6596213	6596714	1.1772	0.0368982	promoter-TSS	TVAGG3_0940880
H_DMR_12	CM044617	7295797	7296599	1.17366	0.00754748	promoter-TSS	TVAGG3_0945480
H_DMR_13	CM044617	7405441	7405942	1.18054	0.0342244	exon	TVAGG3_0946100
H_DMR_14	CM044617	7649374	7649909	2.53424	0.0148627	Intergenic	TVAGG3_0947390
H_DMR_15	CM044617	8263356	8263857	7.8961	0.00409913	exon	TVAGG3_0951110
H_DMR_16	CM044617	8552635	8553136	1.16705	0.0245386	promoter-TSS	TVAGG3_0952750
H_DMR_17	CM044617	8612073	8612705	1.20265	0.00745442	promoter-TSS	TVAGG3_0953090
H_DMR_18	CM044617	8835971	8836472	1.14973	0.0282065	exon	TVAGG3_0954430
H_DMR_19	CM044617	9356438	9356973	6.45354	0.0191742	promoter-TSS	TVAGG3_0957370
H_DMR_20	CM044617	9806420	9806921	2.00972	0.0237788	exon	TVAGG3_0959730
H_DMR_21	CM044617	10009920	10010421	1.30976	0.00874988	Intergenic	TVAGG3_0960820
H_DMR_22	CM044617	10012944	10013445	2.65085	0.0471754	TTS	TVAGG3_0960830
H_DMR_23	CM044617	10675475	10675976	1.08383	0.0253935	Intergenic	TVAGG3_0964820
H_DMR_24	CM044617	11530484	11530985	8.87961	0.000120785	exon	TVAGG3_0969660
H_DMR_25	CM044617	12426089	12426590	1.06525	0.049417	exon	TVAGG3_0974360
H_DMR_26	CM044617	12456626	12457133	6.04057	0.0447941	Intergenic	TVAGG3_0974570
H_DMR_27	CM044617	12874530	12875035	6.18535	0.0291161	exon	TVAGG3_0977260
H_DMR_28	CM044617	13445688	13446189	1.2155	0.0433348	promoter-TSS	TVAGG3_0980300
H_DMR_29	CM044617	13959544	13960092	7.81586	0.00235551	promoter-TSS	TVAGG3_0983150
H_DMR_30	CM044617	15764657	15765170	1.13196	0.00945756	exon	TVAGG3_0993030
H_DMR_31	CM044617	16075789	16076290	1.42248	0.0378176	exon	TVAGG3_0994880
H_DMR_32	CM044617	16130508	16131034	1.11732	0.014	TTS	TVAGG3_0995250
H_DMR_33	CM044617	16926432	16926933	1.29911	0.0115238	exon	TVAGG3_0999080
H_DMR_34	CM044617	17024545	17025046	1.05139	0.0368763	TTS	TVAGG3_0999610
H_DMR_35	CM044617	17109654	17110155	1.04077	0.0180897	exon	TVAGG3_1000060
H_DMR_36	CM044617	17749476	17749977	1.38291	0.0392631	exon	TVAGG3_1003880
H_DMR_37	CM044617	18738932	18739433	2.03469	0.0318233	exon	TVAGG3_1009610
H_DMR_38	CM044617	19264033	19264534	2.65372	0.0281221	Intergenic	TVAGG3_1012690
H_DMR_39	CM044617	20027756	20028257	1.77623	0.0460926	exon	TVAGG3_1017130
H_DMR_40	CM044617	20159083	20159584	1.03621	0.0457205	Intergenic	TVAGG3_1017690
H_DMR_41	CM044617	21347197	21347698	2.48474	0.0180511	exon	TVAGG3_1024900
H_DMR_42	CM044617	21920798	21921299	1.34224	0.0418311	TTS	TVAGG3_1028310
H_DMR_43	CM044617	21931864	21932365	1.45816	0.0309256	exon	TVAGG3_1028350
H_DMR_44	CM044617	22540969	22541470	2.43951	0.0039897	exon	TVAGG3_1031980
H_DMR_45	CM044617	22875990	22876491	1.29834	0.0215778	exon	TVAGG3_1033820
H_DMR_46	CM044617	23409922	23410423	1.0841	0.0194145	exon	TVAGG3_1037240
H_DMR_47	CM044617	23909126	23909627	5.91046	0.0481787	Intergenic	TVAGG3_1040130
H_DMR_48	CM044617	24033803	24034304	6.23568	0.0264268	Intergenic	TVAGG3_1040850
H_DMR_49	CM044617	25191413	25191914	1.43223	0.00558692	promoter-TSS	TVAGG3_1047330
H_DMR_50	CM044617	25810586	25811087	1.05282	0.0359348	exon	TVAGG3_1050450
H_DMR_51	CM044617	26423836	26424337	1.18707	0.0206127	TTS	TVAGG3_1053920
H_DMR_52	CM044618	1115517	1116018	1.10503	0.0326253	exon	TVAGG3_0464590
H_DMR_53	CM044618	2224045	2224546	6.97452	0.00743784	Intergenic	TVAGG3_0470910
H_DMR_54	CM044618	2444789	2445293	6.4858	0.0218924	Intergenic	TVAGG3_0472100
H_DMR_55	CM044618	3482322	3482823	7.98959	0.00240853	Intergenic	TVAGG3_0479160
H_DMR_56	CM044618	3838186	3838687	1.08914	0.0217901	exon	TVAGG3_0481270
H_DMR_57	CM044618	4108048	4108549	3.67375	0.0291735	TTS	TVAGG3_0483060
H_DMR_58	CM044618	5158143	5158644	1.16926	0.042838	TTS	TVAGG3_0489040
H_DMR_59	CM044618	6749123	6749624	1.77482	0.0117814	exon	TVAGG3_0498440
H_DMR_60	CM044618	6843128	6844200	7.45504	0.00365646	Intergenic	TVAGG3_0499040
H_DMR_61	CM044618	7837313	7837958	1.05398	0.0117396	promoter-TSS	TVAGG3_0504320
H_DMR_62	CM044618	8219276	8219777	1.34263	0.0413583	exon	TVAGG3_0506730
H_DMR_63	CM044618	8600918	8601419	1.44016	0.0172852	exon	TVAGG3_0508670
H_DMR_64	CM044618	8653994	8654807	6.69234	0.0114543	Intergenic	TVAGG3_0508980
H_DMR_65	CM044618	9665433	9666014	6.65173	0.0127088	Intergenic	TVAGG3_0515480
H_DMR_66	CM044618	10191448	10191949	1.26776	0.021606	exon	TVAGG3_0518610
H_DMR_67	CM044618	10692246	10692747	1.227	0.030776	exon	TVAGG3_0521990
H_DMR_68	CM044618	10959195	10959696	2.88099	0.0259691	Intergenic	TVAGG3_0523830
H_DMR_69	CM044618	10959758	10960263	6.74347	0.0146021	Intergenic	TVAGG3_0523830
H_DMR_70	CM044618	11296336	11296837	1.03928	0.021343	Intergenic	TVAGG3_0525930
H_DMR_71	CM044618	14024245	14024867	1.02213	0.0235299	Intergenic	TVAGG3_0541940
H_DMR_72	CM044618	16682130	16682631	1.22244	0.037101	promoter-TSS	TVAGG3_0556780
H_DMR_73	CM044618	16781113	16781661	3.63977	0.0343334	Intergenic	TVAGG3_0557470
H_DMR_74	CM044618	17011604	17012105	2.13757	0.0266856	exon	TVAGG3_0558810
H_DMR_75	CM044618	17341904	17342405	1.21132	0.0255318	Intergenic	TVAGG3_0560920
H_DMR_76	CM044618	17363486	17363987	2.38289	0.0441517	exon	TVAGG3_0561030
H_DMR_77	CM044618	17384871	17385372	1.73895	0.0453838	exon	TVAGG3_0561200
H_DMR_78	CM044618	17615389	17615890	7.85497	0.00216203	exon	TVAGG3_0562410
H_DMR_79	CM044618	17625706	17626214	4.28629	0.022801	Intergenic	TVAGG3_0562450
H_DMR_80	CM044618	17659597	17660098	7.99147	0.00178652	exon	TVAGG3_0562580
H_DMR_81	CM044618	17903103	17903604	1.31547	0.0327641	exon	TVAGG3_0563870
H_DMR_82	CM044618	20580563	20581286	1.23994	0.0380249	Intergenic	TVAGG3_0579550
H_DMR_83	CM044618	20820733	20821234	2.94727	0.00879215	exon	TVAGG3_0580930
H_DMR_84	CM044618	20943743	20944281	4.30078	0.0213445	exon	TVAGG3_0581660
H_DMR_85	CM044618	23103263	23103815	5.96424	0.0444038	promoter-TSS	TVAGG3_0594690
H_DMR_86	CM044618	23702870	23703371	1.64588	0.02975	exon	TVAGG3_0598020
H_DMR_87	CM044618	24172148	24172649	6.58483	0.0137598	TTS	TVAGG3_0600690
H_DMR_88	CM044618	24652661	24653162	3.98423	0.0376553	Intergenic	TVAGG3_0603480
H_DMR_89	CM044618	25133452	25133953	1.21965	0.013748	Intergenic	TVAGG3_0606240
H_DMR_90	CM044618	25514848	25515349	2.56737	0.032436	exon	TVAGG3_0608510
H_DMR_91	CM044619	458435	458936	1.37445	0.0188222	exon	TVAGG3_0614240
H_DMR_92	CM044619	718612	719113	1.46152	0.00993149	exon	TVAGG3_0616060
H_DMR_93	CM044619	2686613	2687115	7.01533	0.0128006	Intergenic	TVAGG3_0628780
H_DMR_94	CM044619	3943835	3944336	3.45921	0.00546259	Intergenic	TVAGG3_0637420
H_DMR_95	CM044619	4226656	4227324	7.92639	0.00205278	exon	TVAGG3_0639080
H_DMR_96	CM044619	4548222	4548723	1.17835	0.041419	promoter-TSS	TVAGG3_0641170
H_DMR_97	CM044619	4595001	4595507	6.0228	0.0397512	Intergenic	TVAGG3_0641490
H_DMR_98	CM044619	8548594	8549095	1.10011	0.0336428	exon	TVAGG3_0665570
H_DMR_99	CM044619	8980080	8980581	2.10939	0.0418605	exon	TVAGG3_0668450
H_DMR_100	CM044619	9319810	9320311	1.60129	0.0468069	exon	TVAGG3_0670620
H_DMR_101	CM044619	10458004	10458505	1.04834	0.0422891	exon	TVAGG3_0677070
H_DMR_102	CM044619	10881754	10882255	8.47326	0.000603035	promoter-TSS	TVAGG3_0679450
H_DMR_103	CM044619	11555286	11555787	1.60957	0.028022	promoter-TSS	TVAGG3_0683450
H_DMR_104	CM044619	12197270	12197771	1.60011	0.0441855	exon	TVAGG3_0687380
H_DMR_105	CM044619	13309201	13309702	1.75378	0.0314159	TTS	TVAGG3_0694510
H_DMR_106	CM044619	14540875	14541376	6.77014	0.030881	Intergenic	TVAGG3_0701660
H_DMR_107	CM044619	15506719	15507220	1.05427	0.0260233	exon	TVAGG3_0707400
H_DMR_108	CM044619	16328998	16329499	2.16659	0.0302982	exon	TVAGG3_0712440
H_DMR_109	CM044619	16767610	16768120	1.04484	0.0263322	exon	TVAGG3_0715110
H_DMR_110	CM044619	17743825	17744326	1.29449	0.0444627	exon	TVAGG3_0720860
H_DMR_111	CM044619	18196864	18197365	1.87425	0.00912112	TTS	TVAGG3_0723360
H_DMR_112	CM044619	19354888	19355389	1.17252	0.0481198	exon	TVAGG3_0730140
H_DMR_113	CM044619	20384747	20385248	1.07936	0.00819543	TTS	TVAGG3_0734860
H_DMR_114	CM044619	20631576	20632525	1.03029	0.044713	exon	TVAGG3_0735970
H_DMR_115	CM044619	22072051	22073030	6.63957	0.01252	promoter-TSS	TVAGG3_0742040
H_DMR_116	CM044619	22215217	22215718	1.69693	0.00158625	TTS	TVAGG3_0742740
H_DMR_117	CM044619	22720257	22720758	1.50875	0.00473836	TTS	TVAGG3_0746540
H_DMR_118	CM044619	22865860	22866361	7.53843	0.0033305	Intergenic	TVAGG3_0747420
H_DMR_119	CM044619	25809400	25809901	7.31213	0.00443517	promoter-TSS	TVAGG3_0764990
H_DMR_120	CM044619	27586732	27587233	1.64178	0.0272984	promoter-TSS	TVAGG3_0775140
H_DMR_121	CM044620	1093968	1094478	5.9976	0.040241	Intergenic	TVAGG3_0006590
H_DMR_122	CM044620	1305578	1306079	1.25987	0.0451567	Intergenic	TVAGG3_0007710
H_DMR_123	CM044620	2471066	2471598	1.27432	0.0264902	promoter-TSS	TVAGG3_0014890
H_DMR_124	CM044620	2955885	2956386	1.07699	0.0495699	NA	TVAGG3_0009830
H_DMR_125	CM044620	3270797	3271682	1.80743	0.00349721	exon	TVAGG3_0019920
H_DMR_126	CM044620	4443836	4444337	1.92179	0.00887398	exon	TVAGG3_0028550
H_DMR_127	CM044620	5910485	5910986	2.02802	0.0100555	exon	TVAGG3_0037980
H_DMR_128	CM044620	6004956	6005492	4.87493	0.00341802	TTS	TVAGG3_0038590
H_DMR_129	CM044620	6104056	6104557	5.9281	0.0424004	promoter-TSS	TVAGG3_0039450
H_DMR_130	CM044620	6234975	6235727	1.0767	0.0124687	promoter-TSS	TVAGG3_0040330
H_DMR_131	CM044620	7399399	7399900	2.67154	0.0222431	TTS	TVAGG3_0047260
H_DMR_132	CM044620	7593519	7594020	8.33603	0.000828357	exon	TVAGG3_0048060
H_DMR_133	CM044620	8737583	8738084	3.51309	0.0156581	exon	TVAGG3_0054150
H_DMR_134	CM044620	9837874	9838375	7.05222	0.00757858	Intergenic	TVAGG3_0061210
H_DMR_135	CM044620	10286139	10286783	6.88724	0.012153	Intergenic	TVAGG3_0063860
H_DMR_136	CM044620	12173082	12173980	6.46884	0.0169105	Intergenic	TVAGG3_0076500
H_DMR_137	CM044620	16195441	16195989	1.6816	0.0246325	exon	TVAGG3_0104490
H_DMR_138	CM044620	16603179	16604041	3.68957	0.0348008	Intergenic	TVAGG3_0106800
H_DMR_139	CM044620	17691870	17692371	6.09617	0.0397052	Intergenic	TVAGG3_0115660
H_DMR_140	CM044620	18297753	18298254	7.18116	0.00675098	Intergenic	TVAGG3_0120430
H_DMR_141	CM044620	18734439	18734940	1.99861	0.0271414	exon	TVAGG3_0123600
H_DMR_142	CM044620	19532989	19533502	7.12515	0.00628369	Intergenic	TVAGG3_0129220
H_DMR_143	CM044620	22495601	22496102	1.25545	0.0279164	exon	TVAGG3_0147880
H_DMR_144	CM044620	26468015	26468516	2.01773	0.030695	Intergenic	TVAGG3_0172720
H_DMR_145	CM044620	26930183	26930972	8.19523	0.00141114	promoter-TSS	TVAGG3_0175480
H_DMR_146	CM044620	28678603	28679104	1.16429	0.0295355	Intergenic	TVAGG3_0185900
H_DMR_147	CM044620	29380747	29381260	6.99647	0.0319288	Intergenic	TVAGG3_0190170
H_DMR_148	CM044620	29611853	29612388	2.10661	0.0473287	promoter-TSS	TVAGG3_0191590
H_DMR_149	CM044620	30962900	30963516	6.32558	0.023401	Intergenic	TVAGG3_0199260
H_DMR_150	CM044620	31014100	31015082	1.15688	0.017476	exon	TVAGG3_0199560
H_DMR_151	CM044620	31533268	31533776	6.09617	0.0397052	Intergenic	TVAGG3_0202490
H_DMR_152	CM044620	33797324	33797825	8.39638	0.000708323	exon	TVAGG3_0217000
H_DMR_153	CM044620	34259211	34259712	1.32579	0.0470485	exon	TVAGG3_0219460
H_DMR_154	CM044620	34794010	34794511	1.00627	0.0399629	exon	TVAGG3_0222330
H_DMR_155	CM044620	36197939	36198440	1.35978	0.0323288	exon	TVAGG3_0230950
H_DMR_156	CM044620	36273511	36274012	1.48194	0.0182247	exon	TVAGG3_0231400
H_DMR_157	CM044620	36407529	36408030	1.76548	0.016261	exon	TVAGG3_0232080
H_DMR_158	CM044620	36967591	36968092	2.88434	0.0309769	exon	TVAGG3_0235440
H_DMR_159	CM044620	38962083	38962584	1.68747	0.0222804	TTS	TVAGG3_0247070
H_DMR_160	CM044620	39198465	39199045	6.1497	0.0353714	promoter-TSS	TVAGG3_0248610
H_DMR_161	CM044621	37553	38054	1.9403	0.0477686	exon	TVAGG3_0254880
H_DMR_162	CM044621	1999678	2000497	7.78628	0.00233968	exon	TVAGG3_0263930
H_DMR_163	CM044621	2418139	2418711	1.35666	0.0278469	exon	TVAGG3_0266280
H_DMR_164	CM044621	2904766	2905337	8.0659	0.00167387	TTS	TVAGG3_0268870
H_DMR_165	CM044621	3294059	3294569	1.24427	0.0460548	exon	TVAGG3_0271360
H_DMR_166	CM044621	3777556	3778057	1.81238	0.0118287	TTS	TVAGG3_0273950
H_DMR_167	CM044621	4485818	4486323	6.39096	0.0211318	Intergenic	TVAGG3_0277750
H_DMR_168	CM044621	5201304	5201805	2.31887	0.00687603	exon	TVAGG3_0281710
H_DMR_169	CM044621	5755025	5755526	6.84366	0.00886491	promoter-TSS	TVAGG3_0284800
H_DMR_170	CM044621	6022492	6022993	6.23938	0.0390672	promoter-TSS	TVAGG3_0286490
H_DMR_171	CM044621	8546105	8546609	1.03239	0.0240712	exon	TVAGG3_0300810
H_DMR_172	CM044621	9281878	9282379	6.41822	0.0211245	exon	TVAGG3_0305290
H_DMR_173	CM044621	9334139	9334640	4.25212	0.00332024	exon	TVAGG3_0305630
H_DMR_174	CM044621	11284505	11285006	1.30467	0.0390295	promoter-TSS	TVAGG3_0317080
H_DMR_175	CM044621	11320408	11320962	6.46242	0.0252653	Intergenic	TVAGG3_0317290
H_DMR_176	CM044621	12379131	12379639	4.47197	0.0167099	Intergenic	TVAGG3_0323280
H_DMR_177	CM044621	12863424	12863925	1.25413	0.0148916	exon	TVAGG3_0326090
H_DMR_178	CM044621	13306187	13306688	1.14383	0.0382883	exon	TVAGG3_0328860
H_DMR_179	CM044621	13570727	13571228	7.93034	0.00188507	promoter-TSS	TVAGG3_0330550
H_DMR_180	CM044621	14891446	14892006	1.1273	0.00584431	exon	TVAGG3_0337870
H_DMR_181	CM044621	15767213	15767714	2.22213	0.0340068	exon	TVAGG3_0343650
H_DMR_182	CM044621	15783735	15784262	9.18678	9.26519e-05	promoter-TSS	TVAGG3_0343760
H_DMR_183	CM044621	15931674	15932175	1.42179	0.0109279	exon	TVAGG3_0344770
H_DMR_184	CM044621	16266973	16267474	1.03335	0.0407281	promoter-TSS	TVAGG3_0347120
H_DMR_185	CM044621	17458724	17459358	6.35707	0.0206732	Intergenic	TVAGG3_0354280
H_DMR_186	CM044621	17466915	17467416	1.52753	0.0422485	exon	TVAGG3_0354350
H_DMR_187	CM044621	17476175	17476676	1.3416	0.028062	exon	TVAGG3_0354410
H_DMR_188	CM044621	17743484	17743985	1.25295	0.0483697	Intergenic	TVAGG3_0355980
H_DMR_189	CM044621	18212897	18213418	4.36349	0.0394671	Intergenic	TVAGG3_0358600
H_DMR_190	CM044621	18555676	18556195	1.02611	0.0306341	TTS	TVAGG3_0360310
H_DMR_191	CM044621	18702016	18702517	1.06017	0.0483284	TTS	TVAGG3_0361320
H_DMR_192	CM044621	19400118	19400619	8.40421	0.000685494	exon	TVAGG3_0365410
H_DMR_193	CM044621	21015150	21015651	6.72419	0.0124608	Intergenic	TVAGG3_0375500
H_DMR_194	CM044621	21537974	21538475	1.28108	0.0205059	exon	TVAGG3_0378760
H_DMR_195	CM044621	21540310	21540811	1.56168	0.0368181	Intergenic	TVAGG3_0378780
H_DMR_196	CM044621	22077606	22078107	1.46708	0.0075634	Intergenic	TVAGG3_0381620
H_DMR_197	CM044621	22626359	22626860	6.33709	0.0212987	Intergenic	TVAGG3_0384890
H_DMR_198	CM044621	22644274	22644775	2.57322	0.0198651	promoter-TSS	TVAGG3_0384970
H_DMR_199	CM044621	23458948	23459449	1.20896	0.0163906	promoter-TSS	TVAGG3_0389600
H_DMR_200	CM044621	23478986	23479487	1.55149	0.0342199	promoter-TSS	TVAGG3_0389720
H_DMR_201	CM044621	23585104	23585617	6.67609	0.0152811	Intergenic	TVAGG3_0390490
H_DMR_202	CM044621	24110530	24111031	3.39495	0.0215016	TTS	TVAGG3_0393180
H_DMR_203	CM044621	24565402	24566146	1.23328	0.00458305	exon	TVAGG3_0395720
H_DMR_204	CM044621	26392597	26393103	7.21579	0.00511092	Intergenic	TVAGG3_0406620
H_DMR_205	CM044621	26395963	26396464	7.67339	0.00690692	exon	TVAGG3_0406630
H_DMR_206	CM044621	26587331	26588189	7.46571	0.00439172	Intergenic	TVAGG3_0407960
H_DMR_207	CM044621	27688659	27689160	1.10309	0.0217588	exon	TVAGG3_0414180
H_DMR_208	CM044621	27960481	27960982	1.25905	0.0309259	exon	TVAGG3_0415980
H_DMR_209	CM044621	28285022	28285523	1.6096	0.0452494	exon	TVAGG3_0417970
H_DMR_210	CM044621	29051531	29052032	1.33276	0.0368832	exon	TVAGG3_0422850
H_DMR_211	CM044621	29381433	29381993	6.29031	0.0231531	Intergenic	TVAGG3_0424780
H_DMR_212	CM044621	30409486	30410064	4.35005	0.012634	Intergenic	TVAGG3_0430560
H_DMR_213	CM044621	30561941	30562442	2.4733	0.0389169	promoter-TSS	TVAGG3_0431670
H_DMR_214	CM044621	30599360	30599923	1.12654	0.0167725	exon	TVAGG3_0431840
H_DMR_215	CM044621	31604019	31604520	1.78579	0.0207879	promoter-TSS	TVAGG3_0438380
H_DMR_216	CM044621	32053261	32053762	1.17671	0.0258438	exon	TVAGG3_0441130
H_DMR_217	CM044621	32272411	32272912	1.40892	0.0464229	TTS	TVAGG3_0442540
H_DMR_218	CM044622	143309	143810	8.11954	0.00721857	promoter-TSS	TVAGG3_0776580
H_DMR_219	CM044622	2102218	2102720	6.78127	0.00984697	Intergenic	TVAGG3_0790810
H_DMR_220	CM044622	2218471	2218972	2.52459	0.0120455	exon	TVAGG3_0791670
H_DMR_221	CM044622	2345948	2346532	6.62243	0.0164798	Intergenic	TVAGG3_0792420
H_DMR_222	CM044622	2874439	2874965	6.33709	0.0212987	Intergenic	TVAGG3_0796000
H_DMR_223	CM044622	2880049	2880550	3.82292	0.0475618	Intergenic	TVAGG3_0796000
H_DMR_224	CM044622	4315641	4316142	4.12432	0.0298228	promoter-TSS	TVAGG3_0803730
H_DMR_225	CM044622	4448729	4449230	2.71941	0.0228571	exon	TVAGG3_0804270
H_DMR_226	CM044622	4522458	4522959	2.19772	0.00417939	exon	TVAGG3_0804760
H_DMR_227	CM044622	4754319	4754820	6.57121	0.0160111	Intergenic	TVAGG3_0806230
H_DMR_228	CM044622	4954042	4954575	1.05606	0.0162689	exon	TVAGG3_0807630
H_DMR_229	CM044622	5153268	5153769	1.08372	0.0461072	exon	TVAGG3_0808690
H_DMR_230	CM044622	5524827	5525393	6.29639	0.0230153	Intergenic	TVAGG3_0810830
H_DMR_231	CM044622	5597688	5598189	1.34364	0.0118692	promoter-TSS	TVAGG3_0811150
H_DMR_232	CM044622	5942063	5942564	1.5783	0.0219005	promoter-TSS	TVAGG3_0813000
H_DMR_233	CM044622	6634958	6635459	1.44312	0.0181779	TTS	TVAGG3_0817590
H_DMR_234	CM044622	8384238	8384739	1.27414	0.0335874	exon	TVAGG3_0828220
H_DMR_235	CM044622	8386978	8387479	1.1367	0.0298278	exon	TVAGG3_0828240
H_DMR_236	CM044622	8916448	8916949	1.32415	0.041334	exon	TVAGG3_0831710
H_DMR_237	CM044622	8920555	8921064	3.85353	0.0278026	exon	TVAGG3_0831730
H_DMR_238	CM044622	10102375	10102876	6.77	0.0104742	Intergenic	TVAGG3_0838030
H_DMR_239	CM044622	12294520	12295021	2.37443	0.0279593	exon	TVAGG3_0852050
H_DMR_240	CM044622	12938908	12939409	4.15255	0.0268066	Intergenic	TVAGG3_0855770
H_DMR_241	CM044622	15096125	15096626	6.97752	0.00721678	Intergenic	TVAGG3_0868290
H_DMR_242	CM044622	19457239	19457740	1.0046	0.0415536	exon	TVAGG3_0893630
H_DMR_243	CM044622	19462504	19463005	1.26637	0.00912952	exon	TVAGG3_0893670
H_DMR_244	CM044622	19731465	19731966	1.32528	0.00721694	promoter-TSS	TVAGG3_0895090
H_DMR_245	CM044622	19883403	19883904	1.55057	0.0385884	TTS	TVAGG3_0896090
