# Supplementary material for: Influence of DNA methylation and chromatin accessibility on regulation of gene expression during Trichomonas vaginalis-host cell interaction
Source: mBio. 2025 Dec 3;17(1):e03175-25. doi: 10.1128/mbio.03175-25 (PMC12802312; doi:10.1128/mbio.03175-25)
Supplement: Table S4 — 6mA flanked intervals. [file mbio.03175-25-s0006.xlsx]

## Sheet: Non-exposed
Supplementary Table 4. 6mA flanked intervals
Chr	Start	End	Interval Name	N° genes	Condition
AAHC02000037	66006	92969	B7med_4-B7med_5	18	REPRESSIVE
AAHC02000045	21189	78424	B7med_6-B7med_7	30	REPRESSIVE
AAHC02000079	18514	46583	B7med_13-B7med_14	23	REPRESSIVE
AAHC02000080	25693	44871	B7med_18-B7med_19	3	REPRESSIVE
AAHC02000087	6455	35919	B7med_20-B7med_21	26	REPRESSIVE
AAHC02000087	90194	108077	B7med_31-B7med_32	6	REPRESSIVE
AAHC02000087	107577	115339	B7med_32-B7med_33	2	N/D
AAHC02000087	135718	157865	B7med_36-B7med_37	10	REPRESSIVE
AAHC02000087	160640	212685	B7med_39-B7med_40	39	REPRESSIVE
AAHC02000087	213733	234570	B7med_41-B7med_42	11	REPRESSIVE
AAHC02000087	242968	264447	B7med_44-B7med_45	12	REPRESSIVE
AAHC02000087	263947	273663	B7med_45-B7med_46	3	N/D
AAHC02000087	331804	357341	B7med_56-B7med_57	11	REPRESSIVE
AAHC02000088	56138	61521	B7med_63-B7med_64	2	REPRESSIVE
AAHC02000088	66396	73514	B7med_65-B7med_66	3	REPRESSIVE
AAHC02000109	224	4940	B7med_74-B7med_75	2	REPRESSIVE
AAHC02000114	75720	83049	B7med_82-B7med_83	2	N/D
AAHC02000114	146495	151435	B7med_91-B7med_92	2	ACTIVE
AAHC02000128	113990	140677	B7med_137-B7med_138	20	REPRESSIVE
AAHC02000128	143232	169510	B7med_139-B7med_140	14	REPRESSIVE
AAHC02000128	185935	189889	B7med_145-B7med_146	2	REPRESSIVE
AAHC02000128	189389	195179	B7med_146-B7med_147	3	REPRESSIVE
AAHC02000128	200848	212261	B7med_149-B7med_150	2	REPRESSIVE
AAHC02000156	17339	67762	B7med_156-B7med_157	35	REPRESSIVE
AAHC02000156	67262	71617	B7med_157-B7med_158	2	REPRESSIVE
AAHC02000156	77654	110942	B7med_161-B7med_162	18	REPRESSIVE
AAHC02000156	151428	172383	B7med_171-B7med_172	11	REPRESSIVE
AAHC02000156	171883	202043	B7med_172-B7med_173	23	REPRESSIVE
AAHC02000162	30791	57532	B7med_178-B7med_179	20	REPRESSIVE
AAHC02000164	30773	39581	B7med_184-B7med_185	4	REPRESSIVE
AAHC02000164	39081	100888	B7med_185-B7med_186	33	REPRESSIVE
AAHC02000164	100388	125660	B7med_186-B7med_187	18	REPRESSIVE
AAHC02000164	125160	153918	B7med_187-B7med_188	26	REPRESSIVE
AAHC02000170	72996	89733	B7med_189-B7med_190	7	REPRESSIVE
AAHC02000170	89233	140461	B7med_190-B7med_191	24	REPRESSIVE
AAHC02000170	139961	167148	B7med_191-B7med_192	19	REPRESSIVE
AAHC02000172	13972	41831	B7med_194-B7med_195	20	REPRESSIVE
AAHC02000172	41331	62275	B7med_195-B7med_196	7	REPRESSIVE
AAHC02000172	63058	81805	B7med_197-B7med_198	10	REPRESSIVE
AAHC02000172	125239	259159	B7med_206-B7med_207	93	REPRESSIVE
AAHC02000186	30562	38096	B7med_217-B7med_218	4	ACTIVE
AAHC02000186	37596	43924	B7med_218-B7med_219	2	ACTIVE
AAHC02000186	80807	86498	B7med_226-B7med_227	3	REPRESSIVE
AAHC02000186	85998	131687	B7med_227-B7med_228	40	REPRESSIVE
AAHC02000186	188925	200795	B7med_238-B7med_239	6	N/D
AAHC02000186	201764	208068	B7med_240-B7med_241	2	REPRESSIVE
AAHC02000197	4124	8007	B7med_242-B7med_243	2	REPRESSIVE
AAHC02000209	12921	50279	B7med_247-B7med_248	26	REPRESSIVE
CM044617	32347	59297	B7med_253-B7med_254	23	REPRESSIVE
CM044617	58797	94210	B7med_254-B7med_255	19	REPRESSIVE
CM044617	93710	124295	B7med_255-B7med_256	23	REPRESSIVE
CM044617	123795	139432	B7med_256-B7med_257	9	REPRESSIVE
CM044617	169355	194611	B7med_264-B7med_265	13	REPRESSIVE
CM044617	204069	236612	B7med_268-B7med_269	28	REPRESSIVE
CM044617	340601	385511	B7med_276-B7med_277	25	REPRESSIVE
CM044617	413785	461858	B7med_282-B7med_283	29	REPRESSIVE
CM044617	461358	479990	B7med_283-B7med_284	11	REPRESSIVE
CM044617	520187	552982	B7med_287-B7med_288	27	REPRESSIVE
CM044617	552482	603166	B7med_288-B7med_289	43	REPRESSIVE
CM044617	602666	606662	B7med_289-B7med_290	2	N/D
CM044617	756913	763119	B7med_307-B7med_308	2	ACTIVE
CM044617	772744	789789	B7med_310-B7med_311	6	REPRESSIVE
CM044617	880500	913407	B7med_318-B7med_319	22	REPRESSIVE
CM044617	1029842	1037072	B7med_330-B7med_331	4	REPRESSIVE
CM044617	1038331	1043902	B7med_332-B7med_333	2	REPRESSIVE
CM044617	1079196	1113958	B7med_337-B7med_338	13	REPRESSIVE
CM044617	1199805	1224697	B7med_341-B7med_342	19	REPRESSIVE
CM044617	1324861	1374805	B7med_352-B7med_353	42	REPRESSIVE
CM044617	1774496	1783415	B7med_407-B7med_408	4	ACTIVE
CM044617	1782915	1792203	B7med_408-B7med_409	4	REPRESSIVE
CM044617	1792682	1822879	B7med_410-B7med_411	8	N/D
CM044617	1823839	1827672	B7med_412-B7med_413	2	REPRESSIVE
CM044617	1855525	1868800	B7med_415-B7med_416	4	ACTIVE
CM044617	1891667	1905053	B7med_419-B7med_420	5	ACTIVE
CM044617	1904553	1921081	B7med_420-B7med_421	5	REPRESSIVE
CM044617	1947704	1959272	B7med_424-B7med_425	7	REPRESSIVE
CM044617	1958772	2010643	B7med_425-B7med_426	39	REPRESSIVE
CM044617	2010143	2041849	B7med_426-B7med_427	20	REPRESSIVE
CM044617	2041349	2094996	B7med_427-B7med_428	38	REPRESSIVE
CM044617	2094496	2112438	B7med_428-B7med_429	6	REPRESSIVE
CM044617	2111938	2116425	B7med_429-B7med_430	2	REPRESSIVE
CM044617	2324715	2333080	B7med_456-B7med_457	3	ACTIVE
CM044617	2332580	2359279	B7med_457-B7med_458	20	REPRESSIVE
CM044617	2360651	2371382	B7med_459-B7med_460	5	ACTIVE
CM044617	2459977	2487722	B7med_465-B7med_466	25	REPRESSIVE
CM044617	2487222	2495119	B7med_466-B7med_467	2	ACTIVE
CM044617	2494619	2547781	B7med_467-B7med_468	37	REPRESSIVE
CM044617	2647555	2666874	B7med_490-B7med_491	9	REPRESSIVE
CM044617	2692198	2706954	B7med_493-B7med_494	5	N/D
CM044617	2706454	2731318	B7med_494-B7med_495	10	ACTIVE
CM044617	2730818	2757234	B7med_495-B7med_496	18	REPRESSIVE
CM044617	2756734	2761979	B7med_496-B7med_497	3	REPRESSIVE
CM044617	2761479	2781632	B7med_497-B7med_498	6	REPRESSIVE
CM044617	2781132	2809794	B7med_498-B7med_499	20	REPRESSIVE
CM044617	2811441	2817113	B7med_501-B7med_502	2	ACTIVE
CM044617	2833397	2859803	B7med_508-B7med_509	17	REPRESSIVE
CM044617	2861149	2865747	B7med_510-B7med_511	2	ACTIVE
CM044617	2865247	2967006	B7med_511-B7med_512	61	REPRESSIVE
CM044617	2969681	3001250	B7med_513-B7med_514	19	REPRESSIVE
CM044617	3000750	3016800	B7med_514-B7med_515	9	REPRESSIVE
CM044617	3016300	3098212	B7med_515-B7med_516	63	REPRESSIVE
CM044617	3130328	3137260	B7med_518-B7med_519	2	REPRESSIVE
CM044617	3222037	3297549	B7med_521-B7med_522	35	REPRESSIVE
CM044617	3897508	3905926	B7med_586-B7med_587	3	N/D
CM044617	3945306	3963587	B7med_598-B7med_599	10	REPRESSIVE
CM044617	4000444	4018064	B7med_604-B7med_605	8	REPRESSIVE
CM044617	4213022	4217048	B7med_635-B7med_636	2	ACTIVE
CM044617	4246171	4253668	B7med_643-B7med_644	4	REPRESSIVE
CM044617	4272903	4332558	B7med_648-B7med_649	47	REPRESSIVE
CM044617	4345229	4350399	B7med_653-B7med_654	3	N/D
CM044617	4349899	4357607	B7med_654-B7med_655	2	ACTIVE
CM044617	4357107	4385898	B7med_655-B7med_656	15	REPRESSIVE
CM044617	4385398	4417622	B7med_656-B7med_657	16	REPRESSIVE
CM044617	4431236	4440917	B7med_660-B7med_661	5	REPRESSIVE
CM044617	4467391	4488055	B7med_664-B7med_665	7	REPRESSIVE
CM044617	4533987	4541371	B7med_667-B7med_668	3	REPRESSIVE
CM044617	4540871	4573097	B7med_668-B7med_669	28	REPRESSIVE
CM044617	4572597	4577376	B7med_669-B7med_670	2	N/D
CM044617	4576876	4591615	B7med_670-B7med_671	4	REPRESSIVE
CM044617	4591115	4597212	B7med_671-B7med_672	5	REPRESSIVE
CM044617	4613578	4619873	B7med_676-B7med_677	3	REPRESSIVE
CM044617	4619373	4641639	B7med_677-B7med_678	15	REPRESSIVE
CM044617	4749071	4781841	B7med_686-B7med_687	25	REPRESSIVE
CM044617	4781341	4798373	B7med_687-B7med_688	8	N/D
CM044617	4927156	4930561	B7med_696-B7med_697	2	ACTIVE
CM044617	5152127	5183590	B7med_735-B7med_736	24	REPRESSIVE
CM044617	5192547	5229958	B7med_738-B7med_739	14	REPRESSIVE
CM044617	5234086	5261078	B7med_741-B7med_742	19	REPRESSIVE
CM044617	5260578	5265832	B7med_742-B7med_743	2	REPRESSIVE
CM044617	5271838	5280697	B7med_746-B7med_747	5	REPRESSIVE
CM044617	5280197	5315997	B7med_747-B7med_748	23	REPRESSIVE
CM044617	5349343	5358527	B7med_758-B7med_759	4	N/D
CM044617	5400252	5427767	B7med_766-B7med_767	18	REPRESSIVE
CM044617	5427267	5462666	B7med_767-B7med_768	23	REPRESSIVE
CM044617	5582036	5588627	B7med_785-B7med_786	3	ACTIVE
CM044617	5588127	5604296	B7med_786-B7med_787	3	ACTIVE
CM044617	5603796	5625522	B7med_787-B7med_788	9	REPRESSIVE
CM044617	5694107	5720338	B7med_798-B7med_799	18	REPRESSIVE
CM044617	5719838	5729184	B7med_799-B7med_800	3	N/D
CM044617	5728684	5759768	B7med_800-B7med_801	13	REPRESSIVE
CM044617	5990260	5997465	B7med_851-B7med_852	2	N/D
CM044617	6010479	6028238	B7med_855-B7med_856	9	ACTIVE
CM044617	6224041	6287732	B7med_876-B7med_877	37	REPRESSIVE
CM044617	6287232	6301080	B7med_877-B7med_878	2	ACTIVE
CM044617	6314125	6333066	B7med_884-B7med_885	9	REPRESSIVE
CM044617	6333271	6337276	B7med_886-B7med_887	2	ACTIVE
CM044617	6666899	6712678	B7med_916-B7med_917	33	REPRESSIVE
CM044617	6822048	6856548	B7med_935-B7med_936	18	REPRESSIVE
CM044617	6856048	6887695	B7med_936-B7med_937	18	REPRESSIVE
CM044617	6906439	6921200	B7med_942-B7med_943	3	REPRESSIVE
CM044617	6920700	6970982	B7med_943-B7med_944	36	REPRESSIVE
CM044617	7000548	7012113	B7med_946-B7med_947	5	ACTIVE
CM044617	7011613	7059769	B7med_947-B7med_948	30	REPRESSIVE
CM044617	7065099	7092212	B7med_949-B7med_950	21	REPRESSIVE
CM044617	7091712	7127927	B7med_950-B7med_951	29	REPRESSIVE
CM044617	7132696	7157486	B7med_952-B7med_953	19	REPRESSIVE
CM044617	7173907	7194883	B7med_959-B7med_960	7	ACTIVE
CM044617	7194383	7228316	B7med_960-B7med_961	5	ACTIVE
CM044617	7230662	7288559	B7med_962-B7med_963	43	REPRESSIVE
CM044617	7402953	7436626	B7med_977-B7med_978	14	REPRESSIVE
CM044617	7453419	7458029	B7med_980-B7med_981	2	N/D
CM044617	7481958	7495160	B7med_986-B7med_987	6	REPRESSIVE
CM044617	7571334	7627410	B7med_1002-B7med_1003	26	N/D
CM044617	7630602	7635347	B7med_1005-B7med_1006	2	REPRESSIVE
CM044617	7634847	7640075	B7med_1006-B7med_1007	2	REPRESSIVE
CM044617	7649409	7657923	B7med_1010-B7med_1011	2	N/D
CM044617	7695798	7699189	B7med_1020-B7med_1021	2	ACTIVE
CM044617	7744287	7769684	B7med_1031-B7med_1032	15	REPRESSIVE
CM044617	7883651	7888082	B7med_1063-B7med_1064	2	ACTIVE
CM044617	7888836	7902303	B7med_1065-B7med_1066	4	REPRESSIVE
CM044617	7962126	7967097	B7med_1073-B7med_1074	2	ACTIVE
CM044617	7966597	7985961	B7med_1074-B7med_1075	8	REPRESSIVE
CM044617	7987689	8049582	B7med_1076-B7med_1077	38	REPRESSIVE
CM044617	8049082	8060176	B7med_1077-B7med_1078	8	REPRESSIVE
CM044617	8093433	8115680	B7med_1080-B7med_1081	18	REPRESSIVE
CM044617	8137748	8162363	B7med_1088-B7med_1089	7	REPRESSIVE
CM044617	8350017	8365478	B7med_1110-B7med_1111	9	REPRESSIVE
CM044617	8364978	8404703	B7med_1111-B7med_1112	33	REPRESSIVE
CM044617	8531778	8542241	B7med_1124-B7med_1125	4	ACTIVE
CM044617	8543434	8587382	B7med_1126-B7med_1127	14	N/D
CM044617	8622546	8641757	B7med_1139-B7med_1140	9	REPRESSIVE
CM044617	8666373	8673315	B7med_1150-B7med_1151	2	ACTIVE
CM044617	8713395	8719332	B7med_1164-B7med_1165	2	N/D
CM044617	8792030	8804607	B7med_1179-B7med_1180	7	ACTIVE
CM044617	8864105	8897754	B7med_1196-B7med_1197	10	REPRESSIVE
CM044617	8897254	8901063	B7med_1197-B7med_1198	2	ACTIVE
CM044617	8934843	8945601	B7med_1204-B7med_1205	5	REPRESSIVE
CM044617	9094335	9104972	B7med_1236-B7med_1237	7	REPRESSIVE
CM044617	9136707	9174149	B7med_1240-B7med_1241	20	REPRESSIVE
CM044617	9397766	9418135	B7med_1299-B7med_1300	9	REPRESSIVE
CM044617	9503768	9529016	B7med_1325-B7med_1326	9	REPRESSIVE
CM044617	9534470	9543225	B7med_1328-B7med_1329	2	N/D
CM044617	9653875	9662652	B7med_1345-B7med_1346	2	N/D
CM044617	9907226	9912097	B7med_1385-B7med_1386	2	REPRESSIVE
CM044617	9911597	9936357	B7med_1386-B7med_1387	18	REPRESSIVE
CM044617	10102301	10142047	B7med_1429-B7med_1430	12	N/D
CM044617	10168471	10181628	B7med_1434-B7med_1435	5	ACTIVE
CM044617	10181128	10188261	B7med_1435-B7med_1436	3	N/D
CM044617	10187761	10193093	B7med_1436-B7med_1437	2	N/D
CM044617	10408795	10434677	B7med_1471-B7med_1472	14	REPRESSIVE
CM044617	10434177	10444538	B7med_1472-B7med_1473	6	N/D
CM044617	10549216	10577354	B7med_1485-B7med_1486	14	REPRESSIVE
CM044617	10675476	10679885	B7med_1495-B7med_1496	2	ACTIVE
CM044617	10685122	10690782	B7med_1498-B7med_1499	2	N/D
CM044617	10727651	10731188	B7med_1502-B7med_1503	2	ACTIVE
CM044617	10991589	11002519	B7med_1534-B7med_1535	5	N/D
CM044617	11002019	11016084	B7med_1535-B7med_1536	8	REPRESSIVE
CM044617	11020128	11026552	B7med_1537-B7med_1538	2	N/D
CM044617	11026052	11031523	B7med_1538-B7med_1539	3	N/D
CM044617	11046461	11051330	B7med_1542-B7med_1543	2	N/D
CM044617	11056042	11093267	B7med_1544-B7med_1545	29	REPRESSIVE
CM044617	11277250	11294266	B7med_1576-B7med_1577	8	REPRESSIVE
CM044617	11369204	11409422	B7med_1592-B7med_1593	20	REPRESSIVE
CM044617	11408922	11420698	B7med_1593-B7med_1594	5	ACTIVE
CM044617	11420198	11426972	B7med_1594-B7med_1595	2	ACTIVE
CM044617	11434846	11440441	B7med_1596-B7med_1597	2	N/D
CM044617	11455845	11462835	B7med_1601-B7med_1602	3	N/D
CM044617	11630995	11682879	B7med_1634-B7med_1635	21	REPRESSIVE
CM044617	11950397	12024514	B7med_1665-B7med_1666	46	REPRESSIVE
CM044617	12024014	12030014	B7med_1666-B7med_1667	2	N/D
CM044617	12081254	12102065	B7med_1674-B7med_1675	6	REPRESSIVE
CM044617	12158330	12234292	B7med_1678-B7med_1679	32	REPRESSIVE
CM044617	12237656	12241660	B7med_1682-B7med_1683	2	REPRESSIVE
CM044617	12241160	12259003	B7med_1683-B7med_1684	7	REPRESSIVE
CM044617	12338755	12365221	B7med_1694-B7med_1695	8	REPRESSIVE
CM044617	12470319	12512818	B7med_1725-B7med_1726	11	REPRESSIVE
CM044617	12525625	12533696	B7med_1729-B7med_1730	2	ACTIVE
CM044617	12820624	12843875	B7med_1756-B7med_1757	11	REPRESSIVE
CM044617	12848516	12871595	B7med_1758-B7med_1759	9	REPRESSIVE
CM044617	13157063	13162099	B7med_1800-B7med_1801	3	ACTIVE
CM044617	13251439	13277989	B7med_1831-B7med_1832	16	REPRESSIVE
CM044617	13336482	13350844	B7med_1845-B7med_1846	5	REPRESSIVE
CM044617	13370484	13374523	B7med_1853-B7med_1854	2	ACTIVE
CM044617	13519713	13526999	B7med_1875-B7med_1876	2	N/D
CM044617	13558934	13573994	B7med_1883-B7med_1884	6	N/D
CM044617	13633778	13667115	B7med_1902-B7med_1903	20	REPRESSIVE
CM044617	13917164	13933186	B7med_1949-B7med_1950	9	REPRESSIVE
CM044617	14037036	14041708	B7med_1964-B7med_1965	2	ACTIVE
CM044617	14209062	14232715	B7med_2005-B7med_2006	17	REPRESSIVE
CM044617	14463550	14471441	B7med_2041-B7med_2042	2	ACTIVE
CM044617	14630256	14641369	B7med_2078-B7med_2079	3	N/D
CM044617	14645844	14663348	B7med_2080-B7med_2081	5	REPRESSIVE
CM044617	14688329	14696583	B7med_2085-B7med_2086	4	ACTIVE
CM044617	14862580	14900811	B7med_2099-B7med_2100	25	REPRESSIVE
CM044617	15063257	15070146	B7med_2131-B7med_2132	2	ACTIVE
CM044617	15143086	15162727	B7med_2143-B7med_2144	4	ACTIVE
CM044617	15389199	15418669	B7med_2176-B7med_2177	18	REPRESSIVE
CM044617	15418169	15456024	B7med_2177-B7med_2178	26	REPRESSIVE
CM044617	15492985	15498622	B7med_2185-B7med_2186	2	N/D
CM044617	15555565	15560887	B7med_2207-B7med_2208	2	ACTIVE
CM044617	15604301	15608784	B7med_2221-B7med_2222	2	N/D
CM044617	15686789	15689245	B7med_2238-B7med_2239	2	ACTIVE
CM044617	15706577	15712042	B7med_2246-B7med_2247	2	ACTIVE
CM044617	15749911	15755619	B7med_2259-B7med_2260	3	N/D
CM044617	16006386	16027574	B7med_2305-B7med_2306	7	REPRESSIVE
CM044617	16030764	16067440	B7med_2308-B7med_2309	26	REPRESSIVE
CM044617	16088785	16117282	B7med_2317-B7med_2318	20	REPRESSIVE
CM044617	16494686	16519621	B7med_2395-B7med_2396	16	REPRESSIVE
CM044617	16796442	16801050	B7med_2452-B7med_2453	2	ACTIVE
CM044617	16831784	16835776	B7med_2464-B7med_2465	2	ACTIVE
CM044617	16849462	16857622	B7med_2469-B7med_2470	4	ACTIVE
CM044617	16953905	16962100	B7med_2491-B7med_2492	3	N/D
CM044617	16994350	17004139	B7med_2499-B7med_2500	2	ACTIVE
CM044617	17044758	17048594	B7med_2509-B7med_2510	2	ACTIVE
CM044617	17167426	17173241	B7med_2534-B7med_2535	2	ACTIVE
CM044617	17172741	17180157	B7med_2535-B7med_2536	3	N/D
CM044617	17193666	17197736	B7med_2540-B7med_2541	2	ACTIVE
CM044617	17270428	17277318	B7med_2555-B7med_2556	4	ACTIVE
CM044617	17407549	17411513	B7med_2593-B7med_2594	2	ACTIVE
CM044617	17411013	17451555	B7med_2594-B7med_2595	17	REPRESSIVE
CM044617	17461376	17474301	B7med_2598-B7med_2599	7	N/D
CM044617	17527214	17540043	B7med_2614-B7med_2615	2	REPRESSIVE
CM044617	17539543	17569329	B7med_2615-B7med_2616	16	REPRESSIVE
CM044617	17685240	17690742	B7med_2639-B7med_2640	3	ACTIVE
CM044617	17704659	17730478	B7med_2648-B7med_2649	20	REPRESSIVE
CM044617	17804677	17849978	B7med_2670-B7med_2671	12	REPRESSIVE
CM044617	17927126	17957144	B7med_2692-B7med_2693	21	REPRESSIVE
CM044617	17997471	18032895	B7med_2696-B7med_2697	20	REPRESSIVE
CM044617	18042672	18083261	B7med_2700-B7med_2701	26	REPRESSIVE
CM044617	18082761	18096204	B7med_2701-B7med_2702	2	REPRESSIVE
CM044617	18398291	18460832	B7med_2738-B7med_2739	45	REPRESSIVE
CM044617	18460332	18482086	B7med_2739-B7med_2740	14	REPRESSIVE
CM044617	18596373	18661713	B7med_2758-B7med_2759	43	REPRESSIVE
CM044617	18693813	18710451	B7med_2770-B7med_2771	6	N/D
CM044617	18887773	18891212	B7med_2809-B7med_2810	2	ACTIVE
CM044617	18942521	18960831	B7med_2819-B7med_2820	8	REPRESSIVE
CM044617	18960331	18972711	B7med_2820-B7med_2821	4	N/D
CM044617	19016311	19031959	B7med_2825-B7med_2826	9	REPRESSIVE
CM044617	19157771	19163585	B7med_2838-B7med_2839	3	ACTIVE
CM044617	19188963	19194426	B7med_2850-B7med_2851	2	ACTIVE
CM044617	19193926	19211850	B7med_2851-B7med_2852	11	REPRESSIVE
CM044617	19224226	19231565	B7med_2858-B7med_2859	3	ACTIVE
CM044617	19413380	19434664	B7med_2889-B7med_2890	6	REPRESSIVE
CM044617	19549870	19569418	B7med_2900-B7med_2901	8	REPRESSIVE
CM044617	19697033	19723579	B7med_2909-B7med_2910	13	REPRESSIVE
CM044617	19746950	19756297	B7med_2912-B7med_2913	3	ACTIVE
CM044617	19783171	19786310	B7med_2916-B7med_2917	2	ACTIVE
CM044617	19840118	19863690	B7med_2922-B7med_2923	2	REPRESSIVE
CM044617	20092484	20099629	B7med_2967-B7med_2968	2	N/D
CM044617	20345675	20370753	B7med_3016-B7med_3017	14	REPRESSIVE
CM044617	20373370	20394677	B7med_3018-B7med_3019	12	REPRESSIVE
CM044617	20394177	20406048	B7med_3019-B7med_3020	5	N/D
CM044617	20405548	20433358	B7med_3020-B7med_3021	15	REPRESSIVE
CM044617	20440400	20450072	B7med_3023-B7med_3024	2	REPRESSIVE
CM044617	20449572	20458092	B7med_3024-B7med_3025	7	REPRESSIVE
CM044617	20468125	20485653	B7med_3028-B7med_3029	13	REPRESSIVE
CM044617	20485955	20555653	B7med_3030-B7med_3031	43	REPRESSIVE
CM044617	20598049	20625174	B7med_3036-B7med_3037	18	REPRESSIVE
CM044617	20624674	20651013	B7med_3037-B7med_3038	16	REPRESSIVE
CM044617	21001369	21043944	B7med_3064-B7med_3065	28	REPRESSIVE
CM044617	21151315	21192783	B7med_3067-B7med_3068	28	REPRESSIVE
CM044617	21348591	21419795	B7med_3107-B7med_3108	36	REPRESSIVE
CM044617	21422776	21450470	B7med_3110-B7med_3111	16	REPRESSIVE
CM044617	21542880	21604975	B7med_3118-B7med_3119	37	REPRESSIVE
CM044617	21604475	21635338	B7med_3119-B7med_3120	11	REPRESSIVE
CM044617	21664911	21669829	B7med_3124-B7med_3125	2	ACTIVE
CM044617	21758135	21783377	B7med_3139-B7med_3140	22	REPRESSIVE
CM044617	21870769	21901072	B7med_3148-B7med_3149	3	N/D
CM044617	21941017	21960139	B7med_3160-B7med_3161	8	REPRESSIVE
CM044617	21966927	22013749	B7med_3164-B7med_3165	25	REPRESSIVE
CM044617	22013249	22026839	B7med_3165-B7med_3166	6	REPRESSIVE
CM044617	22056430	22111357	B7med_3170-B7med_3171	18	REPRESSIVE
CM044617	22149133	22169041	B7med_3177-B7med_3178	2	REPRESSIVE
CM044617	22171882	22176833	B7med_3179-B7med_3180	2	ACTIVE
CM044617	22334404	22399323	B7med_3207-B7med_3208	49	REPRESSIVE
CM044617	22403385	22414474	B7med_3210-B7med_3211	2	ACTIVE
CM044617	22453736	22458919	B7med_3224-B7med_3225	2	ACTIVE
CM044617	22459340	22477587	B7med_3226-B7med_3227	8	REPRESSIVE
CM044617	22537795	22542685	B7med_3240-B7med_3241	2	ACTIVE
CM044617	22673017	22708333	B7med_3249-B7med_3250	8	REPRESSIVE
CM044617	22707833	22716724	B7med_3250-B7med_3251	3	REPRESSIVE
CM044617	22735644	22778566	B7med_3257-B7med_3258	30	REPRESSIVE
CM044617	22778066	22800028	B7med_3258-B7med_3259	10	REPRESSIVE
CM044617	22817354	22860699	B7med_3263-B7med_3264	26	REPRESSIVE
CM044617	22945566	22965800	B7med_3280-B7med_3281	5	REPRESSIVE
CM044617	22968682	23012482	B7med_3283-B7med_3284	35	REPRESSIVE
CM044617	23016787	23022760	B7med_3287-B7med_3288	3	ACTIVE
CM044617	23085818	23109925	B7med_3301-B7med_3302	17	REPRESSIVE
CM044617	23120330	23125544	B7med_3306-B7med_3307	3	ACTIVE
CM044617	23144330	23169319	B7med_3311-B7med_3312	12	REPRESSIVE
CM044617	23190178	23195425	B7med_3320-B7med_3321	2	N/D
CM044617	23211995	23225924	B7med_3326-B7med_3327	8	REPRESSIVE
CM044617	23297177	23302098	B7med_3348-B7med_3349	2	ACTIVE
CM044617	23309341	23328847	B7med_3353-B7med_3354	10	REPRESSIVE
CM044617	23369750	23392870	B7med_3368-B7med_3369	11	REPRESSIVE
CM044617	23462897	23476161	B7med_3380-B7med_3381	5	N/D
CM044617	23586712	23593928	B7med_3399-B7med_3400	4	N/D
CM044617	23595357	23673115	B7med_3401-B7med_3402	45	REPRESSIVE
CM044617	23702166	23749892	B7med_3407-B7med_3408	35	REPRESSIVE
CM044617	23749392	23775076	B7med_3408-B7med_3409	16	REPRESSIVE
CM044617	23849994	23870944	B7med_3416-B7med_3417	11	REPRESSIVE
CM044617	24207828	24216601	B7med_3451-B7med_3452	3	ACTIVE
CM044617	24216101	24227119	B7med_3452-B7med_3453	5	ACTIVE
CM044617	24553279	24576158	B7med_3472-B7med_3473	8	REPRESSIVE
CM044617	24586339	24604743	B7med_3477-B7med_3478	5	REPRESSIVE
CM044617	24626055	24657178	B7med_3484-B7med_3485	19	REPRESSIVE
CM044617	24848297	24864609	B7med_3511-B7med_3512	6	REPRESSIVE
CM044617	24902968	24910387	B7med_3521-B7med_3522	2	N/D
CM044617	25162447	25168031	B7med_3552-B7med_3553	2	REPRESSIVE
CM044617	25227066	25233744	B7med_3563-B7med_3564	3	N/D
CM044617	25358967	25371047	B7med_3584-B7med_3585	4	REPRESSIVE
CM044617	25428782	25432565	B7med_3591-B7med_3592	2	N/D
CM044617	25435717	25441471	B7med_3593-B7med_3594	2	ACTIVE
CM044617	25446525	25451443	B7med_3597-B7med_3598	2	N/D
CM044617	25450943	25464044	B7med_3598-B7med_3599	6	ACTIVE
CM044617	25518744	25526618	B7med_3614-B7med_3615	2	ACTIVE
CM044617	25565962	25583777	B7med_3624-B7med_3625	8	REPRESSIVE
CM044617	25705133	25732065	B7med_3637-B7med_3638	14	REPRESSIVE
CM044617	25965761	25990169	B7med_3670-B7med_3671	9	REPRESSIVE
CM044617	26005525	26010354	B7med_3676-B7med_3677	3	REPRESSIVE
CM044617	26009854	26024422	B7med_3677-B7med_3678	5	REPRESSIVE
CM044617	26028496	26073466	B7med_3680-B7med_3681	19	N/D
CM044617	26072966	26103134	B7med_3681-B7med_3682	7	N/D
CM044617	26106836	26173401	B7med_3684-B7med_3685	16	REPRESSIVE
CM044617	26320569	26373903	B7med_3692-B7med_3693	37	REPRESSIVE
CM044617	26380783	26410514	B7med_3695-B7med_3696	15	REPRESSIVE
CM044617	26425140	26427475	B7med_3701-B7med_3702	3	ACTIVE
CM044617	26433090	26449547	B7med_3704-B7med_3705	6	REPRESSIVE
CM044617	26530971	26535112	B7med_3708-B7med_3709	2	ACTIVE
CM044617	26740106	26745049	B7med_3740-B7med_3741	2	ACTIVE
CM044617	26744549	26789447	B7med_3741-B7med_3742	24	REPRESSIVE
CM044617	26789901	26803102	B7med_3743-B7med_3744	10	REPRESSIVE
CM044617	26809648	26813047	B7med_3748-B7med_3749	2	ACTIVE
CM044617	26833593	26893575	B7med_3755-B7med_3756	36	REPRESSIVE
CM044617	26893075	26952326	B7med_3756-B7med_3757	45	REPRESSIVE
CM044617	26951826	26967744	B7med_3757-B7med_3758	4	ACTIVE
CM044617	26967244	26999959	B7med_3758-B7med_3759	17	REPRESSIVE
CM044617	27003108	27073264	B7med_3760-B7med_3761	38	REPRESSIVE
CM044617	27072764	27080679	B7med_3761-B7med_3762	2	ACTIVE
CM044617	27101869	27131981	B7med_3769-B7med_3770	14	REPRESSIVE
CM044617	27131481	27160133	B7med_3770-B7med_3771	15	REPRESSIVE
CM044617	27159633	27243210	B7med_3771-B7med_3772	29	REPRESSIVE
CM044617	27242710	27262758	B7med_3772-B7med_3773	5	REPRESSIVE
CM044617	27264466	27290569	B7med_3774-B7med_3775	8	REPRESSIVE
CM044617	27290069	27320655	B7med_3775-B7med_3776	20	REPRESSIVE
CM044617	27343803	27414279	B7med_3782-B7med_3783	39	REPRESSIVE
CM044617	27422499	27431460	B7med_3785-B7med_3786	2	N/D
CM044617	27582239	27605835	B7med_3805-B7med_3806	14	REPRESSIVE
CM044617	27639999	27651442	B7med_3810-B7med_3811	2	REPRESSIVE
CM044617	27654516	27668809	B7med_3812-B7med_3813	3	REPRESSIVE
CM044617	27669865	27682680	B7med_3814-B7med_3815	2	REPRESSIVE
CM044617	27685686	27700076	B7med_3816-B7med_3817	2	REPRESSIVE
CM044618	106341	147233	B7med_3823-B7med_3824	27	REPRESSIVE
CM044618	146733	210536	B7med_3824-B7med_3825	31	REPRESSIVE
CM044618	244781	257560	B7med_3831-B7med_3832	6	N/D
CM044618	379747	428935	B7med_3846-B7med_3847	28	REPRESSIVE
CM044618	430261	457458	B7med_3848-B7med_3849	19	REPRESSIVE
CM044618	527130	532637	B7med_3865-B7med_3866	3	N/D
CM044618	539836	548724	B7med_3869-B7med_3870	2	N/D
CM044618	560323	571321	B7med_3876-B7med_3877	4	REPRESSIVE
CM044618	622987	627017	B7med_3886-B7med_3887	2	N/D
CM044618	631536	656359	B7med_3889-B7med_3890	18	REPRESSIVE
CM044618	697853	730597	B7med_3893-B7med_3894	24	REPRESSIVE
CM044618	731051	735068	B7med_3895-B7med_3896	2	REPRESSIVE
CM044618	781032	792298	B7med_3899-B7med_3900	3	N/D
CM044618	791798	800546	B7med_3900-B7med_3901	2	REPRESSIVE
CM044618	979520	1011092	B7med_3910-B7med_3911	20	REPRESSIVE
CM044618	1010592	1017168	B7med_3911-B7med_3912	3	N/D
CM044618	1062607	1067353	B7med_3917-B7med_3918	2	ACTIVE
CM044618	1088533	1096027	B7med_3927-B7med_3928	3	REPRESSIVE
CM044618	1095527	1100130	B7med_3928-B7med_3929	2	ACTIVE
CM044618	1109618	1126178	B7med_3933-B7med_3934	7	N/D
CM044618	1125678	1132895	B7med_3934-B7med_3935	3	ACTIVE
CM044618	1133745	1190506	B7med_3936-B7med_3937	28	REPRESSIVE
CM044618	1190006	1201931	B7med_3937-B7med_3938	2	REPRESSIVE
CM044618	1201431	1292430	B7med_3938-B7med_3939	4	REPRESSIVE
CM044618	1326059	1334683	B7med_3942-B7med_3943	2	ACTIVE
CM044618	1339162	1366242	B7med_3944-B7med_3945	16	REPRESSIVE
CM044618	1372151	1407030	B7med_3946-B7med_3947	15	REPRESSIVE
CM044618	1406530	1451923	B7med_3947-B7med_3948	18	REPRESSIVE
CM044618	1451423	1520082	B7med_3948-B7med_3949	9	REPRESSIVE
CM044618	1545264	1600543	B7med_3951-B7med_3952	28	REPRESSIVE
CM044618	1612001	1637331	B7med_3954-B7med_3955	6	REPRESSIVE
CM044618	1791720	1874220	B7med_3967-B7med_3968	51	REPRESSIVE
CM044618	1880620	1982981	B7med_3969-B7med_3970	53	REPRESSIVE
CM044618	1982481	2125563	B7med_3970-B7med_3971	51	REPRESSIVE
CM044618	2129622	2141592	B7med_3972-B7med_3973	3	ACTIVE
CM044618	2212482	2222259	B7med_3980-B7med_3981	5	ACTIVE
CM044618	2229480	2236295	B7med_3986-B7med_3987	2	ACTIVE
CM044618	2269887	2297538	B7med_3993-B7med_3994	19	REPRESSIVE
CM044618	2297038	2355719	B7med_3994-B7med_3995	27	REPRESSIVE
CM044618	2402450	2417324	B7med_4009-B7med_4010	4	N/D
CM044618	2419131	2427511	B7med_4011-B7med_4012	5	REPRESSIVE
CM044618	2427011	2436792	B7med_4012-B7med_4013	3	N/D
CM044618	2436292	2445293	B7med_4013-B7med_4014	4	ACTIVE
CM044618	2447687	2453537	B7med_4016-B7med_4017	3	ACTIVE
CM044618	2453037	2603148	B7med_4017-B7med_4018	103	REPRESSIVE
CM044618	2618611	2622582	B7med_4022-B7med_4023	2	ACTIVE
CM044618	2629040	2635910	B7med_4025-B7med_4026	3	N/D
CM044618	2645922	2650348	B7med_4030-B7med_4031	2	N/D
CM044618	2651994	2727993	B7med_4032-B7med_4033	52	REPRESSIVE
CM044618	2728392	2760323	B7med_4034-B7med_4035	23	REPRESSIVE
CM044618	2759823	2783887	B7med_4035-B7med_4036	11	REPRESSIVE
CM044618	2860850	2870725	B7med_4046-B7med_4047	2	N/D
CM044618	2980684	3022498	B7med_4063-B7med_4064	11	REPRESSIVE
CM044618	3035170	3067660	B7med_4068-B7med_4069	21	REPRESSIVE
CM044618	3155692	3180549	B7med_4082-B7med_4083	18	REPRESSIVE
CM044618	3180049	3210127	B7med_4083-B7med_4084	23	REPRESSIVE
CM044618	3266741	3276251	B7med_4097-B7med_4098	3	N/D
CM044618	3286515	3311364	B7med_4102-B7med_4103	6	REPRESSIVE
CM044618	3310864	3317569	B7med_4103-B7med_4104	3	ACTIVE
CM044618	3419652	3437495	B7med_4121-B7med_4122	7	REPRESSIVE
CM044618	3470706	3482823	B7med_4128-B7med_4129	5	REPRESSIVE
CM044618	3537738	3568222	B7med_4140-B7med_4141	25	REPRESSIVE
CM044618	3567722	3615753	B7med_4141-B7med_4142	21	REPRESSIVE
CM044618	3798299	3805493	B7med_4169-B7med_4170	3	N/D
CM044618	4016630	4045176	B7med_4197-B7med_4198	11	REPRESSIVE
CM044618	4067390	4103423	B7med_4203-B7med_4204	21	REPRESSIVE
CM044618	4209349	4214470	B7med_4217-B7med_4218	3	N/D
CM044618	4558745	4571827	B7med_4258-B7med_4259	4	REPRESSIVE
CM044618	4641552	4658072	B7med_4271-B7med_4272	7	REPRESSIVE
CM044618	4693058	4711180	B7med_4281-B7med_4282	9	REPRESSIVE
CM044618	4834422	4845124	B7med_4298-B7med_4299	3	ACTIVE
CM044618	4846970	4852293	B7med_4301-B7med_4302	2	N/D
CM044618	4918211	4953190	B7med_4316-B7med_4317	16	REPRESSIVE
CM044618	5008605	5035089	B7med_4324-B7med_4325	3	REPRESSIVE
CM044618	5049953	5076567	B7med_4328-B7med_4329	19	REPRESSIVE
CM044618	5131383	5150317	B7med_4341-B7med_4342	8	N/D
CM044618	5167838	5227359	B7med_4346-B7med_4347	29	REPRESSIVE
CM044618	5226859	5231249	B7med_4347-B7med_4348	2	REPRESSIVE
CM044618	5232919	5252341	B7med_4349-B7med_4350	5	ACTIVE
CM044618	5262564	5363243	B7med_4353-B7med_4354	48	REPRESSIVE
CM044618	5631135	5651010	B7med_4372-B7med_4373	2	ACTIVE
CM044618	5663302	5698953	B7med_4376-B7med_4377	19	REPRESSIVE
CM044618	5804951	5809224	B7med_4395-B7med_4396	3	ACTIVE
CM044618	5817374	5822509	B7med_4400-B7med_4401	2	ACTIVE
CM044618	5847967	5875908	B7med_4408-B7med_4409	20	REPRESSIVE
CM044618	5875408	5895062	B7med_4409-B7med_4410	11	REPRESSIVE
CM044618	6062179	6079344	B7med_4425-B7med_4426	9	REPRESSIVE
CM044618	6084928	6121065	B7med_4429-B7med_4430	27	REPRESSIVE
CM044618	6121553	6127451	B7med_4431-B7med_4432	2	N/D
CM044618	6222836	6248413	B7med_4442-B7med_4443	16	REPRESSIVE
CM044618	6327764	6336752	B7med_4450-B7med_4451	6	ACTIVE
CM044618	6336252	6352468	B7med_4451-B7med_4452	10	REPRESSIVE
CM044618	6351968	6387294	B7med_4452-B7med_4453	22	REPRESSIVE
CM044618	6422574	6517646	B7med_4455-B7med_4456	53	REPRESSIVE
CM044618	6861660	6867459	B7med_4511-B7med_4512	3	ACTIVE
CM044618	6876627	6880864	B7med_4516-B7med_4517	2	N/D
CM044618	6880364	6886066	B7med_4517-B7med_4518	2	ACTIVE
CM044618	6885566	6926564	B7med_4518-B7med_4519	29	REPRESSIVE
CM044618	7390177	7426018	B7med_4549-B7med_4550	28	REPRESSIVE
CM044618	7425518	7464325	B7med_4550-B7med_4551	25	REPRESSIVE
CM044618	7475855	7506775	B7med_4554-B7med_4555	24	REPRESSIVE
CM044618	7506275	7558431	B7med_4555-B7med_4556	32	REPRESSIVE
CM044618	7582212	7601701	B7med_4565-B7med_4566	10	REPRESSIVE
CM044618	7602819	7614662	B7med_4568-B7med_4569	7	REPRESSIVE
CM044618	7743916	7749744	B7med_4586-B7med_4587	2	ACTIVE
CM044618	7749244	7763115	B7med_4587-B7med_4588	6	REPRESSIVE
CM044618	7767185	7794473	B7med_4589-B7med_4590	20	REPRESSIVE
CM044618	8015240	8061269	B7med_4644-B7med_4645	29	REPRESSIVE
CM044618	8064764	8074405	B7med_4646-B7med_4647	2	REPRESSIVE
CM044618	8140185	8166822	B7med_4663-B7med_4664	22	REPRESSIVE
CM044618	8226509	8241609	B7med_4676-B7med_4677	5	REPRESSIVE
CM044618	8311481	8318786	B7med_4688-B7med_4689	2	N/D
CM044618	8333513	8339672	B7med_4692-B7med_4693	2	ACTIVE
CM044618	8482888	8502900	B7med_4735-B7med_4736	9	REPRESSIVE
CM044618	8516168	8538855	B7med_4740-B7med_4741	13	REPRESSIVE
CM044618	8542579	8550375	B7med_4744-B7med_4745	3	N/D
CM044618	8549875	8557304	B7med_4745-B7med_4746	3	N/D
CM044618	8571891	8600003	B7med_4749-B7med_4750	8	REPRESSIVE
CM044618	8852591	8861732	B7med_4777-B7med_4778	3	ACTIVE
CM044618	8861232	8887580	B7med_4778-B7med_4779	14	REPRESSIVE
CM044618	9023057	9092752	B7med_4802-B7med_4803	44	REPRESSIVE
CM044618	9251902	9266119	B7med_4824-B7med_4825	6	REPRESSIVE
CM044618	9266769	9272111	B7med_4826-B7med_4827	4	ACTIVE
CM044618	9271611	9291053	B7med_4827-B7med_4828	8	REPRESSIVE
CM044618	9365775	9385131	B7med_4843-B7med_4844	9	REPRESSIVE
CM044618	9481515	9536481	B7med_4863-B7med_4864	36	REPRESSIVE
CM044618	9610779	9619933	B7med_4874-B7med_4875	3	REPRESSIVE
CM044618	9997806	10002879	B7med_4948-B7med_4949	2	ACTIVE
CM044618	10039889	10049341	B7med_4959-B7med_4960	2	ACTIVE
CM044618	10069307	10078954	B7med_4967-B7med_4968	2	N/D
CM044618	10095245	10129806	B7med_4973-B7med_4974	20	REPRESSIVE
CM044618	10162483	10193470	B7med_4983-B7med_4984	10	REPRESSIVE
CM044618	10311296	10342129	B7med_4994-B7med_4995	25	REPRESSIVE
CM044618	10369201	10461873	B7med_5001-B7med_5002	38	REPRESSIVE
CM044618	10461373	10476490	B7med_5002-B7med_5003	6	N/D
CM044618	10487431	10492417	B7med_5006-B7med_5007	2	N/D
CM044618	10687129	10689998	B7med_5033-B7med_5034	2	REPRESSIVE
CM044618	10741944	10747607	B7med_5036-B7med_5037	3	N/D
CM044618	10855036	10885393	B7med_5054-B7med_5055	21	REPRESSIVE
CM044618	11158474	11184437	B7med_5070-B7med_5071	11	REPRESSIVE
CM044618	11183937	11280566	B7med_5071-B7med_5072	35	REPRESSIVE
CM044618	11411848	11420337	B7med_5085-B7med_5086	3	N/D
CM044618	11509062	11521964	B7med_5101-B7med_5102	3	ACTIVE
CM044618	11564423	11570627	B7med_5107-B7med_5108	2	ACTIVE
CM044618	11583829	11613249	B7med_5111-B7med_5112	18	REPRESSIVE
CM044618	11612749	11675202	B7med_5112-B7med_5113	46	REPRESSIVE
CM044618	11674702	11680982	B7med_5113-B7med_5114	2	REPRESSIVE
CM044618	11734482	11738336	B7med_5128-B7med_5129	2	ACTIVE
CM044618	11978671	12012426	B7med_5177-B7med_5178	27	REPRESSIVE
CM044618	12011926	12038005	B7med_5178-B7med_5179	21	REPRESSIVE
CM044618	12347863	12373742	B7med_5227-B7med_5228	21	REPRESSIVE
CM044618	12475984	12597170	B7med_5240-B7med_5241	59	REPRESSIVE
CM044618	12719118	12773393	B7med_5253-B7med_5254	27	REPRESSIVE
CM044618	12869890	12880070	B7med_5275-B7med_5276	2	REPRESSIVE
CM044618	12879570	12907215	B7med_5276-B7med_5277	28	REPRESSIVE
CM044618	12921464	12933818	B7med_5280-B7med_5281	4	ACTIVE
CM044618	13102762	13107304	B7med_5304-B7med_5305	2	N/D
CM044618	13125173	13152958	B7med_5311-B7med_5312	17	REPRESSIVE
CM044618	13213347	13242130	B7med_5322-B7med_5323	22	REPRESSIVE
CM044618	13241630	13245044	B7med_5323-B7med_5324	2	N/D
CM044618	13245689	13287045	B7med_5325-B7med_5326	15	REPRESSIVE
CM044618	13444083	13450675	B7med_5343-B7med_5344	2	ACTIVE
CM044618	13450175	13495778	B7med_5344-B7med_5345	12	REPRESSIVE
CM044618	13661455	13669411	B7med_5362-B7med_5363	3	N/D
CM044618	13681098	13696182	B7med_5367-B7med_5368	3	REPRESSIVE
CM044618	13708723	13726738	B7med_5372-B7med_5373	6	REPRESSIVE
CM044618	13726238	13764453	B7med_5373-B7med_5374	11	REPRESSIVE
CM044618	13835340	13855992	B7med_5382-B7med_5383	10	REPRESSIVE
CM044618	13858134	13871667	B7med_5384-B7med_5385	3	N/D
CM044618	13880337	13892588	B7med_5388-B7med_5389	2	REPRESSIVE
CM044618	13929451	13960274	B7med_5396-B7med_5397	17	REPRESSIVE
CM044618	14119286	14123169	B7med_5427-B7med_5428	3	REPRESSIVE
CM044618	14135336	14140198	B7med_5434-B7med_5435	2	N/D
CM044618	14361475	14377950	B7med_5476-B7med_5477	6	REPRESSIVE
CM044618	14377450	14385131	B7med_5477-B7med_5478	2	REPRESSIVE
CM044618	14433446	14438773	B7med_5490-B7med_5491	2	REPRESSIVE
CM044618	14455616	14460368	B7med_5496-B7med_5497	2	ACTIVE
CM044618	14481680	14503886	B7med_5504-B7med_5505	7	REPRESSIVE
CM044618	14668329	14685735	B7med_5524-B7med_5525	4	REPRESSIVE
CM044618	14689663	14710896	B7med_5528-B7med_5529	9	REPRESSIVE
CM044618	14713836	14720462	B7med_5530-B7med_5531	2	ACTIVE
CM044618	14748687	14753527	B7med_5538-B7med_5539	2	ACTIVE
CM044618	14753027	14763839	B7med_5539-B7med_5540	4	ACTIVE
CM044618	14763339	14791216	B7med_5540-B7med_5541	16	REPRESSIVE
CM044618	14790716	14796448	B7med_5541-B7med_5542	2	REPRESSIVE
CM044618	14888504	14894698	B7med_5560-B7med_5561	2	ACTIVE
CM044618	14894198	14924021	B7med_5561-B7med_5562	18	REPRESSIVE
CM044618	14924505	14994412	B7med_5563-B7med_5564	44	REPRESSIVE
CM044618	15003949	15014989	B7med_5567-B7med_5568	3	N/D
CM044618	15049324	15056193	B7med_5570-B7med_5571	2	ACTIVE
CM044618	15055693	15075626	B7med_5571-B7med_5572	11	REPRESSIVE
CM044618	15122368	15125783	B7med_5581-B7med_5582	2	ACTIVE
CM044618	15168196	15175973	B7med_5588-B7med_5589	2	ACTIVE
CM044618	15175473	15183783	B7med_5589-B7med_5590	3	REPRESSIVE
CM044618	15534042	15560749	B7med_5625-B7med_5626	19	REPRESSIVE
CM044618	15623116	15631579	B7med_5640-B7med_5641	2	REPRESSIVE
CM044618	15635845	15641385	B7med_5644-B7med_5645	2	ACTIVE
CM044618	15671328	15694669	B7med_5652-B7med_5653	8	REPRESSIVE
CM044618	15907151	15911172	B7med_5706-B7med_5707	2	ACTIVE
CM044618	15947187	15954577	B7med_5716-B7med_5717	3	N/D
CM044618	16129616	16174029	B7med_5740-B7med_5741	27	REPRESSIVE
CM044618	16175256	16219967	B7med_5742-B7med_5743	25	REPRESSIVE
CM044618	16255691	16261427	B7med_5750-B7med_5751	2	ACTIVE
CM044618	16264162	16340818	B7med_5752-B7med_5753	38	REPRESSIVE
CM044618	16340318	16383723	B7med_5753-B7med_5754	23	REPRESSIVE
CM044618	16449878	16502038	B7med_5759-B7med_5760	20	REPRESSIVE
CM044618	16683737	16696909	B7med_5784-B7med_5785	4	ACTIVE
CM044618	16753382	16780135	B7med_5795-B7med_5796	20	REPRESSIVE
CM044618	16886292	16910112	B7med_5808-B7med_5809	12	REPRESSIVE
CM044618	16961012	16973130	B7med_5820-B7med_5821	6	REPRESSIVE
CM044618	17100589	17168390	B7med_5830-B7med_5831	49	REPRESSIVE
CM044618	17167890	17194906	B7med_5831-B7med_5832	8	REPRESSIVE
CM044618	17213313	17224905	B7med_5839-B7med_5840	5	ACTIVE
CM044618	17249826	17279860	B7med_5845-B7med_5846	19	REPRESSIVE
CM044618	17314027	17322258	B7med_5857-B7med_5858	2	ACTIVE
CM044618	17324078	17333534	B7med_5859-B7med_5860	2	N/D
CM044618	17333034	17341829	B7med_5860-B7med_5861	2	ACTIVE
CM044618	17522150	17529007	B7med_5903-B7med_5904	2	N/D
CM044618	17542016	17546400	B7med_5909-B7med_5910	2	ACTIVE
CM044618	17688602	17694735	B7med_5941-B7med_5942	2	ACTIVE
CM044618	17787770	17850736	B7med_5961-B7med_5962	31	REPRESSIVE
CM044618	17857465	17893627	B7med_5963-B7med_5964	17	REPRESSIVE
CM044618	17895064	17910253	B7med_5965-B7med_5966	2	N/D
CM044618	17989395	18032182	B7med_5977-B7med_5978	16	REPRESSIVE
CM044618	18070046	18079563	B7med_5986-B7med_5987	3	ACTIVE
CM044618	18146346	18155773	B7med_6004-B7med_6005	2	ACTIVE
CM044618	18335222	18343459	B7med_6038-B7med_6039	3	ACTIVE
CM044618	18343714	18387289	B7med_6040-B7med_6041	14	REPRESSIVE
CM044618	18386789	18418395	B7med_6041-B7med_6042	14	REPRESSIVE
CM044618	18423820	18454117	B7med_6043-B7med_6044	19	REPRESSIVE
CM044618	18453617	18582308	B7med_6044-B7med_6045	49	REPRESSIVE
CM044618	18814976	18836874	B7med_6066-B7med_6067	10	REPRESSIVE
CM044618	18882297	18917356	B7med_6080-B7med_6081	23	REPRESSIVE
CM044618	18931532	18937359	B7med_6088-B7med_6089	4	ACTIVE
CM044618	18996925	19001058	B7med_6093-B7med_6094	2	REPRESSIVE
CM044618	19011758	19020738	B7med_6098-B7med_6099	5	REPRESSIVE
CM044618	19020238	19049305	B7med_6099-B7med_6100	18	REPRESSIVE
CM044618	19048805	19055780	B7med_6100-B7med_6101	4	ACTIVE
CM044618	19077596	19103752	B7med_6108-B7med_6109	16	REPRESSIVE
CM044618	19274698	19281486	B7med_6129-B7med_6130	2	N/D
CM044618	19324037	19328716	B7med_6138-B7med_6139	2	REPRESSIVE
CM044618	19370687	19454222	B7med_6143-B7med_6144	44	REPRESSIVE
CM044618	19454367	19481744	B7med_6145-B7med_6146	19	REPRESSIVE
CM044618	19483612	19512882	B7med_6147-B7med_6148	10	REPRESSIVE
CM044618	19512382	19555102	B7med_6148-B7med_6149	20	REPRESSIVE
CM044618	19571374	19649692	B7med_6152-B7med_6153	28	REPRESSIVE
CM044618	19770888	19816908	B7med_6157-B7med_6158	27	REPRESSIVE
CM044618	19816408	19852818	B7med_6158-B7med_6159	25	REPRESSIVE
CM044618	19852318	19862549	B7med_6159-B7med_6160	4	REPRESSIVE
CM044618	19870334	19991024	B7med_6166-B7med_6167	82	REPRESSIVE
CM044618	20022260	20048131	B7med_6176-B7med_6177	20	REPRESSIVE
CM044618	20047631	20073501	B7med_6177-B7med_6178	13	REPRESSIVE
CM044618	20138825	20144518	B7med_6196-B7med_6197	2	ACTIVE
CM044618	20169050	20176666	B7med_6200-B7med_6201	2	N/D
CM044618	20375415	20392386	B7med_6232-B7med_6233	5	REPRESSIVE
CM044618	20479914	20489182	B7med_6241-B7med_6242	3	ACTIVE
CM044618	20524021	20528898	B7med_6257-B7med_6258	2	REPRESSIVE
CM044618	20560969	20581286	B7med_6266-B7med_6267	15	REPRESSIVE
CM044618	20650597	20695116	B7med_6289-B7med_6290	6	REPRESSIVE
CM044618	20778559	20808433	B7med_6302-B7med_6303	25	REPRESSIVE
CM044618	20949379	21030467	B7med_6329-B7med_6330	56	REPRESSIVE
CM044618	21111471	21133680	B7med_6354-B7med_6355	9	REPRESSIVE
CM044618	21142770	21184686	B7med_6358-B7med_6359	19	REPRESSIVE
CM044618	21442664	21492369	B7med_6389-B7med_6390	17	REPRESSIVE
CM044618	21491869	21509610	B7med_6390-B7med_6391	6	REPRESSIVE
CM044618	21509110	21529384	B7med_6391-B7med_6392	11	N/D
CM044618	21557862	21569503	B7med_6398-B7med_6399	4	REPRESSIVE
CM044618	21729534	21756151	B7med_6416-B7med_6417	17	REPRESSIVE
CM044618	21755651	21764008	B7med_6417-B7med_6418	2	ACTIVE
CM044618	21792879	21825500	B7med_6425-B7med_6426	19	REPRESSIVE
CM044618	21826443	21855582	B7med_6427-B7med_6428	19	REPRESSIVE
CM044618	22052720	22056797	B7med_6458-B7med_6459	2	ACTIVE
CM044618	22057492	22074188	B7med_6460-B7med_6461	6	REPRESSIVE
CM044618	22201575	22219794	B7med_6477-B7med_6478	4	REPRESSIVE
CM044618	22219964	22252682	B7med_6479-B7med_6480	20	REPRESSIVE
CM044618	22252182	22264456	B7med_6480-B7med_6481	2	N/D
CM044618	22264717	22284226	B7med_6482-B7med_6483	9	REPRESSIVE
CM044618	22372548	22405425	B7med_6497-B7med_6498	14	REPRESSIVE
CM044618	22469997	22497212	B7med_6514-B7med_6515	21	REPRESSIVE
CM044618	23109128	23114115	B7med_6590-B7med_6591	2	N/D
CM044618	23198528	23234918	B7med_6609-B7med_6610	19	REPRESSIVE
CM044618	23335541	23348041	B7med_6634-B7med_6635	3	N/D
CM044618	23348419	23404749	B7med_6636-B7med_6637	12	REPRESSIVE
CM044618	23426303	23435523	B7med_6640-B7med_6641	5	ACTIVE
CM044618	23436561	23451664	B7med_6642-B7med_6643	3	REPRESSIVE
CM044618	23451164	23467125	B7med_6643-B7med_6644	10	REPRESSIVE
CM044618	23495779	23522531	B7med_6649-B7med_6650	15	REPRESSIVE
CM044618	23534239	23541484	B7med_6653-B7med_6654	4	REPRESSIVE
CM044618	23551743	23596799	B7med_6657-B7med_6658	23	REPRESSIVE
CM044618	23596879	23614957	B7med_6659-B7med_6660	5	REPRESSIVE
CM044618	23693062	23705072	B7med_6668-B7med_6669	3	ACTIVE
CM044618	23854578	23910368	B7med_6690-B7med_6691	31	REPRESSIVE
CM044618	23921305	23930368	B7med_6693-B7med_6694	3	N/D
CM044618	23932447	23957079	B7med_6695-B7med_6696	14	REPRESSIVE
CM044618	23956579	24021805	B7med_6696-B7med_6697	28	N/D
CM044618	24109092	24158558	B7med_6711-B7med_6712	18	REPRESSIVE
CM044618	24296076	24305662	B7med_6739-B7med_6740	4	ACTIVE
CM044618	24305830	24325278	B7med_6741-B7med_6742	10	REPRESSIVE
CM044618	24571312	24574147	B7med_6774-B7med_6775	2	ACTIVE
CM044618	24592211	24610132	B7med_6784-B7med_6785	7	REPRESSIVE
CM044618	24668979	24695193	B7med_6798-B7med_6799	11	REPRESSIVE
CM044618	24924108	24940841	B7med_6827-B7med_6828	6	REPRESSIVE
CM044618	24940341	24950022	B7med_6828-B7med_6829	3	ACTIVE
CM044618	24964002	24995684	B7med_6836-B7med_6837	18	REPRESSIVE
CM044618	24995184	25014195	B7med_6837-B7med_6838	6	N/D
CM044618	25013695	25054877	B7med_6838-B7med_6839	30	REPRESSIVE
CM044618	25054377	25071683	B7med_6839-B7med_6840	2	ACTIVE
CM044618	25089191	25098716	B7med_6845-B7med_6846	2	N/D
CM044618	25144175	25154728	B7med_6855-B7med_6856	3	N/D
CM044618	25315009	25322139	B7med_6889-B7med_6890	2	N/D
CM044618	25321639	25332204	B7med_6890-B7med_6891	2	ACTIVE
CM044618	25365234	25397062	B7med_6902-B7med_6903	19	REPRESSIVE
CM044618	25559477	25575734	B7med_6929-B7med_6930	3	N/D
CM044618	25578881	25630233	B7med_6932-B7med_6933	27	REPRESSIVE
CM044618	25630916	25658841	B7med_6934-B7med_6935	22	REPRESSIVE
CM044618	25686578	25708929	B7med_6943-B7med_6944	9	REPRESSIVE
CM044618	25783201	25808307	B7med_6964-B7med_6965	15	REPRESSIVE
CM044618	25807807	25923511	B7med_6965-B7med_6966	77	REPRESSIVE
CM044618	25924589	25942198	B7med_6967-B7med_6968	6	REPRESSIVE
CM044618	25978164	26006069	B7med_6973-B7med_6974	3	N/D
CM044619	25013	30730	B7med_6986-B7med_6987	2	ACTIVE
CM044619	70834	78073	B7med_6992-B7med_6993	2	ACTIVE
CM044619	78582	86820	B7med_6994-B7med_6995	4	N/D
CM044619	86320	104332	B7med_6995-B7med_6996	9	ACTIVE
CM044619	103832	138285	B7med_6996-B7med_6997	20	REPRESSIVE
CM044619	137785	189848	B7med_6997-B7med_6998	23	REPRESSIVE
CM044619	284822	295301	B7med_7017-B7med_7018	3	ACTIVE
CM044619	296398	303183	B7med_7019-B7med_7020	3	ACTIVE
CM044619	303636	316150	B7med_7021-B7med_7022	2	ACTIVE
CM044619	351842	356486	B7med_7029-B7med_7030	3	ACTIVE
CM044619	410946	431314	B7med_7034-B7med_7035	2	ACTIVE
CM044619	579030	591863	B7med_7055-B7med_7056	6	N/D
CM044619	691044	700755	B7med_7064-B7med_7065	4	REPRESSIVE
CM044619	732593	739542	B7med_7073-B7med_7074	3	ACTIVE
CM044619	739042	746293	B7med_7074-B7med_7075	2	ACTIVE
CM044619	837278	846037	B7med_7093-B7med_7094	2	ACTIVE
CM044619	847596	851144	B7med_7095-B7med_7096	2	ACTIVE
CM044619	851925	858830	B7med_7097-B7med_7098	2	N/D
CM044619	868109	894882	B7med_7100-B7med_7101	21	REPRESSIVE
CM044619	955715	967268	B7med_7113-B7med_7114	2	N/D
CM044619	966768	974683	B7med_7114-B7med_7115	3	N/D
CM044619	984074	1017724	B7med_7119-B7med_7120	26	REPRESSIVE
CM044619	1194046	1205017	B7med_7138-B7med_7139	4	N/D
CM044619	1208696	1236682	B7med_7143-B7med_7144	16	REPRESSIVE
CM044619	1236182	1254609	B7med_7144-B7med_7145	7	REPRESSIVE
CM044619	1257929	1264505	B7med_7146-B7med_7147	2	N/D
CM044619	1295752	1319639	B7med_7158-B7med_7159	19	REPRESSIVE
CM044619	1359248	1410124	B7med_7167-B7med_7168	29	REPRESSIVE
CM044619	1456102	1465302	B7med_7185-B7med_7186	3	N/D
CM044619	1493792	1554149	B7med_7198-B7med_7199	36	REPRESSIVE
CM044619	1563762	1585725	B7med_7204-B7med_7205	6	REPRESSIVE
CM044619	1594437	1619537	B7med_7209-B7med_7210	13	REPRESSIVE
CM044619	1626122	1659540	B7med_7214-B7med_7215	15	REPRESSIVE
CM044619	1660693	1737774	B7med_7216-B7med_7217	41	REPRESSIVE
CM044619	1737274	1759418	B7med_7217-B7med_7218	6	REPRESSIVE
CM044619	1776632	1829449	B7med_7221-B7med_7222	37	REPRESSIVE
CM044619	1863610	1868334	B7med_7232-B7med_7233	2	ACTIVE
CM044619	1868654	1887313	B7med_7234-B7med_7235	9	REPRESSIVE
CM044619	1916882	1922165	B7med_7244-B7med_7245	2	ACTIVE
CM044619	1921665	1942920	B7med_7245-B7med_7246	11	REPRESSIVE
CM044619	1951517	1990196	B7med_7251-B7med_7252	24	REPRESSIVE
CM044619	1994894	2090416	B7med_7253-B7med_7254	58	REPRESSIVE
CM044619	2127856	2146583	B7med_7261-B7med_7262	6	ACTIVE
CM044619	2146912	2177836	B7med_7263-B7med_7264	18	REPRESSIVE
CM044619	2279708	2286050	B7med_7268-B7med_7269	3	N/D
CM044619	2373347	2426572	B7med_7277-B7med_7278	25	REPRESSIVE
CM044619	2428765	2447198	B7med_7279-B7med_7280	8	REPRESSIVE
CM044619	2447970	2520840	B7med_7281-B7med_7282	41	REPRESSIVE
CM044619	2539290	2568696	B7med_7284-B7med_7285	25	REPRESSIVE
CM044619	2571531	2622820	B7med_7286-B7med_7287	21	REPRESSIVE
CM044619	2686614	2691161	B7med_7293-B7med_7294	2	ACTIVE
CM044619	2691957	2717300	B7med_7295-B7med_7296	18	REPRESSIVE
CM044619	2723795	2754563	B7med_7299-B7med_7300	16	REPRESSIVE
CM044619	2821300	2859285	B7med_7304-B7med_7305	23	REPRESSIVE
CM044619	2922833	2964801	B7med_7312-B7med_7313	24	REPRESSIVE
CM044619	2980963	2990935	B7med_7320-B7med_7321	4	ACTIVE
CM044619	2990435	3008817	B7med_7321-B7med_7322	11	REPRESSIVE
CM044619	3185553	3191373	B7med_7344-B7med_7345	2	N/D
CM044619	3198386	3232730	B7med_7347-B7med_7348	14	REPRESSIVE
CM044619	3233845	3266219	B7med_7349-B7med_7350	24	REPRESSIVE
CM044619	3313600	3341367	B7med_7353-B7med_7354	24	REPRESSIVE
CM044619	3340867	3383225	B7med_7354-B7med_7355	21	REPRESSIVE
CM044619	3403345	3425886	B7med_7360-B7med_7361	16	REPRESSIVE
CM044619	3425386	3439966	B7med_7361-B7med_7362	10	REPRESSIVE
CM044619	3568693	3599145	B7med_7364-B7med_7365	18	REPRESSIVE
CM044619	3598645	3623333	B7med_7365-B7med_7366	11	REPRESSIVE
CM044619	3625150	3664963	B7med_7367-B7med_7368	21	REPRESSIVE
CM044619	3664463	3694446	B7med_7368-B7med_7369	20	REPRESSIVE
CM044619	3693946	3704668	B7med_7369-B7med_7370	3	REPRESSIVE
CM044619	3704168	3727241	B7med_7370-B7med_7371	12	REPRESSIVE
CM044619	3736069	3763286	B7med_7373-B7med_7374	6	REPRESSIVE
CM044619	3762786	3772307	B7med_7374-B7med_7375	2	REPRESSIVE
CM044619	3773092	3796775	B7med_7376-B7med_7377	16	REPRESSIVE
CM044619	3800434	3809395	B7med_7378-B7med_7379	4	REPRESSIVE
CM044619	4019860	4120560	B7med_7393-B7med_7394	41	REPRESSIVE
CM044619	4120060	4176322	B7med_7394-B7med_7395	18	REPRESSIVE
CM044619	4175822	4203748	B7med_7395-B7med_7396	9	REPRESSIVE
CM044619	4203248	4222217	B7med_7396-B7med_7397	4	REPRESSIVE
CM044619	4231728	4260810	B7med_7399-B7med_7400	20	REPRESSIVE
CM044619	4260310	4287512	B7med_7400-B7med_7401	17	REPRESSIVE
CM044619	4287012	4317583	B7med_7401-B7med_7402	15	REPRESSIVE
CM044619	4416343	4430254	B7med_7412-B7med_7413	8	REPRESSIVE
CM044619	4436197	4467983	B7med_7417-B7med_7418	20	REPRESSIVE
CM044619	4473646	4479699	B7med_7421-B7med_7422	3	N/D
CM044619	4551777	4595507	B7med_7434-B7med_7435	23	REPRESSIVE
CM044619	4595007	4619587	B7med_7435-B7med_7436	20	REPRESSIVE
CM044619	4626110	4632199	B7med_7438-B7med_7439	2	ACTIVE
CM044619	4636786	4646728	B7med_7441-B7med_7442	4	ACTIVE
CM044619	4719326	4735880	B7med_7446-B7med_7447	8	REPRESSIVE
CM044619	4735380	4779225	B7med_7447-B7med_7448	24	REPRESSIVE
CM044619	4903093	4909735	B7med_7458-B7med_7459	4	N/D
CM044619	4968134	4986443	B7med_7467-B7med_7468	4	REPRESSIVE
CM044619	4985943	4995045	B7med_7468-B7med_7469	3	ACTIVE
CM044619	5100804	5106601	B7med_7488-B7med_7489	2	ACTIVE
CM044619	5106101	5117791	B7med_7489-B7med_7490	4	ACTIVE
CM044619	5120289	5124443	B7med_7492-B7med_7493	2	ACTIVE
CM044619	5167168	5177661	B7med_7500-B7med_7501	3	N/D
CM044619	5199814	5226197	B7med_7511-B7med_7512	15	REPRESSIVE
CM044619	5225697	5256477	B7med_7512-B7med_7513	19	REPRESSIVE
CM044619	5282507	5306590	B7med_7519-B7med_7520	3	REPRESSIVE
CM044619	5306090	5350583	B7med_7520-B7med_7521	23	REPRESSIVE
CM044619	5351591	5379879	B7med_7522-B7med_7523	14	REPRESSIVE
CM044619	5415676	5419047	B7med_7535-B7med_7536	2	N/D
CM044619	5418547	5474005	B7med_7536-B7med_7537	41	REPRESSIVE
CM044619	5554472	5582583	B7med_7558-B7med_7559	19	REPRESSIVE
CM044619	5705376	5743329	B7med_7573-B7med_7574	5	REPRESSIVE
CM044619	5742829	5769295	B7med_7574-B7med_7575	17	REPRESSIVE
CM044619	5791165	5802268	B7med_7584-B7med_7585	5	N/D
CM044619	5845630	5856390	B7med_7597-B7med_7598	3	N/D
CM044619	5855890	5878727	B7med_7598-B7med_7599	9	REPRESSIVE
CM044619	5889118	5903182	B7med_7601-B7med_7602	7	REPRESSIVE
CM044619	6021781	6027036	B7med_7620-B7med_7621	2	N/D
CM044619	6027472	6042804	B7med_7622-B7med_7623	3	N/D
CM044619	6092540	6115603	B7med_7627-B7med_7628	10	REPRESSIVE
CM044619	6118806	6177864	B7med_7630-B7med_7631	45	REPRESSIVE
CM044619	6232699	6237629	B7med_7637-B7med_7638	2	ACTIVE
CM044619	6241576	6260299	B7med_7641-B7med_7642	12	REPRESSIVE
CM044619	6259799	6288167	B7med_7642-B7med_7643	18	REPRESSIVE
CM044619	6298897	6306062	B7med_7647-B7med_7648	2	N/D
CM044619	6320043	6331809	B7med_7652-B7med_7653	5	REPRESSIVE
CM044619	6336557	6353648	B7med_7655-B7med_7656	8	REPRESSIVE
CM044619	6650289	6665096	B7med_7685-B7med_7686	4	N/D
CM044619	6689514	6720595	B7med_7689-B7med_7690	17	REPRESSIVE
CM044619	6811255	6871018	B7med_7708-B7med_7709	32	REPRESSIVE
CM044619	6965853	6995698	B7med_7720-B7med_7721	18	REPRESSIVE
CM044619	7058834	7087844	B7med_7736-B7med_7737	16	REPRESSIVE
CM044619	7227771	7236901	B7med_7756-B7med_7757	3	ACTIVE
CM044619	7250365	7255286	B7med_7764-B7med_7765	3	ACTIVE
CM044619	7284995	7323390	B7med_7775-B7med_7776	14	REPRESSIVE
CM044619	7343166	7347144	B7med_7782-B7med_7783	2	REPRESSIVE
CM044619	7361882	7397347	B7med_7788-B7med_7789	24	REPRESSIVE
CM044619	7405343	7513353	B7med_7792-B7med_7793	68	REPRESSIVE
CM044619	7729478	7753824	B7med_7811-B7med_7812	16	REPRESSIVE
CM044619	7759260	7791622	B7med_7815-B7med_7816	17	REPRESSIVE
CM044619	7800649	7807374	B7med_7819-B7med_7820	3	N/D
CM044619	7831165	7856905	B7med_7824-B7med_7825	12	REPRESSIVE
CM044619	7879967	7887346	B7med_7831-B7med_7832	2	N/D
CM044619	8013037	8040000	B7med_7855-B7med_7856	13	REPRESSIVE
CM044619	8060461	8072935	B7med_7863-B7med_7864	4	ACTIVE
CM044619	8103777	8108021	B7med_7873-B7med_7874	2	ACTIVE
CM044619	8307731	8311585	B7med_7903-B7med_7904	2	REPRESSIVE
CM044619	8313193	8341291	B7med_7906-B7med_7907	16	REPRESSIVE
CM044619	8353524	8376897	B7med_7911-B7med_7912	18	REPRESSIVE
CM044619	8402618	8458109	B7med_7921-B7med_7922	37	REPRESSIVE
CM044619	8457609	8478806	B7med_7922-B7med_7923	9	REPRESSIVE
CM044619	8545108	8556135	B7med_7927-B7med_7928	2	ACTIVE
CM044619	8726196	8740447	B7med_7947-B7med_7948	5	N/D
CM044619	8741128	8755581	B7med_7949-B7med_7950	6	N/D
CM044619	8774382	8973826	B7med_7958-B7med_7959	138	REPRESSIVE
CM044619	9229512	9240320	B7med_7980-B7med_7981	2	N/D
CM044619	9239820	9243748	B7med_7981-B7med_7982	2	REPRESSIVE
CM044619	9444096	9454400	B7med_8005-B7med_8006	3	REPRESSIVE
CM044619	9572404	9583517	B7med_8022-B7med_8023	3	N/D
CM044619	9620782	9630024	B7med_8026-B7med_8027	4	ACTIVE
CM044619	9733523	9751838	B7med_8046-B7med_8047	8	REPRESSIVE
CM044619	9836396	9840321	B7med_8056-B7med_8057	2	ACTIVE
CM044619	9970277	9974079	B7med_8064-B7med_8065	2	ACTIVE
CM044619	9989108	9993248	B7med_8070-B7med_8071	2	REPRESSIVE
CM044619	10013121	10016884	B7med_8077-B7med_8078	3	REPRESSIVE
CM044619	10018173	10034533	B7med_8079-B7med_8080	2	N/D
CM044619	10158666	10164999	B7med_8096-B7med_8097	4	ACTIVE
CM044619	10180856	10184789	B7med_8103-B7med_8104	2	ACTIVE
CM044619	10191256	10201550	B7med_8107-B7med_8108	2	N/D
CM044619	10239264	10253875	B7med_8113-B7med_8114	4	REPRESSIVE
CM044619	10254631	10262604	B7med_8115-B7med_8116	4	ACTIVE
CM044619	10279966	10301603	B7med_8118-B7med_8119	12	REPRESSIVE
CM044619	10361369	10381458	B7med_8121-B7med_8122	11	REPRESSIVE
CM044619	10480950	10527447	B7med_8138-B7med_8139	25	REPRESSIVE
CM044619	10602356	10623705	B7med_8161-B7med_8162	7	REPRESSIVE
CM044619	10623205	10628171	B7med_8162-B7med_8163	2	N/D
CM044619	10931796	10935372	B7med_8205-B7med_8206	2	ACTIVE
CM044619	11079945	11087470	B7med_8231-B7med_8232	4	ACTIVE
CM044619	11185826	11192422	B7med_8255-B7med_8256	3	ACTIVE
CM044619	11202761	11253959	B7med_8260-B7med_8261	26	REPRESSIVE
CM044619	11258877	11263268	B7med_8264-B7med_8265	2	REPRESSIVE
CM044619	11310503	11337782	B7med_8277-B7med_8278	16	REPRESSIVE
CM044619	11337282	11342264	B7med_8278-B7med_8279	2	N/D
CM044619	11341764	11367526	B7med_8279-B7med_8280	8	REPRESSIVE
CM044619	11373575	11394337	B7med_8284-B7med_8285	15	REPRESSIVE
CM044619	11397793	11422790	B7med_8287-B7med_8288	20	REPRESSIVE
CM044619	11425637	11455944	B7med_8289-B7med_8290	21	REPRESSIVE
CM044619	11455444	11463968	B7med_8290-B7med_8291	4	ACTIVE
CM044619	11501294	11512654	B7med_8306-B7med_8307	6	REPRESSIVE
CM044619	11547591	11558567	B7med_8315-B7med_8316	3	ACTIVE
CM044619	11640798	11662193	B7med_8330-B7med_8331	10	REPRESSIVE
CM044619	11661693	11667169	B7med_8331-B7med_8332	2	N/D
CM044619	11744750	11777406	B7med_8339-B7med_8340	23	REPRESSIVE
CM044619	11776906	11784899	B7med_8340-B7med_8341	3	REPRESSIVE
CM044619	11791148	11807201	B7med_8344-B7med_8345	5	REPRESSIVE
CM044619	11806701	11857631	B7med_8345-B7med_8346	25	REPRESSIVE
CM044619	11857131	11900268	B7med_8346-B7med_8347	14	REPRESSIVE
CM044619	11901918	11962989	B7med_8348-B7med_8349	39	REPRESSIVE
CM044619	11962489	12036176	B7med_8349-B7med_8350	38	REPRESSIVE
CM044619	12038772	12094148	B7med_8352-B7med_8353	34	REPRESSIVE
CM044619	12109374	12139956	B7med_8361-B7med_8362	22	REPRESSIVE
CM044619	12146557	12152483	B7med_8364-B7med_8365	2	ACTIVE
CM044619	12215013	12222927	B7med_8377-B7med_8378	4	ACTIVE
CM044619	12222427	12279564	B7med_8378-B7med_8379	43	REPRESSIVE
CM044619	12328340	12355008	B7med_8385-B7med_8386	23	REPRESSIVE
CM044619	12373488	12395066	B7med_8391-B7med_8392	8	REPRESSIVE
CM044619	12394566	12403573	B7med_8392-B7med_8393	4	REPRESSIVE
CM044619	12403073	12439373	B7med_8393-B7med_8394	21	REPRESSIVE
CM044619	12593448	12606744	B7med_8418-B7med_8419	3	N/D
CM044619	12608988	12621380	B7med_8420-B7med_8421	3	N/D
CM044619	12620880	12644729	B7med_8421-B7med_8422	10	REPRESSIVE
CM044619	12644229	12671412	B7med_8422-B7med_8423	18	REPRESSIVE
CM044619	12670912	12684474	B7med_8423-B7med_8424	7	REPRESSIVE
CM044619	12685662	12697943	B7med_8426-B7med_8427	5	REPRESSIVE
CM044619	12748430	12753578	B7med_8437-B7med_8438	2	N/D
CM044619	12753078	12772163	B7med_8438-B7med_8439	10	REPRESSIVE
CM044619	12771663	12784632	B7med_8439-B7med_8440	6	ACTIVE
CM044619	12785746	12815800	B7med_8441-B7med_8442	14	REPRESSIVE
CM044619	12953031	12957551	B7med_8462-B7med_8463	2	ACTIVE
CM044619	13145744	13165803	B7med_8478-B7med_8479	9	REPRESSIVE
CM044619	13165303	13173075	B7med_8479-B7med_8480	4	ACTIVE
CM044619	13237110	13262323	B7med_8497-B7med_8498	13	REPRESSIVE
CM044619	13341617	13361695	B7med_8512-B7med_8513	12	REPRESSIVE
CM044619	13404858	13410787	B7med_8521-B7med_8522	3	REPRESSIVE
CM044619	13411033	13428344	B7med_8523-B7med_8524	8	REPRESSIVE
CM044619	13439110	13463896	B7med_8529-B7med_8530	15	REPRESSIVE
CM044619	13497931	13541510	B7med_8544-B7med_8545	28	REPRESSIVE
CM044619	13542350	13547048	B7med_8546-B7med_8547	2	ACTIVE
CM044619	13568266	13581647	B7med_8553-B7med_8554	3	N/D
CM044619	13581147	13611188	B7med_8554-B7med_8555	17	REPRESSIVE
CM044619	13610688	13632549	B7med_8555-B7med_8556	5	ACTIVE
CM044619	13803590	13829567	B7med_8590-B7med_8591	13	REPRESSIVE
CM044619	13911805	13917832	B7med_8594-B7med_8595	2	N/D
CM044619	13920800	13945662	B7med_8596-B7med_8597	2	REPRESSIVE
CM044619	14033410	14040003	B7med_8608-B7med_8609	3	N/D
CM044619	14039503	14103696	B7med_8609-B7med_8610	35	REPRESSIVE
CM044619	14103196	14113618	B7med_8610-B7med_8611	2	REPRESSIVE
CM044619	14118435	14168410	B7med_8613-B7med_8614	28	REPRESSIVE
CM044619	14281099	14323218	B7med_8619-B7med_8620	8	REPRESSIVE
CM044619	14325574	14351612	B7med_8621-B7med_8622	18	REPRESSIVE
CM044619	14395068	14439943	B7med_8624-B7med_8625	16	REPRESSIVE
CM044619	14444373	14498778	B7med_8628-B7med_8629	15	REPRESSIVE
CM044619	14540876	14562776	B7med_8644-B7med_8645	12	REPRESSIVE
CM044619	14568814	14593869	B7med_8649-B7med_8650	19	REPRESSIVE
CM044619	14593369	14618852	B7med_8650-B7med_8651	17	REPRESSIVE
CM044619	14634810	14665348	B7med_8659-B7med_8660	12	REPRESSIVE
CM044619	14701269	14709278	B7med_8670-B7med_8671	5	ACTIVE
CM044619	14709652	14724079	B7med_8672-B7med_8673	9	REPRESSIVE
CM044619	14854488	14868525	B7med_8692-B7med_8693	2	N/D
CM044619	14894226	14927518	B7med_8698-B7med_8699	18	REPRESSIVE
CM044619	14928954	14954644	B7med_8700-B7med_8701	12	REPRESSIVE
CM044619	14954144	14981413	B7med_8701-B7med_8702	21	REPRESSIVE
CM044619	15036765	15046269	B7med_8704-B7med_8705	2	REPRESSIVE
CM044619	15118074	15121152	B7med_8707-B7med_8708	2	ACTIVE
CM044619	15120652	15131560	B7med_8708-B7med_8709	4	ACTIVE
CM044619	15151163	15153862	B7med_8716-B7med_8717	2	N/D
CM044619	15325417	15352953	B7med_8736-B7med_8737	19	REPRESSIVE
CM044619	15367522	15378724	B7med_8741-B7med_8742	8	REPRESSIVE
CM044619	15396120	15402300	B7med_8746-B7med_8747	2	REPRESSIVE
CM044619	15410164	15441572	B7med_8749-B7med_8750	19	REPRESSIVE
CM044619	15471242	15489601	B7med_8762-B7med_8763	10	REPRESSIVE
CM044619	15489101	15514664	B7med_8763-B7med_8764	4	N/D
CM044619	15514164	15518129	B7med_8764-B7med_8765	2	ACTIVE
CM044619	15574537	15581353	B7med_8771-B7med_8772	3	N/D
CM044619	15698116	15724571	B7med_8796-B7med_8797	18	REPRESSIVE
CM044619	15724071	15745851	B7med_8797-B7med_8798	7	REPRESSIVE
CM044619	16015263	16038531	B7med_8817-B7med_8818	22	REPRESSIVE
CM044619	16144558	16170568	B7med_8824-B7med_8825	11	ACTIVE
CM044619	16271636	16277382	B7med_8835-B7med_8836	2	ACTIVE
CM044619	16380826	16388800	B7med_8859-B7med_8860	3	N/D
CM044619	16530661	16551122	B7med_8874-B7med_8875	7	REPRESSIVE
CM044619	16550622	16567191	B7med_8875-B7med_8876	6	REPRESSIVE
CM044619	16575847	16621944	B7med_8879-B7med_8880	27	REPRESSIVE
CM044619	16621444	16643042	B7med_8880-B7med_8881	10	REPRESSIVE
CM044619	16642542	16659843	B7med_8881-B7med_8882	11	REPRESSIVE
CM044619	16678314	16705613	B7med_8887-B7med_8888	22	REPRESSIVE
CM044619	16842304	16864151	B7med_8908-B7med_8909	10	REPRESSIVE
CM044619	16863651	16869965	B7med_8909-B7med_8910	2	N/D
CM044619	16926385	16982635	B7med_8913-B7med_8914	30	REPRESSIVE
CM044619	16996905	17006479	B7med_8917-B7med_8918	2	REPRESSIVE
CM044619	17050626	17084840	B7med_8925-B7med_8926	19	REPRESSIVE
CM044619	17089043	17095032	B7med_8927-B7med_8928	3	N/D
CM044619	17094532	17115240	B7med_8928-B7med_8929	5	REPRESSIVE
CM044619	17114740	17118119	B7med_8929-B7med_8930	2	REPRESSIVE
CM044619	17128201	17167111	B7med_8936-B7med_8937	13	REPRESSIVE
CM044619	17185705	17193061	B7med_8940-B7med_8941	2	ACTIVE
CM044619	17196762	17203670	B7med_8944-B7med_8945	2	ACTIVE
CM044619	17225076	17256364	B7med_8951-B7med_8952	20	REPRESSIVE
CM044619	17278433	17307434	B7med_8957-B7med_8958	16	REPRESSIVE
CM044619	17306934	17339691	B7med_8958-B7med_8959	13	REPRESSIVE
CM044619	17366490	17396581	B7med_8967-B7med_8968	27	REPRESSIVE
CM044619	17454358	17459886	B7med_8977-B7med_8978	2	N/D
CM044619	17461186	17469896	B7med_8979-B7med_8980	4	ACTIVE
CM044619	17492505	17512729	B7med_8985-B7med_8986	18	REPRESSIVE
CM044619	17512229	17554778	B7med_8986-B7med_8987	22	REPRESSIVE
CM044619	17555838	17588949	B7med_8988-B7med_8989	24	N/D
CM044619	17596840	17601388	B7med_8992-B7med_8993	2	ACTIVE
CM044619	17602219	17680142	B7med_8994-B7med_8995	43	REPRESSIVE
CM044619	17679642	17734156	B7med_8995-B7med_8996	29	REPRESSIVE
CM044619	17748228	17754462	B7med_8999-B7med_9000	3	ACTIVE
CM044619	17781013	17789931	B7med_9006-B7med_9007	6	REPRESSIVE
CM044619	17789431	17824375	B7med_9007-B7med_9008	14	REPRESSIVE
CM044619	17866841	17916317	B7med_9012-B7med_9013	39	REPRESSIVE
CM044619	17939805	17966291	B7med_9020-B7med_9021	22	REPRESSIVE
CM044619	18000507	18012576	B7med_9032-B7med_9033	4	REPRESSIVE
CM044619	18013920	18035489	B7med_9034-B7med_9035	12	REPRESSIVE
CM044619	18041256	18049187	B7med_9039-B7med_9040	3	N/D
CM044619	18057610	18168034	B7med_9041-B7med_9042	41	REPRESSIVE
CM044619	18167534	18183585	B7med_9042-B7med_9043	3	N/D
CM044619	18212467	18245981	B7med_9051-B7med_9052	18	REPRESSIVE
CM044619	18245481	18258587	B7med_9052-B7med_9053	4	REPRESSIVE
CM044619	18266764	18306360	B7med_9057-B7med_9058	27	REPRESSIVE
CM044619	18307296	18332826	B7med_9059-B7med_9060	20	REPRESSIVE
CM044619	18337818	18343510	B7med_9062-B7med_9063	2	ACTIVE
CM044619	18385484	18483378	B7med_9071-B7med_9072	59	REPRESSIVE
CM044619	18536758	18573613	B7med_9084-B7med_9085	19	REPRESSIVE
CM044619	18596937	18625892	B7med_9090-B7med_9091	24	REPRESSIVE
CM044619	18625392	18650594	B7med_9091-B7med_9092	19	REPRESSIVE
CM044619	18650094	18674657	B7med_9092-B7med_9093	12	REPRESSIVE
CM044619	18737446	18750044	B7med_9109-B7med_9110	4	REPRESSIVE
CM044619	18750510	18769058	B7med_9111-B7med_9112	14	REPRESSIVE
CM044619	18770120	18802233	B7med_9113-B7med_9114	6	N/D
CM044619	18801733	18863071	B7med_9114-B7med_9115	28	N/D
CM044619	18891230	18906710	B7med_9117-B7med_9118	3	N/D
CM044619	18920237	18971716	B7med_9122-B7med_9123	32	REPRESSIVE
CM044619	18971216	18998891	B7med_9123-B7med_9124	5	REPRESSIVE
CM044619	19032901	19061288	B7med_9132-B7med_9133	14	REPRESSIVE
CM044619	19071324	19091812	B7med_9135-B7med_9136	6	N/D
CM044619	19091312	19125440	B7med_9136-B7med_9137	5	REPRESSIVE
CM044619	19140644	19160436	B7med_9143-B7med_9144	9	ACTIVE
CM044619	19159936	19166999	B7med_9144-B7med_9145	3	ACTIVE
CM044619	19178737	19193158	B7med_9150-B7med_9151	8	REPRESSIVE
CM044619	19192658	19301237	B7med_9151-B7med_9152	76	REPRESSIVE
CM044619	19364048	19374300	B7med_9163-B7med_9164	3	REPRESSIVE
CM044619	19411762	19418615	B7med_9170-B7med_9171	2	ACTIVE
CM044619	19441256	19450946	B7med_9181-B7med_9182	3	ACTIVE
CM044619	19586379	19614609	B7med_9187-B7med_9188	17	REPRESSIVE
CM044619	19614109	19651151	B7med_9188-B7med_9189	20	REPRESSIVE
CM044619	19678227	19686044	B7med_9198-B7med_9199	3	N/D
CM044619	19797546	19818080	B7med_9209-B7med_9210	8	REPRESSIVE
CM044619	19828592	19853446	B7med_9212-B7med_9213	5	REPRESSIVE
CM044619	19901186	19904621	B7med_9216-B7med_9217	2	REPRESSIVE
CM044619	20010487	20044414	B7med_9229-B7med_9230	23	REPRESSIVE
CM044619	20089009	20127887	B7med_9239-B7med_9240	22	REPRESSIVE
CM044619	20127387	20211185	B7med_9240-B7med_9241	42	REPRESSIVE
CM044619	20210685	20244009	B7med_9241-B7med_9242	15	REPRESSIVE
CM044619	20347806	20374834	B7med_9259-B7med_9260	6	REPRESSIVE
CM044619	20430394	20454756	B7med_9266-B7med_9267	12	REPRESSIVE
CM044619	20519925	20536891	B7med_9279-B7med_9280	5	REPRESSIVE
CM044619	20536391	20546080	B7med_9280-B7med_9281	2	N/D
CM044619	20545580	20569205	B7med_9281-B7med_9282	2	REPRESSIVE
CM044619	20619175	20628287	B7med_9291-B7med_9292	5	N/D
CM044619	20737990	20756432	B7med_9303-B7med_9304	8	REPRESSIVE
CM044619	20755932	20765499	B7med_9304-B7med_9305	4	N/D
CM044619	20845091	20879984	B7med_9310-B7med_9311	17	REPRESSIVE
CM044619	20879484	20898528	B7med_9311-B7med_9312	5	REPRESSIVE
CM044619	20907859	20922861	B7med_9315-B7med_9316	7	REPRESSIVE
CM044619	20923452	20927273	B7med_9317-B7med_9318	2	ACTIVE
CM044619	21345463	21401382	B7med_9327-B7med_9328	17	REPRESSIVE
CM044619	21400882	21415473	B7med_9328-B7med_9329	8	REPRESSIVE
CM044619	21414973	21481164	B7med_9329-B7med_9330	14	REPRESSIVE
CM044619	21480664	21575160	B7med_9330-B7med_9331	12	REPRESSIVE
CM044619	21589378	21608441	B7med_9333-B7med_9334	2	REPRESSIVE
CM044619	21609010	21620856	B7med_9335-B7med_9336	4	REPRESSIVE
CM044619	21620356	21652422	B7med_9336-B7med_9337	21	REPRESSIVE
CM044619	21651922	21687350	B7med_9337-B7med_9338	22	REPRESSIVE
CM044619	21686850	21701980	B7med_9338-B7med_9339	3	N/D
CM044619	21701480	21761109	B7med_9339-B7med_9340	29	REPRESSIVE
CM044619	21760609	21764964	B7med_9340-B7med_9341	2	REPRESSIVE
CM044619	21764464	21770434	B7med_9341-B7med_9342	3	ACTIVE
CM044619	21769934	21820608	B7med_9342-B7med_9343	30	REPRESSIVE
CM044619	21869217	21887501	B7med_9352-B7med_9353	6	REPRESSIVE
CM044619	21989994	21999137	B7med_9369-B7med_9370	4	ACTIVE
CM044619	22040831	22058089	B7med_9376-B7med_9377	4	REPRESSIVE
CM044619	22129257	22158856	B7med_9392-B7med_9393	8	REPRESSIVE
CM044619	22158356	22186992	B7med_9393-B7med_9394	16	REPRESSIVE
CM044619	22202252	22205492	B7med_9398-B7med_9399	2	N/D
CM044619	22326265	22336993	B7med_9417-B7med_9418	5	REPRESSIVE
CM044619	22561521	22575536	B7med_9446-B7med_9447	12	REPRESSIVE
CM044619	22593510	22612015	B7med_9452-B7med_9453	4	REPRESSIVE
CM044619	22842109	22862903	B7med_9493-B7med_9494	12	REPRESSIVE
CM044619	22862403	22866361	B7med_9494-B7med_9495	2	N/D
CM044619	22908227	22934957	B7med_9498-B7med_9499	24	REPRESSIVE
CM044619	22969603	22982768	B7med_9502-B7med_9503	5	REPRESSIVE
CM044619	22988058	22997952	B7med_9504-B7med_9505	2	ACTIVE
CM044619	22997452	23006808	B7med_9505-B7med_9506	2	ACTIVE
CM044619	23022920	23034857	B7med_9512-B7med_9513	3	ACTIVE
CM044619	23131799	23178420	B7med_9521-B7med_9522	18	REPRESSIVE
CM044619	23181810	23211167	B7med_9524-B7med_9525	10	N/D
CM044619	23315618	23327052	B7med_9530-B7med_9531	3	N/D
CM044619	23331202	23349847	B7med_9534-B7med_9535	9	REPRESSIVE
CM044619	23349347	23370173	B7med_9535-B7med_9536	6	REPRESSIVE
CM044619	23369673	23412931	B7med_9536-B7med_9537	29	REPRESSIVE
CM044619	23502697	23520407	B7med_9552-B7med_9553	4	REPRESSIVE
CM044619	23519907	23526981	B7med_9553-B7med_9554	3	ACTIVE
CM044619	23541206	23546525	B7med_9556-B7med_9557	2	REPRESSIVE
CM044619	23546025	23579060	B7med_9557-B7med_9558	23	REPRESSIVE
CM044619	23580356	23650308	B7med_9559-B7med_9560	3	REPRESSIVE
CM044619	23652871	23700001	B7med_9561-B7med_9562	26	REPRESSIVE
CM044619	23730769	23781118	B7med_9565-B7med_9566	30	REPRESSIVE
CM044619	23835645	23860904	B7med_9571-B7med_9572	14	REPRESSIVE
CM044619	23955884	24003980	B7med_9587-B7med_9588	25	REPRESSIVE
CM044619	24043268	24050321	B7med_9596-B7med_9597	2	ACTIVE
CM044619	24089538	24096562	B7med_9604-B7med_9605	5	N/D
CM044619	24097023	24115891	B7med_9606-B7med_9607	8	REPRESSIVE
CM044619	24115391	24145139	B7med_9607-B7med_9608	14	REPRESSIVE
CM044619	24179585	24188462	B7med_9615-B7med_9616	5	ACTIVE
CM044619	24187962	24206046	B7med_9616-B7med_9617	9	REPRESSIVE
CM044619	24215378	24263254	B7med_9620-B7med_9621	33	REPRESSIVE
CM044619	24281557	24308939	B7med_9629-B7med_9630	18	REPRESSIVE
CM044619	24405707	24430210	B7med_9640-B7med_9641	15	REPRESSIVE
CM044619	24438109	24481938	B7med_9643-B7med_9644	20	REPRESSIVE
CM044619	24502338	24506271	B7med_9646-B7med_9647	2	N/D
CM044619	24510155	24529007	B7med_9649-B7med_9650	6	REPRESSIVE
CM044619	24530427	24536627	B7med_9651-B7med_9652	2	ACTIVE
CM044619	24561342	24589246	B7med_9654-B7med_9655	23	REPRESSIVE
CM044619	24592333	24595878	B7med_9657-B7med_9658	2	ACTIVE
CM044619	24728408	24785084	B7med_9673-B7med_9674	35	REPRESSIVE
CM044619	25016036	25050343	B7med_9685-B7med_9686	23	REPRESSIVE
CM044619	25058821	25079610	B7med_9688-B7med_9689	8	REPRESSIVE
CM044619	25091548	25118204	B7med_9695-B7med_9696	17	REPRESSIVE
CM044619	25117704	25127302	B7med_9696-B7med_9697	6	N/D
CM044619	25338620	25374838	B7med_9714-B7med_9715	19	REPRESSIVE
CM044619	25374338	25381727	B7med_9715-B7med_9716	3	N/D
CM044619	25381227	25410031	B7med_9716-B7med_9717	17	REPRESSIVE
CM044619	25409531	25448122	B7med_9717-B7med_9718	15	REPRESSIVE
CM044619	25447622	25544154	B7med_9718-B7med_9719	73	REPRESSIVE
CM044619	25543654	25552205	B7med_9719-B7med_9720	6	N/D
CM044619	25572979	25621403	B7med_9727-B7med_9728	11	N/D
CM044619	25680409	25698953	B7med_9738-B7med_9739	8	REPRESSIVE
CM044619	25726580	25739010	B7med_9741-B7med_9742	2	N/D
CM044619	25767966	25773824	B7med_9753-B7med_9754	2	REPRESSIVE
CM044619	25780988	25788978	B7med_9755-B7med_9756	2	ACTIVE
CM044619	25801358	25809286	B7med_9759-B7med_9760	3	N/D
CM044619	25956062	25976965	B7med_9778-B7med_9779	6	N/D
CM044619	25976465	25985633	B7med_9779-B7med_9780	2	N/D
CM044619	25985133	26008741	B7med_9780-B7med_9781	13	REPRESSIVE
CM044619	26076539	26089004	B7med_9784-B7med_9785	6	ACTIVE
CM044619	26090904	26120563	B7med_9786-B7med_9787	19	REPRESSIVE
CM044619	26149749	26170786	B7med_9799-B7med_9800	15	REPRESSIVE
CM044619	26170286	26191910	B7med_9800-B7med_9801	3	REPRESSIVE
CM044619	26200029	26225371	B7med_9803-B7med_9804	8	REPRESSIVE
CM044619	26257130	26266218	B7med_9808-B7med_9809	2	N/D
CM044619	26265718	26275679	B7med_9809-B7med_9810	2	N/D
CM044619	26275179	26281087	B7med_9810-B7med_9811	2	N/D
CM044619	26280587	26289218	B7med_9811-B7med_9812	4	REPRESSIVE
CM044619	26302576	26327951	B7med_9815-B7med_9816	20	REPRESSIVE
CM044619	26339005	26345211	B7med_9821-B7med_9822	2	REPRESSIVE
CM044619	26347733	26366725	B7med_9823-B7med_9824	14	REPRESSIVE
CM044619	26484404	26511090	B7med_9837-B7med_9838	8	REPRESSIVE
CM044619	26510590	26515763	B7med_9838-B7med_9839	2	N/D
CM044619	26649314	26674865	B7med_9857-B7med_9858	7	REPRESSIVE
CM044619	26674365	26706180	B7med_9858-B7med_9859	16	REPRESSIVE
CM044619	26705680	26735859	B7med_9859-B7med_9860	15	REPRESSIVE
CM044619	26848836	26860129	B7med_9877-B7med_9878	4	REPRESSIVE
CM044619	26983837	27022298	B7med_9885-B7med_9886	25	REPRESSIVE
CM044619	27028562	27078293	B7med_9890-B7med_9891	34	REPRESSIVE
CM044619	27118219	27126454	B7med_9898-B7med_9899	4	N/D
CM044619	27125954	27144672	B7med_9899-B7med_9900	8	REPRESSIVE
CM044619	27373473	27391799	B7med_9938-B7med_9939	2	REPRESSIVE
CM044619	27467095	27480029	B7med_9951-B7med_9952	5	N/D
CM044619	27619216	27645815	B7med_9972-B7med_9973	25	REPRESSIVE
CM044620	1277	7656	B7med_9981-B7med_9982	2	N/D
CM044620	10490	44274	B7med_9983-B7med_9984	16	REPRESSIVE
CM044620	45965	82672	B7med_9985-B7med_9986	18	REPRESSIVE
CM044620	85879	100552	B7med_9988-B7med_9989	2	REPRESSIVE
CM044620	138704	147851	B7med_9997-B7med_9998	3	N/D
CM044620	147351	153325	B7med_9998-B7med_9999	3	ACTIVE
CM044620	221645	268710	B7med_10015-B7med_10016	32	REPRESSIVE
CM044620	268210	295693	B7med_10016-B7med_10017	25	REPRESSIVE
CM044620	412549	465184	B7med_10038-B7med_10039	36	REPRESSIVE
CM044620	470658	476812	B7med_10040-B7med_10041	2	ACTIVE
CM044620	635381	664300	B7med_10059-B7med_10060	19	REPRESSIVE
CM044620	939974	955982	B7med_10093-B7med_10094	3	REPRESSIVE
CM044620	990973	1040343	B7med_10099-B7med_10100	31	REPRESSIVE
CM044620	1039843	1065269	B7med_10100-B7med_10101	14	REPRESSIVE
CM044620	1093978	1123222	B7med_10112-B7med_10113	21	REPRESSIVE
CM044620	1122722	1136783	B7med_10113-B7med_10114	5	REPRESSIVE
CM044620	1136283	1195526	B7med_10114-B7med_10115	22	REPRESSIVE
CM044620	1254608	1284285	B7med_10126-B7med_10127	8	REPRESSIVE
CM044620	1436407	1468146	B7med_10137-B7med_10138	12	REPRESSIVE
CM044620	1467646	1478093	B7med_10138-B7med_10139	8	REPRESSIVE
CM044620	1697493	1710627	B7med_10151-B7med_10152	3	N/D
CM044620	1710127	1735209	B7med_10152-B7med_10153	21	REPRESSIVE
CM044620	1754593	1835782	B7med_10155-B7med_10156	59	REPRESSIVE
CM044620	1837127	1866980	B7med_10157-B7med_10158	20	REPRESSIVE
CM044620	1877993	1910041	B7med_10162-B7med_10163	13	REPRESSIVE
CM044620	1980531	1999188	B7med_10176-B7med_10177	5	ACTIVE
CM044620	1998688	2013829	B7med_10177-B7med_10178	10	REPRESSIVE
CM044620	2125709	2145836	B7med_10183-B7med_10184	8	REPRESSIVE
CM044620	2335088	2350465	B7med_10213-B7med_10214	8	REPRESSIVE
CM044620	2466977	2469250	B7med_10230-B7med_10231	2	ACTIVE
CM044620	2485765	2511697	B7med_10234-B7med_10235	23	REPRESSIVE
CM044620	2511197	2541735	B7med_10235-B7med_10236	26	REPRESSIVE
CM044620	2541235	2572300	B7med_10236-B7med_10237	16	REPRESSIVE
CM044620	2571800	2624025	B7med_10237-B7med_10238	40	REPRESSIVE
CM044620	2623525	2629286	B7med_10238-B7med_10239	2	REPRESSIVE
CM044620	2630401	2801204	B7med_10240-B7med_10241	81	REPRESSIVE
CM044620	2950098	2960938	B7med_10250-B7med_10251	5	ACTIVE
CM044620	2983921	3012596	B7med_10257-B7med_10258	16	REPRESSIVE
CM044620	3210571	3232002	B7med_10281-B7med_10282	2	N/D
CM044620	3233018	3254702	B7med_10283-B7med_10284	2	N/D
CM044620	3292245	3313824	B7med_10293-B7med_10294	9	REPRESSIVE
CM044620	3467334	3498931	B7med_10310-B7med_10311	21	REPRESSIVE
CM044620	3514000	3568679	B7med_10315-B7med_10316	38	REPRESSIVE
CM044620	3597654	3606158	B7med_10319-B7med_10320	3	REPRESSIVE
CM044620	3605658	3637504	B7med_10320-B7med_10321	24	REPRESSIVE
CM044620	3637004	3640374	B7med_10321-B7med_10322	2	REPRESSIVE
CM044620	3639874	3697932	B7med_10322-B7med_10323	36	REPRESSIVE
CM044620	3732137	3764529	B7med_10328-B7med_10329	20	REPRESSIVE
CM044620	3775557	3805910	B7med_10331-B7med_10332	20	REPRESSIVE
CM044620	3805410	3836930	B7med_10332-B7med_10333	17	REPRESSIVE
CM044620	3836430	3919821	B7med_10333-B7med_10334	66	REPRESSIVE
CM044620	3946156	4073865	B7med_10337-B7med_10338	66	REPRESSIVE
CM044620	4073365	4080487	B7med_10338-B7med_10339	3	REPRESSIVE
CM044620	4288484	4321508	B7med_10343-B7med_10344	16	REPRESSIVE
CM044620	4333758	4359059	B7med_10347-B7med_10348	10	REPRESSIVE
CM044620	4438827	4446822	B7med_10358-B7med_10359	3	ACTIVE
CM044620	4481656	4563889	B7med_10369-B7med_10370	64	REPRESSIVE
CM044620	4584096	4615861	B7med_10376-B7med_10377	24	REPRESSIVE
CM044620	4628366	4710943	B7med_10381-B7med_10382	71	REPRESSIVE
CM044620	4713391	4723504	B7med_10384-B7med_10385	2	REPRESSIVE
CM044620	4723004	4749467	B7med_10385-B7med_10386	21	REPRESSIVE
CM044620	4748967	4827536	B7med_10386-B7med_10387	50	REPRESSIVE
CM044620	4827036	4837188	B7med_10387-B7med_10388	3	N/D
CM044620	4836688	4845059	B7med_10388-B7med_10389	4	N/D
CM044620	4883620	4935443	B7med_10399-B7med_10400	34	REPRESSIVE
CM044620	4934943	4985784	B7med_10400-B7med_10401	23	REPRESSIVE
CM044620	4988439	4994451	B7med_10402-B7med_10403	2	ACTIVE
CM044620	5293576	5304816	B7med_10423-B7med_10424	3	REPRESSIVE
CM044620	5305716	5340812	B7med_10425-B7med_10426	15	REPRESSIVE
CM044620	5340312	5375296	B7med_10426-B7med_10427	22	REPRESSIVE
CM044620	5417107	5435593	B7med_10437-B7med_10438	9	REPRESSIVE
CM044620	5506626	5525081	B7med_10450-B7med_10451	6	REPRESSIVE
CM044620	5524581	5553558	B7med_10451-B7med_10452	19	REPRESSIVE
CM044620	5553058	5561790	B7med_10452-B7med_10453	4	ACTIVE
CM044620	5561290	5578947	B7med_10453-B7med_10454	7	REPRESSIVE
CM044620	5604278	5630127	B7med_10461-B7med_10462	18	REPRESSIVE
CM044620	5642585	5674455	B7med_10466-B7med_10467	12	REPRESSIVE
CM044620	5702339	5713499	B7med_10476-B7med_10477	4	ACTIVE
CM044620	5712999	5720472	B7med_10477-B7med_10478	4	ACTIVE
CM044620	5782429	5791477	B7med_10485-B7med_10486	2	N/D
CM044620	5821416	5874912	B7med_10496-B7med_10497	37	REPRESSIVE
CM044620	5877093	5907662	B7med_10498-B7med_10499	16	REPRESSIVE
CM044620	5949957	5984891	B7med_10507-B7med_10508	21	REPRESSIVE
CM044620	5984391	5989493	B7med_10508-B7med_10509	2	ACTIVE
CM044620	5990161	5993788	B7med_10510-B7med_10511	2	ACTIVE
CM044620	6097765	6102444	B7med_10524-B7med_10525	2	ACTIVE
CM044620	6133174	6164427	B7med_10527-B7med_10528	24	REPRESSIVE
CM044620	6202724	6210943	B7med_10536-B7med_10537	2	REPRESSIVE
CM044620	6244704	6270359	B7med_10545-B7med_10546	16	REPRESSIVE
CM044620	6546812	6582947	B7med_10564-B7med_10565	23	REPRESSIVE
CM044620	6611324	6637656	B7med_10571-B7med_10572	19	REPRESSIVE
CM044620	6679437	6703412	B7med_10577-B7med_10578	14	REPRESSIVE
CM044620	6702912	6716719	B7med_10578-B7med_10579	4	REPRESSIVE
CM044620	6801622	6833488	B7med_10595-B7med_10596	17	REPRESSIVE
CM044620	6832988	6838129	B7med_10596-B7med_10597	2	ACTIVE
CM044620	6849327	6868601	B7med_10602-B7med_10603	8	N/D
CM044620	6868101	6901301	B7med_10603-B7med_10604	9	REPRESSIVE
CM044620	7098637	7103111	B7med_10626-B7med_10627	2	N/D
CM044620	7102611	7106957	B7med_10627-B7med_10628	2	ACTIVE
CM044620	7241081	7255542	B7med_10653-B7med_10654	3	N/D
CM044620	7370754	7377649	B7med_10674-B7med_10675	3	N/D
CM044620	7416274	7430792	B7med_10683-B7med_10684	7	REPRESSIVE
CM044620	7450585	7455093	B7med_10685-B7med_10686	3	ACTIVE
CM044620	7619255	7637674	B7med_10721-B7med_10722	4	ACTIVE
CM044620	7637174	7666646	B7med_10722-B7med_10723	18	REPRESSIVE
CM044620	7694368	7722653	B7med_10730-B7med_10731	21	REPRESSIVE
CM044620	7722153	7732524	B7med_10731-B7med_10732	2	ACTIVE
CM044620	7732024	7749641	B7med_10732-B7med_10733	3	N/D
CM044620	7811318	7849897	B7med_10747-B7med_10748	12	REPRESSIVE
CM044620	7901987	7912540	B7med_10751-B7med_10752	7	ACTIVE
CM044620	7912040	7918488	B7med_10752-B7med_10753	2	ACTIVE
CM044620	7922302	7933104	B7med_10755-B7med_10756	2	N/D
CM044620	8051592	8058009	B7med_10784-B7med_10785	2	ACTIVE
CM044620	8303396	8311449	B7med_10793-B7med_10794	2	REPRESSIVE
CM044620	8462405	8482160	B7med_10816-B7med_10817	2	REPRESSIVE
CM044620	8510395	8525536	B7med_10823-B7med_10824	2	REPRESSIVE
CM044620	8646292	8662869	B7med_10838-B7med_10839	7	N/D
CM044620	8662369	8675533	B7med_10839-B7med_10840	7	REPRESSIVE
CM044620	8675033	8702346	B7med_10840-B7med_10841	16	REPRESSIVE
CM044620	8728762	8736055	B7med_10849-B7med_10850	4	N/D
CM044620	8735555	8742651	B7med_10850-B7med_10851	6	N/D
CM044620	8742151	8756871	B7med_10851-B7med_10852	7	REPRESSIVE
CM044620	8756371	8774375	B7med_10852-B7med_10853	3	REPRESSIVE
CM044620	8805478	8814921	B7med_10862-B7med_10863	3	N/D
CM044620	8817655	8870737	B7med_10865-B7med_10866	40	REPRESSIVE
CM044620	8878150	8884617	B7med_10872-B7med_10873	2	ACTIVE
CM044620	8884117	8918272	B7med_10873-B7med_10874	15	REPRESSIVE
CM044620	9033501	9036369	B7med_10880-B7med_10881	2	REPRESSIVE
CM044620	9041718	9153112	B7med_10883-B7med_10884	64	REPRESSIVE
CM044620	9157279	9227371	B7med_10887-B7med_10888	52	REPRESSIVE
CM044620	9226871	9257967	B7med_10888-B7med_10889	21	REPRESSIVE
CM044620	9324786	9330888	B7med_10899-B7med_10900	2	REPRESSIVE
CM044620	9336205	9347618	B7med_10903-B7med_10904	4	REPRESSIVE
CM044620	9349020	9362854	B7med_10905-B7med_10906	4	REPRESSIVE
CM044620	9362354	9375261	B7med_10906-B7med_10907	5	REPRESSIVE
CM044620	9393499	9399880	B7med_10911-B7med_10912	2	ACTIVE
CM044620	9399380	9403253	B7med_10912-B7med_10913	2	REPRESSIVE
CM044620	9402753	9427378	B7med_10913-B7med_10914	19	REPRESSIVE
CM044620	9470347	9475809	B7med_10925-B7med_10926	2	ACTIVE
CM044620	9614470	9621609	B7med_10950-B7med_10951	2	REPRESSIVE
CM044620	9663716	9683104	B7med_10959-B7med_10960	8	REPRESSIVE
CM044620	9744639	9752207	B7med_10970-B7med_10971	4	ACTIVE
CM044620	9770449	9790732	B7med_10979-B7med_10980	11	REPRESSIVE
CM044620	9856562	9861780	B7med_10987-B7med_10988	3	ACTIVE
CM044620	10057763	10083863	B7med_11010-B7med_11011	12	ACTIVE
CM044620	10083363	10160249	B7med_11011-B7med_11012	34	REPRESSIVE
CM044620	10161716	10190511	B7med_11013-B7med_11014	10	REPRESSIVE
CM044620	10190011	10230059	B7med_11014-B7med_11015	25	REPRESSIVE
CM044620	10236490	10263969	B7med_11018-B7med_11019	13	REPRESSIVE
CM044620	10270097	10286640	B7med_11022-B7med_11023	7	REPRESSIVE
CM044620	10286140	10305882	B7med_11023-B7med_11024	8	REPRESSIVE
CM044620	10364566	10425364	B7med_11030-B7med_11031	7	REPRESSIVE
CM044620	10424864	10515716	B7med_11031-B7med_11032	14	REPRESSIVE
CM044620	10877609	10902058	B7med_11037-B7med_11038	14	REPRESSIVE
CM044620	11024293	11030860	B7med_11048-B7med_11049	2	ACTIVE
CM044620	11033602	11058414	B7med_11051-B7med_11052	12	REPRESSIVE
CM044620	11057914	11063587	B7med_11052-B7med_11053	3	ACTIVE
CM044620	11158720	11177485	B7med_11061-B7med_11062	9	REPRESSIVE
CM044620	11180950	11190103	B7med_11064-B7med_11065	5	REPRESSIVE
CM044620	11196260	11223778	B7med_11068-B7med_11069	9	REPRESSIVE
CM044620	11368987	11423873	B7med_11076-B7med_11077	19	REPRESSIVE
CM044620	11492317	11496365	B7med_11087-B7med_11088	2	ACTIVE
CM044620	11714330	11718052	B7med_11112-B7med_11113	2	ACTIVE
CM044620	11772343	11784734	B7med_11135-B7med_11136	2	ACTIVE
CM044620	11801261	11807511	B7med_11142-B7med_11143	2	ACTIVE
CM044620	11808922	11834037	B7med_11144-B7med_11145	13	REPRESSIVE
CM044620	11833537	11876607	B7med_11145-B7med_11146	31	REPRESSIVE
CM044620	11876107	11889904	B7med_11146-B7med_11147	8	REPRESSIVE
CM044620	11889404	11916571	B7med_11147-B7med_11148	12	REPRESSIVE
CM044620	11974979	11985360	B7med_11166-B7med_11167	4	REPRESSIVE
CM044620	12059074	12071717	B7med_11189-B7med_11190	2	REPRESSIVE
CM044620	12309719	12326614	B7med_11220-B7med_11221	10	REPRESSIVE
CM044620	12342824	12388452	B7med_11227-B7med_11228	26	REPRESSIVE
CM044620	12400524	12412492	B7med_11233-B7med_11234	7	ACTIVE
CM044620	12413040	12419794	B7med_11235-B7med_11236	3	ACTIVE
CM044620	12603285	12609763	B7med_11261-B7med_11262	3	N/D
CM044620	12611807	12623517	B7med_11263-B7med_11264	6	ACTIVE
CM044620	12623017	12626975	B7med_11264-B7med_11265	2	ACTIVE
CM044620	12628547	12655353	B7med_11266-B7med_11267	12	REPRESSIVE
CM044620	12865624	12895442	B7med_11298-B7med_11299	9	REPRESSIVE
CM044620	12933693	12967155	B7med_11303-B7med_11304	22	REPRESSIVE
CM044620	13048909	13075801	B7med_11310-B7med_11311	6	REPRESSIVE
CM044620	13076403	13144660	B7med_11312-B7med_11313	45	REPRESSIVE
CM044620	13146060	13150509	B7med_11314-B7med_11315	2	ACTIVE
CM044620	13201517	13232802	B7med_11325-B7med_11326	21	REPRESSIVE
CM044620	13339413	13371341	B7med_11328-B7med_11329	21	REPRESSIVE
CM044620	13521798	13525575	B7med_11343-B7med_11344	2	N/D
CM044620	13554632	13594844	B7med_11347-B7med_11348	21	REPRESSIVE
CM044620	13594344	13624045	B7med_11348-B7med_11349	18	REPRESSIVE
CM044620	13623545	13650435	B7med_11349-B7med_11350	19	REPRESSIVE
CM044620	13651851	13668663	B7med_11351-B7med_11352	5	REPRESSIVE
CM044620	13669649	13715236	B7med_11353-B7med_11354	33	REPRESSIVE
CM044620	13715785	13867767	B7med_11355-B7med_11356	101	REPRESSIVE
CM044620	13867267	13871674	B7med_11356-B7med_11357	2	REPRESSIVE
CM044620	13879117	13885366	B7med_11358-B7med_11359	2	ACTIVE
CM044620	13933697	13984516	B7med_11363-B7med_11364	22	REPRESSIVE
CM044620	14018352	14024795	B7med_11372-B7med_11373	3	N/D
CM044620	14187350	14231730	B7med_11387-B7med_11388	24	REPRESSIVE
CM044620	14395979	14445792	B7med_11408-B7med_11409	22	REPRESSIVE
CM044620	14447314	14451571	B7med_11411-B7med_11412	2	ACTIVE
CM044620	14451071	14462538	B7med_11412-B7med_11413	4	ACTIVE
CM044620	14462038	14628361	B7med_11413-B7med_11414	53	REPRESSIVE
CM044620	14627861	14661423	B7med_11414-B7med_11415	6	REPRESSIVE
CM044620	14660923	14706510	B7med_11415-B7med_11416	27	REPRESSIVE
CM044620	14855247	14865967	B7med_11424-B7med_11425	2	REPRESSIVE
CM044620	14874982	14940740	B7med_11427-B7med_11428	41	REPRESSIVE
CM044620	14952982	15016739	B7med_11433-B7med_11434	41	REPRESSIVE
CM044620	15016239	15083000	B7med_11434-B7med_11435	33	REPRESSIVE
CM044620	15082500	15094859	B7med_11435-B7med_11436	10	REPRESSIVE
CM044620	15094359	15120411	B7med_11436-B7med_11437	6	REPRESSIVE
CM044620	15187691	15239430	B7med_11440-B7med_11441	12	REPRESSIVE
CM044620	15238930	15283668	B7med_11441-B7med_11442	28	REPRESSIVE
CM044620	15283168	15308746	B7med_11442-B7med_11443	4	REPRESSIVE
CM044620	15314002	15351618	B7med_11445-B7med_11446	17	REPRESSIVE
CM044620	15351118	15386129	B7med_11446-B7med_11447	9	REPRESSIVE
CM044620	15385629	15502004	B7med_11447-B7med_11448	74	REPRESSIVE
CM044620	15501504	15515045	B7med_11448-B7med_11449	6	REPRESSIVE
CM044620	15571669	15579987	B7med_11462-B7med_11463	2	N/D
CM044620	15586486	15596442	B7med_11465-B7med_11466	9	REPRESSIVE
CM044620	15595942	15644365	B7med_11466-B7med_11467	36	REPRESSIVE
CM044620	15643865	15666320	B7med_11467-B7med_11468	9	REPRESSIVE
CM044620	15669236	15677640	B7med_11469-B7med_11470	4	N/D
CM044620	15682298	15688300	B7med_11472-B7med_11473	2	REPRESSIVE
CM044620	15687800	15757095	B7med_11473-B7med_11474	24	REPRESSIVE
CM044620	15756595	15763753	B7med_11474-B7med_11475	2	REPRESSIVE
CM044620	15800518	15857819	B7med_11484-B7med_11485	25	REPRESSIVE
CM044620	15858438	15880225	B7med_11486-B7med_11487	11	REPRESSIVE
CM044620	15905122	15924837	B7med_11490-B7med_11491	4	REPRESSIVE
CM044620	16104402	16156754	B7med_11496-B7med_11497	23	REPRESSIVE
CM044620	16156254	16184823	B7med_11497-B7med_11498	14	REPRESSIVE
CM044620	16310762	16343454	B7med_11509-B7med_11510	15	REPRESSIVE
CM044620	16451144	16496258	B7med_11523-B7med_11524	21	REPRESSIVE
CM044620	16502449	16547393	B7med_11527-B7med_11528	26	REPRESSIVE
CM044620	16546893	16575799	B7med_11528-B7med_11529	5	N/D
CM044620	16575299	16603680	B7med_11529-B7med_11530	7	N/D
CM044620	16619253	16660758	B7med_11534-B7med_11535	34	REPRESSIVE
CM044620	16698975	16740936	B7med_11540-B7med_11541	19	REPRESSIVE
CM044620	16740436	16764890	B7med_11541-B7med_11542	16	REPRESSIVE
CM044620	16765747	16852830	B7med_11543-B7med_11544	59	REPRESSIVE
CM044620	16860262	16868222	B7med_11545-B7med_11546	2	ACTIVE
CM044620	16867722	16874842	B7med_11546-B7med_11547	3	N/D
CM044620	17053147	17058209	B7med_11556-B7med_11557	2	REPRESSIVE
CM044620	17059743	17206314	B7med_11558-B7med_11559	68	REPRESSIVE
CM044620	17205814	17235819	B7med_11559-B7med_11560	19	REPRESSIVE
CM044620	17540844	17551134	B7med_11567-B7med_11568	3	REPRESSIVE
CM044620	17691871	17785605	B7med_11577-B7med_11578	66	REPRESSIVE
CM044620	17785105	17873618	B7med_11578-B7med_11579	57	REPRESSIVE
CM044620	17873118	17906270	B7med_11579-B7med_11580	19	REPRESSIVE
CM044620	17956464	18002199	B7med_11583-B7med_11584	13	REPRESSIVE
CM044620	18001699	18028700	B7med_11584-B7med_11585	14	REPRESSIVE
CM044620	18311112	18318261	B7med_11596-B7med_11597	3	ACTIVE
CM044620	18317761	18322359	B7med_11597-B7med_11598	2	ACTIVE
CM044620	18351568	18388295	B7med_11605-B7med_11606	27	REPRESSIVE
CM044620	18387795	18404263	B7med_11606-B7med_11607	9	REPRESSIVE
CM044620	18403763	18415784	B7med_11607-B7med_11608	5	REPRESSIVE
CM044620	18415284	18426240	B7med_11608-B7med_11609	5	REPRESSIVE
CM044620	18462510	18505168	B7med_11614-B7med_11615	32	REPRESSIVE
CM044620	18506825	18528010	B7med_11616-B7med_11617	9	REPRESSIVE
CM044620	18530077	18556919	B7med_11619-B7med_11620	18	REPRESSIVE
CM044620	18592697	18618466	B7med_11626-B7med_11627	4	REPRESSIVE
CM044620	18617966	18649444	B7med_11627-B7med_11628	13	REPRESSIVE
CM044620	18649638	18692171	B7med_11629-B7med_11630	15	REPRESSIVE
CM044620	18998027	19008927	B7med_11644-B7med_11645	2	N/D
CM044620	19012237	19033281	B7med_11646-B7med_11647	7	REPRESSIVE
CM044620	19032781	19061733	B7med_11647-B7med_11648	13	REPRESSIVE
CM044620	19061233	19106166	B7med_11648-B7med_11649	25	REPRESSIVE
CM044620	19105666	19120206	B7med_11649-B7med_11650	4	REPRESSIVE
CM044620	19241155	19301249	B7med_11658-B7med_11659	34	REPRESSIVE
CM044620	19315555	19327318	B7med_11661-B7med_11662	6	ACTIVE
CM044620	19326818	19348642	B7med_11662-B7med_11663	7	REPRESSIVE
CM044620	19348142	19374855	B7med_11663-B7med_11664	19	REPRESSIVE
CM044620	19396425	19447049	B7med_11668-B7med_11669	24	REPRESSIVE
CM044620	19449840	19455637	B7med_11670-B7med_11671	2	REPRESSIVE
CM044620	19532990	19559913	B7med_11674-B7med_11675	12	REPRESSIVE
CM044620	19559413	19585561	B7med_11675-B7med_11676	15	REPRESSIVE
CM044620	19585061	19609907	B7med_11676-B7med_11677	10	REPRESSIVE
CM044620	19652009	19671451	B7med_11681-B7med_11682	12	REPRESSIVE
CM044620	19670951	19699716	B7med_11682-B7med_11683	13	REPRESSIVE
CM044620	19803492	19812314	B7med_11701-B7med_11702	2	ACTIVE
CM044620	19811814	19832696	B7med_11702-B7med_11703	9	REPRESSIVE
CM044620	19855132	19884759	B7med_11707-B7med_11708	20	REPRESSIVE
CM044620	20015299	20022488	B7med_11717-B7med_11718	2	ACTIVE
CM044620	20021988	20050549	B7med_11718-B7med_11719	12	REPRESSIVE
CM044620	20050049	20055867	B7med_11719-B7med_11720	2	REPRESSIVE
CM044620	20055367	20062569	B7med_11720-B7med_11721	2	REPRESSIVE
CM044620	20132587	20136524	B7med_11731-B7med_11732	2	N/D
CM044620	20136763	20141891	B7med_11733-B7med_11734	2	ACTIVE
CM044620	20141391	20147223	B7med_11734-B7med_11735	2	REPRESSIVE
CM044620	20146723	20167538	B7med_11735-B7med_11736	11	REPRESSIVE
CM044620	20168906	20196514	B7med_11738-B7med_11739	16	REPRESSIVE
CM044620	20196014	20202313	B7med_11739-B7med_11740	4	REPRESSIVE
CM044620	20201813	20213514	B7med_11740-B7med_11741	3	N/D
CM044620	20214582	20221140	B7med_11742-B7med_11743	4	REPRESSIVE
CM044620	20325276	20381300	B7med_11748-B7med_11749	39	REPRESSIVE
CM044620	20380800	20393498	B7med_11749-B7med_11750	3	N/D
CM044620	20392998	20447337	B7med_11750-B7med_11751	34	REPRESSIVE
CM044620	20446837	20460331	B7med_11751-B7med_11752	6	REPRESSIVE
CM044620	20459831	20488004	B7med_11752-B7med_11753	13	REPRESSIVE
CM044620	20540490	20551151	B7med_11760-B7med_11761	5	REPRESSIVE
CM044620	20641488	20779764	B7med_11777-B7med_11778	51	REPRESSIVE
CM044620	20779264	20797365	B7med_11778-B7med_11779	2	REPRESSIVE
CM044620	20816630	20833269	B7med_11782-B7med_11783	3	REPRESSIVE
CM044620	20841500	20856557	B7med_11785-B7med_11786	2	REPRESSIVE
CM044620	20856057	20869225	B7med_11786-B7med_11787	2	REPRESSIVE
CM044620	20934372	20954564	B7med_11799-B7med_11800	2	REPRESSIVE
CM044620	20982570	20995486	B7med_11804-B7med_11805	2	REPRESSIVE
CM044620	21012544	21037576	B7med_11807-B7med_11808	3	REPRESSIVE
CM044620	21071465	21101750	B7med_11817-B7med_11818	2	REPRESSIVE
CM044620	21110075	21126703	B7med_11820-B7med_11821	2	REPRESSIVE
CM044620	21148361	21173878	B7med_11825-B7med_11826	2	REPRESSIVE
CM044620	21174953	21191787	B7med_11827-B7med_11828	2	REPRESSIVE
CM044620	21342463	21390285	B7med_11851-B7med_11852	23	REPRESSIVE
CM044620	21389785	21396112	B7med_11852-B7med_11853	2	N/D
CM044620	21395612	21437343	B7med_11853-B7med_11854	23	REPRESSIVE
CM044620	21440904	21484545	B7med_11856-B7med_11857	11	REPRESSIVE
CM044620	21497280	21558524	B7med_11861-B7med_11862	40	REPRESSIVE
CM044620	21582121	21594089	B7med_11864-B7med_11865	6	REPRESSIVE
CM044620	21687254	21766011	B7med_11871-B7med_11872	50	REPRESSIVE
CM044620	21765511	21791589	B7med_11872-B7med_11873	13	REPRESSIVE
CM044620	21792631	21820041	B7med_11874-B7med_11875	19	REPRESSIVE
CM044620	21820351	21850705	B7med_11876-B7med_11877	19	REPRESSIVE
CM044620	21929243	21960715	B7med_11894-B7med_11895	20	REPRESSIVE
CM044620	22101379	22126586	B7med_11911-B7med_11912	11	REPRESSIVE
CM044620	22126086	22178265	B7med_11912-B7med_11913	37	REPRESSIVE
CM044620	22209798	22216224	B7med_11915-B7med_11916	2	N/D
CM044620	22217153	22240866	B7med_11917-B7med_11918	12	REPRESSIVE
CM044620	22290325	22301013	B7med_11931-B7med_11932	6	N/D
CM044620	22382782	22386757	B7med_11949-B7med_11950	2	ACTIVE
CM044620	22503022	22510961	B7med_11974-B7med_11975	2	ACTIVE
CM044620	22749594	22778246	B7med_11995-B7med_11996	20	REPRESSIVE
CM044620	22779089	22784064	B7med_11997-B7med_11998	5	N/D
CM044620	22783564	22873779	B7med_11998-B7med_11999	43	REPRESSIVE
CM044620	22879257	22921119	B7med_12001-B7med_12002	25	REPRESSIVE
CM044620	23071008	23079890	B7med_12006-B7med_12007	2	ACTIVE
CM044620	23105671	23131300	B7med_12012-B7med_12013	10	REPRESSIVE
CM044620	23130800	23135322	B7med_12013-B7med_12014	3	ACTIVE
CM044620	23158327	23167888	B7med_12018-B7med_12019	4	REPRESSIVE
CM044620	23171892	23184657	B7med_12022-B7med_12023	2	ACTIVE
CM044620	23274361	23284754	B7med_12026-B7med_12027	3	REPRESSIVE
CM044620	23288778	23337255	B7med_12030-B7med_12031	22	REPRESSIVE
CM044620	23356056	23449253	B7med_12035-B7med_12036	46	REPRESSIVE
CM044620	23449699	23473166	B7med_12037-B7med_12038	9	REPRESSIVE
CM044620	23516039	23522550	B7med_12045-B7med_12046	3	ACTIVE
CM044620	23522050	23527727	B7med_12046-B7med_12047	2	ACTIVE
CM044620	23562266	23571998	B7med_12049-B7med_12050	4	N/D
CM044620	23571498	23579537	B7med_12050-B7med_12051	3	REPRESSIVE
CM044620	23579037	23599518	B7med_12051-B7med_12052	9	REPRESSIVE
CM044620	23612478	23629991	B7med_12056-B7med_12057	4	REPRESSIVE
CM044620	23638488	23650774	B7med_12058-B7med_12059	6	ACTIVE
CM044620	23691854	23702094	B7med_12062-B7med_12063	5	N/D
CM044620	23749958	23769121	B7med_12072-B7med_12073	9	REPRESSIVE
CM044620	23790826	23799780	B7med_12082-B7med_12083	3	N/D
CM044620	23799280	23834395	B7med_12083-B7med_12084	14	REPRESSIVE
CM044620	23833895	23841834	B7med_12084-B7med_12085	2	N/D
CM044620	23841334	23890813	B7med_12085-B7med_12086	14	REPRESSIVE
CM044620	23912387	23917035	B7med_12092-B7med_12093	2	ACTIVE
CM044620	23916535	23962900	B7med_12093-B7med_12094	24	REPRESSIVE
CM044620	24037209	24066245	B7med_12102-B7med_12103	20	REPRESSIVE
CM044620	24069194	24083625	B7med_12105-B7med_12106	7	ACTIVE
CM044620	24151117	24190402	B7med_12114-B7med_12115	24	REPRESSIVE
CM044620	24200354	24206632	B7med_12116-B7med_12117	4	REPRESSIVE
CM044620	24267704	24271394	B7med_12120-B7med_12121	2	N/D
CM044620	24285868	24302685	B7med_12125-B7med_12126	5	REPRESSIVE
CM044620	24303492	24309761	B7med_12127-B7med_12128	2	N/D
CM044620	24309261	24337113	B7med_12128-B7med_12129	12	REPRESSIVE
CM044620	24489224	24540696	B7med_12156-B7med_12157	32	N/D
CM044620	24540196	24549442	B7med_12157-B7med_12158	5	ACTIVE
CM044620	24570994	24596654	B7med_12161-B7med_12162	19	REPRESSIVE
CM044620	24682599	24710990	B7med_12176-B7med_12177	17	REPRESSIVE
CM044620	24713748	24744314	B7med_12179-B7med_12180	19	REPRESSIVE
CM044620	24784880	24791738	B7med_12188-B7med_12189	4	ACTIVE
CM044620	24791238	24842621	B7med_12189-B7med_12190	39	REPRESSIVE
CM044620	25018696	25026422	B7med_12215-B7med_12216	2	N/D
CM044620	25025922	25058821	B7med_12216-B7med_12217	14	REPRESSIVE
CM044620	25058321	25096611	B7med_12217-B7med_12218	34	REPRESSIVE
CM044620	25155055	25211503	B7med_12226-B7med_12227	39	REPRESSIVE
CM044620	25273106	25289751	B7med_12235-B7med_12236	4	N/D
CM044620	25289251	25300209	B7med_12236-B7med_12237	4	REPRESSIVE
CM044620	25325297	25334679	B7med_12245-B7med_12246	4	N/D
CM044620	25434450	25454014	B7med_12269-B7med_12270	6	REPRESSIVE
CM044620	25487260	25493119	B7med_12282-B7med_12283	2	ACTIVE
CM044620	25614741	25627668	B7med_12295-B7med_12296	2	ACTIVE
CM044620	25628247	25631111	B7med_12297-B7med_12298	2	ACTIVE
CM044620	25630611	25662765	B7med_12298-B7med_12299	18	REPRESSIVE
CM044620	25662265	25689741	B7med_12299-B7med_12300	19	REPRESSIVE
CM044620	25693514	25702632	B7med_12302-B7med_12303	2	REPRESSIVE
CM044620	26038570	26074635	B7med_12324-B7med_12325	20	N/D
CM044620	26135421	26150162	B7med_12335-B7med_12336	8	REPRESSIVE
CM044620	26149662	26189337	B7med_12336-B7med_12337	24	REPRESSIVE
CM044620	26255316	26291800	B7med_12343-B7med_12344	18	REPRESSIVE
CM044620	26299320	26336531	B7med_12346-B7med_12347	24	REPRESSIVE
CM044620	26396622	26447948	B7med_12355-B7med_12356	38	REPRESSIVE
CM044620	26498884	26504598	B7med_12368-B7med_12369	3	N/D
CM044620	26697180	26724522	B7med_12407-B7med_12408	21	REPRESSIVE
CM044620	26825596	26853716	B7med_12437-B7med_12438	20	REPRESSIVE
CM044620	26936800	26946903	B7med_12455-B7med_12456	4	N/D
CM044620	26952238	26960920	B7med_12457-B7med_12458	3	ACTIVE
CM044620	26963009	26982180	B7med_12459-B7med_12460	6	ACTIVE
CM044620	27003863	27008886	B7med_12465-B7med_12466	2	REPRESSIVE
CM044620	27036450	27064716	B7med_12470-B7med_12471	17	REPRESSIVE
CM044620	27069248	27075801	B7med_12472-B7med_12473	2	REPRESSIVE
CM044620	27128988	27148503	B7med_12476-B7med_12477	7	REPRESSIVE
CM044620	27179059	27184275	B7med_12483-B7med_12484	2	ACTIVE
CM044620	27203312	27211102	B7med_12486-B7med_12487	3	N/D
CM044620	27210602	27244972	B7med_12487-B7med_12488	24	REPRESSIVE
CM044620	27260053	27319455	B7med_12492-B7med_12493	39	REPRESSIVE
CM044620	27318955	27332703	B7med_12493-B7med_12494	6	ACTIVE
CM044620	27361770	27376258	B7med_12496-B7med_12497	6	REPRESSIVE
CM044620	27375758	27384894	B7med_12497-B7med_12498	3	REPRESSIVE
CM044620	27451209	27516167	B7med_12509-B7med_12510	27	REPRESSIVE
CM044620	27515667	27545287	B7med_12510-B7med_12511	18	REPRESSIVE
CM044620	27544787	27635427	B7med_12511-B7med_12512	33	N/D
CM044620	27962008	27998732	B7med_12552-B7med_12553	24	REPRESSIVE
CM044620	28190187	28197946	B7med_12589-B7med_12590	2	ACTIVE
CM044620	28443205	28447972	B7med_12605-B7med_12606	2	ACTIVE
CM044620	28591243	28596650	B7med_12645-B7med_12646	2	ACTIVE
CM044620	28596150	28598677	B7med_12646-B7med_12647	2	ACTIVE
CM044620	28601458	28605421	B7med_12649-B7med_12650	2	ACTIVE
CM044620	28612083	28663135	B7med_12652-B7med_12653	23	REPRESSIVE
CM044620	28762364	28767486	B7med_12672-B7med_12673	2	REPRESSIVE
CM044620	28767507	28779442	B7med_12674-B7med_12675	7	REPRESSIVE
CM044620	28781592	28796495	B7med_12677-B7med_12678	3	ACTIVE
CM044620	28795995	28822710	B7med_12678-B7med_12679	14	REPRESSIVE
CM044620	28905043	28932013	B7med_12693-B7med_12694	13	REPRESSIVE
CM044620	29010094	29035596	B7med_12714-B7med_12715	19	REPRESSIVE
CM044620	29035777	29057262	B7med_12716-B7med_12717	6	REPRESSIVE
CM044620	29115156	29142855	B7med_12721-B7med_12722	17	REPRESSIVE
CM044620	29142355	29170237	B7med_12722-B7med_12723	9	REPRESSIVE
CM044620	29173183	29190392	B7med_12724-B7med_12725	6	N/D
CM044620	29267316	29276693	B7med_12729-B7med_12730	4	ACTIVE
CM044620	29276193	29291062	B7med_12730-B7med_12731	4	N/D
CM044620	29290562	29317938	B7med_12731-B7med_12732	24	REPRESSIVE
CM044620	29342910	29372564	B7med_12743-B7med_12744	23	REPRESSIVE
CM044620	29380760	29422938	B7med_12747-B7med_12748	26	REPRESSIVE
CM044620	29422438	29427365	B7med_12748-B7med_12749	2	ACTIVE
CM044620	29426865	29444318	B7med_12749-B7med_12750	8	REPRESSIVE
CM044620	29444840	29473236	B7med_12751-B7med_12752	15	REPRESSIVE
CM044620	29485368	29585987	B7med_12756-B7med_12757	51	REPRESSIVE
CM044620	29686623	29690712	B7med_12779-B7med_12780	2	ACTIVE
CM044620	29690212	29697168	B7med_12780-B7med_12781	2	N/D
CM044620	29952140	29964465	B7med_12803-B7med_12804	7	REPRESSIVE
CM044620	30002007	30070013	B7med_12810-B7med_12811	34	REPRESSIVE
CM044620	30148674	30192355	B7med_12826-B7med_12827	26	REPRESSIVE
CM044620	30327543	30332250	B7med_12843-B7med_12844	2	REPRESSIVE
CM044620	30365810	30405237	B7med_12846-B7med_12847	23	REPRESSIVE
CM044620	30404737	30485006	B7med_12847-B7med_12848	46	REPRESSIVE
CM044620	30514275	30535385	B7med_12851-B7med_12852	8	REPRESSIVE
CM044620	30553794	30572453	B7med_12854-B7med_12855	3	REPRESSIVE
CM044620	30635898	30665247	B7med_12869-B7med_12870	18	REPRESSIVE
CM044620	30682086	30733194	B7med_12875-B7med_12876	25	REPRESSIVE
CM044620	30747780	30757011	B7med_12879-B7med_12880	3	N/D
CM044620	30763325	30791047	B7med_12881-B7med_12882	5	REPRESSIVE
CM044620	30791298	30866331	B7med_12883-B7med_12884	16	REPRESSIVE
CM044620	31072911	31086714	B7med_12925-B7med_12926	2	ACTIVE
CM044620	31223496	31252259	B7med_12942-B7med_12943	12	REPRESSIVE
CM044620	31276929	31283710	B7med_12953-B7med_12954	3	N/D
CM044620	31303966	31313873	B7med_12958-B7med_12959	6	REPRESSIVE
CM044620	31313373	31367363	B7med_12959-B7med_12960	28	REPRESSIVE
CM044620	31407099	31417240	B7med_12977-B7med_12978	2	ACTIVE
CM044620	31436701	31440816	B7med_12981-B7med_12982	2	REPRESSIVE
CM044620	31492802	31506648	B7med_12991-B7med_12992	4	ACTIVE
CM044620	31506148	31526653	B7med_12992-B7med_12993	10	REPRESSIVE
CM044620	31527725	31532445	B7med_12994-B7med_12995	2	ACTIVE
CM044620	31533276	31575856	B7med_12996-B7med_12997	29	REPRESSIVE
CM044620	31575356	31610426	B7med_12997-B7med_12998	25	REPRESSIVE
CM044620	31659899	31675827	B7med_13005-B7med_13006	4	N/D
CM044620	31838422	31841422	B7med_13025-B7med_13026	2	ACTIVE
CM044620	31988291	32020509	B7med_13041-B7med_13042	11	REPRESSIVE
CM044620	32024974	32034719	B7med_13045-B7med_13046	3	ACTIVE
CM044620	32034219	32037618	B7med_13046-B7med_13047	2	REPRESSIVE
CM044620	32076381	32092997	B7med_13059-B7med_13060	7	REPRESSIVE
CM044620	32193246	32251484	B7med_13064-B7med_13065	20	REPRESSIVE
CM044620	32489185	32516078	B7med_13084-B7med_13085	14	REPRESSIVE
CM044620	32515578	32567975	B7med_13085-B7med_13086	36	REPRESSIVE
CM044620	32737628	32764948	B7med_13092-B7med_13093	17	REPRESSIVE
CM044620	32764448	32775931	B7med_13093-B7med_13094	3	REPRESSIVE
CM044620	32826608	32857563	B7med_13105-B7med_13106	16	REPRESSIVE
CM044620	32860324	32881353	B7med_13108-B7med_13109	6	REPRESSIVE
CM044620	32996449	33003548	B7med_13124-B7med_13125	2	ACTIVE
CM044620	33070099	33114059	B7med_13139-B7med_13140	14	REPRESSIVE
CM044620	33177171	33206182	B7med_13151-B7med_13152	18	REPRESSIVE
CM044620	33205682	33213383	B7med_13152-B7med_13153	2	ACTIVE
CM044620	33287175	33314056	B7med_13167-B7med_13168	15	REPRESSIVE
CM044620	33329780	33347338	B7med_13173-B7med_13174	6	REPRESSIVE
CM044620	33346838	33374127	B7med_13174-B7med_13175	20	REPRESSIVE
CM044620	33382647	33387387	B7med_13178-B7med_13179	2	ACTIVE
CM044620	33386887	33392620	B7med_13179-B7med_13180	2	ACTIVE
CM044620	33548126	33571824	B7med_13206-B7med_13207	15	REPRESSIVE
CM044620	33960825	33979712	B7med_13266-B7med_13267	10	REPRESSIVE
CM044620	33979212	33987312	B7med_13267-B7med_13268	2	N/D
CM044620	34040994	34054628	B7med_13280-B7med_13281	6	REPRESSIVE
CM044620	34055011	34063384	B7med_13282-B7med_13283	3	N/D
CM044620	34132199	34146118	B7med_13286-B7med_13287	2	N/D
CM044620	34145618	34149768	B7med_13287-B7med_13288	2	ACTIVE
CM044620	34150173	34153827	B7med_13289-B7med_13290	2	ACTIVE
CM044620	34217550	34232712	B7med_13301-B7med_13302	10	REPRESSIVE
CM044620	34643853	34683133	B7med_13345-B7med_13346	24	N/D
CM044620	34927777	34931891	B7med_13371-B7med_13372	2	ACTIVE
CM044620	34954303	34960469	B7med_13381-B7med_13382	3	N/D
CM044620	34989913	35010265	B7med_13385-B7med_13386	8	REPRESSIVE
CM044620	35011228	35069322	B7med_13387-B7med_13388	28	REPRESSIVE
CM044620	35070114	35134249	B7med_13389-B7med_13390	38	REPRESSIVE
CM044620	35190718	35301754	B7med_13400-B7med_13401	87	REPRESSIVE
CM044620	35304115	35347178	B7med_13402-B7med_13403	22	REPRESSIVE
CM044620	35771218	35854198	B7med_13467-B7med_13468	53	REPRESSIVE
CM044620	35893785	35913486	B7med_13476-B7med_13477	12	REPRESSIVE
CM044620	36423804	36431447	B7med_13549-B7med_13550	2	ACTIVE
CM044620	36614992	36632880	B7med_13570-B7med_13571	6	REPRESSIVE
CM044620	36677946	36713445	B7med_13580-B7med_13581	25	REPRESSIVE
CM044620	36712945	36740035	B7med_13581-B7med_13582	13	REPRESSIVE
CM044620	37006571	37027067	B7med_13621-B7med_13622	9	REPRESSIVE
CM044620	37028337	37034918	B7med_13624-B7med_13625	3	ACTIVE
CM044620	37265109	37303693	B7med_13643-B7med_13644	19	REPRESSIVE
CM044620	37374221	37391197	B7med_13651-B7med_13652	11	REPRESSIVE
CM044620	37390697	37396355	B7med_13652-B7med_13653	2	REPRESSIVE
CM044620	37395855	37403314	B7med_13653-B7med_13654	3	REPRESSIVE
CM044620	37539995	37557824	B7med_13672-B7med_13673	8	REPRESSIVE
CM044620	37558414	37568109	B7med_13674-B7med_13675	5	ACTIVE
CM044620	37611306	37652058	B7med_13680-B7med_13681	19	REPRESSIVE
CM044620	37756126	37761335	B7med_13684-B7med_13685	3	ACTIVE
CM044620	37880701	37916286	B7med_13704-B7med_13705	15	REPRESSIVE
CM044620	38140959	38166176	B7med_13727-B7med_13728	10	REPRESSIVE
CM044620	38206424	38297756	B7med_13741-B7med_13742	50	REPRESSIVE
CM044620	38334392	38350557	B7med_13749-B7med_13750	8	REPRESSIVE
CM044620	38350057	38354308	B7med_13750-B7med_13751	2	ACTIVE
CM044620	38472777	38501907	B7med_13768-B7med_13769	10	REPRESSIVE
CM044620	38501407	38526569	B7med_13769-B7med_13770	18	REPRESSIVE
CM044620	38723880	38736792	B7med_13783-B7med_13784	7	N/D
CM044620	38736292	38758450	B7med_13784-B7med_13785	2	REPRESSIVE
CM044620	38787111	38800828	B7med_13793-B7med_13794	4	REPRESSIVE
CM044620	38821570	38841831	B7med_13797-B7med_13798	8	REPRESSIVE
CM044620	38841971	38846582	B7med_13799-B7med_13800	2	REPRESSIVE
CM044620	38846082	38932797	B7med_13800-B7med_13801	59	REPRESSIVE
CM044620	38955449	38967327	B7med_13805-B7med_13806	6	ACTIVE
CM044620	38966827	38975446	B7med_13806-B7med_13807	2	ACTIVE
CM044620	38977991	39027174	B7med_13808-B7med_13809	32	REPRESSIVE
CM044620	39028174	39032799	B7med_13810-B7med_13811	3	N/D
CM044620	39114298	39141304	B7med_13819-B7med_13820	17	REPRESSIVE
CM044620	39264046	39275819	B7med_13838-B7med_13839	7	ACTIVE
CM044620	39275319	39311215	B7med_13839-B7med_13840	7	REPRESSIVE
CM044620	39332894	39339105	B7med_13845-B7med_13846	4	ACTIVE
CM044620	39356610	39368404	B7med_13854-B7med_13855	4	N/D
CM044620	39367904	39373735	B7med_13855-B7med_13856	5	ACTIVE
CM044620	39495736	39518389	B7med_13869-B7med_13870	8	REPRESSIVE
CM044620	39608995	39631246	B7med_13881-B7med_13882	6	REPRESSIVE
CM044620	39633586	39662328	B7med_13884-B7med_13885	16	REPRESSIVE
CM044620	39671820	39678842	B7med_13889-B7med_13890	2	REPRESSIVE
CM044620	39678342	39722884	B7med_13890-B7med_13891	30	REPRESSIVE
CM044620	40180123	40186275	B7med_13940-B7med_13941	2	N/D
CM044621	65699	82627	B7med_13952-B7med_13953	10	REPRESSIVE
CM044621	134487	190383	B7med_13966-B7med_13967	27	REPRESSIVE
CM044621	213412	226643	B7med_13970-B7med_13971	5	ACTIVE
CM044621	327628	334376	B7med_13989-B7med_13990	2	REPRESSIVE
CM044621	416122	430525	B7med_14016-B7med_14017	2	REPRESSIVE
CM044621	560233	589398	B7med_14059-B7med_14060	17	REPRESSIVE
CM044621	749844	761282	B7med_14084-B7med_14085	2	REPRESSIVE
CM044621	774322	794270	B7med_14088-B7med_14089	2	REPRESSIVE
CM044621	857655	890307	B7med_14106-B7med_14107	24	REPRESSIVE
CM044621	951152	968549	B7med_14113-B7med_14114	10	REPRESSIVE
CM044621	968049	998262	B7med_14114-B7med_14115	13	N/D
CM044621	1047951	1066650	B7med_14133-B7med_14134	3	N/D
CM044621	1078409	1100107	B7med_14138-B7med_14139	8	N/D
CM044621	1225032	1240703	B7med_14176-B7med_14177	5	REPRESSIVE
CM044621	1289161	1295502	B7med_14182-B7med_14183	2	N/D
CM044621	1360028	1366063	B7med_14191-B7med_14192	2	ACTIVE
CM044621	1388093	1402139	B7med_14195-B7med_14196	6	REPRESSIVE
CM044621	1401639	1414757	B7med_14196-B7med_14197	11	REPRESSIVE
CM044621	1419049	1426151	B7med_14200-B7med_14201	2	ACTIVE
CM044621	1490714	1497219	B7med_14216-B7med_14217	3	ACTIVE
CM044621	1565694	1574452	B7med_14236-B7med_14237	3	N/D
CM044621	1574539	1608107	B7med_14238-B7med_14239	29	REPRESSIVE
CM044621	1607607	1643504	B7med_14239-B7med_14240	16	REPRESSIVE
CM044621	1643821	1670472	B7med_14241-B7med_14242	13	REPRESSIVE
CM044621	1715346	1739278	B7med_14253-B7med_14254	18	REPRESSIVE
CM044621	1738778	1768183	B7med_14254-B7med_14255	23	REPRESSIVE
CM044621	1767683	1787784	B7med_14255-B7med_14256	10	ACTIVE
CM044621	1802333	1818904	B7med_14260-B7med_14261	2	REPRESSIVE
CM044621	1857313	1889133	B7med_14274-B7med_14275	22	REPRESSIVE
CM044621	2125098	2149036	B7med_14332-B7med_14333	22	REPRESSIVE
CM044621	2148536	2178066	B7med_14333-B7med_14334	20	REPRESSIVE
CM044621	2182615	2200015	B7med_14336-B7med_14337	8	REPRESSIVE
CM044621	2204687	2238896	B7med_14339-B7med_14340	20	REPRESSIVE
CM044621	2239206	2258205	B7med_14341-B7med_14342	7	REPRESSIVE
CM044621	2327177	2333746	B7med_14355-B7med_14356	5	N/D
CM044621	2559983	2567791	B7med_14406-B7med_14407	2	N/D
CM044621	2655981	2661654	B7med_14418-B7med_14419	2	REPRESSIVE
CM044621	2697123	2706979	B7med_14421-B7med_14422	5	REPRESSIVE
CM044621	2743942	2752569	B7med_14437-B7med_14438	2	ACTIVE
CM044621	2867945	2895654	B7med_14448-B7med_14449	17	REPRESSIVE
CM044621	2999363	3002024	B7med_14466-B7med_14467	2	ACTIVE
CM044621	3001524	3008529	B7med_14467-B7med_14468	2	ACTIVE
CM044621	3030483	3037361	B7med_14477-B7med_14478	2	N/D
CM044621	3057725	3082327	B7med_14484-B7med_14485	19	REPRESSIVE
CM044621	3200746	3208081	B7med_14489-B7med_14490	3	ACTIVE
CM044621	3256333	3279835	B7med_14506-B7med_14507	3	N/D
CM044621	3350313	3355042	B7med_14524-B7med_14525	3	N/D
CM044621	3414476	3421418	B7med_14541-B7med_14542	2	N/D
CM044621	3462534	3477667	B7med_14560-B7med_14561	4	N/D
CM044621	3479194	3492113	B7med_14563-B7med_14564	5	REPRESSIVE
CM044621	3491613	3496640	B7med_14564-B7med_14565	3	N/D
CM044621	3634986	3652151	B7med_14582-B7med_14583	10	REPRESSIVE
CM044621	3687436	3707822	B7med_14594-B7med_14595	13	REPRESSIVE
CM044621	3722497	3729089	B7med_14601-B7med_14602	4	REPRESSIVE
CM044621	3800561	3863644	B7med_14615-B7med_14616	10	REPRESSIVE
CM044621	3952590	3986809	B7med_14640-B7med_14641	20	REPRESSIVE
CM044621	4129379	4141028	B7med_14671-B7med_14672	4	ACTIVE
CM044621	4157289	4171863	B7med_14677-B7med_14678	4	REPRESSIVE
CM044621	4258002	4298555	B7med_14695-B7med_14696	23	REPRESSIVE
CM044621	4318712	4332546	B7med_14703-B7med_14704	5	N/D
CM044621	4448476	4486319	B7med_14709-B7med_14710	9	REPRESSIVE
CM044621	4696761	4726175	B7med_14750-B7med_14751	24	REPRESSIVE
CM044621	4727059	4743578	B7med_14752-B7med_14753	4	ACTIVE
CM044621	4794070	4849287	B7med_14763-B7med_14764	31	REPRESSIVE
CM044621	4914330	4962097	B7med_14776-B7med_14777	27	REPRESSIVE
CM044621	4961597	5025262	B7med_14777-B7med_14778	22	REPRESSIVE
CM044621	5111715	5125071	B7med_14789-B7med_14790	3	REPRESSIVE
CM044621	5124571	5129091	B7med_14790-B7med_14791	2	REPRESSIVE
CM044621	5168685	5173139	B7med_14801-B7med_14802	2	REPRESSIVE
CM044621	5350855	5354808	B7med_14839-B7med_14840	2	ACTIVE
CM044621	5401785	5408931	B7med_14851-B7med_14852	3	REPRESSIVE
CM044621	5458098	5465685	B7med_14869-B7med_14870	2	N/D
CM044621	5466735	5471343	B7med_14871-B7med_14872	2	ACTIVE
CM044621	5602513	5610135	B7med_14901-B7med_14902	2	REPRESSIVE
CM044621	5641235	5645921	B7med_14909-B7med_14910	2	ACTIVE
CM044621	5653070	5693409	B7med_14913-B7med_14914	31	REPRESSIVE
CM044621	5692909	5730214	B7med_14914-B7med_14915	8	REPRESSIVE
CM044621	5916205	5920374	B7med_14950-B7med_14951	2	ACTIVE
CM044621	6049773	6054126	B7med_14978-B7med_14979	2	ACTIVE
CM044621	6103489	6125339	B7med_14995-B7med_14996	5	N/D
CM044621	6291578	6340301	B7med_15014-B7med_15015	27	REPRESSIVE
CM044621	6449240	6456554	B7med_15028-B7med_15029	2	ACTIVE
CM044621	6481074	6485267	B7med_15032-B7med_15033	2	ACTIVE
CM044621	6618658	6631212	B7med_15050-B7med_15051	3	N/D
CM044621	6948834	6976324	B7med_15137-B7med_15138	19	REPRESSIVE
CM044621	7063223	7094334	B7med_15151-B7med_15152	25	REPRESSIVE
CM044621	7107427	7112161	B7med_15158-B7med_15159	2	ACTIVE
CM044621	7209374	7240475	B7med_15182-B7med_15183	24	REPRESSIVE
CM044621	7317236	7351014	B7med_15192-B7med_15193	21	REPRESSIVE
CM044621	7350514	7356247	B7med_15193-B7med_15194	3	N/D
CM044621	7355747	7568391	B7med_15194-B7med_15195	77	REPRESSIVE
CM044621	7570408	7640549	B7med_15197-B7med_15198	48	REPRESSIVE
CM044621	7640049	7765825	B7med_15198-B7med_15199	67	REPRESSIVE
CM044621	7766361	7780769	B7med_15200-B7med_15201	10	REPRESSIVE
CM044621	7780269	7792282	B7med_15201-B7med_15202	9	REPRESSIVE
CM044621	7791782	8289045	B7med_15202-B7med_15203	133	REPRESSIVE
CM044621	8350891	8356907	B7med_15210-B7med_15211	2	N/D
CM044621	8362031	8367807	B7med_15213-B7med_15214	2	ACTIVE
CM044621	8446985	8459999	B7med_15224-B7med_15225	6	N/D
CM044621	8524565	8538803	B7med_15234-B7med_15235	3	N/D
CM044621	8538303	8545162	B7med_15235-B7med_15236	3	ACTIVE
CM044621	8553897	8584094	B7med_15239-B7med_15240	22	REPRESSIVE
CM044621	9085486	9091173	B7med_15301-B7med_15302	2	N/D
CM044621	9090673	9097264	B7med_15302-B7med_15303	2	REPRESSIVE
CM044621	9243456	9277570	B7med_15323-B7med_15324	10	REPRESSIVE
CM044621	9446895	9453165	B7med_15356-B7med_15357	2	N/D
CM044621	9626009	9643844	B7med_15373-B7med_15374	4	ACTIVE
CM044621	9678033	9698665	B7med_15384-B7med_15385	12	REPRESSIVE
CM044621	9815919	9851298	B7med_15407-B7med_15408	19	REPRESSIVE
CM044621	9850798	9861075	B7med_15408-B7med_15409	5	N/D
CM044621	10022263	10026239	B7med_15443-B7med_15444	3	ACTIVE
CM044621	10041305	10043988	B7med_15447-B7med_15448	2	ACTIVE
CM044621	10049916	10077642	B7med_15452-B7med_15453	16	REPRESSIVE
CM044621	10114601	10144590	B7med_15459-B7med_15460	21	REPRESSIVE
CM044621	10551194	10573693	B7med_15504-B7med_15505	15	REPRESSIVE
CM044621	10619979	10675455	B7med_15509-B7med_15510	36	REPRESSIVE
CM044621	10878813	10897621	B7med_15526-B7med_15527	16	REPRESSIVE
CM044621	10916263	10945694	B7med_15531-B7med_15532	16	REPRESSIVE
CM044621	10953089	10973565	B7med_15537-B7med_15538	10	REPRESSIVE
CM044621	10973065	10984484	B7med_15538-B7med_15539	2	ACTIVE
CM044621	11009749	11019839	B7med_15543-B7med_15544	3	REPRESSIVE
CM044621	11019339	11033878	B7med_15544-B7med_15545	4	REPRESSIVE
CM044621	11097864	11177789	B7med_15558-B7med_15559	29	REPRESSIVE
CM044621	11177289	11265786	B7med_15559-B7med_15560	48	REPRESSIVE
CM044621	11330322	11337375	B7med_15582-B7med_15583	2	N/D
CM044621	11336875	11356129	B7med_15583-B7med_15584	5	REPRESSIVE
CM044621	11355629	11411751	B7med_15584-B7med_15585	32	REPRESSIVE
CM044621	11434090	11439926	B7med_15590-B7med_15591	3	ACTIVE
CM044621	11513359	11542190	B7med_15600-B7med_15601	16	REPRESSIVE
CM044621	11541690	11558744	B7med_15601-B7med_15602	6	REPRESSIVE
CM044621	11561234	11566698	B7med_15604-B7med_15605	2	ACTIVE
CM044621	11627834	11633261	B7med_15629-B7med_15630	3	N/D
CM044621	11807319	11814926	B7med_15654-B7med_15655	3	REPRESSIVE
CM044621	11830902	11906025	B7med_15659-B7med_15660	41	REPRESSIVE
CM044621	11969868	11981686	B7med_15670-B7med_15671	5	ACTIVE
CM044621	12290811	12311906	B7med_15719-B7med_15720	6	N/D
CM044621	12348219	12352236	B7med_15734-B7med_15735	2	N/D
CM044621	12447362	12451354	B7med_15750-B7med_15751	2	ACTIVE
CM044621	12552250	12563282	B7med_15769-B7med_15770	2	N/D
CM044621	12585221	12639807	B7med_15776-B7med_15777	27	REPRESSIVE
CM044621	12739465	12756800	B7med_15810-B7med_15811	9	REPRESSIVE
CM044621	12807934	12843238	B7med_15822-B7med_15823	31	REPRESSIVE
CM044621	13005308	13062814	B7med_15852-B7med_15853	37	REPRESSIVE
CM044621	13072238	13126715	B7med_15857-B7med_15858	33	REPRESSIVE
CM044621	13136194	13144275	B7med_15862-B7med_15863	5	N/D
CM044621	13143775	13173105	B7med_15863-B7med_15864	12	N/D
CM044621	13234281	13239532	B7med_15873-B7med_15874	2	ACTIVE
CM044621	13395804	13440063	B7med_15899-B7med_15900	20	REPRESSIVE
CM044621	13446742	13480038	B7med_15903-B7med_15904	20	REPRESSIVE
CM044621	13479538	13485213	B7med_15904-B7med_15905	3	N/D
CM044621	13594651	13600762	B7med_15927-B7med_15928	2	N/D
CM044621	13649384	13655757	B7med_15940-B7med_15941	2	N/D
CM044621	13655257	13691020	B7med_15941-B7med_15942	24	REPRESSIVE
CM044621	13692983	13714563	B7med_15943-B7med_15944	7	REPRESSIVE
CM044621	13714063	13742086	B7med_15944-B7med_15945	15	REPRESSIVE
CM044621	13743812	13768829	B7med_15946-B7med_15947	20	REPRESSIVE
CM044621	13788226	13790959	B7med_15954-B7med_15955	2	REPRESSIVE
CM044621	13790459	13846194	B7med_15955-B7med_15956	30	REPRESSIVE
CM044621	13857246	13862935	B7med_15961-B7med_15962	3	N/D
CM044621	13862435	13895382	B7med_15962-B7med_15963	20	REPRESSIVE
CM044621	13901440	13912223	B7med_15967-B7med_15968	3	N/D
CM044621	14090470	14115956	B7med_15979-B7med_15980	6	REPRESSIVE
CM044621	14117506	14146954	B7med_15982-B7med_15983	22	REPRESSIVE
CM044621	14207104	14225993	B7med_15990-B7med_15991	2	N/D
CM044621	14229922	14247892	B7med_15992-B7med_15993	4	N/D
CM044621	14247392	14269206	B7med_15993-B7med_15994	7	ACTIVE
CM044621	14268706	14277261	B7med_15994-B7med_15995	2	ACTIVE
CM044621	14278131	14298555	B7med_15996-B7med_15997	7	REPRESSIVE
CM044621	14412770	14420795	B7med_16016-B7med_16017	2	ACTIVE
CM044621	14493605	14504875	B7med_16023-B7med_16024	4	REPRESSIVE
CM044621	14536075	14569677	B7med_16029-B7med_16030	17	REPRESSIVE
CM044621	14773100	14780311	B7med_16052-B7med_16053	2	ACTIVE
CM044621	14779811	14786141	B7med_16053-B7med_16054	4	ACTIVE
CM044621	14932733	14962735	B7med_16080-B7med_16081	20	REPRESSIVE
CM044621	15194324	15226097	B7med_16121-B7med_16122	23	REPRESSIVE
CM044621	15225597	15233119	B7med_16122-B7med_16123	4	ACTIVE
CM044621	15238720	15256451	B7med_16125-B7med_16126	10	REPRESSIVE
CM044621	15255951	15343063	B7med_16126-B7med_16127	47	REPRESSIVE
CM044621	15342563	15346807	B7med_16127-B7med_16128	2	REPRESSIVE
CM044621	15600883	15627420	B7med_16175-B7med_16176	21	REPRESSIVE
CM044621	15800491	15808097	B7med_16206-B7med_16207	3	N/D
CM044621	15861703	15914638	B7med_16215-B7med_16216	42	REPRESSIVE
CM044621	16012535	16033361	B7med_16240-B7med_16241	10	REPRESSIVE
CM044621	16032861	16061821	B7med_16241-B7med_16242	22	REPRESSIVE
CM044621	16061321	16087971	B7med_16242-B7med_16243	19	REPRESSIVE
CM044621	16093591	16118959	B7med_16245-B7med_16246	7	REPRESSIVE
CM044621	16123867	16148296	B7med_16248-B7med_16249	18	REPRESSIVE
CM044621	16160180	16197494	B7med_16251-B7med_16252	34	REPRESSIVE
CM044621	16198075	16215788	B7med_16253-B7med_16254	10	REPRESSIVE
CM044621	16215288	16265631	B7med_16254-B7med_16255	20	REPRESSIVE
CM044621	16265131	16298474	B7med_16255-B7med_16256	13	ACTIVE
CM044621	16397165	16402471	B7med_16281-B7med_16282	2	ACTIVE
CM044621	16401971	16418052	B7med_16282-B7med_16283	5	REPRESSIVE
CM044621	16471801	16500605	B7med_16293-B7med_16294	14	REPRESSIVE
CM044621	16500105	16514226	B7med_16294-B7med_16295	2	N/D
CM044621	16516569	16537610	B7med_16296-B7med_16297	10	REPRESSIVE
CM044621	16551262	16581704	B7med_16301-B7med_16302	23	REPRESSIVE
CM044621	16581204	16613188	B7med_16302-B7med_16303	18	REPRESSIVE
CM044621	16612688	16619883	B7med_16303-B7med_16304	4	ACTIVE
CM044621	16634923	16678965	B7med_16311-B7med_16312	18	REPRESSIVE
CM044621	16678465	16705073	B7med_16312-B7med_16313	20	REPRESSIVE
CM044621	16712009	16751317	B7med_16314-B7med_16315	25	REPRESSIVE
CM044621	16755184	16767979	B7med_16316-B7med_16317	3	N/D
CM044621	16820099	16825791	B7med_16332-B7med_16333	2	N/D
CM044621	16825291	16832051	B7med_16333-B7med_16334	2	N/D
CM044621	16878436	16904107	B7med_16338-B7med_16339	18	REPRESSIVE
CM044621	16910597	16961124	B7med_16342-B7med_16343	20	REPRESSIVE
CM044621	16960624	16967417	B7med_16343-B7med_16344	2	N/D
CM044621	16969146	16992950	B7med_16345-B7med_16346	17	REPRESSIVE
CM044621	16997815	17042302	B7med_16348-B7med_16349	21	REPRESSIVE
CM044621	17043213	17073525	B7med_16350-B7med_16351	18	REPRESSIVE
CM044621	17073025	17095032	B7med_16351-B7med_16352	21	REPRESSIVE
CM044621	17094532	17100041	B7med_16352-B7med_16353	2	N/D
CM044621	17125985	17136815	B7med_16355-B7med_16356	2	ACTIVE
CM044621	17287195	17307397	B7med_16376-B7med_16377	9	REPRESSIVE
CM044621	17327968	17366993	B7med_16385-B7med_16386	20	REPRESSIVE
CM044621	17386683	17400137	B7med_16390-B7med_16391	2	N/D
CM044621	17429752	17449555	B7med_16399-B7med_16400	7	REPRESSIVE
CM044621	17487868	17516022	B7med_16411-B7med_16412	24	REPRESSIVE
CM044621	17515522	17535614	B7med_16412-B7med_16413	3	REPRESSIVE
CM044621	17535114	17572210	B7med_16413-B7med_16414	23	REPRESSIVE
CM044621	17746072	17761508	B7med_16434-B7med_16435	5	ACTIVE
CM044621	17761008	17778709	B7med_16435-B7med_16436	7	REPRESSIVE
CM044621	17868784	17899260	B7med_16443-B7med_16444	23	REPRESSIVE
CM044621	17901961	17942004	B7med_16445-B7med_16446	19	REPRESSIVE
CM044621	17949788	17961968	B7med_16451-B7med_16452	2	N/D
CM044621	17985991	17998367	B7med_16456-B7med_16457	2	N/D
CM044621	17997867	18079541	B7med_16457-B7med_16458	39	REPRESSIVE
CM044621	18079041	18087454	B7med_16458-B7med_16459	3	REPRESSIVE
CM044621	18204583	18210812	B7med_16468-B7med_16469	3	REPRESSIVE
CM044621	18222465	18229266	B7med_16475-B7med_16476	4	N/D
CM044621	18294683	18349751	B7med_16494-B7med_16495	33	REPRESSIVE
CM044621	18349251	18356437	B7med_16495-B7med_16496	2	ACTIVE
CM044621	18355937	18361603	B7med_16496-B7med_16497	2	ACTIVE
CM044621	18419861	18430030	B7med_16501-B7med_16502	2	REPRESSIVE
CM044621	18430955	18437868	B7med_16503-B7med_16504	3	ACTIVE
CM044621	18437368	18455724	B7med_16504-B7med_16505	10	N/D
CM044621	18455224	18467217	B7med_16505-B7med_16506	4	N/D
CM044621	18466717	18471522	B7med_16506-B7med_16507	2	REPRESSIVE
CM044621	18485600	18503323	B7med_16510-B7med_16511	4	REPRESSIVE
CM044621	18506026	18551810	B7med_16512-B7med_16513	9	REPRESSIVE
CM044621	18579200	18586072	B7med_16518-B7med_16519	3	N/D
CM044621	18714971	18743427	B7med_16535-B7med_16536	18	REPRESSIVE
CM044621	18752989	18760616	B7med_16541-B7med_16542	2	ACTIVE
CM044621	18760116	18772211	B7med_16542-B7med_16543	4	ACTIVE
CM044621	18869470	18874411	B7med_16566-B7med_16567	2	ACTIVE
CM044621	18922259	18976192	B7med_16576-B7med_16577	35	REPRESSIVE
CM044621	19095064	19125113	B7med_16607-B7med_16608	17	REPRESSIVE
CM044621	19244813	19249160	B7med_16638-B7med_16639	2	ACTIVE
CM044621	19534632	19547834	B7med_16665-B7med_16666	6	ACTIVE
CM044621	19581612	19607490	B7med_16674-B7med_16675	15	REPRESSIVE
CM044621	19611017	19617590	B7med_16677-B7med_16678	3	ACTIVE
CM044621	19738989	19743072	B7med_16688-B7med_16689	2	N/D
CM044621	19742572	19785759	B7med_16689-B7med_16690	26	REPRESSIVE
CM044621	19785259	19793774	B7med_16690-B7med_16691	4	ACTIVE
CM044621	19906027	19971789	B7med_16711-B7med_16712	42	REPRESSIVE
CM044621	19975926	20016292	B7med_16713-B7med_16714	28	REPRESSIVE
CM044621	20017734	20031056	B7med_16715-B7med_16716	9	REPRESSIVE
CM044621	20032339	20046396	B7med_16718-B7med_16719	3	N/D
CM044621	20045896	20049644	B7med_16719-B7med_16720	3	ACTIVE
CM044621	20162195	20168750	B7med_16736-B7med_16737	2	REPRESSIVE
CM044621	20168250	20261654	B7med_16737-B7med_16738	71	REPRESSIVE
CM044621	20261154	20271629	B7med_16738-B7med_16739	4	REPRESSIVE
CM044621	20271129	20281114	B7med_16739-B7med_16740	3	N/D
CM044621	20341511	20384919	B7med_16757-B7med_16758	27	REPRESSIVE
CM044621	20384419	20393350	B7med_16758-B7med_16759	3	N/D
CM044621	20548081	20579543	B7med_16770-B7med_16771	2	REPRESSIVE
CM044621	20579043	20592167	B7med_16771-B7med_16772	2	REPRESSIVE
CM044621	20628307	20647310	B7med_16777-B7med_16778	17	REPRESSIVE
CM044621	20664425	20681968	B7med_16783-B7med_16784	4	REPRESSIVE
CM044621	20681468	20727974	B7med_16784-B7med_16785	32	REPRESSIVE
[truncated: 458 more rows]

## Sheet: BPH1-exposed
Supplementary Table 4. 6mA flanked intervals
Chr	Start	End	Interval Name	N° genes	Condition
AAHC02000045	33397	104801	ADHmed_6-ADHmed_7	39	REPRESSIVE
AAHC02000079	18512	46638	ADHmed_13-ADHmed_14	23	REPRESSIVE
AAHC02000080	25792	44873	ADHmed_17-ADHmed_18	3	REPRESSIVE
AAHC02000087	6448	37938	ADHmed_19-ADHmed_20	26	REPRESSIVE
AAHC02000087	89790	108062	ADHmed_32-ADHmed_33	6	REPRESSIVE
AAHC02000087	135738	157905	ADHmed_39-ADHmed_40	10	REPRESSIVE
AAHC02000087	160700	212662	ADHmed_42-ADHmed_43	39	REPRESSIVE
AAHC02000087	213781	234756	ADHmed_44-ADHmed_45	11	REPRESSIVE
AAHC02000087	243049	264524	ADHmed_46-ADHmed_47	12	REPRESSIVE
AAHC02000087	264024	273673	ADHmed_47-ADHmed_48	3	N/D
AAHC02000087	331862	356067	ADHmed_58-ADHmed_59	10	REPRESSIVE
AAHC02000088	56122	61554	ADHmed_66-ADHmed_67	2	REPRESSIVE
AAHC02000088	66808	73499	ADHmed_68-ADHmed_69	3	REPRESSIVE
AAHC02000109	254	4947	ADHmed_77-ADHmed_78	2	REPRESSIVE
AAHC02000114	75729	83049	ADHmed_87-ADHmed_88	2	N/D
AAHC02000128	143309	169540	ADHmed_157-ADHmed_158	14	REPRESSIVE
AAHC02000128	183975	195124	ADHmed_165-ADHmed_166	5	REPRESSIVE
AAHC02000128	200847	212295	ADHmed_170-ADHmed_171	2	N/D
AAHC02000156	12381	67765	ADHmed_181-ADHmed_182	36	REPRESSIVE
AAHC02000156	67265	71638	ADHmed_182-ADHmed_183	2	REPRESSIVE
AAHC02000156	77670	123172	ADHmed_184-ADHmed_185	18	REPRESSIVE
AAHC02000156	147013	172345	ADHmed_193-ADHmed_194	11	REPRESSIVE
AAHC02000156	171845	202049	ADHmed_194-ADHmed_195	23	REPRESSIVE
AAHC02000164	39176	100974	ADHmed_205-ADHmed_206	33	REPRESSIVE
AAHC02000164	100474	125631	ADHmed_206-ADHmed_207	18	REPRESSIVE
AAHC02000164	125131	153896	ADHmed_207-ADHmed_208	26	REPRESSIVE
AAHC02000170	76355	89692	ADHmed_210-ADHmed_211	6	REPRESSIVE
AAHC02000170	89192	167102	ADHmed_211-ADHmed_212	43	REPRESSIVE
AAHC02000172	13970	42544	ADHmed_214-ADHmed_215	20	REPRESSIVE
AAHC02000172	42044	62256	ADHmed_215-ADHmed_216	7	REPRESSIVE
AAHC02000172	63055	85507	ADHmed_217-ADHmed_218	11	REPRESSIVE
AAHC02000186	30571	43926	ADHmed_241-ADHmed_242	6	ACTIVE
AAHC02000186	80855	86501	ADHmed_252-ADHmed_253	3	REPRESSIVE
AAHC02000186	86001	131689	ADHmed_253-ADHmed_254	40	REPRESSIVE
AAHC02000186	201665	207930	ADHmed_271-ADHmed_272	2	REPRESSIVE
AAHC02000197	4153	8054	ADHmed_273-ADHmed_274	2	REPRESSIVE
CM044617	32226	59296	ADHmed_283-ADHmed_284	23	REPRESSIVE
CM044617	58796	93826	ADHmed_284-ADHmed_285	19	REPRESSIVE
CM044617	169411	194624	ADHmed_296-ADHmed_297	13	REPRESSIVE
CM044617	204044	236663	ADHmed_299-ADHmed_300	28	REPRESSIVE
CM044617	340702	385614	ADHmed_308-ADHmed_309	25	REPRESSIVE
CM044617	413688	461847	ADHmed_320-ADHmed_321	29	REPRESSIVE
CM044617	461347	480009	ADHmed_321-ADHmed_322	11	REPRESSIVE
CM044617	552532	603166	ADHmed_327-ADHmed_328	43	REPRESSIVE
CM044617	675466	689215	ADHmed_343-ADHmed_344	8	REPRESSIVE
CM044617	694370	698937	ADHmed_345-ADHmed_346	2	N/D
CM044617	757743	763132	ADHmed_355-ADHmed_356	2	ACTIVE
CM044617	880528	913379	ADHmed_361-ADHmed_362	22	REPRESSIVE
CM044617	1029746	1037051	ADHmed_380-ADHmed_381	4	REPRESSIVE
CM044617	1038345	1043908	ADHmed_382-ADHmed_383	2	REPRESSIVE
CM044617	1078980	1113955	ADHmed_388-ADHmed_389	13	REPRESSIVE
CM044617	1124984	1200292	ADHmed_392-ADHmed_393	30	REPRESSIVE
CM044617	1199792	1224683	ADHmed_393-ADHmed_394	19	REPRESSIVE
CM044617	1429292	1460291	ADHmed_422-ADHmed_423	21	REPRESSIVE
CM044617	1513497	1535335	ADHmed_428-ADHmed_429	10	REPRESSIVE
CM044617	1783036	1793165	ADHmed_477-ADHmed_478	4	REPRESSIVE
CM044617	1792665	1801246	ADHmed_478-ADHmed_479	3	ACTIVE
CM044617	1802146	1822751	ADHmed_480-ADHmed_481	5	REPRESSIVE
CM044617	1822251	1827657	ADHmed_481-ADHmed_482	2	N/D
CM044617	1827157	1855945	ADHmed_482-ADHmed_483	26	REPRESSIVE
CM044617	1859588	1870264	ADHmed_484-ADHmed_485	3	N/D												ADHmed_20680-ADHmed_20681	6	REPRESSIVE
CM044617	1891717	1895641	ADHmed_487-ADHmed_488	2	N/D
CM044617	1904634	1922093	ADHmed_490-ADHmed_491	5	REPRESSIVE
CM044617	2010002	2042036	ADHmed_497-ADHmed_498	20	REPRESSIVE
CM044617	2041536	2095187	ADHmed_498-ADHmed_499	38	REPRESSIVE												ADHmed_21873-ADHmed_21874	2	N/D
CM044617	2094687	2112409	ADHmed_499-ADHmed_500	6	REPRESSIVE
CM044617	2111909	2116420	ADHmed_500-ADHmed_501	2	N/D
CM044617	2115920	2145253	ADHmed_501-ADHmed_502	26	REPRESSIVE
CM044617	2332565	2359308	ADHmed_537-ADHmed_538	20	REPRESSIVE
CM044617	2494618	2547768	ADHmed_557-ADHmed_558	37	REPRESSIVE
CM044617	2647239	2666874	ADHmed_582-ADHmed_583	9	REPRESSIVE
CM044617	2730821	2761952	ADHmed_594-ADHmed_595	21	REPRESSIVE
CM044617	2761452	2781621	ADHmed_595-ADHmed_596	6	REPRESSIVE
CM044617	2781121	2809797	ADHmed_596-ADHmed_597	20	REPRESSIVE
CM044617	2833423	2859739	ADHmed_605-ADHmed_606	17	REPRESSIVE
CM044617	2861205	2865347	ADHmed_607-ADHmed_608	2	N/D
CM044617	2864847	2967059	ADHmed_608-ADHmed_609	61	REPRESSIVE
CM044617	2966559	3001277	ADHmed_609-ADHmed_610	20	REPRESSIVE
CM044617	3000777	3016875	ADHmed_610-ADHmed_611	9	REPRESSIVE
CM044617	3016375	3098212	ADHmed_611-ADHmed_612	63	REPRESSIVE
CM044617	3131012	3202446	ADHmed_616-ADHmed_617	44	REPRESSIVE
CM044617	3222150	3298889	ADHmed_619-ADHmed_620	35	REPRESSIVE
CM044617	4213006	4217051	ADHmed_754-ADHmed_755	2	REPRESSIVE
CM044617	4272893	4301585	ADHmed_766-ADHmed_767	23	REPRESSIVE
CM044617	4301085	4332623	ADHmed_767-ADHmed_768	24	REPRESSIVE
CM044617	4357144	4385687	ADHmed_776-ADHmed_777	15	REPRESSIVE
CM044617	4385187	4417820	ADHmed_777-ADHmed_778	16	REPRESSIVE
CM044617	4431582	4441187	ADHmed_782-ADHmed_783	5	REPRESSIVE
CM044617	4467837	4488155	ADHmed_786-ADHmed_787	7	REPRESSIVE
CM044617	4534002	4540912	ADHmed_789-ADHmed_790	3	N/D
CM044617	4540412	4568854	ADHmed_790-ADHmed_791	26	REPRESSIVE
CM044617	4568354	4577336	ADHmed_791-ADHmed_792	4	ACTIVE
CM044617	4576836	4596878	ADHmed_792-ADHmed_793	9	REPRESSIVE
CM044617	4613484	4619985	ADHmed_797-ADHmed_798	3	REPRESSIVE
CM044617	4619485	4641647	ADHmed_798-ADHmed_799	15	REPRESSIVE
CM044617	4747673	4781774	ADHmed_810-ADHmed_811	25	REPRESSIVE
CM044617	4900092	4926480	ADHmed_827-ADHmed_828	20	REPRESSIVE
CM044617	4927050	4930562	ADHmed_829-ADHmed_830	2	ACTIVE
CM044617	4956078	4964783	ADHmed_844-ADHmed_845	2	N/D
CM044617	5152174	5183563	ADHmed_876-ADHmed_877	24	REPRESSIVE
CM044617	5192550	5230035	ADHmed_881-ADHmed_882	14	REPRESSIVE
CM044617	5234167	5261107	ADHmed_885-ADHmed_886	19	REPRESSIVE
CM044617	5260607	5270602	ADHmed_886-ADHmed_887	3	REPRESSIVE
CM044617	5271816	5316035	ADHmed_888-ADHmed_889	28	REPRESSIVE
CM044617	5317324	5325700	ADHmed_890-ADHmed_891	2	ACTIVE
CM044617	5349332	5358536	ADHmed_899-ADHmed_900	4	N/D
CM044617	5363400	5371802	ADHmed_901-ADHmed_902	4	REPRESSIVE
CM044617	5399163	5427759	ADHmed_911-ADHmed_912	18	REPRESSIVE
CM044617	5427259	5462769	ADHmed_912-ADHmed_913	23	REPRESSIVE
CM044617	5603831	5625529	ADHmed_939-ADHmed_940	9	REPRESSIVE
CM044617	5694091	5720370	ADHmed_952-ADHmed_953	18	REPRESSIVE
CM044617	5764192	5769775	ADHmed_962-ADHmed_963	3	ACTIVE
CM044617	5844906	5865257	ADHmed_980-ADHmed_981	11	REPRESSIVE
CM044617	5887977	5894023	ADHmed_988-ADHmed_989	2	ACTIVE
CM044617	6027848	6128518	ADHmed_1030-ADHmed_1031	53	REPRESSIVE
CM044617	6224726	6287592	ADHmed_1053-ADHmed_1054	37	REPRESSIVE
CM044617	6314109	6332975	ADHmed_1065-ADHmed_1066	9	REPRESSIVE
CM044617	6333272	6337268	ADHmed_1067-ADHmed_1068	2	ACTIVE
CM044617	6548191	6552088	ADHmed_1090-ADHmed_1091	2	ACTIVE
CM044617	6728867	6732202	ADHmed_1118-ADHmed_1119	2	ACTIVE
CM044617	6856096	6893031	ADHmed_1125-ADHmed_1126	18	REPRESSIVE
CM044617	6906435	6921186	ADHmed_1129-ADHmed_1130	3	REPRESSIVE
CM044617	6920686	6970985	ADHmed_1130-ADHmed_1131	36	REPRESSIVE
CM044617	7011611	7059664	ADHmed_1136-ADHmed_1137	30	REPRESSIVE
CM044617	7065161	7092218	ADHmed_1138-ADHmed_1139	21	REPRESSIVE
CM044617	7091718	7129005	ADHmed_1139-ADHmed_1140	29	REPRESSIVE
CM044617	7132664	7157519	ADHmed_1143-ADHmed_1144	19	REPRESSIVE
CM044617	7481249	7495156	ADHmed_1190-ADHmed_1191	6	REPRESSIVE
CM044617	7630609	7634667	ADHmed_1223-ADHmed_1224	2	REPRESSIVE
CM044617	7634929	7640063	ADHmed_1225-ADHmed_1226	2	REPRESSIVE
CM044617	7661014	7680982	ADHmed_1235-ADHmed_1236	9	REPRESSIVE
CM044617	7680482	7684726	ADHmed_1236-ADHmed_1237	2	N/D
CM044617	7684226	7688910	ADHmed_1237-ADHmed_1238	2	ACTIVE
CM044617	7708666	7715544	ADHmed_1244-ADHmed_1245	3	ACTIVE
CM044617	7744288	7769684	ADHmed_1251-ADHmed_1252	15	REPRESSIVE
CM044617	7883618	7888168	ADHmed_1292-ADHmed_1293	2	ACTIVE
CM044617	7888913	7902239	ADHmed_1294-ADHmed_1295	4	REPRESSIVE
CM044617	7962048	7967601	ADHmed_1300-ADHmed_1301	2	ACTIVE
CM044617	7967755	7985937	ADHmed_1302-ADHmed_1303	8	REPRESSIVE
CM044617	7990956	8049605	ADHmed_1304-ADHmed_1305	37	REPRESSIVE
CM044617	8049105	8060179	ADHmed_1305-ADHmed_1306	8	REPRESSIVE
CM044617	8059679	8087492	ADHmed_1306-ADHmed_1307	18	REPRESSIVE
CM044617	8086992	8093938	ADHmed_1307-ADHmed_1308	2	ACTIVE
CM044617	8093438	8115743	ADHmed_1308-ADHmed_1309	18	REPRESSIVE
CM044617	8166520	8190897	ADHmed_1322-ADHmed_1323	7	REPRESSIVE
CM044617	8324941	8350576	ADHmed_1340-ADHmed_1341	11	REPRESSIVE
CM044617	8350076	8365925	ADHmed_1341-ADHmed_1342	9	REPRESSIVE
CM044617	8365425	8404699	ADHmed_1342-ADHmed_1343	33	REPRESSIVE
CM044617	8461623	8493130	ADHmed_1347-ADHmed_1348	13	REPRESSIVE
CM044617	8604421	8612705	ADHmed_1373-ADHmed_1374	2	N/D
CM044617	8622627	8646733	ADHmed_1379-ADHmed_1380	12	REPRESSIVE
CM044617	8694481	8698866	ADHmed_1399-ADHmed_1400	2	ACTIVE
CM044617	8713419	8719337	ADHmed_1407-ADHmed_1408	2	N/D
CM044617	8864119	8897688	ADHmed_1456-ADHmed_1457	10	REPRESSIVE
CM044617	8934841	8945558	ADHmed_1465-ADHmed_1466	5	REPRESSIVE
CM044617	9397663	9418292	ADHmed_1559-ADHmed_1560	9	REPRESSIVE
CM044617	9503698	9529033	ADHmed_1587-ADHmed_1588	9	REPRESSIVE
CM044617	9781042	9798509	ADHmed_1618-ADHmed_1619	8	REPRESSIVE
CM044617	9907201	9911725	ADHmed_1652-ADHmed_1653	2	REPRESSIVE
CM044617	9911225	9936338	ADHmed_1653-ADHmed_1654	18	REPRESSIVE
CM044617	10005382	10010421	ADHmed_1675-ADHmed_1676	2	N/D
CM044617	10146560	10168920	ADHmed_1713-ADHmed_1714	12	REPRESSIVE
CM044617	10217518	10247496	ADHmed_1728-ADHmed_1729	15	REPRESSIVE
CM044617	10408737	10434659	ADHmed_1770-ADHmed_1771	14	REPRESSIVE
CM044617	10549235	10577104	ADHmed_1791-ADHmed_1792	14	REPRESSIVE
CM044617	10674323	10679882	ADHmed_1802-ADHmed_1803	2	ACTIVE
CM044617	10680134	10690428	ADHmed_1804-ADHmed_1805	3	N/D
CM044617	10727698	10731272	ADHmed_1809-ADHmed_1810	2	ACTIVE
CM044617	10905122	10923161	ADHmed_1843-ADHmed_1844	14	REPRESSIVE
CM044617	10991468	11002510	ADHmed_1857-ADHmed_1858	5	N/D
CM044617	11002010	11016116	ADHmed_1858-ADHmed_1859	8	REPRESSIVE
CM044617	11055913	11093446	ADHmed_1866-ADHmed_1867	29	REPRESSIVE
CM044617	11277175	11294060	ADHmed_1907-ADHmed_1908	8	REPRESSIVE
CM044617	11426592	11442685	ADHmed_1937-ADHmed_1938	4	N/D
CM044617	11538433	11548539	ADHmed_1952-ADHmed_1953	4	REPRESSIVE
CM044617	11584927	11601048	ADHmed_1965-ADHmed_1966	9	REPRESSIVE
CM044617	11699051	11709171	ADHmed_1990-ADHmed_1991	2	N/D
CM044617	11779486	11807824	ADHmed_1996-ADHmed_1997	13	REPRESSIVE
CM044617	11950727	11968933	ADHmed_2022-ADHmed_2023	14	REPRESSIVE
CM044617	11968433	11979235	ADHmed_2023-ADHmed_2024	3	N/D
CM044617	11978735	12024347	ADHmed_2024-ADHmed_2025	29	REPRESSIVE
CM044617	12023847	12029920	ADHmed_2025-ADHmed_2026	2	N/D
CM044617	12081258	12102199	ADHmed_2034-ADHmed_2035	6	REPRESSIVE
CM044617	12158334	12234296	ADHmed_2039-ADHmed_2040	32	REPRESSIVE
CM044617	12237643	12241757	ADHmed_2042-ADHmed_2043	2	REPRESSIVE
CM044617	12375512	12379883	ADHmed_2065-ADHmed_2066	2	ACTIVE
CM044617	12463981	12512905	ADHmed_2089-ADHmed_2090	12	REPRESSIVE
CM044617	12848563	12871576	ADHmed_2137-ADHmed_2138	9	REPRESSIVE
CM044617	13217751	13225956	ADHmed_2211-ADHmed_2212	3	ACTIVE
CM044617	13251120	13278036	ADHmed_2221-ADHmed_2222	16	REPRESSIVE
CM044617	13329041	13350856	ADHmed_2233-ADHmed_2234	9	REPRESSIVE
CM044617	13519709	13526964	ADHmed_2268-ADHmed_2269	2	N/D
CM044617	13593431	13600680	ADHmed_2286-ADHmed_2287	2	ACTIVE
CM044617	13917199	13933999	ADHmed_2369-ADHmed_2370	9	REPRESSIVE
CM044617	13936106	13958693	ADHmed_2371-ADHmed_2372	3	N/D
CM044617	14069105	14072876	ADHmed_2397-ADHmed_2398	2	ACTIVE
CM044617	14645858	14663350	ADHmed_2522-ADHmed_2523	5	REPRESSIVE
CM044617	14742015	14768083	ADHmed_2534-ADHmed_2535	17	REPRESSIVE
CM044617	14817847	14863118	ADHmed_2542-ADHmed_2543	28	REPRESSIVE
CM044617	14862618	14900811	ADHmed_2543-ADHmed_2544	25	REPRESSIVE
CM044617	14956868	14975902	ADHmed_2557-ADHmed_2558	20	REPRESSIVE
CM044617	15017091	15022380	ADHmed_2572-ADHmed_2573	3	N/D
CM044617	15063289	15069939	ADHmed_2583-ADHmed_2584	2	ACTIVE
CM044617	15143245	15151827	ADHmed_2594-ADHmed_2595	2	ACTIVE
CM044617	15199648	15215256	ADHmed_2612-ADHmed_2613	2	REPRESSIVE
CM044617	15418126	15456037	ADHmed_2636-ADHmed_2637	26	REPRESSIVE
CM044617	15612030	15624764	ADHmed_2688-ADHmed_2689	3	REPRESSIVE
CM044617	15683562	15693674	ADHmed_2704-ADHmed_2705	4	ACTIVE
CM044617	15706637	15712035	ADHmed_2716-ADHmed_2717	2	ACTIVE
CM044617	15785625	15812207	ADHmed_2742-ADHmed_2743	14	REPRESSIVE
CM044617	15825006	15831034	ADHmed_2749-ADHmed_2750	2	ACTIVE
CM044617	15860557	15870507	ADHmed_2759-ADHmed_2760	3	N/D
CM044617	15904782	15914930	ADHmed_2769-ADHmed_2770	2	N/D
CM044617	16006394	16025573	ADHmed_2789-ADHmed_2790	6	REPRESSIVE
CM044617	16030951	16036899	ADHmed_2793-ADHmed_2794	3	N/D
CM044617	16036399	16067642	ADHmed_2794-ADHmed_2795	23	REPRESSIVE
CM044617	16088767	16119826	ADHmed_2805-ADHmed_2806	21	REPRESSIVE
CM044617	16494491	16519595	ADHmed_2892-ADHmed_2893	16	REPRESSIVE
CM044617	16766241	16781809	ADHmed_2956-ADHmed_2957	4	REPRESSIVE
CM044617	16803170	16810968	ADHmed_2967-ADHmed_2968	3	ACTIVE
CM044617	17193572	17196973	ADHmed_3085-ADHmed_3086	2	ACTIVE
CM044617	17244889	17251198	ADHmed_3092-ADHmed_3093	3	ACTIVE
CM044617	17301319	17326117	ADHmed_3109-ADHmed_3110	10	REPRESSIVE
CM044617	17410861	17451469	ADHmed_3139-ADHmed_3140	17	REPRESSIVE
CM044617	17520672	17567981	ADHmed_3163-ADHmed_3164	20	REPRESSIVE
CM044617	17591265	17594833	ADHmed_3172-ADHmed_3173	2	ACTIVE
CM044617	17626870	17641705	ADHmed_3176-ADHmed_3177	2	N/D
CM044617	17704657	17730505	ADHmed_3193-ADHmed_3194	20	REPRESSIVE
CM044617	17730005	17732743	ADHmed_3194-ADHmed_3195	2	ACTIVE
CM044617	17786422	17794342	ADHmed_3213-ADHmed_3214	2	ACTIVE
CM044617	18042726	18083717	ADHmed_3256-ADHmed_3257	26	REPRESSIVE
CM044617	18083217	18096146	ADHmed_3257-ADHmed_3258	2	REPRESSIVE
CM044617	18116890	18122301	ADHmed_3260-ADHmed_3261	2	ACTIVE
CM044617	18398287	18460925	ADHmed_3314-ADHmed_3315	45	REPRESSIVE
CM044617	18460425	18482128	ADHmed_3315-ADHmed_3316	14	REPRESSIVE
CM044617	18596061	18661704	ADHmed_3330-ADHmed_3331	43	REPRESSIVE
CM044617	18942523	18960912	ADHmed_3416-ADHmed_3417	8	REPRESSIVE
CM044617	18960412	18971096	ADHmed_3417-ADHmed_3418	4	N/D
CM044617	19178309	19182808	ADHmed_3447-ADHmed_3448	2	ACTIVE
CM044617	19193895	19211889	ADHmed_3454-ADHmed_3455	11	REPRESSIVE
CM044617	19302933	19322955	ADHmed_3481-ADHmed_3482	8	REPRESSIVE
CM044617	19441936	19467940	ADHmed_3497-ADHmed_3498	20	REPRESSIVE
CM044617	19549870	19569393	ADHmed_3514-ADHmed_3515	8	REPRESSIVE
CM044617	19696968	19723562	ADHmed_3526-ADHmed_3527	13	REPRESSIVE
CM044617	19758247	19786304	ADHmed_3533-ADHmed_3534	15	REPRESSIVE
CM044617	19925182	19931144	ADHmed_3551-ADHmed_3552	2	N/D
CM044617	19953602	19975241	ADHmed_3558-ADHmed_3559	9	REPRESSIVE
CM044617	20159084	20174097	ADHmed_3599-ADHmed_3600	6	N/D
CM044617	20449491	20457900	ADHmed_3647-ADHmed_3648	7	REPRESSIVE
CM044617	20457400	20486275	ADHmed_3648-ADHmed_3649	13	REPRESSIVE
CM044617	20485775	20499903	ADHmed_3649-ADHmed_3650	7	REPRESSIVE
CM044617	20499403	20555695	ADHmed_3650-ADHmed_3651	36	REPRESSIVE
CM044617	20597966	20624945	ADHmed_3659-ADHmed_3660	18	REPRESSIVE
CM044617	20624445	20649000	ADHmed_3660-ADHmed_3661	16	REPRESSIVE
CM044617	20724761	20758135	ADHmed_3669-ADHmed_3670	17	REPRESSIVE
CM044617	20880469	20898381	ADHmed_3689-ADHmed_3690	10	REPRESSIVE
CM044617	20897881	20927098	ADHmed_3690-ADHmed_3691	18	REPRESSIVE
CM044617	21001372	21043915	ADHmed_3706-ADHmed_3707	28	REPRESSIVE
CM044617	21231539	21239766	ADHmed_3728-ADHmed_3729	6	ACTIVE
CM044617	21245642	21256412	ADHmed_3731-ADHmed_3732	5	N/D
CM044617	21462678	21469822	ADHmed_3772-ADHmed_3773	2	ACTIVE
CM044617	21563858	21604834	ADHmed_3778-ADHmed_3779	28	REPRESSIVE
CM044617	21604334	21635255	ADHmed_3779-ADHmed_3780	11	REPRESSIVE
CM044617	21664929	21668779	ADHmed_3784-ADHmed_3785	2	ACTIVE
CM044617	21756652	21783352	ADHmed_3803-ADHmed_3804	22	REPRESSIVE
CM044617	22013230	22026474	ADHmed_3833-ADHmed_3834	6	REPRESSIVE
CM044617	22041857	22047362	ADHmed_3840-ADHmed_3841	3	N/D
CM044617	22148144	22166185	ADHmed_3854-ADHmed_3855	2	REPRESSIVE
CM044617	22459244	22482550	ADHmed_3917-ADHmed_3918	9	REPRESSIVE
CM044617	22531324	22534665	ADHmed_3928-ADHmed_3929	2	ACTIVE
CM044617	22707860	22717598	ADHmed_3945-ADHmed_3946	3	N/D
CM044617	22817365	22860818	ADHmed_3961-ADHmed_3962	26	REPRESSIVE
CM044617	22905613	22923206	ADHmed_3976-ADHmed_3977	4	ACTIVE
CM044617	22945634	22965811	ADHmed_3983-ADHmed_3984	5	REPRESSIVE
CM044617	22965311	23012465	ADHmed_3984-ADHmed_3985	36	REPRESSIVE
CM044617	23016270	23025905	ADHmed_3987-ADHmed_3988	3	ACTIVE
CM044617	23025405	23048178	ADHmed_3988-ADHmed_3989	11	REPRESSIVE
CM044617	23085852	23109865	ADHmed_4001-ADHmed_4002	17	REPRESSIVE
CM044617	23118621	23125491	ADHmed_4007-ADHmed_4008	4	ACTIVE
CM044617	23145407	23169284	ADHmed_4014-ADHmed_4015	12	REPRESSIVE
CM044617	23309090	23328904	ADHmed_4065-ADHmed_4066	10	REPRESSIVE
CM044617	23368922	23392782	ADHmed_4079-ADHmed_4080	11	REPRESSIVE
CM044617	23685771	23691139	ADHmed_4120-ADHmed_4121	3	N/D
CM044617	23749392	23775071	ADHmed_4124-ADHmed_4125	16	REPRESSIVE
CM044617	23850117	23870918	ADHmed_4134-ADHmed_4135	11	REPRESSIVE
CM044617	24236572	24255433	ADHmed_4186-ADHmed_4187	5	REPRESSIVE
CM044617	24431705	24447858	ADHmed_4199-ADHmed_4200	7	REPRESSIVE
CM044617	24586140	24604701	ADHmed_4209-ADHmed_4210	5	REPRESSIVE
CM044617	24623671	24654285	ADHmed_4213-ADHmed_4214	19	REPRESSIVE
CM044617	24848305	24863787	ADHmed_4252-ADHmed_4253	6	REPRESSIVE
CM044617	25207082	25233584	ADHmed_4320-ADHmed_4321	10	REPRESSIVE
CM044617	25566077	25583819	ADHmed_4394-ADHmed_4395	8	REPRESSIVE
CM044617	25583319	25590776	ADHmed_4395-ADHmed_4396	3	N/D
CM044617	25705131	25732048	ADHmed_4407-ADHmed_4408	14	REPRESSIVE
CM044617	26005575	26024401	ADHmed_4450-ADHmed_4451	8	REPRESSIVE
CM044617	26106845	26173413	ADHmed_4459-ADHmed_4460	16	REPRESSIVE
CM044617	26316251	26377681	ADHmed_4466-ADHmed_4467	38	REPRESSIVE
CM044617	26380980	26417488	ADHmed_4468-ADHmed_4469	16	REPRESSIVE
CM044617	26425119	26429713	ADHmed_4472-ADHmed_4473	4	ACTIVE
CM044617	26433086	26450979	ADHmed_4474-ADHmed_4475	6	REPRESSIVE
CM044617	26893074	26952315	ADHmed_4527-ADHmed_4528	45	REPRESSIVE
CM044617	26951815	26967667	ADHmed_4528-ADHmed_4529	4	N/D
CM044617	26967167	26999998	ADHmed_4529-ADHmed_4530	17	REPRESSIVE
CM044617	27003146	27073238	ADHmed_4533-ADHmed_4534	38	REPRESSIVE
CM044617	27243141	27262741	ADHmed_4551-ADHmed_4552	5	REPRESSIVE
CM044617	27264484	27290551	ADHmed_4553-ADHmed_4554	8	REPRESSIVE
CM044617	27290051	27320650	ADHmed_4554-ADHmed_4555	20	REPRESSIVE
CM044617	27343906	27414427	ADHmed_4561-ADHmed_4562	39	REPRESSIVE
CM044617	27460168	27484276	ADHmed_4573-ADHmed_4574	12	REPRESSIVE
CM044617	27639224	27651453	ADHmed_4590-ADHmed_4591	2	REPRESSIVE
CM044617	27654460	27666852	ADHmed_4593-ADHmed_4594	3	REPRESSIVE
CM044617	27669862	27682715	ADHmed_4596-ADHmed_4597	2	REPRESSIVE
CM044617	27685685	27698055	ADHmed_4599-ADHmed_4600	2	REPRESSIVE
CM044618	79551	105233	ADHmed_4603-ADHmed_4604	2	N/D
CM044618	106356	147182	ADHmed_4605-ADHmed_4606	27	REPRESSIVE
CM044618	146682	210518	ADHmed_4606-ADHmed_4607	31	REPRESSIVE
CM044618	379718	428979	ADHmed_4632-ADHmed_4633	28	REPRESSIVE
CM044618	430268	459452	ADHmed_4634-ADHmed_4635	19	REPRESSIVE
CM044618	595350	623482	ADHmed_4667-ADHmed_4668	19	REPRESSIVE
CM044618	622982	626802	ADHmed_4668-ADHmed_4669	2	N/D
CM044618	631329	656342	ADHmed_4671-ADHmed_4672	18	REPRESSIVE
CM044618	731113	735154	ADHmed_4676-ADHmed_4677	2	REPRESSIVE
CM044618	792020	800458	ADHmed_4686-ADHmed_4687	2	REPRESSIVE
CM044618	886874	947642	ADHmed_4692-ADHmed_4693	45	REPRESSIVE
CM044618	1133745	1190484	ADHmed_4732-ADHmed_4733	28	REPRESSIVE
CM044618	1189984	1201910	ADHmed_4733-ADHmed_4734	2	REPRESSIVE
CM044618	1326170	1334791	ADHmed_4737-ADHmed_4738	2	N/D
CM044618	1337341	1366239	ADHmed_4739-ADHmed_4740	16	REPRESSIVE
CM044618	1372026	1407063	ADHmed_4741-ADHmed_4742	15	REPRESSIVE
CM044618	1406563	1451986	ADHmed_4742-ADHmed_4743	18	REPRESSIVE
CM044618	1451486	1520059	ADHmed_4743-ADHmed_4744	9	REPRESSIVE
CM044618	1545203	1600570	ADHmed_4746-ADHmed_4747	28	REPRESSIVE
CM044618	1600070	1637387	ADHmed_4747-ADHmed_4748	6	REPRESSIVE
CM044618	1792269	1874248	ADHmed_4762-ADHmed_4763	51	REPRESSIVE
CM044618	1880842	1982980	ADHmed_4764-ADHmed_4765	53	REPRESSIVE
CM044618	1982480	2130108	ADHmed_4765-ADHmed_4766	52	REPRESSIVE
CM044618	2229468	2236225	ADHmed_4788-ADHmed_4789	2	ACTIVE
CM044618	2269886	2296510	ADHmed_4795-ADHmed_4796	19	REPRESSIVE
CM044618	2375825	2383463	ADHmed_4802-ADHmed_4803	2	N/D
CM044618	2382963	2387179	ADHmed_4803-ADHmed_4804	2	ACTIVE
CM044618	2618595	2622587	ADHmed_4832-ADHmed_4833	2	ACTIVE
CM044618	2645529	2651155	ADHmed_4842-ADHmed_4843	2	ACTIVE
CM044618	2652089	2728927	ADHmed_4844-ADHmed_4845	52	REPRESSIVE
CM044618	2728427	2760825	ADHmed_4845-ADHmed_4846	23	REPRESSIVE
CM044618	2760325	2783886	ADHmed_4846-ADHmed_4847	11	REPRESSIVE
CM044618	2857855	2861440	ADHmed_4859-ADHmed_4860	2	REPRESSIVE
CM044618	2860940	2870743	ADHmed_4860-ADHmed_4861	2	N/D
CM044618	3180000	3206566	ADHmed_4899-ADHmed_4900	21	REPRESSIVE
CM044618	3267700	3276248	ADHmed_4919-ADHmed_4920	3	N/D
CM044618	3286528	3311348	ADHmed_4924-ADHmed_4925	6	REPRESSIVE
CM044618	3310848	3317578	ADHmed_4925-ADHmed_4926	3	ACTIVE
CM044618	3470816	3493180	ADHmed_4959-ADHmed_4960	5	REPRESSIVE
CM044618	3505083	3528952	ADHmed_4964-ADHmed_4965	13	REPRESSIVE
CM044618	3537860	3568199	ADHmed_4968-ADHmed_4969	25	REPRESSIVE
CM044618	3798303	3805508	ADHmed_5010-ADHmed_5011	3	N/D
CM044618	4016664	4045187	ADHmed_5041-ADHmed_5042	11	REPRESSIVE
CM044618	4067271	4105186	ADHmed_5047-ADHmed_5048	21	REPRESSIVE
CM044618	4105394	4109922	ADHmed_5049-ADHmed_5050	2	ACTIVE
CM044618	4282713	4291590	ADHmed_5086-ADHmed_5087	3	ACTIVE
CM044618	4500069	4510503	ADHmed_5102-ADHmed_5103	2	REPRESSIVE
CM044618	4510003	4546104	ADHmed_5103-ADHmed_5104	9	REPRESSIVE
CM044618	4550822	4556344	ADHmed_5106-ADHmed_5107	2	N/D
CM044618	4555844	4574025	ADHmed_5107-ADHmed_5108	5	REPRESSIVE
CM044618	4641756	4647021	ADHmed_5124-ADHmed_5125	3	REPRESSIVE
CM044618	4646521	4658017	ADHmed_5125-ADHmed_5126	4	REPRESSIVE
CM044618	4693081	4711105	ADHmed_5141-ADHmed_5142	9	REPRESSIVE
CM044618	4872102	4887451	ADHmed_5171-ADHmed_5172	3	ACTIVE
CM044618	4918209	4953211	ADHmed_5176-ADHmed_5177	16	REPRESSIVE
CM044618	5009776	5035122	ADHmed_5187-ADHmed_5188	3	REPRESSIVE
CM044618	5049962	5076535	ADHmed_5192-ADHmed_5193	19	REPRESSIVE
CM044618	5131431	5150361	ADHmed_5202-ADHmed_5203	8	N/D
CM044618	5168564	5227276	ADHmed_5210-ADHmed_5211	29	REPRESSIVE
CM044618	5226776	5232741	ADHmed_5211-ADHmed_5212	2	REPRESSIVE
CM044618	5407256	5421937	ADHmed_5237-ADHmed_5238	6	REPRESSIVE
CM044618	5663293	5698944	ADHmed_5264-ADHmed_5265	19	REPRESSIVE
CM044618	5810556	5814020	ADHmed_5290-ADHmed_5291	2	ACTIVE
CM044618	5835785	5840176	ADHmed_5300-ADHmed_5301	2	REPRESSIVE
CM044618	5849197	5875972	ADHmed_5304-ADHmed_5305	20	REPRESSIVE
CM044618	6062109	6079460	ADHmed_5324-ADHmed_5325	9	REPRESSIVE
CM044618	6083757	6122081	ADHmed_5327-ADHmed_5328	27	REPRESSIVE
CM044618	6336231	6387367	ADHmed_5360-ADHmed_5361	32	REPRESSIVE
CM044618	6872303	6877083	ADHmed_5410-ADHmed_5411	2	N/D
CM044618	7390172	7426008	ADHmed_5448-ADHmed_5449	28	REPRESSIVE
CM044618	7425508	7464350	ADHmed_5449-ADHmed_5450	25	REPRESSIVE
CM044618	7475802	7506772	ADHmed_5455-ADHmed_5456	24	REPRESSIVE
CM044618	7582223	7601494	ADHmed_5467-ADHmed_5468	10	REPRESSIVE
CM044618	7601958	7615360	ADHmed_5469-ADHmed_5470	7	REPRESSIVE
CM044618	7738715	7744360	ADHmed_5486-ADHmed_5487	2	ACTIVE
CM044618	7749221	7763058	ADHmed_5489-ADHmed_5490	6	REPRESSIVE
CM044618	7762558	7795472	ADHmed_5490-ADHmed_5491	21	REPRESSIVE
CM044618	7910923	7915200	ADHmed_5520-ADHmed_5521	3	ACTIVE
CM044618	7914700	7925864	ADHmed_5521-ADHmed_5522	7	ACTIVE
CM044618	8014304	8031263	ADHmed_5553-ADHmed_5554	5	REPRESSIVE
CM044618	8064751	8074530	ADHmed_5557-ADHmed_5558	2	REPRESSIVE
CM044618	8226493	8241402	ADHmed_5590-ADHmed_5591	5	REPRESSIVE
CM044618	8516167	8538868	ADHmed_5658-ADHmed_5659	13	REPRESSIVE
CM044618	8542541	8548569	ADHmed_5661-ADHmed_5662	2	N/D
CM044618	8571894	8600192	ADHmed_5667-ADHmed_5668	8	REPRESSIVE
CM044618	8655053	8674220	ADHmed_5687-ADHmed_5688	10	REPRESSIVE
CM044618	8746890	8750888	ADHmed_5693-ADHmed_5694	2	N/D
CM044618	8808323	8833768	ADHmed_5703-ADHmed_5704	18	REPRESSIVE
CM044618	8833268	8852844	ADHmed_5704-ADHmed_5705	13	REPRESSIVE
CM044618	9221754	9225649	ADHmed_5752-ADHmed_5753	2	REPRESSIVE
CM044618	9251970	9266124	ADHmed_5758-ADHmed_5759	6	REPRESSIVE
CM044618	9290531	9299230	ADHmed_5763-ADHmed_5764	4	ACTIVE
CM044618	9474197	9482290	ADHmed_5792-ADHmed_5793	3	N/D
CM044618	9481790	9536357	ADHmed_5793-ADHmed_5794	36	REPRESSIVE
CM044618	9586489	9597949	ADHmed_5799-ADHmed_5800	7	ACTIVE
CM044618	9600752	9611267	ADHmed_5802-ADHmed_5803	2	N/D
CM044618	9610767	9621193	ADHmed_5803-ADHmed_5804	3	REPRESSIVE
CM044618	9633360	9641746	ADHmed_5808-ADHmed_5809	2	N/D
CM044618	9802075	9805887	ADHmed_5848-ADHmed_5849	2	ACTIVE
CM044618	10071396	10078995	ADHmed_5895-ADHmed_5896	2	N/D
CM044618	10096780	10129804	ADHmed_5903-ADHmed_5904	20	REPRESSIVE
CM044618	10311910	10342257	ADHmed_5931-ADHmed_5932	25	REPRESSIVE
CM044618	10757102	10811406	ADHmed_5993-ADHmed_5994	29	REPRESSIVE
CM044618	10853517	10885429	ADHmed_6004-ADHmed_6005	21	REPRESSIVE
CM044618	11158626	11184325	ADHmed_6026-ADHmed_6027	11	REPRESSIVE
CM044618	11271995	11280440	ADHmed_6029-ADHmed_6030	2	REPRESSIVE
CM044618	11468110	11506152	ADHmed_6059-ADHmed_6060	28	REPRESSIVE
CM044618	11564194	11570500	ADHmed_6064-ADHmed_6065	2	ACTIVE
CM044618	11583865	11613545	ADHmed_6068-ADHmed_6069	18	REPRESSIVE
CM044618	11613626	11675165	ADHmed_6070-ADHmed_6071	46	REPRESSIVE
CM044618	11674665	11680981	ADHmed_6071-ADHmed_6072	2	ACTIVE
CM044618	11751806	11759453	ADHmed_6099-ADHmed_6100	3	ACTIVE
CM044618	11819345	11829169	ADHmed_6113-ADHmed_6114	3	N/D
CM044618	11979066	12038138	ADHmed_6151-ADHmed_6152	48	REPRESSIVE
CM044618	12204153	12233775	ADHmed_6186-ADHmed_6187	15	REPRESSIVE
CM044618	12347950	12373512	ADHmed_6202-ADHmed_6203	21	REPRESSIVE
CM044618	12719073	12773364	ADHmed_6236-ADHmed_6237	27	REPRESSIVE
CM044618	12870030	12880099	ADHmed_6264-ADHmed_6265	2	REPRESSIVE
CM044618	12879599	12907333	ADHmed_6265-ADHmed_6266	28	REPRESSIVE
CM044618	12921501	12930248	ADHmed_6271-ADHmed_6272	4	ACTIVE
CM044618	12986335	12992692	ADHmed_6285-ADHmed_6286	2	REPRESSIVE
CM044618	13119010	13152949	ADHmed_6306-ADHmed_6307	18	REPRESSIVE
CM044618	13212886	13242070	ADHmed_6315-ADHmed_6316	22	REPRESSIVE
CM044618	13444019	13451034	ADHmed_6344-ADHmed_6345	2	ACTIVE
CM044618	13450534	13495669	ADHmed_6345-ADHmed_6346	12	REPRESSIVE
CM044618	13661457	13669408	ADHmed_6376-ADHmed_6377	3	N/D
CM044618	13708681	13762451	ADHmed_6387-ADHmed_6388	17	REPRESSIVE
CM044618	13835304	13858994	ADHmed_6408-ADHmed_6409	11	REPRESSIVE
CM044618	13880332	13893056	ADHmed_6416-ADHmed_6417	2	REPRESSIVE
CM044618	14361522	14378134	ADHmed_6534-ADHmed_6535	6	REPRESSIVE
CM044618	14380709	14388765	ADHmed_6536-ADHmed_6537	2	N/D
CM044618	14433457	14438791	ADHmed_6553-ADHmed_6554	2	REPRESSIVE
CM044618	14481753	14503909	ADHmed_6566-ADHmed_6567	7	REPRESSIVE
CM044618	14668341	14685722	ADHmed_6591-ADHmed_6592	4	REPRESSIVE
CM044618	14722898	14729357	ADHmed_6601-ADHmed_6602	2	N/D
CM044618	14932047	14994461	ADHmed_6648-ADHmed_6649	42	REPRESSIVE
CM044618	15055711	15076361	ADHmed_6662-ADHmed_6663	11	REPRESSIVE
CM044618	15129209	15158199	ADHmed_6673-ADHmed_6674	21	REPRESSIVE
CM044618	15433003	15441087	ADHmed_6715-ADHmed_6716	2	N/D
CM044618	15585277	15616298	ADHmed_6739-ADHmed_6740	23	REPRESSIVE
CM044618	15618161	15631060	ADHmed_6741-ADHmed_6742	3	N/D
CM044618	15671394	15675472	ADHmed_6754-ADHmed_6755	2	REPRESSIVE
CM044618	15674972	15695810	ADHmed_6755-ADHmed_6756	6	REPRESSIVE
CM044618	15907033	15911134	ADHmed_6821-ADHmed_6822	2	ACTIVE
CM044618	16089988	16130119	ADHmed_6865-ADHmed_6866	13	REPRESSIVE
CM044618	16129619	16167974	ADHmed_6866-ADHmed_6867	25	REPRESSIVE
CM044618	16175280	16219937	ADHmed_6870-ADHmed_6871	25	REPRESSIVE
CM044618	16263674	16340811	ADHmed_6885-ADHmed_6886	38	REPRESSIVE
CM044618	16449747	16506618	ADHmed_6898-ADHmed_6899	21	REPRESSIVE
CM044618	16650069	16656384	ADHmed_6914-ADHmed_6915	2	ACTIVE
CM044618	16754911	16781661	ADHmed_6934-ADHmed_6935	20	REPRESSIVE
CM044618	16886407	16910124	ADHmed_6941-ADHmed_6942	12	REPRESSIVE
CM044618	16960915	16974912	ADHmed_6955-ADHmed_6956	6	REPRESSIVE
CM044618	17100590	17168412	ADHmed_6970-ADHmed_6971	49	REPRESSIVE
CM044618	17167912	17194856	ADHmed_6971-ADHmed_6972	8	REPRESSIVE
CM044618	17197530	17208956	ADHmed_6973-ADHmed_6974	7	ACTIVE
CM044618	17224413	17228068	ADHmed_6978-ADHmed_6979	2	ACTIVE
CM044618	17784969	17857965	ADHmed_7121-ADHmed_7122	32	REPRESSIVE
CM044618	17857465	17893614	ADHmed_7122-ADHmed_7123	17	REPRESSIVE
CM044618	17989435	18031808	ADHmed_7137-ADHmed_7138	16	REPRESSIVE
CM044618	18072415	18079321	ADHmed_7153-ADHmed_7154	3	ACTIVE
CM044618	18170981	18176147	ADHmed_7185-ADHmed_7186	3	N/D
CM044618	18387110	18418057	ADHmed_7228-ADHmed_7229	14	REPRESSIVE
CM044618	18423939	18454024	ADHmed_7230-ADHmed_7231	19	REPRESSIVE
CM044618	18453524	18582288	ADHmed_7231-ADHmed_7232	49	REPRESSIVE
CM044618	18814975	18838048	ADHmed_7256-ADHmed_7257	10	REPRESSIVE
CM044618	18882299	18917336	ADHmed_7268-ADHmed_7269	23	REPRESSIVE
CM044618	18931071	18937154	ADHmed_7274-ADHmed_7275	4	ACTIVE
CM044618	18996712	19001030	ADHmed_7282-ADHmed_7283	2	REPRESSIVE
CM044618	19011815	19020742	ADHmed_7287-ADHmed_7288	5	REPRESSIVE
CM044618	19020242	19049309	ADHmed_7288-ADHmed_7289	18	REPRESSIVE
CM044618	19077581	19103761	ADHmed_7299-ADHmed_7300	16	REPRESSIVE
CM044618	19155857	19181744	ADHmed_7315-ADHmed_7316	14	REPRESSIVE
CM044618	19324396	19328535	ADHmed_7333-ADHmed_7334	2	REPRESSIVE
CM044618	19343335	19371562	ADHmed_7339-ADHmed_7340	17	REPRESSIVE
CM044618	19371062	19454294	ADHmed_7340-ADHmed_7341	44	REPRESSIVE
CM044618	19453794	19481776	ADHmed_7341-ADHmed_7342	19	REPRESSIVE
CM044618	19482969	19512964	ADHmed_7343-ADHmed_7344	10	REPRESSIVE
CM044618	19816386	19864842	ADHmed_7352-ADHmed_7353	29	REPRESSIVE
CM044618	19870802	19990961	ADHmed_7357-ADHmed_7358	82	REPRESSIVE
CM044618	20022266	20048154	ADHmed_7368-ADHmed_7369	20	REPRESSIVE
CM044618	20047654	20073554	ADHmed_7369-ADHmed_7370	13	REPRESSIVE
CM044618	20138866	20144434	ADHmed_7384-ADHmed_7385	2	ACTIVE
CM044618	20375165	20392348	ADHmed_7433-ADHmed_7434	5	REPRESSIVE
CM044618	20467334	20473223	ADHmed_7437-ADHmed_7438	4	ACTIVE
CM044618	20480001	20489065	ADHmed_7441-ADHmed_7442	3	ACTIVE
CM044618	20524527	20528668	ADHmed_7457-ADHmed_7458	2	REPRESSIVE
CM044618	20535188	20540284	ADHmed_7462-ADHmed_7463	2	ACTIVE
CM044618	20949382	21030500	ADHmed_7545-ADHmed_7546	56	REPRESSIVE
CM044618	21110284	21133710	ADHmed_7565-ADHmed_7566	9	REPRESSIVE
CM044618	21310774	21393204	ADHmed_7598-ADHmed_7599	37	REPRESSIVE
CM044618	21679033	21703907	ADHmed_7632-ADHmed_7633	18	REPRESSIVE
CM044618	21729461	21756123	ADHmed_7641-ADHmed_7642	17	REPRESSIVE
CM044618	21755623	21763999	ADHmed_7642-ADHmed_7643	2	ACTIVE
CM044618	21793666	21825625	ADHmed_7652-ADHmed_7653	19	REPRESSIVE
CM044618	21826401	21855565	ADHmed_7654-ADHmed_7655	19	REPRESSIVE
CM044618	22052360	22056812	ADHmed_7686-ADHmed_7687	2	N/D
CM044618	22057486	22074187	ADHmed_7688-ADHmed_7689	6	REPRESSIVE
CM044618	22201582	22220450	ADHmed_7707-ADHmed_7708	4	REPRESSIVE
CM044618	22264038	22284283	ADHmed_7713-ADHmed_7714	9	REPRESSIVE
CM044618	22723221	22764862	ADHmed_7774-ADHmed_7775	31	REPRESSIVE
CM044618	23093857	23099786	ADHmed_7829-ADHmed_7830	3	ACTIVE
CM044618	23109006	23115570	ADHmed_7834-ADHmed_7835	2	ACTIVE
CM044618	23129864	23132954	ADHmed_7838-ADHmed_7839	2	N/D
CM044618	23198451	23234961	ADHmed_7853-ADHmed_7854	19	REPRESSIVE
CM044618	23318051	23326219	ADHmed_7881-ADHmed_7882	4	REPRESSIVE
CM044618	23334827	23340755	ADHmed_7886-ADHmed_7887	2	N/D
CM044618	23340255	23404702	ADHmed_7887-ADHmed_7888	13	REPRESSIVE
CM044618	23436450	23451690	ADHmed_7895-ADHmed_7896	3	REPRESSIVE
CM044618	23451190	23467124	ADHmed_7896-ADHmed_7897	10	REPRESSIVE
CM044618	23466624	23484295	ADHmed_7897-ADHmed_7898	9	REPRESSIVE
CM044618	23495760	23522485	ADHmed_7902-ADHmed_7903	15	REPRESSIVE
CM044618	23521985	23532132	ADHmed_7903-ADHmed_7904	2	N/D
CM044618	23551742	23596811	ADHmed_7909-ADHmed_7910	23	REPRESSIVE
CM044618	23596311	23614903	ADHmed_7910-ADHmed_7911	5	REPRESSIVE
CM044618	23622968	23654078	ADHmed_7913-ADHmed_7914	13	REPRESSIVE
CM044618	23853795	23909352	ADHmed_7947-ADHmed_7948	31	REPRESSIVE
CM044618	23921258	23926634	ADHmed_7949-ADHmed_7950	2	ACTIVE
CM044618	24108849	24158565	ADHmed_7989-ADHmed_7990	18	REPRESSIVE
CM044618	24305833	24326075	ADHmed_8033-ADHmed_8034	10	REPRESSIVE
CM044618	24444190	24451895	ADHmed_8049-ADHmed_8050	2	N/D
CM044618	24488183	24498671	ADHmed_8059-ADHmed_8060	5	ACTIVE
CM044618	24587857	24592630	ADHmed_8079-ADHmed_8080	2	ACTIVE
CM044618	24940571	24950045	ADHmed_8143-ADHmed_8144	3	N/D
CM044618	24955541	24963352	ADHmed_8146-ADHmed_8147	2	REPRESSIVE
CM044618	24962852	24994199	ADHmed_8147-ADHmed_8148	18	REPRESSIVE
CM044618	25001207	25014179	ADHmed_8151-ADHmed_8152	5	REPRESSIVE
CM044618	25013679	25055725	ADHmed_8152-ADHmed_8153	30	REPRESSIVE
CM044618	25055225	25071684	ADHmed_8153-ADHmed_8154	2	ACTIVE
CM044618	25071184	25081361	ADHmed_8154-ADHmed_8155	2	N/D
CM044618	25120028	25124661	ADHmed_8163-ADHmed_8164	2	N/D
CM044618	25265303	25269926	ADHmed_8201-ADHmed_8202	2	ACTIVE
CM044618	25364586	25397071	ADHmed_8228-ADHmed_8229	19	REPRESSIVE
CM044618	25578688	25631478	ADHmed_8259-ADHmed_8260	27	REPRESSIVE
CM044618	25630978	25658889	ADHmed_8260-ADHmed_8261	22	REPRESSIVE
CM044618	25686617	25708904	ADHmed_8272-ADHmed_8273	9	REPRESSIVE
CM044618	25771708	25776682	ADHmed_8290-ADHmed_8291	2	ACTIVE
CM044618	25783238	25923514	ADHmed_8296-ADHmed_8297	92	REPRESSIVE
CM044618	25924504	25937539	ADHmed_8298-ADHmed_8299	4	REPRESSIVE
CM044618	25937039	25942249	ADHmed_8299-ADHmed_8300	2	REPRESSIVE
CM044618	25977396	26006956	ADHmed_8309-ADHmed_8310	3	N/D
CM044618	26020173	26049780	ADHmed_8313-ADHmed_8314	13	REPRESSIVE
CM044618	26050730	26055577	ADHmed_8315-ADHmed_8316	2	ACTIVE
CM044618	26056351	26081471	ADHmed_8317-ADHmed_8318	3	N/D
CM044619	214504	221096	ADHmed_8352-ADHmed_8353	2	ACTIVE
CM044619	275968	283373	ADHmed_8366-ADHmed_8367	2	ACTIVE
CM044619	351853	356635	ADHmed_8386-ADHmed_8387	3	ACTIVE
CM044619	578879	584221	ADHmed_8425-ADHmed_8426	2	ACTIVE
CM044619	583721	589530	ADHmed_8426-ADHmed_8427	4	N/D
CM044619	690180	700697	ADHmed_8439-ADHmed_8440	4	REPRESSIVE
CM044619	739031	745274	ADHmed_8456-ADHmed_8457	2	ACTIVE
CM044619	847240	851155	ADHmed_8487-ADHmed_8488	2	ACTIVE
CM044619	852991	858937	ADHmed_8490-ADHmed_8491	2	REPRESSIVE
CM044619	868140	899084	ADHmed_8492-ADHmed_8493	21	REPRESSIVE
CM044619	900981	920943	ADHmed_8495-ADHmed_8496	8	REPRESSIVE
CM044619	935918	940533	ADHmed_8499-ADHmed_8500	2	ACTIVE
CM044619	1194048	1205009	ADHmed_8538-ADHmed_8539	4	N/D
CM044619	1208689	1236650	ADHmed_8540-ADHmed_8541	16	REPRESSIVE
CM044619	1236150	1258568	ADHmed_8541-ADHmed_8542	7	REPRESSIVE
CM044619	1295745	1319621	ADHmed_8550-ADHmed_8551	19	REPRESSIVE
CM044619	1359060	1380131	ADHmed_8566-ADHmed_8567	5	REPRESSIVE
CM044619	1456122	1465334	ADHmed_8586-ADHmed_8587	3	N/D
CM044619	1493814	1555988	ADHmed_8601-ADHmed_8602	36	REPRESSIVE
CM044619	1563809	1585723	ADHmed_8603-ADHmed_8604	6	REPRESSIVE
CM044619	1594423	1619571	ADHmed_8607-ADHmed_8608	13	REPRESSIVE
CM044619	1629891	1653455	ADHmed_8614-ADHmed_8615	13	REPRESSIVE
CM044619	1652955	1759389	ADHmed_8615-ADHmed_8616	49	REPRESSIVE
CM044619	1776489	1829507	ADHmed_8619-ADHmed_8620	37	REPRESSIVE
CM044619	1916872	1942608	ADHmed_8646-ADHmed_8647	13	REPRESSIVE
CM044619	1947923	1952016	ADHmed_8650-ADHmed_8651	2	ACTIVE
CM044619	1951516	1990199	ADHmed_8651-ADHmed_8652	24	REPRESSIVE
CM044619	1994809	2090434	ADHmed_8653-ADHmed_8654	58	REPRESSIVE
CM044619	2285558	2302563	ADHmed_8677-ADHmed_8678	5	N/D
CM044619	2373420	2396029	ADHmed_8686-ADHmed_8687	5	REPRESSIVE
CM044619	2395529	2426447	ADHmed_8687-ADHmed_8688	20	REPRESSIVE
CM044619	2428795	2448499	ADHmed_8689-ADHmed_8690	8	REPRESSIVE
CM044619	2570048	2622801	ADHmed_8698-ADHmed_8699	21	REPRESSIVE
CM044619	2686615	2691109	ADHmed_8704-ADHmed_8705	2	ACTIVE
CM044619	2691966	2717302	ADHmed_8706-ADHmed_8707	18	REPRESSIVE
CM044619	2789739	2821617	ADHmed_8715-ADHmed_8716	19	REPRESSIVE
CM044619	2821117	2859342	ADHmed_8716-ADHmed_8717	23	REPRESSIVE
CM044619	2919815	2964734	ADHmed_8724-ADHmed_8725	24	REPRESSIVE
CM044619	2989728	3010243	ADHmed_8733-ADHmed_8734	11	REPRESSIVE
CM044619	3009743	3024140	ADHmed_8734-ADHmed_8735	5	ACTIVE
CM044619	3177522	3183840	ADHmed_8756-ADHmed_8757	2	ACTIVE
CM044619	3198384	3234335	ADHmed_8763-ADHmed_8764	14	REPRESSIVE
CM044619	3313653	3341362	ADHmed_8768-ADHmed_8769	24	REPRESSIVE
CM044619	3340862	3383241	ADHmed_8769-ADHmed_8770	21	REPRESSIVE
CM044619	3403261	3440001	ADHmed_8777-ADHmed_8778	26	REPRESSIVE
CM044619	3445652	3623396	ADHmed_8780-ADHmed_8781	108	REPRESSIVE
CM044619	3625151	3664972	ADHmed_8782-ADHmed_8783	21	REPRESSIVE
CM044619	3664472	3694289	ADHmed_8783-ADHmed_8784	20	REPRESSIVE
CM044619	3703680	3727070	ADHmed_8788-ADHmed_8789	12	REPRESSIVE
CM044619	3736081	3763978	ADHmed_8791-ADHmed_8792	6	REPRESSIVE
CM044619	3763478	3772390	ADHmed_8792-ADHmed_8793	2	REPRESSIVE
CM044619	3773048	3796777	ADHmed_8794-ADHmed_8795	16	REPRESSIVE
CM044619	3800421	3809541	ADHmed_8796-ADHmed_8797	4	REPRESSIVE
CM044619	3884027	3889334	ADHmed_8803-ADHmed_8804	3	N/D
CM044619	4019885	4120580	ADHmed_8815-ADHmed_8816	41	REPRESSIVE
CM044619	4231615	4260809	ADHmed_8818-ADHmed_8819	20	REPRESSIVE
CM044619	4260309	4289392	ADHmed_8819-ADHmed_8820	17	REPRESSIVE
CM044619	4288892	4317656	ADHmed_8820-ADHmed_8821	15	REPRESSIVE
CM044619	4317156	4354900	ADHmed_8821-ADHmed_8822	23	REPRESSIVE
CM044619	4435061	4465530	ADHmed_8834-ADHmed_8835	20	REPRESSIVE
CM044619	4473617	4479803	ADHmed_8840-ADHmed_8841	3	ACTIVE
CM044619	4497242	4527179	ADHmed_8850-ADHmed_8851	22	REPRESSIVE
CM044619	4555416	4595502	ADHmed_8862-ADHmed_8863	23	REPRESSIVE
CM044619	4595002	4619562	ADHmed_8863-ADHmed_8864	20	REPRESSIVE
CM044619	4636846	4644620	ADHmed_8873-ADHmed_8874	4	ACTIVE
CM044619	4681403	4686553	ADHmed_8877-ADHmed_8878	2	ACTIVE
CM044619	4721153	4735914	ADHmed_8881-ADHmed_8882	8	REPRESSIVE
CM044619	4735414	4779218	ADHmed_8882-ADHmed_8883	24	REPRESSIVE
CM044619	4814688	4842562	ADHmed_8888-ADHmed_8889	16	REPRESSIVE
CM044619	4968178	4985278	ADHmed_8910-ADHmed_8911	4	REPRESSIVE
CM044619	5100971	5106055	ADHmed_8936-ADHmed_8937	2	N/D
CM044619	5168603	5177731	ADHmed_8954-ADHmed_8955	3	N/D
CM044619	5199856	5226120	ADHmed_8964-ADHmed_8965	15	REPRESSIVE
CM044619	5225620	5256499	ADHmed_8965-ADHmed_8966	19	REPRESSIVE
CM044619	5282522	5306552	ADHmed_8974-ADHmed_8975	3	REPRESSIVE
CM044619	5306052	5350662	ADHmed_8975-ADHmed_8976	23	REPRESSIVE
CM044619	5351606	5379996	ADHmed_8977-ADHmed_8978	14	REPRESSIVE
CM044619	5414641	5419057	ADHmed_8993-ADHmed_8994	2	N/D
CM044619	5474103	5484647	ADHmed_8997-ADHmed_8998	5	REPRESSIVE
CM044619	5697850	5703994	ADHmed_9035-ADHmed_9036	2	ACTIVE
CM044619	5703494	5743499	ADHmed_9036-ADHmed_9037	5	REPRESSIVE
CM044619	5742999	5771461	ADHmed_9037-ADHmed_9038	17	REPRESSIVE
CM044619	5855912	5878753	ADHmed_9063-ADHmed_9064	9	REPRESSIVE
CM044619	5889092	5903184	ADHmed_9069-ADHmed_9070	7	REPRESSIVE
CM044619	5902684	5920446	ADHmed_9070-ADHmed_9071	8	REPRESSIVE
CM044619	5936411	5962615	ADHmed_9075-ADHmed_9076	17	REPRESSIVE
CM044619	5962115	5987850	ADHmed_9076-ADHmed_9077	11	REPRESSIVE
CM044619	6092528	6115446	ADHmed_9094-ADHmed_9095	10	REPRESSIVE
CM044619	6118790	6177612	ADHmed_9097-ADHmed_9098	45	REPRESSIVE
CM044619	6178471	6230924	ADHmed_9099-ADHmed_9100	31	REPRESSIVE
CM044619	6230424	6236915	ADHmed_9100-ADHmed_9101	2	ACTIVE
CM044619	6239495	6260267	ADHmed_9103-ADHmed_9104	12	REPRESSIVE
CM044619	6259767	6288157	ADHmed_9104-ADHmed_9105	18	REPRESSIVE
CM044619	6298724	6305978	ADHmed_9111-ADHmed_9112	2	N/D
CM044619	6319988	6337110	ADHmed_9115-ADHmed_9116	6	REPRESSIVE
CM044619	6336610	6353356	ADHmed_9116-ADHmed_9117	8	REPRESSIVE
CM044619	6653980	6665129	ADHmed_9157-ADHmed_9158	3	N/D
CM044619	6672327	6690014	ADHmed_9161-ADHmed_9162	7	REPRESSIVE
CM044619	6689514	6723915	ADHmed_9162-ADHmed_9163	18	REPRESSIVE
CM044619	6725090	6731627	ADHmed_9164-ADHmed_9165	3	N/D
CM044619	6759606	6793091	ADHmed_9175-ADHmed_9176	20	REPRESSIVE
CM044619	6965883	6995808	ADHmed_9197-ADHmed_9198	18	REPRESSIVE
CM044619	7096950	7139120	ADHmed_9216-ADHmed_9217	24	REPRESSIVE
CM044619	7227802	7232891	ADHmed_9228-ADHmed_9229	2	ACTIVE
CM044619	7284996	7323355	ADHmed_9250-ADHmed_9251	14	REPRESSIVE
CM044619	7329377	7337554	ADHmed_9255-ADHmed_9256	3	ACTIVE
CM044619	7343069	7347036	ADHmed_9258-ADHmed_9259	2	N/D
CM044619	7361947	7395811	ADHmed_9264-ADHmed_9265	24	REPRESSIVE
CM044619	7728732	7753757	ADHmed_9303-ADHmed_9304	16	REPRESSIVE
CM044619	7800778	7807437	ADHmed_9308-ADHmed_9309	3	N/D
CM044619	7831172	7857540	ADHmed_9317-ADHmed_9318	12	REPRESSIVE
CM044619	7871872	7877959	ADHmed_9323-ADHmed_9324	2	ACTIVE
CM044619	7878799	7887343	ADHmed_9325-ADHmed_9326	2	N/D
CM044619	8013187	8039962	ADHmed_9352-ADHmed_9353	13	REPRESSIVE
CM044619	8202559	8208129	ADHmed_9394-ADHmed_9395	2	N/D
CM044619	8312203	8338356	ADHmed_9404-ADHmed_9405	14	REPRESSIVE
CM044619	8353526	8376975	ADHmed_9411-ADHmed_9412	18	REPRESSIVE
CM044619	8400540	8458120	ADHmed_9420-ADHmed_9421	37	REPRESSIVE
CM044619	8457620	8478790	ADHmed_9421-ADHmed_9422	9	REPRESSIVE
CM044619	8717963	8726681	ADHmed_9453-ADHmed_9454	3	N/D
CM044619	9171918	9229979	ADHmed_9499-ADHmed_9500	30	REPRESSIVE
CM044619	9238918	9243755	ADHmed_9503-ADHmed_9504	2	REPRESSIVE
CM044619	9352348	9357551	ADHmed_9516-ADHmed_9517	2	ACTIVE
CM044619	9444090	9454398	ADHmed_9528-ADHmed_9529	3	REPRESSIVE
CM044619	9574632	9579795	ADHmed_9550-ADHmed_9551	2	ACTIVE
CM044619	9732762	9751831	ADHmed_9582-ADHmed_9583	8	REPRESSIVE
CM044619	9836394	9840251	ADHmed_9596-ADHmed_9597	2	ACTIVE
CM044619	9839751	9902870	ADHmed_9597-ADHmed_9598	39	REPRESSIVE
CM044619	9989018	9993323	ADHmed_9616-ADHmed_9617	2	REPRESSIVE
CM044619	9992823	9998930	ADHmed_9617-ADHmed_9618	3	ACTIVE
CM044619	10013094	10016896	ADHmed_9626-ADHmed_9627	3	REPRESSIVE
CM044619	10034049	10048755	ADHmed_9630-ADHmed_9631	3	REPRESSIVE
CM044619	10156067	10159062	ADHmed_9651-ADHmed_9652	2	N/D
CM044619	10180848	10186684	ADHmed_9660-ADHmed_9661	2	ACTIVE
CM044619	10279936	10302095	ADHmed_9681-ADHmed_9682	12	REPRESSIVE
CM044619	10318726	10361811	ADHmed_9685-ADHmed_9686	19	REPRESSIVE
CM044619	10361311	10383697	ADHmed_9686-ADHmed_9687	11	REPRESSIVE
CM044619	10602335	10623707	ADHmed_9733-ADHmed_9734	7	REPRESSIVE
CM044619	11202865	11253891	ADHmed_9860-ADHmed_9861	26	REPRESSIVE
CM044619	11311349	11337650	ADHmed_9875-ADHmed_9876	16	REPRESSIVE
CM044619	11337150	11342211	ADHmed_9876-ADHmed_9877	2	N/D
CM044619	11341711	11367535	ADHmed_9877-ADHmed_9878	8	REPRESSIVE
CM044619	11369096	11394348	ADHmed_9879-ADHmed_9880	15	REPRESSIVE
CM044619	11397810	11422727	ADHmed_9881-ADHmed_9882	20	REPRESSIVE
CM044619	11425617	11463979	ADHmed_9884-ADHmed_9885	25	REPRESSIVE
CM044619	11506246	11512670	ADHmed_9903-ADHmed_9904	3	REPRESSIVE
CM044619	11535603	11541309	ADHmed_9911-ADHmed_9912	3	N/D
CM044619	11744710	11777403	ADHmed_9947-ADHmed_9948	23	REPRESSIVE
CM044619	11776903	11785314	ADHmed_9948-ADHmed_9949	3	REPRESSIVE
CM044619	11791188	11806784	ADHmed_9950-ADHmed_9951	5	REPRESSIVE
CM044619	11806284	11857695	ADHmed_9951-ADHmed_9952	25	REPRESSIVE
CM044619	11857195	11900146	ADHmed_9952-ADHmed_9953	14	REPRESSIVE
CM044619	11901916	11962956	ADHmed_9955-ADHmed_9956	39	REPRESSIVE
CM044619	11962456	12037821	ADHmed_9956-ADHmed_9957	38	REPRESSIVE
CM044619	12108032	12139968	ADHmed_9967-ADHmed_9968	22	REPRESSIVE
CM044619	12146559	12152462	ADHmed_9970-ADHmed_9971	2	ACTIVE
CM044619	12222393	12279514	ADHmed_9985-ADHmed_9986	43	REPRESSIVE
CM044619	12528214	12533359	ADHmed_10025-ADHmed_10026	2	ACTIVE
CM044619	12602109	12612164	ADHmed_10030-ADHmed_10031	3	N/D
CM044619	12620834	12644705	ADHmed_10033-ADHmed_10034	10	REPRESSIVE
CM044619	12644205	12671033	ADHmed_10034-ADHmed_10035	18	REPRESSIVE
CM044619	12671918	12684432	ADHmed_10036-ADHmed_10037	7	REPRESSIVE
CM044619	12686796	12699568	ADHmed_10039-ADHmed_10040	6	REPRESSIVE
CM044619	12752563	12772342	ADHmed_10053-ADHmed_10054	10	REPRESSIVE
CM044619	12785112	12815815	ADHmed_10058-ADHmed_10059	14	REPRESSIVE
CM044619	12931983	12947379	ADHmed_10086-ADHmed_10087	7	REPRESSIVE
CM044619	12970969	12977301	ADHmed_10096-ADHmed_10097	2	ACTIVE
CM044619	13145734	13165866	ADHmed_10103-ADHmed_10104	9	REPRESSIVE
CM044619	13173668	13179534	ADHmed_10107-ADHmed_10108	4	ACTIVE
CM044619	13237108	13262405	ADHmed_10126-ADHmed_10127	13	REPRESSIVE
CM044619	13333274	13342250	ADHmed_10142-ADHmed_10143	2	ACTIVE
CM044619	13341750	13361707	ADHmed_10143-ADHmed_10144	12	REPRESSIVE
CM044619	13403327	13410853	ADHmed_10160-ADHmed_10161	3	REPRESSIVE
CM044619	13410353	13428229	ADHmed_10161-ADHmed_10162	8	REPRESSIVE
CM044619	13439095	13463952	ADHmed_10167-ADHmed_10168	15	REPRESSIVE
CM044619	13468106	13481922	ADHmed_10171-ADHmed_10172	3	N/D
CM044619	13542325	13547350	ADHmed_10179-ADHmed_10180	2	ACTIVE
CM044619	13568314	13580856	ADHmed_10186-ADHmed_10187	3	REPRESSIVE
CM044619	13580356	13611181	ADHmed_10187-ADHmed_10188	17	REPRESSIVE
CM044619	14039490	14103748	ADHmed_10245-ADHmed_10246	35	REPRESSIVE
CM044619	14195767	14281599	ADHmed_10257-ADHmed_10258	62	REPRESSIVE
CM044619	14281099	14323189	ADHmed_10258-ADHmed_10259	8	REPRESSIVE
CM044619	14325326	14353202	ADHmed_10260-ADHmed_10261	18	REPRESSIVE
CM044619	14568820	14593803	ADHmed_10289-ADHmed_10290	19	REPRESSIVE
CM044619	14593303	14618788	ADHmed_10290-ADHmed_10291	17	REPRESSIVE
CM044619	14634777	14660028	ADHmed_10300-ADHmed_10301	10	REPRESSIVE
CM044619	14709685	14724125	ADHmed_10316-ADHmed_10317	9	REPRESSIVE
CM044619	14805720	14816382	ADHmed_10330-ADHmed_10331	2	REPRESSIVE
CM044619	14815882	14842660	ADHmed_10331-ADHmed_10332	20	REPRESSIVE
CM044619	14842160	14853544	ADHmed_10332-ADHmed_10333	4	ACTIVE
CM044619	14894320	14954630	ADHmed_10342-ADHmed_10343	31	REPRESSIVE
CM044619	14954130	14981475	ADHmed_10343-ADHmed_10344	21	REPRESSIVE
CM044619	14980975	15033651	ADHmed_10344-ADHmed_10345	41	REPRESSIVE
CM044619	15034730	15046033	ADHmed_10346-ADHmed_10347	2	REPRESSIVE
CM044619	15118088	15121160	ADHmed_10351-ADHmed_10352	2	ACTIVE
CM044619	15291594	15298177	ADHmed_10377-ADHmed_10378	3	N/D
CM044619	15325448	15356684	ADHmed_10389-ADHmed_10390	19	REPRESSIVE
CM044619	15367647	15378749	ADHmed_10395-ADHmed_10396	8	REPRESSIVE
CM044619	15396372	15402291	ADHmed_10400-ADHmed_10401	2	REPRESSIVE
CM044619	15471225	15489613	ADHmed_10415-ADHmed_10416	10	REPRESSIVE
CM044619	15580811	15601256	ADHmed_10428-ADHmed_10429	9	REPRESSIVE
CM044619	15698114	15724997	ADHmed_10454-ADHmed_10455	18	REPRESSIVE
CM044619	15975312	15994410	ADHmed_10474-ADHmed_10475	2	N/D
CM044619	16015645	16038528	ADHmed_10480-ADHmed_10481	22	REPRESSIVE
CM044619	16530825	16550774	ADHmed_10567-ADHmed_10568	7	REPRESSIVE
CM044619	16575836	16580830	ADHmed_10574-ADHmed_10575	2	N/D
CM044619	16580330	16643090	ADHmed_10575-ADHmed_10576	35	REPRESSIVE
CM044619	16642590	16657062	ADHmed_10576-ADHmed_10577	9	REPRESSIVE
CM044619	16782247	16799655	ADHmed_10609-ADHmed_10610	13	REPRESSIVE
CM044619	16842291	16865010	ADHmed_10613-ADHmed_10614	10	REPRESSIVE
CM044619	16869466	16881865	ADHmed_10616-ADHmed_10617	2	ACTIVE
CM044619	16926441	16982626	ADHmed_10621-ADHmed_10622	30	REPRESSIVE
CM044619	17041904	17051080	ADHmed_10629-ADHmed_10630	4	ACTIVE
CM044619	17089037	17095026	ADHmed_10634-ADHmed_10635	3	N/D
CM044619	17094526	17106506	ADHmed_10635-ADHmed_10636	4	REPRESSIVE
CM044619	17114701	17118183	ADHmed_10638-ADHmed_10639	2	REPRESSIVE
CM044619	17128282	17178819	ADHmed_10642-ADHmed_10643	13	REPRESSIVE
CM044619	17185710	17191693	ADHmed_10647-ADHmed_10648	2	ACTIVE
CM044619	17196863	17202863	ADHmed_10650-ADHmed_10651	2	ACTIVE
CM044619	17216881	17221772	ADHmed_10655-ADHmed_10656	2	ACTIVE
CM044619	17277999	17339657	ADHmed_10665-ADHmed_10666	29	REPRESSIVE
CM044619	17366357	17396585	ADHmed_10673-ADHmed_10674	27	REPRESSIVE
CM044619	17492580	17512706	ADHmed_10702-ADHmed_10703	18	REPRESSIVE
CM044619	17522890	17554757	ADHmed_10705-ADHmed_10706	16	REPRESSIVE
CM044619	17602218	17676971	ADHmed_10715-ADHmed_10716	43	REPRESSIVE
CM044619	17748180	17754581	ADHmed_10729-ADHmed_10730	3	ACTIVE
CM044619	17866742	17916223	ADHmed_10745-ADHmed_10746	39	REPRESSIVE
CM044619	18000626	18035511	ADHmed_10764-ADHmed_10765	16	REPRESSIVE
CM044619	18057609	18168018	ADHmed_10774-ADHmed_10775	41	REPRESSIVE
CM044619	18212395	18244082	ADHmed_10789-ADHmed_10790	18	REPRESSIVE
CM044619	18266753	18305470	ADHmed_10794-ADHmed_10795	27	REPRESSIVE
CM044619	18596964	18625886	ADHmed_10836-ADHmed_10837	24	REPRESSIVE
CM044619	18625386	18650576	ADHmed_10837-ADHmed_10838	19	REPRESSIVE
CM044619	18737370	18769119	ADHmed_10851-ADHmed_10852	18	REPRESSIVE
CM044619	18802345	18812993	ADHmed_10857-ADHmed_10858	4	N/D
CM044619	18833690	18863584	ADHmed_10865-ADHmed_10866	12	N/D
CM044619	18891431	18906693	ADHmed_10868-ADHmed_10869	3	N/D
CM044619	18920240	18971714	ADHmed_10872-ADHmed_10873	32	REPRESSIVE
CM044619	18971214	18998867	ADHmed_10873-ADHmed_10874	5	REPRESSIVE
CM044619	19032812	19061322	ADHmed_10880-ADHmed_10881	14	REPRESSIVE
CM044619	19071343	19091764	ADHmed_10883-ADHmed_10884	6	N/D
CM044619	19091264	19125297	ADHmed_10884-ADHmed_10885	5	REPRESSIVE
CM044619	19160345	19164402	ADHmed_10897-ADHmed_10898	2	ACTIVE
CM044619	19178739	19301233	ADHmed_10903-ADHmed_10904	84	REPRESSIVE
CM044619	19414971	19418729	ADHmed_10929-ADHmed_10930	2	ACTIVE
CM044619	19614094	19651181	ADHmed_10951-ADHmed_10952	20	REPRESSIVE
CM044619	19740383	19793264	ADHmed_10975-ADHmed_10976	9	REPRESSIVE
CM044619	19828525	19853445	ADHmed_10981-ADHmed_10982	5	REPRESSIVE
CM044619	19892368	19904580	ADHmed_10985-ADHmed_10986	2	REPRESSIVE
CM044619	20093408	20182084	ADHmed_11014-ADHmed_11015	46	REPRESSIVE
CM044619	20181584	20211061	ADHmed_11015-ADHmed_11016	17	REPRESSIVE
CM044619	20210561	20247051	ADHmed_11016-ADHmed_11017	15	REPRESSIVE
CM044619	20281636	20284431	ADHmed_11020-ADHmed_11021	2	N/D
CM044619	20519933	20536853	ADHmed_11057-ADHmed_11058	5	REPRESSIVE
CM044619	20536353	20542126	ADHmed_11058-ADHmed_11059	2	N/D
CM044619	20541626	20569047	ADHmed_11059-ADHmed_11060	2	REPRESSIVE
CM044619	20836532	20879965	ADHmed_11096-ADHmed_11097	18	REPRESSIVE
CM044619	20907824	20923915	ADHmed_11103-ADHmed_11104	7	REPRESSIVE
CM044619	20953962	20960063	ADHmed_11112-ADHmed_11113	2	REPRESSIVE
CM044619	21574645	21584707	ADHmed_11117-ADHmed_11118	5	ACTIVE
CM044619	21589344	21608395	ADHmed_11119-ADHmed_11120	2	REPRESSIVE
CM044619	21609030	21652474	ADHmed_11121-ADHmed_11122	25	REPRESSIVE
CM044619	21701568	21761138	ADHmed_11126-ADHmed_11127	29	REPRESSIVE
CM044619	21760638	21764950	ADHmed_11127-ADHmed_11128	2	REPRESSIVE
CM044619	21764450	21770541	ADHmed_11128-ADHmed_11129	3	ACTIVE
CM044619	21770041	21820628	ADHmed_11129-ADHmed_11130	30	REPRESSIVE
CM044619	21869526	21887507	ADHmed_11139-ADHmed_11140	6	N/D
CM044619	21915460	21959100	ADHmed_11144-ADHmed_11145	20	REPRESSIVE
CM044619	22040956	22058064	ADHmed_11165-ADHmed_11166	4	REPRESSIVE
CM044619	22091958	22129773	ADHmed_11177-ADHmed_11178	13	REPRESSIVE
CM044619	22193323	22205567	ADHmed_11184-ADHmed_11185	5	ACTIVE
CM044619	22257249	22261568	ADHmed_11195-ADHmed_11196	3	N/D
CM044619	22427402	22452978	ADHmed_11225-ADHmed_11226	12	REPRESSIVE
CM044619	22477591	22483412	ADHmed_11229-ADHmed_11230	4	ACTIVE
CM044619	22561495	22575539	ADHmed_11238-ADHmed_11239	12	REPRESSIVE
CM044619	22593539	22612099	ADHmed_11241-ADHmed_11242	4	REPRESSIVE
CM044619	23076045	23128592	ADHmed_11295-ADHmed_11296	40	REPRESSIVE
CM044619	23315618	23331685	ADHmed_11312-ADHmed_11313	3	N/D
CM044619	23331185	23349925	ADHmed_11313-ADHmed_11314	9	REPRESSIVE
CM044619	23349425	23371831	ADHmed_11314-ADHmed_11315	6	REPRESSIVE
CM044619	23526470	23541699	ADHmed_11337-ADHmed_11338	4	REPRESSIVE
CM044619	23541199	23546556	ADHmed_11338-ADHmed_11339	2	REPRESSIVE
CM044619	23546056	23576269	ADHmed_11339-ADHmed_11340	23	REPRESSIVE
CM044619	23580340	23650338	ADHmed_11343-ADHmed_11344	3	REPRESSIVE
CM044619	23835539	23860937	ADHmed_11360-ADHmed_11361	14	REPRESSIVE
CM044619	23957561	23964484	ADHmed_11369-ADHmed_11370	3	ACTIVE
CM044619	23963984	24004065	ADHmed_11370-ADHmed_11371	22	REPRESSIVE
CM044619	24007388	24034064	ADHmed_11372-ADHmed_11373	12	REPRESSIVE
CM044619	24043583	24050372	ADHmed_11377-ADHmed_11378	2	ACTIVE
CM044619	24096666	24114731	ADHmed_11394-ADHmed_11395	8	REPRESSIVE
CM044619	24115363	24145115	ADHmed_11396-ADHmed_11397	14	REPRESSIVE
CM044619	24281623	24308941	ADHmed_11422-ADHmed_11423	18	REPRESSIVE
CM044619	24406147	24430081	ADHmed_11435-ADHmed_11436	15	REPRESSIVE
CM044619	24507680	24529705	ADHmed_11448-ADHmed_11449	6	REPRESSIVE
CM044619	24531472	24536702	ADHmed_11451-ADHmed_11452	2	ACTIVE
CM044619	24561317	24589318	ADHmed_11454-ADHmed_11455	23	REPRESSIVE
CM044619	24592295	24596460	ADHmed_11457-ADHmed_11458	2	ACTIVE
CM044619	24728410	24785125	ADHmed_11477-ADHmed_11478	35	REPRESSIVE
CM044619	24851505	25005133	ADHmed_11483-ADHmed_11484	98	REPRESSIVE
CM044619	25023737	25050481	ADHmed_11489-ADHmed_11490	19	REPRESSIVE
CM044619	25091530	25118183	ADHmed_11499-ADHmed_11500	17	REPRESSIVE
CM044619	25181591	25208043	ADHmed_11510-ADHmed_11511	13	REPRESSIVE
CM044619	25409507	25429964	ADHmed_11535-ADHmed_11536	6	REPRESSIVE
CM044619	25614164	25618571	ADHmed_11552-ADHmed_11553	2	ACTIVE
CM044619	25675934	25698931	ADHmed_11561-ADHmed_11562	10	REPRESSIVE
CM044619	25726578	25739350	ADHmed_11565-ADHmed_11566	2	N/D
CM044619	25801295	25829259	ADHmed_11589-ADHmed_11590	11	REPRESSIVE
CM044619	25985195	26073261	ADHmed_11611-ADHmed_11612	54	REPRESSIVE
CM044619	26091626	26120576	ADHmed_11617-ADHmed_11618	19	REPRESSIVE
CM044619	26149687	26170792	ADHmed_11631-ADHmed_11632	15	REPRESSIVE
CM044619	26200298	26225383	ADHmed_11636-ADHmed_11637	8	REPRESSIVE
CM044619	26265807	26275502	ADHmed_11643-ADHmed_11644	2	N/D
CM044619	26302594	26328284	ADHmed_11649-ADHmed_11650	20	REPRESSIVE
CM044619	26339030	26348078	ADHmed_11655-ADHmed_11656	2	REPRESSIVE
CM044619	26347578	26367054	ADHmed_11656-ADHmed_11657	14	REPRESSIVE
CM044619	26366554	26450826	ADHmed_11657-ADHmed_11658	43	REPRESSIVE
CM044619	26458454	26473209	ADHmed_11662-ADHmed_11663	2	REPRESSIVE
CM044619	26485886	26515911	ADHmed_11668-ADHmed_11669	10	REPRESSIVE
CM044619	26533186	26537855	ADHmed_11672-ADHmed_11673	2	ACTIVE
CM044619	26649329	26672608	ADHmed_11687-ADHmed_11688	6	REPRESSIVE
CM044619	26678917	26705807	ADHmed_11692-ADHmed_11693	15	REPRESSIVE
CM044619	26705307	26735875	ADHmed_11693-ADHmed_11694	15	REPRESSIVE
CM044619	26780861	26824869	ADHmed_11709-ADHmed_11710	24	REPRESSIVE
CM044619	26848914	26860226	ADHmed_11721-ADHmed_11722	4	REPRESSIVE
CM044619	26983847	27022410	ADHmed_11734-ADHmed_11735	25	REPRESSIVE
CM044619	27028637	27078348	ADHmed_11739-ADHmed_11740	34	REPRESSIVE
CM044619	27088742	27097856	ADHmed_11745-ADHmed_11746	3	ACTIVE
CM044619	27121972	27125780	ADHmed_11753-ADHmed_11754	2	N/D
CM044619	27125280	27144626	ADHmed_11754-ADHmed_11755	8	REPRESSIVE
CM044619	27348348	27356951	ADHmed_11788-ADHmed_11789	2	N/D
CM044619	27373733	27391773	ADHmed_11798-ADHmed_11799	2	REPRESSIVE
CM044619	27413485	27432374	ADHmed_11805-ADHmed_11806	10	REPRESSIVE
CM044619	27462376	27467639	ADHmed_11811-ADHmed_11812	3	N/D
CM044619	27530426	27558133	ADHmed_11823-ADHmed_11824	8	REPRESSIVE
CM044619	27609578	27646818	ADHmed_11838-ADHmed_11839	29	REPRESSIVE
CM044619	27666473	27677870	ADHmed_11848-ADHmed_11849	3	REPRESSIVE
CM044620	1305	7532	ADHmed_11852-ADHmed_11853	2	N/D
CM044620	10464	46355	ADHmed_11854-ADHmed_11855	16	REPRESSIVE
CM044620	49470	82756	ADHmed_11857-ADHmed_11858	18	REPRESSIVE
CM044620	85677	98529	ADHmed_11860-ADHmed_11861	2	REPRESSIVE
CM044620	138691	147882	ADHmed_11871-ADHmed_11872	3	N/D
CM044620	147382	153265	ADHmed_11872-ADHmed_11873	3	ACTIVE
CM044620	221597	268648	ADHmed_11897-ADHmed_11898	32	REPRESSIVE
CM044620	268148	295854	ADHmed_11898-ADHmed_11899	25	REPRESSIVE
CM044620	347164	377363	ADHmed_11906-ADHmed_11907	8	ACTIVE
CM044620	534683	579841	ADHmed_11934-ADHmed_11935	31	REPRESSIVE
CM044620	579341	584209	ADHmed_11935-ADHmed_11936	2	N/D
CM044620	635396	664166	ADHmed_11950-ADHmed_11951	19	REPRESSIVE
CM044620	939974	955985	ADHmed_12001-ADHmed_12002	3	REPRESSIVE
CM044620	990973	1040417	ADHmed_12006-ADHmed_12007	31	REPRESSIVE
CM044620	1039917	1065274	ADHmed_12007-ADHmed_12008	14	REPRESSIVE
CM044620	1095574	1136784	ADHmed_12022-ADHmed_12023	26	REPRESSIVE
CM044620	1136284	1195566	ADHmed_12023-ADHmed_12024	22	REPRESSIVE
CM044620	1251389	1284287	ADHmed_12040-ADHmed_12041	8	REPRESSIVE
CM044620	1334227	1436871	ADHmed_12056-ADHmed_12057	53	REPRESSIVE
CM044620	1436371	1468128	ADHmed_12057-ADHmed_12058	12	REPRESSIVE
CM044620	1467628	1478094	ADHmed_12058-ADHmed_12059	8	REPRESSIVE
CM044620	1709028	1735215	ADHmed_12072-ADHmed_12073	21	REPRESSIVE
CM044620	1837117	1866939	ADHmed_12079-ADHmed_12080	20	REPRESSIVE
CM044620	1952254	1962323	ADHmed_12089-ADHmed_12090	2	ACTIVE
CM044620	1980529	1998239	ADHmed_12095-ADHmed_12096	5	ACTIVE
CM044620	1997739	2013842	ADHmed_12096-ADHmed_12097	10	REPRESSIVE
CM044620	2125876	2145878	ADHmed_12103-ADHmed_12104	8	REPRESSIVE
CM044620	2335168	2350704	ADHmed_12135-ADHmed_12136	8	REPRESSIVE
CM044620	2458447	2467263	ADHmed_12153-ADHmed_12154	4	ACTIVE
CM044620	2485821	2511806	ADHmed_12160-ADHmed_12161	23	REPRESSIVE
CM044620	2571865	2624258	ADHmed_12163-ADHmed_12164	40	REPRESSIVE
CM044620	2623758	2629283	ADHmed_12164-ADHmed_12165	2	REPRESSIVE
CM044620	2628783	2802945	ADHmed_12165-ADHmed_12166	82	REPRESSIVE
CM044620	2958297	2960910	ADHmed_12182-ADHmed_12183	2	ACTIVE
CM044620	3210563	3231931	ADHmed_12214-ADHmed_12215	2	N/D
CM044620	3232902	3254669	ADHmed_12216-ADHmed_12217	2	N/D
CM044620	3292240	3313819	ADHmed_12229-ADHmed_12230	9	REPRESSIVE
CM044620	3313319	3327262	ADHmed_12230-ADHmed_12231	8	REPRESSIVE
CM044620	3569136	3598222	ADHmed_12253-ADHmed_12254	13	REPRESSIVE
CM044620	3597722	3606179	ADHmed_12254-ADHmed_12255	3	REPRESSIVE
CM044620	3636996	3640436	ADHmed_12257-ADHmed_12258	2	REPRESSIVE
CM044620	3639936	3697991	ADHmed_12258-ADHmed_12259	36	REPRESSIVE
CM044620	3720148	3764478	ADHmed_12263-ADHmed_12264	21	REPRESSIVE
CM044620	3775561	3805904	ADHmed_12265-ADHmed_12266	20	REPRESSIVE
CM044620	3805404	3916958	ADHmed_12266-ADHmed_12267	83	REPRESSIVE
CM044620	3922248	3946603	ADHmed_12270-ADHmed_12271	16	REPRESSIVE
CM044620	4073416	4080499	ADHmed_12278-ADHmed_12279	3	REPRESSIVE
CM044620	4338459	4359044	ADHmed_12289-ADHmed_12290	10	REPRESSIVE
CM044620	4481570	4563984	ADHmed_12315-ADHmed_12316	64	REPRESSIVE
CM044620	4628369	4703283	ADHmed_12329-ADHmed_12330	66	REPRESSIVE
CM044620	4713376	4723581	ADHmed_12334-ADHmed_12335	2	REPRESSIVE
CM044620	4723081	4749482	ADHmed_12335-ADHmed_12336	21	REPRESSIVE
CM044620	4748982	4757128	ADHmed_12336-ADHmed_12337	3	ACTIVE
CM044620	4756628	4819721	ADHmed_12337-ADHmed_12338	44	REPRESSIVE
CM044620	4819221	4827567	ADHmed_12338-ADHmed_12339	3	ACTIVE
CM044620	4828343	4837200	ADHmed_12340-ADHmed_12341	3	N/D
CM044620	4836700	4848852	ADHmed_12341-ADHmed_12342	5	N/D
CM044620	4883551	4935484	ADHmed_12355-ADHmed_12356	34	REPRESSIVE
CM044620	4934984	4979830	ADHmed_12356-ADHmed_12357	20	REPRESSIVE
CM044620	5119681	5139865	ADHmed_12375-ADHmed_12376	9	REPRESSIVE
CM044620	5197715	5290838	ADHmed_12380-ADHmed_12381	41	ACTIVE
CM044620	5293684	5304645	ADHmed_12382-ADHmed_12383	3	REPRESSIVE
CM044620	5308764	5340830	ADHmed_12385-ADHmed_12386	15	REPRESSIVE
CM044620	5340330	5375250	ADHmed_12386-ADHmed_12387	22	REPRESSIVE
CM044620	5417115	5435840	ADHmed_12400-ADHmed_12401	9	REPRESSIVE
CM044620	5507524	5525146	ADHmed_12419-ADHmed_12420	6	REPRESSIVE
CM044620	5524646	5553548	ADHmed_12420-ADHmed_12421	19	REPRESSIVE
CM044620	5561409	5578863	ADHmed_12423-ADHmed_12424	7	REPRESSIVE
CM044620	5604254	5630103	ADHmed_12434-ADHmed_12435	18	REPRESSIVE
CM044620	5641075	5673813	ADHmed_12439-ADHmed_12440	12	REPRESSIVE
CM044620	5713010	5765139	ADHmed_12453-ADHmed_12454	34	REPRESSIVE
CM044620	5821412	5874953	ADHmed_12474-ADHmed_12475	37	REPRESSIVE
CM044620	5876949	5907655	ADHmed_12476-ADHmed_12477	16	REPRESSIVE
CM044620	5949972	5984892	ADHmed_12495-ADHmed_12496	21	REPRESSIVE
CM044620	5984392	5989581	ADHmed_12496-ADHmed_12497	2	ACTIVE
CM044620	5990143	5993742	ADHmed_12498-ADHmed_12499	2	ACTIVE
CM044620	6133228	6164601	ADHmed_12519-ADHmed_12520	24	REPRESSIVE
CM044620	6240895	6270391	ADHmed_12542-ADHmed_12543	16	REPRESSIVE
CM044620	6307360	6364172	ADHmed_12555-ADHmed_12556	12	REPRESSIVE
CM044620	6363672	6389773	ADHmed_12556-ADHmed_12557	16	REPRESSIVE
CM044620	6611366	6637651	ADHmed_12578-ADHmed_12579	19	REPRESSIVE
CM044620	6679264	6703457	ADHmed_12587-ADHmed_12588	14	REPRESSIVE
CM044620	6702957	6716452	ADHmed_12588-ADHmed_12589	4	REPRESSIVE
CM044620	6868071	6901317	ADHmed_12627-ADHmed_12628	9	REPRESSIVE
CM044620	7102824	7107023	ADHmed_12655-ADHmed_12656	2	ACTIVE
CM044620	7214934	7239105	ADHmed_12678-ADHmed_12679	20	REPRESSIVE
CM044620	7459342	7472048	ADHmed_12728-ADHmed_12729	3	N/D
CM044620	7637472	7666533	ADHmed_12769-ADHmed_12770	18	REPRESSIVE
CM044620	7672620	7683098	ADHmed_12772-ADHmed_12773	3	N/D
CM044620	7694426	7722669	ADHmed_12778-ADHmed_12779	21	REPRESSIVE
CM044620	7749147	7769715	ADHmed_12785-ADHmed_12786	13	REPRESSIVE
CM044620	7814898	7849899	ADHmed_12799-ADHmed_12800	11	REPRESSIVE
CM044620	7917951	7933056	ADHmed_12809-ADHmed_12810	3	N/D
CM044620	8121568	8280012	ADHmed_12843-ADHmed_12844	77	REPRESSIVE
CM044620	8303359	8311395	ADHmed_12848-ADHmed_12849	2	REPRESSIVE
CM044620	8374435	8391494	ADHmed_12857-ADHmed_12858	2	REPRESSIVE
CM044620	8462441	8483780	ADHmed_12866-ADHmed_12867	2	REPRESSIVE
CM044620	8510371	8525526	ADHmed_12870-ADHmed_12871	2	REPRESSIVE
CM044620	8551323	8569032	ADHmed_12874-ADHmed_12875	2	REPRESSIVE
CM044620	8594910	8614022	ADHmed_12878-ADHmed_12879	2	REPRESSIVE
CM044620	8663125	8675269	ADHmed_12882-ADHmed_12883	7	REPRESSIVE
CM044620	8674769	8703000	ADHmed_12883-ADHmed_12884	16	REPRESSIVE
CM044620	8756373	8774354	ADHmed_12900-ADHmed_12901	3	REPRESSIVE
CM044620	8773854	8778945	ADHmed_12901-ADHmed_12902	3	N/D
CM044620	8807137	8814918	ADHmed_12911-ADHmed_12912	3	ACTIVE
CM044620	8817740	8872836	ADHmed_12914-ADHmed_12915	40	REPRESSIVE
CM044620	8884135	8918272	ADHmed_12921-ADHmed_12922	15	REPRESSIVE
CM044620	9032538	9036377	ADHmed_12930-ADHmed_12931	2	REPRESSIVE
CM044620	9285921	9313780	ADHmed_12944-ADHmed_12945	22	REPRESSIVE
CM044620	9324514	9329586	ADHmed_12951-ADHmed_12952	2	REPRESSIVE
CM044620	9336252	9347942	ADHmed_12955-ADHmed_12956	4	REPRESSIVE
CM044620	9348708	9362804	ADHmed_12957-ADHmed_12958	4	REPRESSIVE
CM044620	9362304	9375268	ADHmed_12958-ADHmed_12959	5	REPRESSIVE
CM044620	9384086	9388166	ADHmed_12964-ADHmed_12965	2	N/D
CM044620	9393621	9427364	ADHmed_12968-ADHmed_12969	23	REPRESSIVE
CM044620	9426864	9435747	ADHmed_12969-ADHmed_12970	4	N/D
CM044620	9435247	9441399	ADHmed_12970-ADHmed_12971	4	ACTIVE
CM044620	9470354	9475786	ADHmed_12981-ADHmed_12982	2	ACTIVE
CM044620	9494059	9527772	ADHmed_12986-ADHmed_12987	19	REPRESSIVE
CM044620	9615726	9621526	ADHmed_13011-ADHmed_13012	2	REPRESSIVE
CM044620	9621026	9640641	ADHmed_13012-ADHmed_13013	10	REPRESSIVE
CM044620	9663703	9683106	ADHmed_13019-ADHmed_13020	8	REPRESSIVE
CM044620	9738426	9745067	ADHmed_13028-ADHmed_13029	2	ACTIVE
CM044620	9746571	9751847	ADHmed_13030-ADHmed_13031	3	N/D
CM044620	9770431	9789843	ADHmed_13042-ADHmed_13043	11	REPRESSIVE
CM044620	9993501	9999210	ADHmed_13079-ADHmed_13080	3	N/D
CM044620	10033794	10058255	ADHmed_13084-ADHmed_13085	18	REPRESSIVE
CM044620	10161741	10190504	ADHmed_13092-ADHmed_13093	10	REPRESSIVE
CM044620	10190004	10230054	ADHmed_13093-ADHmed_13094	25	REPRESSIVE
CM044620	10235259	10264117	ADHmed_13096-ADHmed_13097	13	REPRESSIVE
CM044620	10269953	10286783	ADHmed_13100-ADHmed_13101	7	REPRESSIVE
CM044620	10364590	10425359	ADHmed_13109-ADHmed_13110	7	REPRESSIVE
CM044620	10424859	10522730	ADHmed_13110-ADHmed_13111	14	REPRESSIVE
CM044620	10877604	10902103	ADHmed_13116-ADHmed_13117	14	REPRESSIVE
CM044620	10940294	10982779	ADHmed_13122-ADHmed_13123	22	REPRESSIVE
CM044620	11180940	11190023	ADHmed_13145-ADHmed_13146	5	REPRESSIVE
CM044620	11368975	11423781	ADHmed_13154-ADHmed_13155	19	REPRESSIVE
CM044620	11748212	11757833	ADHmed_13208-ADHmed_13209	4	REPRESSIVE
CM044620	11772343	11778943	ADHmed_13216-ADHmed_13217	2	ACTIVE
CM044620	11814377	11889936	ADHmed_13229-ADHmed_13230	49	REPRESSIVE
CM044620	11889436	11916682	ADHmed_13230-ADHmed_13231	12	REPRESSIVE
CM044620	11958376	11960929	ADHmed_13246-ADHmed_13247	3	REPRESSIVE
CM044620	11974964	11985334	ADHmed_13249-ADHmed_13250	4	REPRESSIVE
CM044620	12059075	12071728	ADHmed_13272-ADHmed_13273	2	REPRESSIVE
CM044620	12231804	12244641	ADHmed_13297-ADHmed_13298	5	ACTIVE
CM044620	12342710	12386065	ADHmed_13316-ADHmed_13317	25	REPRESSIVE
CM044620	12603281	12609916	ADHmed_13359-ADHmed_13360	3	N/D
CM044620	12623056	12627087	ADHmed_13363-ADHmed_13364	2	ACTIVE
CM044620	12628787	12655373	ADHmed_13365-ADHmed_13366	12	REPRESSIVE
CM044620	12865600	12895738	ADHmed_13404-ADHmed_13405	9	REPRESSIVE
CM044620	13341235	13371413	ADHmed_13454-ADHmed_13455	20	REPRESSIVE
CM044620	13554560	13595054	ADHmed_13480-ADHmed_13481	21	REPRESSIVE
CM044620	13594554	13624046	ADHmed_13481-ADHmed_13482	18	REPRESSIVE
CM044620	13623546	13652667	ADHmed_13482-ADHmed_13483	19	REPRESSIVE
CM044620	13652167	13668713	ADHmed_13483-ADHmed_13484	5	REPRESSIVE
CM044620	13669720	13715240	ADHmed_13486-ADHmed_13487	33	REPRESSIVE
CM044620	13867289	13871718	ADHmed_13492-ADHmed_13493	2	REPRESSIVE
CM044620	13933699	13954835	ADHmed_13499-ADHmed_13500	8	REPRESSIVE
CM044620	13954335	13984518	ADHmed_13500-ADHmed_13501	14	REPRESSIVE
CM044620	14461475	14619359	ADHmed_13574-ADHmed_13575	51	REPRESSIVE
CM044620	14618859	14660244	ADHmed_13575-ADHmed_13576	7	REPRESSIVE
CM044620	14661173	14706544	ADHmed_13577-ADHmed_13578	27	REPRESSIVE
CM044620	14868785	14940690	ADHmed_13590-ADHmed_13591	42	REPRESSIVE
CM044620	14952862	15016572	ADHmed_13596-ADHmed_13597	41	REPRESSIVE
CM044620	15016072	15083001	ADHmed_13597-ADHmed_13598	33	REPRESSIVE
CM044620	15082501	15094891	ADHmed_13598-ADHmed_13599	10	REPRESSIVE
CM044620	15187865	15283726	ADHmed_13604-ADHmed_13605	40	REPRESSIVE
CM044620	15283226	15308774	ADHmed_13605-ADHmed_13606	4	REPRESSIVE
CM044620	15313974	15351667	ADHmed_13608-ADHmed_13609	17	REPRESSIVE
CM044620	15351167	15370574	ADHmed_13609-ADHmed_13610	3	REPRESSIVE
CM044620	15370074	15468138	ADHmed_13610-ADHmed_13611	60	REPRESSIVE
CM044620	15467638	15502048	ADHmed_13611-ADHmed_13612	20	REPRESSIVE
CM044620	15520065	15552267	ADHmed_13617-ADHmed_13618	11	REPRESSIVE
CM044620	15571655	15579833	ADHmed_13628-ADHmed_13629	2	N/D
CM044620	15682371	15688302	ADHmed_13645-ADHmed_13646	2	REPRESSIVE
CM044620	15687802	15757114	ADHmed_13646-ADHmed_13647	24	REPRESSIVE
CM044620	15756614	15763767	ADHmed_13647-ADHmed_13648	2	REPRESSIVE
CM044620	15800496	15857801	ADHmed_13658-ADHmed_13659	25	REPRESSIVE
CM044620	15858441	15880224	ADHmed_13660-ADHmed_13661	11	REPRESSIVE
CM044620	15940484	15958111	ADHmed_13666-ADHmed_13667	6	REPRESSIVE
CM044620	16104394	16156879	ADHmed_13672-ADHmed_13673	23	REPRESSIVE
CM044620	16156379	16161535	ADHmed_13673-ADHmed_13674	3	N/D
CM044620	16161035	16184861	ADHmed_13674-ADHmed_13675	11	REPRESSIVE
CM044620	16310639	16343429	ADHmed_13686-ADHmed_13687	15	REPRESSIVE
CM044620	16451094	16499421	ADHmed_13701-ADHmed_13702	22	REPRESSIVE
CM044620	16569722	16575815	ADHmed_13710-ADHmed_13711	4	ACTIVE
CM044620	16575315	16588377	ADHmed_13711-ADHmed_13712	2	REPRESSIVE
CM044620	16587877	16604041	ADHmed_13712-ADHmed_13713	5	ACTIVE
CM044620	16764399	16852886	ADHmed_13723-ADHmed_13724	59	REPRESSIVE
CM044620	17059867	17206331	ADHmed_13741-ADHmed_13742	68	REPRESSIVE
CM044620	17205831	17235828	ADHmed_13742-ADHmed_13743	19	REPRESSIVE
CM044620	17239220	17427943	ADHmed_13744-ADHmed_13745	100	REPRESSIVE
CM044620	17873093	17905871	ADHmed_13758-ADHmed_13759	19	REPRESSIVE
CM044620	17905371	17954813	ADHmed_13759-ADHmed_13760	26	REPRESSIVE
CM044620	17956512	18028720	ADHmed_13761-ADHmed_13762	27	REPRESSIVE
CM044620	18086538	18111671	ADHmed_13766-ADHmed_13767	11	REPRESSIVE
CM044620	18302273	18311613	ADHmed_13773-ADHmed_13774	4	ACTIVE
CM044620	18383502	18404264	ADHmed_13795-ADHmed_13796	11	REPRESSIVE
CM044620	18403764	18415809	ADHmed_13796-ADHmed_13797	5	REPRESSIVE
CM044620	18415309	18426254	ADHmed_13797-ADHmed_13798	5	REPRESSIVE
CM044620	18463784	18505132	ADHmed_13804-ADHmed_13805	32	REPRESSIVE
CM044620	18506767	18527958	ADHmed_13806-ADHmed_13807	9	REPRESSIVE
CM044620	18530235	18556955	ADHmed_13809-ADHmed_13810	18	REPRESSIVE
CM044620	18592762	18618470	ADHmed_13816-ADHmed_13817	4	REPRESSIVE
CM044620	18617970	18649443	ADHmed_13817-ADHmed_13818	13	REPRESSIVE
CM044620	18648943	18692763	ADHmed_13818-ADHmed_13819	15	REPRESSIVE
CM044620	18692263	18697262	ADHmed_13819-ADHmed_13820	2	ACTIVE
CM044620	19008428	19033278	ADHmed_13839-ADHmed_13840	7	REPRESSIVE
CM044620	19032778	19061783	ADHmed_13840-ADHmed_13841	13	REPRESSIVE
CM044620	19061283	19127243	ADHmed_13841-ADHmed_13842	32	REPRESSIVE
CM044620	19237942	19301221	ADHmed_13856-ADHmed_13857	34	REPRESSIVE
CM044620	19326812	19348579	ADHmed_13863-ADHmed_13864	7	REPRESSIVE
CM044620	19348079	19374862	ADHmed_13864-ADHmed_13865	19	REPRESSIVE
CM044620	19396394	19447035	ADHmed_13872-ADHmed_13873	24	REPRESSIVE
CM044620	19449874	19460217	ADHmed_13874-ADHmed_13875	2	REPRESSIVE
CM044620	19533002	19559970	ADHmed_13879-ADHmed_13880	12	REPRESSIVE
CM044620	19559470	19585492	ADHmed_13880-ADHmed_13881	15	REPRESSIVE
CM044620	19584992	19609892	ADHmed_13881-ADHmed_13882	10	REPRESSIVE
CM044620	19670938	19699728	ADHmed_13887-ADHmed_13888	13	REPRESSIVE
CM044620	19812201	19832720	ADHmed_13914-ADHmed_13915	9	REPRESSIVE
CM044620	19855135	19883999	ADHmed_13922-ADHmed_13923	20	REPRESSIVE
CM044620	20015287	20022495	ADHmed_13938-ADHmed_13939	2	ACTIVE
CM044620	20021995	20055840	ADHmed_13939-ADHmed_13940	14	REPRESSIVE
CM044620	20055340	20068508	ADHmed_13940-ADHmed_13941	3	REPRESSIVE
CM044620	20132680	20136249	ADHmed_13948-ADHmed_13949	2	N/D
CM044620	20136832	20142290	ADHmed_13950-ADHmed_13951	2	ACTIVE
CM044620	20169510	20213537	ADHmed_13956-ADHmed_13957	23	REPRESSIVE
CM044620	20214581	20221131	ADHmed_13958-ADHmed_13959	4	REPRESSIVE
CM044620	20329552	20381256	ADHmed_13965-ADHmed_13966	37	REPRESSIVE
CM044620	20392951	20442645	ADHmed_13968-ADHmed_13969	31	REPRESSIVE
CM044620	20442145	20447698	ADHmed_13969-ADHmed_13970	3	ACTIVE
CM044620	20447198	20460263	ADHmed_13970-ADHmed_13971	6	REPRESSIVE
CM044620	20459763	20487941	ADHmed_13971-ADHmed_13972	13	REPRESSIVE
CM044620	20540649	20551123	ADHmed_13982-ADHmed_13983	5	REPRESSIVE
CM044620	20779230	20833286	ADHmed_14012-ADHmed_14013	7	REPRESSIVE
CM044620	20841545	20856564	ADHmed_14014-ADHmed_14015	2	REPRESSIVE
CM044620	20856064	20869255	ADHmed_14015-ADHmed_14016	2	REPRESSIVE
CM044620	20877524	20896060	ADHmed_14017-ADHmed_14018	2	REPRESSIVE
CM044620	20904355	20924843	ADHmed_14019-ADHmed_14020	2	REPRESSIVE
CM044620	20932851	20956104	ADHmed_14021-ADHmed_14022	2	REPRESSIVE
CM044620	20982632	21004257	ADHmed_14024-ADHmed_14025	2	REPRESSIVE
CM044620	21012540	21028764	ADHmed_14026-ADHmed_14027	2	REPRESSIVE
CM044620	21069867	21101702	ADHmed_14031-ADHmed_14032	2	REPRESSIVE
CM044620	21101202	21126701	ADHmed_14032-ADHmed_14033	3	REPRESSIVE
CM044620	21148447	21173984	ADHmed_14036-ADHmed_14037	2	REPRESSIVE
CM044620	21173484	21200661	ADHmed_14037-ADHmed_14038	3	REPRESSIVE
CM044620	21259618	21278055	ADHmed_14045-ADHmed_14046	2	REPRESSIVE
CM044620	21342473	21390294	ADHmed_14053-ADHmed_14054	23	REPRESSIVE
CM044620	21395558	21437296	ADHmed_14056-ADHmed_14057	23	REPRESSIVE
CM044620	21440863	21484930	ADHmed_14059-ADHmed_14060	11	REPRESSIVE
CM044620	21496971	21558512	ADHmed_14064-ADHmed_14065	40	REPRESSIVE
CM044620	21558012	21561845	ADHmed_14065-ADHmed_14066	3	ACTIVE
CM044620	21561345	21582657	ADHmed_14066-ADHmed_14067	8	REPRESSIVE
CM044620	21582157	21595078	ADHmed_14067-ADHmed_14068	6	REPRESSIVE
CM044620	21687266	21763741	ADHmed_14074-ADHmed_14075	50	REPRESSIVE
CM044620	21765592	21791693	ADHmed_14076-ADHmed_14077	13	REPRESSIVE
CM044620	21791193	21820048	ADHmed_14077-ADHmed_14078	19	REPRESSIVE
CM044620	21820315	21850771	ADHmed_14079-ADHmed_14080	19	REPRESSIVE
CM044620	22101454	22126592	ADHmed_14126-ADHmed_14127	11	REPRESSIVE
CM044620	22209811	22216219	ADHmed_14129-ADHmed_14130	2	N/D
CM044620	22217362	22242028	ADHmed_14131-ADHmed_14132	12	REPRESSIVE
CM044620	22382234	22386750	ADHmed_14168-ADHmed_14169	2	ACTIVE
CM044620	22403593	22408478	ADHmed_14176-ADHmed_14177	2	ACTIVE
CM044620	22746382	22778249	ADHmed_14230-ADHmed_14231	20	REPRESSIVE
CM044620	22779076	22873777	ADHmed_14232-ADHmed_14233	48	REPRESSIVE
CM044620	23074225	23079891	ADHmed_14242-ADHmed_14243	2	ACTIVE
CM044620	23107391	23151250	ADHmed_14248-ADHmed_14249	23	REPRESSIVE
CM044620	23158315	23167453	ADHmed_14252-ADHmed_14253	4	REPRESSIVE
CM044620	23288742	23337187	ADHmed_14262-ADHmed_14263	22	REPRESSIVE
CM044620	23342625	23356526	ADHmed_14267-ADHmed_14268	7	REPRESSIVE
CM044620	23357194	23449244	ADHmed_14269-ADHmed_14270	46	REPRESSIVE
CM044620	23449708	23473062	ADHmed_14271-ADHmed_14272	9	REPRESSIVE
CM044620	23522065	23527700	ADHmed_14282-ADHmed_14283	2	ACTIVE
CM044620	23566082	23571964	ADHmed_14288-ADHmed_14289	3	ACTIVE
CM044620	23691783	23701981	ADHmed_14301-ADHmed_14302	5	REPRESSIVE
CM044620	23702328	23707931	ADHmed_14303-ADHmed_14304	3	N/D
CM044620	23749980	23769049	ADHmed_14315-ADHmed_14316	9	REPRESSIVE
CM044620	23781861	23789259	ADHmed_14320-ADHmed_14321	4	ACTIVE
CM044620	23799206	23834388	ADHmed_14323-ADHmed_14324	14	REPRESSIVE
CM044620	23833888	23841719	ADHmed_14324-ADHmed_14325	2	N/D
CM044620	23844071	23888228	ADHmed_14326-ADHmed_14327	13	REPRESSIVE
CM044620	23912344	23916992	ADHmed_14334-ADHmed_14335	2	ACTIVE
CM044620	23916492	23936528	ADHmed_14335-ADHmed_14336	8	REPRESSIVE
CM044620	23936028	23962862	ADHmed_14336-ADHmed_14337	16	REPRESSIVE
CM044620	24037349	24067037	ADHmed_14342-ADHmed_14343	20	REPRESSIVE
CM044620	24157798	24200836	ADHmed_14358-ADHmed_14359	24	REPRESSIVE
CM044620	24200336	24206668	ADHmed_14359-ADHmed_14360	4	REPRESSIVE
CM044620	24214145	24256793	ADHmed_14364-ADHmed_14365	12	REPRESSIVE
CM044620	24256293	24271316	ADHmed_14365-ADHmed_14366	4	N/D
CM044620	24270816	24279558	ADHmed_14366-ADHmed_14367	2	ACTIVE
CM044620	24285985	24302742	ADHmed_14369-ADHmed_14370	5	REPRESSIVE
CM044620	24303469	24309250	ADHmed_14371-ADHmed_14372	2	N/D
CM044620	24351659	24421026	ADHmed_14379-ADHmed_14380	36	REPRESSIVE
CM044620	24532417	24540059	ADHmed_14409-ADHmed_14410	2	ACTIVE
CM044620	24682698	24711008	ADHmed_14430-ADHmed_14431	17	REPRESSIVE
CM044620	24933432	24974321	ADHmed_14477-ADHmed_14478	21	REPRESSIVE
CM044620	25009122	25019088	ADHmed_14487-ADHmed_14488	2	ACTIVE
CM044620	25154267	25211482	ADHmed_14503-ADHmed_14504	39	REPRESSIVE
CM044620	25289219	25300234	ADHmed_14519-ADHmed_14520	4	REPRESSIVE
CM044620	25362392	25366837	ADHmed_14537-ADHmed_14538	2	ACTIVE
CM044620	25434435	25454012	ADHmed_14561-ADHmed_14562	6	REPRESSIVE
CM044620	25502986	25529184	ADHmed_14580-ADHmed_14581	20	REPRESSIVE
CM044620	25607064	25627756	ADHmed_14595-ADHmed_14596	3	ACTIVE
CM044620	25630527	25662798	ADHmed_14598-ADHmed_14599	18	REPRESSIVE
CM044620	25662298	25689871	ADHmed_14599-ADHmed_14600	19	REPRESSIVE
CM044620	25689371	25701033	ADHmed_14600-ADHmed_14601	3	REPRESSIVE
CM044620	25818309	25919108	ADHmed_14613-ADHmed_14614	64	REPRESSIVE
CM044620	26135400	26150184	ADHmed_14645-ADHmed_14646	8	REPRESSIVE
CM044620	26396479	26448797	ADHmed_14676-ADHmed_14677	38	REPRESSIVE
CM044620	26498893	26504635	ADHmed_14691-ADHmed_14692	3	N/D
CM044620	26697221	26725159	ADHmed_14730-ADHmed_14731	21	REPRESSIVE
CM044620	26790771	26800424	ADHmed_14751-ADHmed_14752	3	N/D
CM044620	26905691	26911853	ADHmed_14769-ADHmed_14770	2	N/D
CM044620	26936765	26941861	ADHmed_14777-ADHmed_14778	2	N/D
CM044620	26941361	26946876	ADHmed_14778-ADHmed_14779	2	ACTIVE
CM044620	26952268	26956191	ADHmed_14782-ADHmed_14783	2	ACTIVE
CM044620	26981113	26989770	ADHmed_14790-ADHmed_14791	3	N/D
CM044620	27036455	27064682	ADHmed_14803-ADHmed_14804	17	REPRESSIVE
CM044620	27069237	27077940	ADHmed_14805-ADHmed_14806	2	REPRESSIVE
CM044620	27128973	27148551	ADHmed_14808-ADHmed_14809	7	REPRESSIVE
CM044620	27260065	27319377	ADHmed_14826-ADHmed_14827	39	REPRESSIVE
CM044620	27344563	27362294	ADHmed_14837-ADHmed_14838	10	REPRESSIVE
CM044620	27361794	27376397	ADHmed_14838-ADHmed_14839	6	REPRESSIVE
CM044620	27375897	27384854	ADHmed_14839-ADHmed_14840	3	REPRESSIVE
CM044620	27454679	27545280	ADHmed_14856-ADHmed_14857	44	REPRESSIVE
CM044620	27544780	27635451	ADHmed_14857-ADHmed_14858	33	N/D
CM044620	28612064	28663154	ADHmed_15014-ADHmed_15015	23	REPRESSIVE
CM044620	28764418	28779439	ADHmed_15045-ADHmed_15046	8	N/D
CM044620	28822220	28842521	ADHmed_15051-ADHmed_15052	7	REPRESSIVE
CM044620	28905060	28932934	ADHmed_15064-ADHmed_15065	13	REPRESSIVE
CM044620	29010085	29035617	ADHmed_15086-ADHmed_15087	19	REPRESSIVE
CM044620	29035844	29057292	ADHmed_15088-ADHmed_15089	6	REPRESSIVE
CM044620	29115178	29142827	ADHmed_15091-ADHmed_15092	17	REPRESSIVE
CM044620	29142327	29170236	ADHmed_15092-ADHmed_15093	9	REPRESSIVE
CM044620	29173197	29188221	ADHmed_15095-ADHmed_15096	6	N/D
CM044620	29197935	29265837	ADHmed_15098-ADHmed_15099	40	REPRESSIVE
CM044620	29342908	29372579	ADHmed_15116-ADHmed_15117	23	REPRESSIVE
CM044620	29372079	29381248	ADHmed_15117-ADHmed_15118	3	REPRESSIVE
CM044620	29426898	29444318	ADHmed_15121-ADHmed_15122	8	REPRESSIVE
CM044620	29444826	29473112	ADHmed_15123-ADHmed_15124	15	REPRESSIVE
CM044620	29485508	29585997	ADHmed_15133-ADHmed_15134	51	REPRESSIVE
CM044620	29809442	29879267	ADHmed_15177-ADHmed_15178	26	REPRESSIVE
CM044620	30001998	30070249	ADHmed_15197-ADHmed_15198	34	REPRESSIVE
CM044620	30073100	30087930	ADHmed_15199-ADHmed_15200	7	N/D
CM044620	30146345	30191933	ADHmed_15214-ADHmed_15215	27	REPRESSIVE
CM044620	30305748	30328043	ADHmed_15226-ADHmed_15227	13	REPRESSIVE
CM044620	30327543	30332245	ADHmed_15227-ADHmed_15228	2	REPRESSIVE
CM044620	30331745	30366272	ADHmed_15228-ADHmed_15229	23	REPRESSIVE
CM044620	30365772	30405180	ADHmed_15229-ADHmed_15230	23	REPRESSIVE
CM044620	30404680	30484999	ADHmed_15230-ADHmed_15231	46	REPRESSIVE
CM044620	30514491	30535391	ADHmed_15234-ADHmed_15235	8	REPRESSIVE
CM044620	30553855	30572516	ADHmed_15237-ADHmed_15238	3	REPRESSIVE
CM044620	30635962	30667981	ADHmed_15257-ADHmed_15258	18	REPRESSIVE
CM044620	30682091	30733193	ADHmed_15265-ADHmed_15266	25	REPRESSIVE
CM044620	30747731	30757022	ADHmed_15274-ADHmed_15275	3	ACTIVE
CM044620	30763316	30786548	ADHmed_15276-ADHmed_15277	5	REPRESSIVE
CM044620	30786048	30797268	ADHmed_15277-ADHmed_15278	2	N/D
CM044620	30796768	30866373	ADHmed_15278-ADHmed_15279	14	N/D
CM044620	31156494	31177669	ADHmed_15349-ADHmed_15350	5	N/D
CM044620	31227626	31252407	ADHmed_15358-ADHmed_15359	12	REPRESSIVE
CM044620	31255541	31260906	ADHmed_15360-ADHmed_15361	2	ACTIVE
CM044620	31275133	31283493	ADHmed_15366-ADHmed_15367	3	N/D
CM044620	31436726	31441037	ADHmed_15398-ADHmed_15399	2	REPRESSIVE
CM044620	31454982	31470328	ADHmed_15405-ADHmed_15406	14	REPRESSIVE
CM044620	31506074	31528173	ADHmed_15410-ADHmed_15411	10	REPRESSIVE
CM044620	31533269	31610271	ADHmed_15413-ADHmed_15414	54	REPRESSIVE
CM044620	31647550	31654271	ADHmed_15417-ADHmed_15418	3	N/D
CM044620	31666976	31675785	ADHmed_15423-ADHmed_15424	2	N/D
CM044620	31838386	31841508	ADHmed_15450-ADHmed_15451	2	ACTIVE
CM044620	31967927	31972199	ADHmed_15467-ADHmed_15468	3	ACTIVE
CM044620	31971699	31980412	ADHmed_15468-ADHmed_15469	4	REPRESSIVE
CM044620	31988336	32021320	ADHmed_15473-ADHmed_15474	11	REPRESSIVE
CM044620	32034246	32037661	ADHmed_15478-ADHmed_15479	2	REPRESSIVE
CM044620	32076356	32092992	ADHmed_15494-ADHmed_15495	7	REPRESSIVE
CM044620	32489587	32516117	ADHmed_15526-ADHmed_15527	14	REPRESSIVE
CM044620	32515617	32567104	ADHmed_15527-ADHmed_15528	36	REPRESSIVE
CM044620	32763875	32775935	ADHmed_15545-ADHmed_15546	3	REPRESSIVE
CM044620	32860268	32881301	ADHmed_15565-ADHmed_15566	6	REPRESSIVE
CM044620	33042333	33047195	ADHmed_15588-ADHmed_15589	2	ACTIVE
CM044620	33068215	33113989	ADHmed_15597-ADHmed_15598	14	REPRESSIVE
CM044620	33178043	33206235	ADHmed_15613-ADHmed_15614	18	REPRESSIVE
CM044620	33329705	33347317	ADHmed_15642-ADHmed_15643	6	REPRESSIVE
CM044620	33346817	33374175	ADHmed_15643-ADHmed_15644	20	REPRESSIVE
CM044620	33384131	33392750	ADHmed_15649-ADHmed_15650	4	ACTIVE
CM044620	33514068	33546293	ADHmed_15675-ADHmed_15676	19	REPRESSIVE
CM044620	33548176	33571724	ADHmed_15677-ADHmed_15678	15	REPRESSIVE
CM044620	33960801	33980161	ADHmed_15755-ADHmed_15756	10	REPRESSIVE
CM044620	34040984	34054611	ADHmed_15771-ADHmed_15772	6	REPRESSIVE
CM044620	34054111	34063396	ADHmed_15772-ADHmed_15773	3	N/D
CM044620	34145858	34149715	ADHmed_15780-ADHmed_15781	2	ACTIVE
CM044620	34643599	34683125	ADHmed_15845-ADHmed_15846	24	REPRESSIVE
CM044620	34705119	34719876	ADHmed_15854-ADHmed_15855	6	ACTIVE
CM044620	34728623	34788262	ADHmed_15858-ADHmed_15859	40	REPRESSIVE
CM044620	34802448	34806992	ADHmed_15865-ADHmed_15866	2	N/D
CM044620	34919482	34928183	ADHmed_15883-ADHmed_15884	2	N/D
CM044620	34927683	34931755	ADHmed_15884-ADHmed_15885	2	N/D
CM044620	35069983	35134242	ADHmed_15899-ADHmed_15900	38	REPRESSIVE
CM044620	35190380	35301756	ADHmed_15915-ADHmed_15916	87	REPRESSIVE
CM044620	35571141	35624924	ADHmed_15948-ADHmed_15949	37	REPRESSIVE
CM044620	35771172	35854172	ADHmed_15991-ADHmed_15992	53	REPRESSIVE
CM044620	35893621	35913482	ADHmed_15997-ADHmed_15998	12	REPRESSIVE
CM044620	35979689	35985945	ADHmed_16007-ADHmed_16008	3	N/D
CM044620	36073143	36090775	ADHmed_16027-ADHmed_16028	6	REPRESSIVE
CM044620	36164515	36168608	ADHmed_16040-ADHmed_16041	2	REPRESSIVE
CM044620	36357088	36362942	ADHmed_16068-ADHmed_16069	2	N/D
CM044620	36423896	36431496	ADHmed_16080-ADHmed_16081	2	ACTIVE
CM044620	36505897	36513190	ADHmed_16094-ADHmed_16095	2	ACTIVE
CM044620	36524328	36543419	ADHmed_16100-ADHmed_16101	10	REPRESSIVE
CM044620	36545811	36550167	ADHmed_16103-ADHmed_16104	2	ACTIVE
CM044620	36655661	36665447	ADHmed_16116-ADHmed_16117	2	N/D
CM044620	36667200	36677212	ADHmed_16119-ADHmed_16120	3	ACTIVE
CM044620	36718957	36740103	ADHmed_16124-ADHmed_16125	12	REPRESSIVE
CM044620	36739603	36754184	ADHmed_16125-ADHmed_16126	4	REPRESSIVE
CM044620	36867168	36871532	ADHmed_16148-ADHmed_16149	2	REPRESSIVE
CM044620	36884849	36912437	ADHmed_16152-ADHmed_16153	21	REPRESSIVE
CM044620	36991916	37006984	ADHmed_16167-ADHmed_16168	8	REPRESSIVE
CM044620	37006484	37027065	ADHmed_16168-ADHmed_16169	9	REPRESSIVE
CM044620	37390663	37399667	ADHmed_16200-ADHmed_16201	3	REPRESSIVE
CM044620	37399167	37403200	ADHmed_16201-ADHmed_16202	2	REPRESSIVE
CM044620	37539327	37558814	ADHmed_16219-ADHmed_16220	8	REPRESSIVE
CM044620	37576406	37582967	ADHmed_16225-ADHmed_16226	2	N/D
CM044620	37582467	37601649	ADHmed_16226-ADHmed_16227	10	REPRESSIVE
CM044620	37601911	37611848	ADHmed_16228-ADHmed_16229	2	ACTIVE
CM044620	37611348	37644616	ADHmed_16229-ADHmed_16230	18	REPRESSIVE
CM044620	37880676	37916287	ADHmed_16262-ADHmed_16263	15	REPRESSIVE
CM044620	38136881	38141462	ADHmed_16288-ADHmed_16289	2	ACTIVE
CM044620	38140962	38167375	ADHmed_16289-ADHmed_16290	10	REPRESSIVE
CM044620	38205770	38298150	ADHmed_16302-ADHmed_16303	50	REPRESSIVE
CM044620	38334494	38350524	ADHmed_16313-ADHmed_16314	8	REPRESSIVE
CM044620	38472688	38500989	ADHmed_16331-ADHmed_16332	10	REPRESSIVE
CM044620	38501380	38526586	ADHmed_16333-ADHmed_16334	18	REPRESSIVE
CM044620	38668807	38677560	ADHmed_16343-ADHmed_16344	5	REPRESSIVE
CM044620	38682520	38686038	ADHmed_16346-ADHmed_16347	2	ACTIVE
CM044620	38736388	38758485	ADHmed_16353-ADHmed_16354	2	REPRESSIVE
CM044620	38821559	38842461	ADHmed_16362-ADHmed_16363	8	REPRESSIVE
CM044620	38841961	38846571	ADHmed_16363-ADHmed_16364	2	REPRESSIVE
CM044620	38977928	39028717	ADHmed_16382-ADHmed_16383	33	REPRESSIVE
CM044620	39028217	39038534	ADHmed_16383-ADHmed_16384	3	N/D
CM044620	39115440	39141659	ADHmed_16393-ADHmed_16394	17	REPRESSIVE
CM044620	39495717	39518390	ADHmed_16445-ADHmed_16446	8	REPRESSIVE
CM044620	39596380	39631294	ADHmed_16454-ADHmed_16455	6	REPRESSIVE
CM044620	39633689	39661174	ADHmed_16457-ADHmed_16458	16	REPRESSIVE
CM044620	39968236	39996164	ADHmed_16506-ADHmed_16507	21	REPRESSIVE
CM044620	40180122	40187966	ADHmed_16527-ADHmed_16528	2	REPRESSIVE
CM044621	65611	82628	ADHmed_16541-ADHmed_16542	10	REPRESSIVE
CM044621	309780	314344	ADHmed_16582-ADHmed_16583	2	REPRESSIVE
CM044621	323223	330059	ADHmed_16588-ADHmed_16589	2	REPRESSIVE
CM044621	335128	346029	ADHmed_16591-ADHmed_16592	2	REPRESSIVE
CM044621	379478	391221	ADHmed_16600-ADHmed_16601	2	REPRESSIVE
CM044621	404232	416618	ADHmed_16604-ADHmed_16605	2	REPRESSIVE
CM044621	416118	436820	ADHmed_16605-ADHmed_16606	3	REPRESSIVE
CM044621	461954	473607	ADHmed_16613-ADHmed_16614	2	REPRESSIVE
CM044621	560157	589413	ADHmed_16635-ADHmed_16636	17	REPRESSIVE
CM044621	774395	798457	ADHmed_16682-ADHmed_16683	3	REPRESSIVE
CM044621	951156	968278	ADHmed_16707-ADHmed_16708	10	REPRESSIVE
CM044621	1052899	1066604	ADHmed_16730-ADHmed_16731	2	REPRESSIVE
CM044621	1225059	1240738	ADHmed_16773-ADHmed_16774	5	REPRESSIVE
CM044621	1388016	1402100	ADHmed_16801-ADHmed_16802	6	REPRESSIVE
CM044621	1401600	1414754	ADHmed_16802-ADHmed_16803	11	REPRESSIVE
CM044621	1419117	1426249	ADHmed_16807-ADHmed_16808	2	ACTIVE
CM044621	1573979	1608092	ADHmed_16850-ADHmed_16851	29	REPRESSIVE
CM044621	1607592	1643538	ADHmed_16851-ADHmed_16852	16	REPRESSIVE
CM044621	1643790	1670464	ADHmed_16853-ADHmed_16854	13	REPRESSIVE
CM044621	1715332	1739525	ADHmed_16863-ADHmed_16864	18	REPRESSIVE
CM044621	1739025	1768063	ADHmed_16864-ADHmed_16865	23	REPRESSIVE
CM044621	1802299	1818944	ADHmed_16878-ADHmed_16879	2	REPRESSIVE
CM044621	1919838	1930292	ADHmed_16902-ADHmed_16903	4	ACTIVE
CM044621	2125180	2177934	ADHmed_16957-ADHmed_16958	42	REPRESSIVE
CM044621	2182603	2200026	ADHmed_16959-ADHmed_16960	8	REPRESSIVE
CM044621	2239220	2258219	ADHmed_16965-ADHmed_16966	7	REPRESSIVE
CM044621	2327199	2331097	ADHmed_16985-ADHmed_16986	4	ACTIVE
CM044621	2559970	2567531	ADHmed_17053-ADHmed_17054	2	N/D
CM044621	2656135	2661611	ADHmed_17075-ADHmed_17076	2	REPRESSIVE
CM044621	2728867	2732736	ADHmed_17086-ADHmed_17087	2	ACTIVE
CM044621	2867274	2895853	ADHmed_17105-ADHmed_17106	17	REPRESSIVE
CM044621	3001522	3008615	ADHmed_17128-ADHmed_17129	2	ACTIVE
CM044621	3256235	3278750	ADHmed_17170-ADHmed_17171	3	N/D
CM044621	3316280	3325264	ADHmed_17183-ADHmed_17184	4	ACTIVE
CM044621	3414446	3421528	ADHmed_17212-ADHmed_17213	2	N/D
CM044621	3466078	3492071	ADHmed_17228-ADHmed_17229	10	N/D
CM044621	3491571	3496631	ADHmed_17229-ADHmed_17230	3	N/D
CM044621	3635011	3652092	ADHmed_17250-ADHmed_17251	10	REPRESSIVE
CM044621	3687524	3707844	ADHmed_17263-ADHmed_17264	13	REPRESSIVE
CM044621	3721706	3731445	ADHmed_17270-ADHmed_17271	4	REPRESSIVE
CM044621	3800496	3863641	ADHmed_17289-ADHmed_17290	10	REPRESSIVE
CM044621	3952384	3986800	ADHmed_17312-ADHmed_17313	20	REPRESSIVE
CM044621	3997844	4049641	ADHmed_17318-ADHmed_17319	35	REPRESSIVE
CM044621	4097759	4107087	ADHmed_17335-ADHmed_17336	4	ACTIVE
CM044621	4157105	4171900	ADHmed_17351-ADHmed_17352	4	REPRESSIVE
CM044621	4258000	4264882	ADHmed_17368-ADHmed_17369	3	ACTIVE
CM044621	4303401	4310207	ADHmed_17373-ADHmed_17374	2	ACTIVE
CM044621	4446962	4486323	ADHmed_17383-ADHmed_17384	9	REPRESSIVE
CM044621	4793792	4849292	ADHmed_17440-ADHmed_17441	31	REPRESSIVE
CM044621	4914325	4962106	ADHmed_17454-ADHmed_17455	27	REPRESSIVE
CM044621	5124642	5129048	ADHmed_17472-ADHmed_17473	2	REPRESSIVE
CM044621	5227227	5234252	ADHmed_17509-ADHmed_17510	3	ACTIVE
CM044621	5233752	5242496	ADHmed_17510-ADHmed_17511	5	ACTIVE
CM044621	5259421	5263845	ADHmed_17516-ADHmed_17517	2	N/D
CM044621	5401832	5408855	ADHmed_17539-ADHmed_17540	3	REPRESSIVE
CM044621	5602552	5610121	ADHmed_17593-ADHmed_17594	2	REPRESSIVE
CM044621	5652963	5693377	ADHmed_17605-ADHmed_17606	31	REPRESSIVE
CM044621	5759918	5765721	ADHmed_17619-ADHmed_17620	2	REPRESSIVE
CM044621	5916204	5920397	ADHmed_17644-ADHmed_17645	2	N/D
CM044621	6072980	6080406	ADHmed_17684-ADHmed_17685	3	N/D
CM044621	6291564	6340336	ADHmed_17719-ADHmed_17720	27	REPRESSIVE
CM044621	6633620	6648653	ADHmed_17776-ADHmed_17777	5	REPRESSIVE
CM044621	6948749	6976346	ADHmed_17864-ADHmed_17865	19	REPRESSIVE
CM044621	7209412	7240513	ADHmed_17923-ADHmed_17924	24	REPRESSIVE
CM044621	7570404	7640508	ADHmed_17939-ADHmed_17940	48	REPRESSIVE
CM044621	7640008	7765802	ADHmed_17940-ADHmed_17941	67	REPRESSIVE
CM044621	7766336	7780746	ADHmed_17942-ADHmed_17943	10	REPRESSIVE
CM044621	8301506	8349322	ADHmed_17945-ADHmed_17946	31	REPRESSIVE
CM044621	8361235	8367786	ADHmed_17949-ADHmed_17950	2	N/D
CM044621	8367286	8413363	ADHmed_17950-ADHmed_17951	26	REPRESSIVE
CM044621	8553789	8584070	ADHmed_17975-ADHmed_17976	22	REPRESSIVE
CM044621	8900205	8908542	ADHmed_18012-ADHmed_18013	3	ACTIVE
CM044621	9233725	9244522	ADHmed_18067-ADHmed_18068	5	ACTIVE
CM044621	9244022	9277616	ADHmed_18068-ADHmed_18069	10	REPRESSIVE
CM044621	9277116	9283397	ADHmed_18069-ADHmed_18070	3	N/D
CM044621	9290244	9293329	ADHmed_18074-ADHmed_18075	2	ACTIVE
CM044621	9292829	9298015	ADHmed_18075-ADHmed_18076	2	N/D
CM044621	9476029	9596738	ADHmed_18116-ADHmed_18117	73	REPRESSIVE
CM044621	9654456	9659253	ADHmed_18133-ADHmed_18134	3	N/D
CM044621	9678090	9698888	ADHmed_18142-ADHmed_18143	12	REPRESSIVE
CM044621	9737216	9782815	ADHmed_18153-ADHmed_18154	24	REPRESSIVE
CM044621	10037502	10044068	ADHmed_18212-ADHmed_18213	3	N/D
CM044621	10043568	10050505	ADHmed_18213-ADHmed_18214	2	ACTIVE
CM044621	10050610	10081828	ADHmed_18215-ADHmed_18216	17	REPRESSIVE
CM044621	10114613	10141573	ADHmed_18222-ADHmed_18223	21	REPRESSIVE
CM044621	10551156	10613492	ADHmed_18278-ADHmed_18279	16	REPRESSIVE
CM044621	10620031	10675456	ADHmed_18282-ADHmed_18283	36	REPRESSIVE
CM044621	10952973	10973503	ADHmed_18319-ADHmed_18320	10	REPRESSIVE
CM044621	10973003	10983638	ADHmed_18320-ADHmed_18321	2	N/D
CM044621	11009983	11019756	ADHmed_18328-ADHmed_18329	3	REPRESSIVE
CM044621	11019256	11033818	ADHmed_18329-ADHmed_18330	4	REPRESSIVE
CM044621	11293575	11303211	ADHmed_18353-ADHmed_18354	4	ACTIVE
CM044621	11330437	11337370	ADHmed_18365-ADHmed_18366	2	N/D
CM044621	11355336	11411513	ADHmed_18368-ADHmed_18369	32	REPRESSIVE
CM044621	11434318	11437881	ADHmed_18373-ADHmed_18374	3	ACTIVE
CM044621	11541682	11558023	ADHmed_18390-ADHmed_18391	6	REPRESSIVE
CM044621	11627872	11633309	ADHmed_18416-ADHmed_18417	3	N/D
CM044621	11672090	11693128	ADHmed_18420-ADHmed_18421	13	REPRESSIVE
CM044621	11725584	11762313	ADHmed_18430-ADHmed_18431	23	REPRESSIVE
CM044621	11977002	11981882	ADHmed_18474-ADHmed_18475	2	ACTIVE
CM044621	12235788	12240227	ADHmed_18510-ADHmed_18511	2	ACTIVE
CM044621	12239727	12251900	ADHmed_18511-ADHmed_18512	5	ACTIVE
CM044621	12379132	12417019	ADHmed_18552-ADHmed_18553	21	REPRESSIVE
CM044621	12420116	12423723	ADHmed_18554-ADHmed_18555	2	ACTIVE
CM044621	12587406	12637148	ADHmed_18590-ADHmed_18591	27	REPRESSIVE
CM044621	13234282	13240806	ADHmed_18683-ADHmed_18684	2	ACTIVE
CM044621	13395824	13439942	ADHmed_18712-ADHmed_18713	20	REPRESSIVE
CM044621	13591605	13600983	ADHmed_18746-ADHmed_18747	3	N/D
CM044621	13657057	13691019	ADHmed_18767-ADHmed_18768	24	REPRESSIVE
CM044621	13692982	13713752	ADHmed_18769-ADHmed_18770	7	REPRESSIVE
CM044621	13713252	13744317	ADHmed_18770-ADHmed_18771	15	REPRESSIVE
CM044621	13743817	13768786	ADHmed_18771-ADHmed_18772	20	REPRESSIVE
CM044621	13911695	13938794	ADHmed_18798-ADHmed_18799	21	REPRESSIVE
CM044621	14089865	14115717	ADHmed_18811-ADHmed_18812	6	REPRESSIVE
CM044621	14117488	14146956	ADHmed_18813-ADHmed_18814	22	REPRESSIVE
CM044621	14278100	14298524	ADHmed_18838-ADHmed_18839	7	REPRESSIVE
CM044621	14493524	14504880	ADHmed_18880-ADHmed_18881	4	REPRESSIVE
CM044621	14536073	14569595	ADHmed_18889-ADHmed_18890	17	REPRESSIVE
CM044621	14785647	14789270	ADHmed_18925-ADHmed_18926	2	ACTIVE
CM044621	14995611	15030589	ADHmed_18974-ADHmed_18975	24	REPRESSIVE
CM044621	15071683	15098004	ADHmed_18983-ADHmed_18984	13	REPRESSIVE
CM044621	15098737	15106859	ADHmed_18985-ADHmed_18986	6	N/D
CM044621	15194356	15226089	ADHmed_19016-ADHmed_19017	23	REPRESSIVE
CM044621	15238767	15256334	ADHmed_19019-ADHmed_19020	10	REPRESSIVE
CM044621	15265063	15343116	ADHmed_19023-ADHmed_19024	44	REPRESSIVE
CM044621	15342616	15346771	ADHmed_19024-ADHmed_19025	2	REPRESSIVE
CM044621	15422062	15428429	ADHmed_19038-ADHmed_19039	4	N/D
CM044621	15861699	15914717	ADHmed_19119-ADHmed_19120	42	REPRESSIVE
CM044621	16012757	16033325	ADHmed_19153-ADHmed_19154	10	REPRESSIVE
CM044621	16034004	16061952	ADHmed_19155-ADHmed_19156	22	REPRESSIVE
CM044621	16061452	16089539	ADHmed_19156-ADHmed_19157	19	REPRESSIVE
CM044621	16093593	16118872	ADHmed_19159-ADHmed_19160	7	REPRESSIVE
CM044621	16123876	16148287	ADHmed_19161-ADHmed_19162	18	REPRESSIVE
CM044621	16160180	16198607	ADHmed_19166-ADHmed_19167	34	REPRESSIVE
CM044621	16198107	16215627	ADHmed_19167-ADHmed_19168	10	REPRESSIVE
CM044621	16215127	16265644	ADHmed_19168-ADHmed_19169	20	REPRESSIVE
CM044621	16385828	16388723	ADHmed_19194-ADHmed_19195	2	N/D
CM044621	16397185	16401527	ADHmed_19197-ADHmed_19198	2	N/D
CM044621	16401973	16418166	ADHmed_19199-ADHmed_19200	5	REPRESSIVE
CM044621	16452561	16455307	ADHmed_19205-ADHmed_19206	2	ACTIVE
CM044621	16471797	16500527	ADHmed_19213-ADHmed_19214	14	REPRESSIVE
CM044621	16516582	16537609	ADHmed_19217-ADHmed_19218	10	REPRESSIVE
CM044621	16551243	16581615	ADHmed_19223-ADHmed_19224	23	REPRESSIVE
CM044621	16581115	16613269	ADHmed_19224-ADHmed_19225	18	REPRESSIVE
CM044621	16755989	16765256	ADHmed_19243-ADHmed_19244	2	N/D
CM044621	16825292	16834993	ADHmed_19264-ADHmed_19265	2	N/D
CM044621	16997810	17043685	ADHmed_19278-ADHmed_19279	21	REPRESSIVE
CM044621	17045890	17094963	ADHmed_19280-ADHmed_19281	38	REPRESSIVE
CM044621	17256998	17262393	ADHmed_19297-ADHmed_19298	3	N/D
CM044621	17287235	17308952	ADHmed_19307-ADHmed_19308	9	REPRESSIVE
CM044621	17446020	17449552	ADHmed_19332-ADHmed_19333	2	N/D
CM044621	17449052	17454166	ADHmed_19333-ADHmed_19334	2	N/D
CM044621	17487874	17535372	ADHmed_19345-ADHmed_19346	27	REPRESSIVE
CM044621	17534872	17572154	ADHmed_19346-ADHmed_19347	23	REPRESSIVE
CM044621	17589875	17652659	ADHmed_19354-ADHmed_19355	13	REPRESSIVE
CM044621	17760997	17778732	ADHmed_19382-ADHmed_19383	7	REPRESSIVE
CM044621	17781685	17791918	ADHmed_19385-ADHmed_19386	2	ACTIVE
CM044621	17901928	17942055	ADHmed_19394-ADHmed_19395	19	REPRESSIVE
CM044621	17949756	17961996	ADHmed_19401-ADHmed_19402	2	N/D
CM044621	17986272	17998369	ADHmed_19407-ADHmed_19408	2	N/D
CM044621	18181917	18192314	ADHmed_19421-ADHmed_19422	4	ACTIVE
CM044621	18191814	18204812	ADHmed_19422-ADHmed_19423	2	N/D
CM044621	18204312	18210864	ADHmed_19423-ADHmed_19424	3	REPRESSIVE
CM044621	18213967	18221508	ADHmed_19426-ADHmed_19427	5	N/D
CM044621	18349278	18356396	ADHmed_19456-ADHmed_19457	2	ACTIVE
CM044621	18355896	18361606	ADHmed_19457-ADHmed_19458	2	ACTIVE
CM044621	18455117	18467311	ADHmed_19468-ADHmed_19469	4	N/D
CM044621	18466811	18485003	ADHmed_19469-ADHmed_19470	7	REPRESSIVE
CM044621	18485663	18503364	ADHmed_19471-ADHmed_19472	4	REPRESSIVE
CM044621	18502864	18551806	ADHmed_19472-ADHmed_19473	9	REPRESSIVE
CM044621	18563055	18578115	ADHmed_19476-ADHmed_19477	10	REPRESSIVE
CM044621	18582196	18585984	ADHmed_19479-ADHmed_19480	2	ACTIVE
CM044621	18715049	18743474	ADHmed_19501-ADHmed_19502	18	REPRESSIVE
CM044621	18801523	18837946	ADHmed_19525-ADHmed_19526	17	REPRESSIVE
CM044621	18869799	18874272	ADHmed_19535-ADHmed_19536	2	ACTIVE
CM044621	18892950	18896243	ADHmed_19542-ADHmed_19543	2	ACTIVE
CM044621	19581559	19609342	ADHmed_19676-ADHmed_19677	15	REPRESSIVE
CM044621	19611055	19617119	ADHmed_19678-ADHmed_19679	3	ACTIVE
CM044621	19843148	19849677	ADHmed_19705-ADHmed_19706	2	ACTIVE
CM044621	19849177	19905456	ADHmed_19706-ADHmed_19707	35	REPRESSIVE
CM044621	19906013	19971255	ADHmed_19708-ADHmed_19709	42	REPRESSIVE
CM044621	19975989	20016295	ADHmed_19710-ADHmed_19711	28	REPRESSIVE
CM044621	20017713	20032816	ADHmed_19712-ADHmed_19713	9	REPRESSIVE
CM044621	20032316	20040002	ADHmed_19713-ADHmed_19714	2	ACTIVE
CM044621	20100250	20125788	ADHmed_19733-ADHmed_19734	20	REPRESSIVE
CM044621	20168218	20261838	ADHmed_19737-ADHmed_19738	71	REPRESSIVE
CM044621	20261338	20271247	ADHmed_19738-ADHmed_19739	4	REPRESSIVE
CM044621	20270747	20281173	ADHmed_19739-ADHmed_19740	3	N/D
CM044621	20342251	20384886	ADHmed_19760-ADHmed_19761	27	REPRESSIVE
CM044621	20392891	20438761	ADHmed_19763-ADHmed_19764	36	REPRESSIVE
CM044621	20544982	20579446	ADHmed_19778-ADHmed_19779	3	REPRESSIVE
CM044621	20578946	20609962	ADHmed_19779-ADHmed_19780	2	REPRESSIVE
CM044621	20628396	20648322	ADHmed_19785-ADHmed_19786	17	REPRESSIVE
CM044621	20682208	20728052	ADHmed_19792-ADHmed_19793	32	REPRESSIVE
CM044621	20850573	20897635	ADHmed_19833-ADHmed_19834	33	REPRESSIVE
CM044621	20897135	20923874	ADHmed_19834-ADHmed_19835	23	REPRESSIVE
CM044621	20956426	20999122	ADHmed_19842-ADHmed_19843	30	REPRESSIVE
CM044621	21112952	21118170	ADHmed_19867-ADHmed_19868	2	REPRESSIVE
CM044621	21117670	21143444	ADHmed_19868-ADHmed_19869	22	REPRESSIVE
CM044621	21147364	21153856	ADHmed_19872-ADHmed_19873	3	N/D
CM044621	21186639	21195824	ADHmed_19884-ADHmed_19885	2	N/D
CM044621	21366829	21373886	ADHmed_19916-ADHmed_19917	2	ACTIVE
CM044621	21654261	21699719	ADHmed_19933-ADHmed_19934	21	REPRESSIVE
CM044621	21776349	21782849	ADHmed_19958-ADHmed_19959	2	ACTIVE
CM044621	21897595	21911721	ADHmed_19979-ADHmed_19980	4	REPRESSIVE
CM044621	22005780	22012953	ADHmed_20003-ADHmed_20004	3	N/D
CM044621	22015243	22041127	ADHmed_20005-ADHmed_20006	18	REPRESSIVE
CM044621	22103677	22108042	ADHmed_20029-ADHmed_20030	2	REPRESSIVE
CM044621	22216318	22223983	ADHmed_20058-ADHmed_20059	2	N/D
CM044621	22233342	22262733	ADHmed_20063-ADHmed_20064	21	REPRESSIVE
CM044621	22332930	22336890	ADHmed_20083-ADHmed_20084	3	REPRESSIVE
CM044621	22336390	22350361	ADHmed_20084-ADHmed_20085	3	REPRESSIVE
CM044621	22667677	22685607	ADHmed_20151-ADHmed_20152	7	REPRESSIVE
CM044621	22981238	23028063	ADHmed_20198-ADHmed_20199	31	REPRESSIVE
CM044621	23043442	23109763	ADHmed_20206-ADHmed_20207	26	REPRESSIVE
CM044621	23188379	23197715	ADHmed_20214-ADHmed_20215	2	REPRESSIVE
CM044621	23365779	23389331	ADHmed_20253-ADHmed_20254	18	REPRESSIVE
CM044621	23390531	23413542	ADHmed_20255-ADHmed_20256	9	REPRESSIVE
CM044621	23502804	23559734	ADHmed_20281-ADHmed_20282	39	REPRESSIVE
CM044621	23566882	23585605	ADHmed_20286-ADHmed_20287	9	REPRESSIVE
CM044621	23738244	23773046	ADHmed_20312-ADHmed_20313	21	REPRESSIVE
CM044621	23772546	23808020	ADHmed_20313-ADHmed_20314	9	N/D
CM044621	23915734	23924563	ADHmed_20334-ADHmed_20335	2	N/D
CM044621	23927526	23933556	ADHmed_20336-ADHmed_20337	2	N/D
CM044621	24034219	24044018	ADHmed_20377-ADHmed_20378	2	N/D
CM044621	24062280	24068882	ADHmed_20384-ADHmed_20385	3	ACTIVE
CM044621	24132449	24139544	ADHmed_20412-ADHmed_20413	4	ACTIVE
CM044621	24213653	24242445	ADHmed_20425-ADHmed_20426	8	REPRESSIVE
CM044621	24322706	24331337	ADHmed_20447-ADHmed_20448	2	N/D
CM044621	24458501	24482133	ADHmed_20471-ADHmed_20472	16	REPRESSIVE
CM044621	24634463	24825019	ADHmed_20490-ADHmed_20491	120	REPRESSIVE
CM044621	24832642	24850583	ADHmed_20493-ADHmed_20494	11	REPRESSIVE
CM044621	24851770	24860444	ADHmed_20495-ADHmed_20496	3	N/D
CM044621	24859944	24870814	ADHmed_20496-ADHmed_20497	4	N/D
CM044621	24886516	24891356	ADHmed_20503-ADHmed_20504	2	ACTIVE
CM044621	25049038	25183411	ADHmed_20529-ADHmed_20530	47	REPRESSIVE
CM044621	25182911	25188216	ADHmed_20530-ADHmed_20531	2	N/D
CM044621	25188673	25225206	ADHmed_20532-ADHmed_20533	10	REPRESSIVE
CM044621	25224706	25292537	ADHmed_20533-ADHmed_20534	28	REPRESSIVE
CM044621	25292037	25448197	ADHmed_20534-ADHmed_20535	85	REPRESSIVE
CM044621	25497857	25503707	ADHmed_20544-ADHmed_20545	2	N/D
CM044621	25653825	25670331	ADHmed_20560-ADHmed_20561	5	REPRESSIVE
CM044621	25736628	25766694	ADHmed_20573-ADHmed_20574	16	REPRESSIVE
CM044621	25766194	25790067	ADHmed_20574-ADHmed_20575	13	REPRESSIVE
CM044621	25975093	25983600	ADHmed_20611-ADHmed_20612	3	REPRESSIVE
CM044621	26282453	26300275	ADHmed_20647-ADHmed_20648	11	REPRESSIVE
CM044621	26299775	26331443	ADHmed_20648-ADHmed_20649	21	REPRESSIVE
CM044621	26432106	26444976	ADHmed_20665-ADHmed_20666	4	REPRESSIVE
CM044621	26568184	26588189	ADHmed_20679-ADHmed_20680	9	REPRESSIVE
CM044621	26587689	26600237	ADHmed_20680-ADHmed_20681	6	REPRESSIVE
CM044621	26840496	26858016	ADHmed_20724-ADHmed_20725	6	N/D
CM044621	26857516	26865725	ADHmed_20725-ADHmed_20726	3	REPRESSIVE
CM044621	27627516	27645331	ADHmed_20811-ADHmed_20812	9	REPRESSIVE
CM044621	27716006	27736511	ADHmed_20825-ADHmed_20826	6	REPRESSIVE
CM044621	27780137	27806262	ADHmed_20843-ADHmed_20844	19	REPRESSIVE
CM044621	27859106	27864976	ADHmed_20855-ADHmed_20856	2	N/D
CM044621	27990296	28010805	ADHmed_20871-ADHmed_20872	9	REPRESSIVE
CM044621	28049357	28059367	ADHmed_20881-ADHmed_20882	2	REPRESSIVE
CM044621	28060198	28064161	ADHmed_20883-ADHmed_20884	2	ACTIVE
CM044621	28067878	28092342	ADHmed_20886-ADHmed_20887	14	REPRESSIVE
CM044621	28159023	28163614	ADHmed_20899-ADHmed_20900	2	ACTIVE
CM044621	28206674	28223992	ADHmed_20903-ADHmed_20904	3	REPRESSIVE
CM044621	28230628	28278316	ADHmed_20906-ADHmed_20907	20	REPRESSIVE
CM044621	28277816	28280686	ADHmed_20907-ADHmed_20908	2	ACTIVE
CM044621	28287501	28291384	ADHmed_20912-ADHmed_20913	3	ACTIVE
CM044621	28376591	28383271	ADHmed_20925-ADHmed_20926	3	ACTIVE
CM044621	28382771	28438614	ADHmed_20926-ADHmed_20927	35	REPRESSIVE
CM044621	28438114	28449423	ADHmed_20927-ADHmed_20928	5	ACTIVE
CM044621	28464248	28483077	ADHmed_20932-ADHmed_20933	6	REPRESSIVE
CM044621	28675967	28681631	ADHmed_20963-ADHmed_20964	2	N/D
CM044621	28705945	28742155	ADHmed_20970-ADHmed_20971	15	REPRESSIVE
CM044621	28741655	28761964	ADHmed_20971-ADHmed_20972	3	ACTIVE
CM044621	28926143	28933825	ADHmed_21012-ADHmed_21013	2	ACTIVE
CM044621	28967288	29019929	ADHmed_21027-ADHmed_21028	39	REPRESSIVE
CM044621	29021092	29037464	ADHmed_21029-ADHmed_21030	5	REPRESSIVE
CM044621	29036964	29043612	ADHmed_21030-ADHmed_21031	3	REPRESSIVE
CM044621	29097249	29124936	ADHmed_21057-ADHmed_21058	21	REPRESSIVE
CM044621	29135774	29156667	ADHmed_21061-ADHmed_21062	9	REPRESSIVE
CM044621	29200719	29221147	ADHmed_21072-ADHmed_21073	8	REPRESSIVE
CM044621	29236362	29262187	ADHmed_21076-ADHmed_21077	14	REPRESSIVE
CM044621	29265792	29290971	ADHmed_21079-ADHmed_21080	12	REPRESSIVE
CM044621	29371830	29380765	ADHmed_21084-ADHmed_21085	3	ACTIVE
CM044621	29398121	29404489	ADHmed_21096-ADHmed_21097	2	REPRESSIVE
CM044621	29547193	29572682	ADHmed_21125-ADHmed_21126	16	REPRESSIVE
CM044621	29578019	29635765	ADHmed_21128-ADHmed_21129	32	REPRESSIVE
CM044621	29640111	29709800	ADHmed_21130-ADHmed_21131	39	REPRESSIVE
CM044621	29709300	29763035	ADHmed_21131-ADHmed_21132	23	REPRESSIVE
CM044621	29996653	30002032	ADHmed_21169-ADHmed_21170	2	N/D
CM044621	30055561	30075898	ADHmed_21188-ADHmed_21189	6	REPRESSIVE
CM044621	30110551	30147723	ADHmed_21202-ADHmed_21203	17	REPRESSIVE
CM044621	30197538	30213569	ADHmed_21208-ADHmed_21209	9	REPRESSIVE
CM044621	30263416	30271922	ADHmed_21220-ADHmed_21221	3	N/D
CM044621	30271422	30297938	ADHmed_21221-ADHmed_21222	14	REPRESSIVE
CM044621	30297438	30300685	ADHmed_21222-ADHmed_21223	2	REPRESSIVE
CM044621	30712654	30731511	ADHmed_21281-ADHmed_21282	6	REPRESSIVE
CM044621	31075935	31127557	ADHmed_21314-ADHmed_21315	35	REPRESSIVE
CM044621	31127057	31139583	ADHmed_21315-ADHmed_21316	7	REPRESSIVE
CM044621	31139083	31161698	ADHmed_21316-ADHmed_21317	9	REPRESSIVE
CM044621	31161198	31225966	ADHmed_21317-ADHmed_21318	36	REPRESSIVE
CM044621	31249502	31312568	ADHmed_21327-ADHmed_21328	35	REPRESSIVE
CM044621	31375487	31420809	ADHmed_21330-ADHmed_21331	37	REPRESSIVE
CM044621	31420309	31426417	ADHmed_21331-ADHmed_21332	2	N/D
CM044621	31432046	31546904	ADHmed_21335-ADHmed_21336	59	REPRESSIVE
CM044621	31548717	31554513	ADHmed_21337-ADHmed_21338	2	N/D
CM044621	31572215	31590882	ADHmed_21346-ADHmed_21347	10	N/D
CM044621	31661975	31670058	ADHmed_21362-ADHmed_21363	2	N/D
CM044621	31676978	31681275	ADHmed_21365-ADHmed_21366	2	REPRESSIVE
CM044621	31708121	31740716	ADHmed_21373-ADHmed_21374	23	REPRESSIVE
CM044621	31740216	31766572	ADHmed_21374-ADHmed_21375	14	REPRESSIVE
CM044621	31806591	31826366	ADHmed_21386-ADHmed_21387	8	REPRESSIVE
CM044621	31925097	31953948	ADHmed_21403-ADHmed_21404	19	REPRESSIVE
CM044621	32062594	32083851	ADHmed_21424-ADHmed_21425	12	REPRESSIVE
CM044621	32083351	32108255	ADHmed_21425-ADHmed_21426	18	REPRESSIVE
CM044621	32329710	32369991	ADHmed_21459-ADHmed_21460	28	REPRESSIVE
CM044621	32369491	32404987	ADHmed_21460-ADHmed_21461	6	REPRESSIVE
CM044621	32405720	32462843	ADHmed_21462-ADHmed_21463	39	REPRESSIVE
CM044621	32481042	32508273	ADHmed_21465-ADHmed_21466	20	REPRESSIVE
CM044621	32553260	32615926	ADHmed_21473-ADHmed_21474	25	REPRESSIVE
CM044621	32616451	32622968	ADHmed_21475-ADHmed_21476	2	N/D
CM044621	32622468	32647964	ADHmed_21476-ADHmed_21477	14	REPRESSIVE
CM044621	32696809	32724716	ADHmed_21482-ADHmed_21483	19	REPRESSIVE
CM044621	32759560	32769288	ADHmed_21492-ADHmed_21493	4	REPRESSIVE
CM044621	32768788	32773572	ADHmed_21493-ADHmed_21494	3	ACTIVE
CM044621	32794593	32832372	ADHmed_21496-ADHmed_21497	20	REPRESSIVE
CM044621	32982810	32997177	ADHmed_21513-ADHmed_21514	6	REPRESSIVE
CM044621	32997778	33048567	ADHmed_21515-ADHmed_21516	29	REPRESSIVE
CM044621	33330488	33340810	ADHmed_21528-ADHmed_21529	5	ACTIVE
CM044621	33382117	33426044	ADHmed_21532-ADHmed_21533	25	REPRESSIVE
CM044621	33506416	33593860	ADHmed_21550-ADHmed_21551	54	REPRESSIVE
CM044621	33593360	33598752	ADHmed_21551-ADHmed_21552	2	REPRESSIVE
CM044621	34136806	34174198	ADHmed_21582-ADHmed_21583	15	REPRESSIVE
CM044621	34190621	34203174	ADHmed_21588-ADHmed_21589	7	REPRESSIVE
CM044621	34316775	34395631	ADHmed_21597-ADHmed_21598	19	REPRESSIVE
CM044621	34577912	34598587	ADHmed_21624-ADHmed_21625	11	REPRESSIVE
CM044622	3401	9883	ADHmed_21629-ADHmed_21630	3	N/D
CM044622	63200	72170	ADHmed_21642-ADHmed_21643	7	REPRESSIVE
CM044622	76818	121840	ADHmed_21645-ADHmed_21646	24	REPRESSIVE
CM044622	161699	168227	ADHmed_21659-ADHmed_21660	2	ACTIVE
CM044622	169713	173970	ADHmed_21661-ADHmed_21662	2	ACTIVE
CM044622	283968	291153	ADHmed_21668-ADHmed_21669	2	REPRESSIVE
CM044622	290653	330166	ADHmed_21669-ADHmed_21670	20	REPRESSIVE
CM044622	329666	347780	ADHmed_21670-ADHmed_21671	4	REPRESSIVE
CM044622	413604	416883	ADHmed_21678-ADHmed_21679	3	REPRESSIVE
CM044622	416383	442861	ADHmed_21679-ADHmed_21680	12	REPRESSIVE
CM044622	442361	519606	ADHmed_21680-ADHmed_21681	52	REPRESSIVE
CM044622	529449	536749	ADHmed_21686-ADHmed_21687	3	N/D
CM044622	578186	584301	ADHmed_21705-ADHmed_21706	2	N/D
CM044622	676080	698026	ADHmed_21723-ADHmed_21724	15	REPRESSIVE
CM044622	700589	716961	ADHmed_21726-ADHmed_21727	10	REPRESSIVE
CM044622	716461	730071	ADHmed_21727-ADHmed_21728	14	REPRESSIVE
CM044622	733371	736806	ADHmed_21730-ADHmed_21731	2	REPRESSIVE
CM044622	740081	754229	ADHmed_21733-ADHmed_21734	7	REPRESSIVE
CM044622	875408	909052	ADHmed_21749-ADHmed_21750	28	REPRESSIVE
CM044622	1079767	1100767	ADHmed_21773-ADHmed_21774	7	REPRESSIVE
CM044622	1170567	1200660	ADHmed_21781-ADHmed_21782	9	REPRESSIVE
CM044622	1229743	1283078	ADHmed_21785-ADHmed_21786	40	REPRESSIVE
CM044622	1600965	1649155	ADHmed_21809-ADHmed_21810	35	REPRESSIVE
CM044622	1649442	1678209	ADHmed_21811-ADHmed_21812	21	REPRESSIVE
CM044622	1715075	1740274	ADHmed_21819-ADHmed_21820	22	REPRESSIVE
CM044622	1744546	1764858	ADHmed_21821-ADHmed_21822	19	REPRESSIVE
CM044622	1770574	1777072	ADHmed_21824-ADHmed_21825	2	ACTIVE
CM044622	1779497	1799280	ADHmed_21827-ADHmed_21828	11	REPRESSIVE
CM044622	1799843	1808546	ADHmed_21829-ADHmed_21830	2	ACTIVE
CM044622	2038720	2044659	ADHmed_21837-ADHmed_21838	3	ACTIVE
CM044622	2102220	2151339	ADHmed_21845-ADHmed_21846	35	REPRESSIVE
CM044622	2159923	2174844	ADHmed_21850-ADHmed_21851	6	REPRESSIVE
CM044622	2229413	2258704	ADHmed_21858-ADHmed_21859	22	REPRESSIVE
CM044622	2317197	2327172	ADHmed_21870-ADHmed_21871	3	N/D
CM044622	2328863	2346532	ADHmed_21872-ADHmed_21873	8	REPRESSIVE
CM044622	2346032	2350405	ADHmed_21873-ADHmed_21874	2	N/D
CM044622	2510769	2537565	ADHmed_21885-ADHmed_21886	17	REPRESSIVE
CM044622	2543307	2632683	ADHmed_21887-ADHmed_21888	53	REPRESSIVE
CM044622	2647370	2665079	ADHmed_21893-ADHmed_21894	9	REPRESSIVE
CM044622	2705588	2712237	ADHmed_21905-ADHmed_21906	2	ACTIVE
CM044622	2712873	2734283	ADHmed_21907-ADHmed_21908	10	REPRESSIVE
CM044622	2750131	2757765	ADHmed_21915-ADHmed_21916	2	REPRESSIVE
CM044622	2757265	2787083	ADHmed_21916-ADHmed_21917	19	REPRESSIVE
CM044622	2818773	2872468	ADHmed_21925-ADHmed_21926	39	REPRESSIVE
CM044622	2911274	2914046	ADHmed_21940-ADHmed_21941	2	ACTIVE
CM044622	2927532	3023114	ADHmed_21946-ADHmed_21947	40	REPRESSIVE
CM044622	3027193	3041692	ADHmed_21948-ADHmed_21949	2	REPRESSIVE
CM044622	3041192	3081167	ADHmed_21949-ADHmed_21950	12	REPRESSIVE
CM044622	3090838	3098507	ADHmed_21953-ADHmed_21954	2	ACTIVE
CM044622	3098007	3104632	ADHmed_21954-ADHmed_21955	2	REPRESSIVE
CM044622	3106023	3118180	ADHmed_21956-ADHmed_21957	5	REPRESSIVE
CM044622	3132137	3175069	ADHmed_21965-ADHmed_21966	11	REPRESSIVE
CM044622	3176160	3202656	ADHmed_21967-ADHmed_21968	11	REPRESSIVE
CM044622	3319946	3326554	ADHmed_21996-ADHmed_21997	2	ACTIVE
CM044622	3410278	3424159	ADHmed_22014-ADHmed_22015	2	N/D
CM044622	3448830	3464896	ADHmed_22018-ADHmed_22019	2	REPRESSIVE
CM044622	3578336	3597416	ADHmed_22035-ADHmed_22036	6	REPRESSIVE
CM044622	3626473	3704595	ADHmed_22048-ADHmed_22049	56	REPRESSIVE
CM044622	3706271	3865384	ADHmed_22050-ADHmed_22051	107	REPRESSIVE
CM044622	3898107	3903815	ADHmed_22055-ADHmed_22056	3	N/D
CM044622	3904464	3909392	ADHmed_22057-ADHmed_22058	2	ACTIVE
CM044622	3971565	3976395	ADHmed_22069-ADHmed_22070	2	N/D
CM044622	3975895	4012350	ADHmed_22070-ADHmed_22071	26	REPRESSIVE
CM044622	4032151	4059489	ADHmed_22079-ADHmed_22080	16	REPRESSIVE
CM044622	4062087	4078773	ADHmed_22081-ADHmed_22082	5	REPRESSIVE
CM044622	4078273	4082431	ADHmed_22082-ADHmed_22083	3	N/D
CM044622	4611168	4622821	ADHmed_22176-ADHmed_22177	4	REPRESSIVE
CM044622	4626950	4648019	ADHmed_22179-ADHmed_22180	13	REPRESSIVE
CM044622	4647519	4698901	ADHmed_22180-ADHmed_22181	22	REPRESSIVE
CM044622	4739633	4754820	ADHmed_22190-ADHmed_22191	4	REPRESSIVE
CM044622	4801711	4826267	ADHmed_22205-ADHmed_22206	19	REPRESSIVE
CM044622	4825767	4852211	ADHmed_22206-ADHmed_22207	9	REPRESSIVE
CM044622	4923087	4951837	ADHmed_22211-ADHmed_22212	23	REPRESSIVE
CM044622	4983467	4997092	ADHmed_22223-ADHmed_22224	3	ACTIVE
CM044622	5174266	5213172	ADHmed_22244-ADHmed_22245	16	REPRESSIVE
CM044622	5245316	5271082	ADHmed_22255-ADHmed_22256	17	REPRESSIVE
CM044622	5390580	5417675	ADHmed_22267-ADHmed_22268	6	REPRESSIVE
CM044622	5417175	5434119	ADHmed_22268-ADHmed_22269	2	ACTIVE
CM044622	5506540	5525393	ADHmed_22290-ADHmed_22291	12	REPRESSIVE
CM044622	5735184	5739750	ADHmed_22334-ADHmed_22335	2	ACTIVE
CM044622	5750383	5772595	ADHmed_22339-ADHmed_22340	7	REPRESSIVE
CM044622	5796156	5801110	ADHmed_22348-ADHmed_22349	2	REPRESSIVE
CM044622	5864223	5868244	ADHmed_22370-ADHmed_22371	2	REPRESSIVE
CM044622	5943328	5946463	ADHmed_22391-ADHmed_22392	2	REPRESSIVE
CM044622	5949711	5984840	ADHmed_22394-ADHmed_22395	20	REPRESSIVE
CM044622	6113792	6139259	ADHmed_22432-ADHmed_22433	22	REPRESSIVE
CM044622	6138759	6208538	ADHmed_22433-ADHmed_22434	28	REPRESSIVE
CM044622	6255675	6273852	ADHmed_22447-ADHmed_22448	9	REPRESSIVE
CM044622	6273352	6277284	ADHmed_22448-ADHmed_22449	2	REPRESSIVE
CM044622	6276784	6303224	ADHmed_22449-ADHmed_22450	18	REPRESSIVE
CM044622	6302724	6336525	ADHmed_22450-ADHmed_22451	11	REPRESSIVE
CM044622	6521221	6556961	ADHmed_22476-ADHmed_22477	21	REPRESSIVE
CM044622	6606866	6634567	ADHmed_22491-ADHmed_22492	16	REPRESSIVE
CM044622	6651555	6729517	ADHmed_22499-ADHmed_22500	45	REPRESSIVE
CM044622	6729017	6738545	ADHmed_22500-ADHmed_22501	5	REPRESSIVE
CM044622	6738045	6756433	ADHmed_22501-ADHmed_22502	9	REPRESSIVE
CM044622	7090402	7130419	ADHmed_22539-ADHmed_22540	25	REPRESSIVE
CM044622	7129919	7148868	ADHmed_22540-ADHmed_22541	8	REPRESSIVE
CM044622	7161138	7167110	ADHmed_22546-ADHmed_22547	2	N/D
CM044622	7166610	7172490	ADHmed_22547-ADHmed_22548	2	N/D
CM044622	7207142	7212514	ADHmed_22556-ADHmed_22557	2	ACTIVE
CM044622	7353918	7404735	ADHmed_22566-ADHmed_22567	36	REPRESSIVE
CM044622	7450663	7470545	ADHmed_22570-ADHmed_22571	7	REPRESSIVE
CM044622	7470045	7481524	ADHmed_22571-ADHmed_22572	3	REPRESSIVE
CM044622	7510516	7527783	ADHmed_22580-ADHmed_22581	3	REPRESSIVE
CM044622	7529306	7548620	ADHmed_22582-ADHmed_22583	5	N/D
CM044622	7557622	7602798	ADHmed_22587-ADHmed_22588	17	REPRESSIVE
CM044622	7693580	7752298	ADHmed_22592-ADHmed_22593	38	REPRESSIVE
CM044622	7799198	7805995	ADHmed_22595-ADHmed_22596	3	ACTIVE
CM044622	7917584	7924563	ADHmed_22601-ADHmed_22602	2	N/D
CM044622	7938692	7957218	ADHmed_22610-ADHmed_22611	5	REPRESSIVE
CM044622	8008092	8011769	ADHmed_22629-ADHmed_22630	2	ACTIVE
CM044622	8104480	8133079	ADHmed_22644-ADHmed_22645	15	REPRESSIVE
CM044622	8132579	8141562	ADHmed_22645-ADHmed_22646	2	N/D
CM044622	8208070	8230348	ADHmed_22662-ADHmed_22663	10	REPRESSIVE
CM044622	8252534	8289394	ADHmed_22672-ADHmed_22673	13	REPRESSIVE
CM044622	8344643	8351861	ADHmed_22685-ADHmed_22686	2	N/D
CM044622	8416131	8422976	ADHmed_22708-ADHmed_22709	2	N/D
CM044622	8441009	8468941	ADHmed_22716-ADHmed_22717	18	REPRESSIVE
CM044622	8562431	8590560	ADHmed_22721-ADHmed_22722	19	REPRESSIVE
CM044622	8679528	8707024	ADHmed_22730-ADHmed_22731	14	REPRESSIVE
CM044622	8708963	8715217	ADHmed_22732-ADHmed_22733	6	REPRESSIVE
CM044622	8719237	8739183	ADHmed_22734-ADHmed_22735	15	REPRESSIVE
CM044622	8738683	8743653	ADHmed_22735-ADHmed_22736	2	REPRESSIVE
CM044622	8757654	8767858	ADHmed_22741-ADHmed_22742	3	ACTIVE
CM044622	8770154	8800136	ADHmed_22744-ADHmed_22745	24	REPRESSIVE
CM044622	8815732	8844259	ADHmed_22751-ADHmed_22752	17	REPRESSIVE
CM044622	8843759	8872176	ADHmed_22752-ADHmed_22753	20	REPRESSIVE
CM044622	8963082	8969627	ADHmed_22775-ADHmed_22776	3	N/D
CM044622	9099236	9106917	ADHmed_22787-ADHmed_22788	4	REPRESSIVE
CM044622	9106417	9119722	ADHmed_22788-ADHmed_22789	6	REPRESSIVE
CM044622	9119222	9132038	ADHmed_22789-ADHmed_22790	2	REPRESSIVE
CM044622	9179980	9183363	ADHmed_22798-ADHmed_22799	2	REPRESSIVE
CM044622	9256355	9263275	ADHmed_22810-ADHmed_22811	6	REPRESSIVE
CM044622	9307810	9325587	ADHmed_22822-ADHmed_22823	6	REPRESSIVE
CM044622	9483643	9518799	ADHmed_22838-ADHmed_22839	16	REPRESSIVE
CM044622	9531745	9545496	ADHmed_22840-ADHmed_22841	8	REPRESSIVE
CM044622	9569092	9611194	ADHmed_22856-ADHmed_22857	24	REPRESSIVE
CM044622	9630073	9688447	ADHmed_22864-ADHmed_22865	40	REPRESSIVE
CM044622	9872767	9884143	ADHmed_22883-ADHmed_22884	6	ACTIVE
CM044622	9890692	9918507	ADHmed_22885-ADHmed_22886	11	REPRESSIVE
CM044622	9937840	9947383	ADHmed_22891-ADHmed_22892	2	N/D
CM044622	9966154	9981918	ADHmed_22902-ADHmed_22903	3	N/D
CM044622	9993872	10022710	ADHmed_22906-ADHmed_22907	20	REPRESSIVE
CM044622	10139715	10143775	ADHmed_22922-ADHmed_22923	2	N/D
CM044622	10574721	10602303	ADHmed_22999-ADHmed_23000	12	REPRESSIVE
CM044622	10618305	10645577	ADHmed_23008-ADHmed_23009	19	REPRESSIVE
CM044622	10674299	10702381	ADHmed_23012-ADHmed_23013	14	REPRESSIVE
CM044622	10893194	10937903	ADHmed_23052-ADHmed_23053	20	REPRESSIVE
CM044622	10958498	11032075	ADHmed_23061-ADHmed_23062	51	REPRESSIVE
CM044622	11047917	11101245	ADHmed_23068-ADHmed_23069	44	REPRESSIVE
CM044622	11100745	11109308	ADHmed_23069-ADHmed_23070	3	REPRESSIVE
CM044622	11116091	11186833	ADHmed_23074-ADHmed_23075	64	REPRESSIVE
CM044622	11741246	11763746	ADHmed_23139-ADHmed_23140	9	REPRESSIVE
CM044622	11902903	11922784	ADHmed_23158-ADHmed_23159	12	REPRESSIVE
CM044622	12999122	13104587	ADHmed_23253-ADHmed_23254	62	REPRESSIVE
CM044622	13104087	13192473	ADHmed_23254-ADHmed_23255	53	REPRESSIVE
CM044622	13191973	13220378	ADHmed_23255-ADHmed_23256	11	REPRESSIVE
CM044622	13219878	13237295	ADHmed_23256-ADHmed_23257	5	REPRESSIVE
CM044622	13470029	13477112	ADHmed_23298-ADHmed_23299	2	ACTIVE
CM044622	13557069	13583302	ADHmed_23317-ADHmed_23318	20	REPRESSIVE
CM044622	13610638	13632473	ADHmed_23323-ADHmed_23324	2	ACTIVE
CM044622	13775193	13784350	ADHmed_23349-ADHmed_23350	2	N/D
CM044622	13811772	13856765	ADHmed_23353-ADHmed_23354	17	REPRESSIVE
CM044622	13856265	13859949	ADHmed_23354-ADHmed_23355	2	REPRESSIVE
CM044622	13862282	13868352	ADHmed_23356-ADHmed_23357	2	REPRESSIVE
CM044622	13867852	13871534	ADHmed_23357-ADHmed_23358	2	REPRESSIVE
CM044622	14012170	14047369	ADHmed_23376-ADHmed_23377	12	REPRESSIVE
CM044622	14407832	14420517	ADHmed_23434-ADHmed_23435	6	REPRESSIVE
CM044622	14587828	14592852	ADHmed_23464-ADHmed_23465	3	N/D
CM044622	14893576	14912722	ADHmed_23513-ADHmed_23514	9	REPRESSIVE
CM044622	15293198	15308571	ADHmed_23595-ADHmed_23596	3	N/D
CM044622	15653016	15669252	ADHmed_23611-ADHmed_23612	5	REPRESSIVE
CM044622	15835706	15851510	ADHmed_23634-ADHmed_23635	6	REPRESSIVE
CM044622	15851010	15856747	ADHmed_23635-ADHmed_23636	2	REPRESSIVE
CM044622	15890136	15908201	ADHmed_23641-ADHmed_23642	5	REPRESSIVE
CM044622	16153918	16177704	ADHmed_23679-ADHmed_23680	13	REPRESSIVE
CM044622	16177204	16204008	ADHmed_23680-ADHmed_23681	18	REPRESSIVE
CM044622	16468628	16484048	ADHmed_23724-ADHmed_23725	4	REPRESSIVE
CM044622	16801799	16871706	ADHmed_23766-ADHmed_23767	37	REPRESSIVE
CM044622	16913919	16932635	ADHmed_23782-ADHmed_23783	6	REPRESSIVE
CM044622	16934211	17020188	ADHmed_23784-ADHmed_23785	42	REPRESSIVE
CM044622	17200829	17242706	ADHmed_23795-ADHmed_23796	27	REPRESSIVE
CM044622	17247876	17257069	ADHmed_23798-ADHmed_23799	2	REPRESSIVE
CM044622	17371960	17390643	ADHmed_23829-ADHmed_23830	10	REPRESSIVE
CM044622	17611149	17626535	ADHmed_23859-ADHmed_23860	5	REPRESSIVE
CM044622	17735637	17794288	ADHmed_23881-ADHmed_23882	21	REPRESSIVE
CM044622	17793788	17799729	ADHmed_23882-ADHmed_23883	3	ACTIVE
CM044622	17801778	17826835	ADHmed_23885-ADHmed_23886	11	REPRESSIVE
CM044622	17826335	17858607	ADHmed_23886-ADHmed_23887	16	REPRESSIVE
CM044622	17858107	18065142	ADHmed_23887-ADHmed_23888	48	REPRESSIVE
CM044622	18064642	18071901	ADHmed_23888-ADHmed_23889	3	ACTIVE
CM044622	18071401	18087686	ADHmed_23889-ADHmed_23890	6	REPRESSIVE
CM044622	18124828	18180638	ADHmed_23894-ADHmed_23895	29	REPRESSIVE
CM044622	18180138	18196084	ADHmed_23895-ADHmed_23896	5	REPRESSIVE
CM044622	18216164	18240943	ADHmed_23899-ADHmed_23900	16	REPRESSIVE
CM044622	18242427	18275688	ADHmed_23901-ADHmed_23902	23	REPRESSIVE
CM044622	18275188	18330582	ADHmed_23902-ADHmed_23903	39	REPRESSIVE
CM044622	18540318	18544805	ADHmed_23932-ADHmed_23933	3	ACTIVE
CM044622	18544305	18550739	ADHmed_23933-ADHmed_23934	2	N/D
CM044622	18550239	18600847	ADHmed_23934-ADHmed_23935	27	REPRESSIVE
CM044622	18651345	18659356	ADHmed_23956-ADHmed_23957	2	REPRESSIVE
CM044622	18999434	19080248	ADHmed_24005-ADHmed_24006	54	REPRESSIVE
CM044622	19093133	19120879	ADHmed_24012-ADHmed_24013	18	REPRESSIVE
CM044622	19143271	19162234	ADHmed_24017-ADHmed_24018	3	REPRESSIVE
CM044622	19162932	19169446	ADHmed_24019-ADHmed_24020	2	REPRESSIVE
CM044622	19236127	19248634	ADHmed_24029-ADHmed_24030	2	ACTIVE
CM044622	19287939	19339346	ADHmed_24038-ADHmed_24039	23	REPRESSIVE
CM044622	19716847	19722864	ADHmed_24081-ADHmed_24082	3	ACTIVE
CM044622	19823334	19870303	ADHmed_24108-ADHmed_24109	32	REPRESSIVE
CM044622	19991392	19999476	ADHmed_24124-ADHmed_24125	3	N/D
CM044622	20073007	20093848	ADHmed_24137-ADHmed_24138	3	REPRESSIVE
CM044622	20169194	20186192	ADHmed_24150-ADHmed_24151	5	REPRESSIVE
CM044622	20187158	20208883	ADHmed_24152-ADHmed_24153	3	REPRESSIVE
CM044622	20250783	20273650	ADHmed_24157-ADHmed_24158	11	REPRESSIVE
