# Supplementary material for: Influence of DNA methylation and chromatin accessibility on regulation of gene expression during Trichomonas vaginalis-host cell interaction
Source: mBio. 2025 Dec 3;17(1):e03175-25. doi: 10.1128/mbio.03175-25 (PMC12802312; doi:10.1128/mbio.03175-25)
Supplement: Table S5 — Accessible chromatin regions. [file mbio.03175-25-s0007.xlsx]

## Sheet: Non-exposed
Supplementary Table 5. Accessible chromatin regions
Chr	Start	End	Peak ID	Annotation	GeneID
AAHC02000014	25239	25740	B7268_1	promoter-TSS	TVAGG3_1062540
AAHC02000037	18387	18888	B7268_2	Intergenic
AAHC02000037	96785	97286	B7268_3	exon	TVAGG3_1064910
AAHC02000045	24595	25096	B7268_4	promoter-TSS	TVAGG3_1065450
AAHC02000045	25181	25682	B7268_5	exon	TVAGG3_1065450
AAHC02000045	73548	74049	B7268_6	exon	TVAGG3_1065740
AAHC02000045	93558	94059	B7268_7	Intergenic
AAHC02000051	8769	9270	B7268_8	promoter-TSS	TVAGG3_1066150
AAHC02000052	4095	4596	B7268_9	exon	TVAGG3_1066260
AAHC02000052	4858	5359	B7268_10	exon	TVAGG3_1066260
AAHC02000078	1147	1648	B7268_11	NA
AAHC02000080	42012	42513	B7268_12	exon	TVAGG3_1068830
AAHC02000080	43240	43741	B7268_13	exon	TVAGG3_1068840
AAHC02000080	43853	44354	B7268_14	promoter-TSS	TVAGG3_1068840
AAHC02000087	38067	38568	B7268_15	Intergenic
AAHC02000087	39205	39706	B7268_16	Intergenic
AAHC02000087	39952	40453	B7268_17	exon	TVAGG3_1069540
AAHC02000087	42604	43105	B7268_18	promoter-TSS	TVAGG3_1069570
AAHC02000087	72391	72892	B7268_19	exon	TVAGG3_1069850
AAHC02000087	74887	75388	B7268_20	exon	TVAGG3_1069860
AAHC02000087	75871	76372	B7268_21	exon	TVAGG3_1069860
AAHC02000087	77457	77958	B7268_22	exon	TVAGG3_1069870
AAHC02000087	78890	79391	B7268_23	exon	TVAGG3_1069870
AAHC02000087	80332	80833	B7268_24	exon	TVAGG3_1069880
AAHC02000087	85467	85968	B7268_25	Intergenic
AAHC02000087	86658	87159	B7268_26	exon	TVAGG3_1069890
AAHC02000087	88270	88771	B7268_27	promoter-TSS	TVAGG3_1069900
AAHC02000087	109651	110152	B7268_28	exon	TVAGG3_1069990
AAHC02000087	110361	110862	B7268_29	exon	TVAGG3_1070000
AAHC02000087	114209	114710	B7268_30	exon	TVAGG3_1070000
AAHC02000087	120082	120583	B7268_31	promoter-TSS	TVAGG3_1070040
AAHC02000087	206886	207387	B7268_32	exon	TVAGG3_1070720
AAHC02000087	208237	208738	B7268_33	TTS	TVAGG3_1070730
AAHC02000087	208847	209348	B7268_34	exon	TVAGG3_1070730
AAHC02000087	277897	278398	B7268_35	exon	TVAGG3_1071150
AAHC02000087	278931	279432	B7268_36	exon	TVAGG3_1071150
AAHC02000087	282223	282724	B7268_37	exon	TVAGG3_1071150
AAHC02000087	283039	283540	B7268_38	exon	TVAGG3_1071150
AAHC02000087	284348	284849	B7268_39	exon	TVAGG3_1071150
AAHC02000087	285625	286126	B7268_40	exon	TVAGG3_1071150
AAHC02000087	289476	289977	B7268_41	exon	TVAGG3_1071180
AAHC02000087	290127	290628	B7268_42	promoter-TSS	TVAGG3_1071180
AAHC02000087	293226	293727	B7268_43	exon	TVAGG3_1071200
AAHC02000087	321154	321655	B7268_44	Intergenic
AAHC02000087	330426	330927	B7268_45	promoter-TSS	TVAGG3_1071480
AAHC02000091	1715	2216	B7268_46	NA
AAHC02000114	48989	49490	B7268_47	exon	TVAGG3_1074720
AAHC02000114	50239	50740	B7268_48	exon	TVAGG3_1074720
AAHC02000114	52130	52631	B7268_49	exon	TVAGG3_1074740
AAHC02000114	53781	54282	B7268_50	exon	TVAGG3_1074740
AAHC02000114	55172	55673	B7268_51	Intergenic
AAHC02000114	75090	75591	B7268_52	exon	TVAGG3_1074900
AAHC02000114	75610	76111	B7268_53	promoter-TSS	TVAGG3_1074900
AAHC02000114	76852	77353	B7268_54	exon	TVAGG3_1074910
AAHC02000114	81052	81553	B7268_55	Intergenic
AAHC02000114	88247	88748	B7268_56	Intergenic
AAHC02000114	90114	90615	B7268_57	promoter-TSS	TVAGG3_1074940
AAHC02000114	105633	106134	B7268_58	Intergenic
AAHC02000114	120490	120991	B7268_59	exon	TVAGG3_1075120
AAHC02000114	122606	123107	B7268_60	exon	TVAGG3_1075130
AAHC02000114	135855	136356	B7268_61	exon	TVAGG3_1075140
AAHC02000114	136708	137209	B7268_62	exon	TVAGG3_1075150
AAHC02000114	137633	138134	B7268_63	exon	TVAGG3_1075150
AAHC02000114	142647	143148	B7268_64	Intergenic
AAHC02000114	145703	146204	B7268_65	Intergenic
AAHC02000114	147347	147848	B7268_66	exon	TVAGG3_1075190
AAHC02000114	148004	148505	B7268_67	exon	TVAGG3_1075190
AAHC02000114	148953	149454	B7268_68	promoter-TSS	TVAGG3_1075190
AAHC02000114	149639	150140	B7268_69	exon	TVAGG3_1075200
AAHC02000114	153375	153876	B7268_70	Intergenic
AAHC02000114	160000	160501	B7268_71	exon	TVAGG3_1075290
AAHC02000114	160976	161477	B7268_72	exon	TVAGG3_1075300
AAHC02000114	164380	164881	B7268_73	Intergenic
AAHC02000114	169874	170375	B7268_74	exon	TVAGG3_1075320
AAHC02000114	174585	175086	B7268_75	promoter-TSS	TVAGG3_1075320
AAHC02000114	176851	177352	B7268_76	promoter-TSS	TVAGG3_1075340
AAHC02000114	177417	177918	B7268_77	exon	TVAGG3_1075340
AAHC02000114	178059	178560	B7268_78	exon	TVAGG3_1075340
AAHC02000114	181955	182456	B7268_79	exon	TVAGG3_1075360
AAHC02000114	208915	209416	B7268_80	exon	TVAGG3_1075490
AAHC02000114	210998	211499	B7268_81	exon	TVAGG3_1075500
AAHC02000114	212138	212639	B7268_82	exon	TVAGG3_1075500
AAHC02000114	213061	213562	B7268_83	Intergenic
AAHC02000114	214108	214609	B7268_84	exon	TVAGG3_1075510
AAHC02000114	215208	215709	B7268_85	exon	TVAGG3_1075520
AAHC02000114	217109	217610	B7268_86	Intergenic
AAHC02000114	218962	219463	B7268_87	Intergenic
AAHC02000114	219882	220383	B7268_88	exon	TVAGG3_1075530
AAHC02000114	221197	221698	B7268_89	exon	TVAGG3_1075530
AAHC02000114	224064	224565	B7268_90	exon	TVAGG3_1075550
AAHC02000114	225818	226319	B7268_91	exon	TVAGG3_1075560
AAHC02000114	228847	229348	B7268_92	exon	TVAGG3_1075600
AAHC02000114	229662	230163	B7268_93	exon	TVAGG3_1075600
AAHC02000114	232823	233324	B7268_94	exon	TVAGG3_1075600
AAHC02000114	239084	239585	B7268_95	exon	TVAGG3_1075630
AAHC02000114	240042	240543	B7268_96	exon	TVAGG3_1075640
AAHC02000114	247399	247900	B7268_97	exon	TVAGG3_1075670
AAHC02000114	261609	262110	B7268_98	Intergenic
AAHC02000114	262830	263331	B7268_99	Intergenic
AAHC02000114	278977	279478	B7268_100	TTS	TVAGG3_1075800
AAHC02000114	280770	281271	B7268_101	TTS	TVAGG3_1075810
AAHC02000128	21172	21673	B7268_102	promoter-TSS	TVAGG3_1077370
AAHC02000128	22987	23488	B7268_103	exon	TVAGG3_1077370
AAHC02000128	23608	24109	B7268_104	exon	TVAGG3_1077370
AAHC02000128	24959	25460	B7268_105	Intergenic
AAHC02000128	26294	26795	B7268_106	exon	TVAGG3_1077380
AAHC02000128	36572	37073	B7268_107	promoter-TSS	TVAGG3_1077430
AAHC02000128	39045	39546	B7268_108	exon	TVAGG3_1077450
AAHC02000128	40424	40925	B7268_109	exon	TVAGG3_1077450
AAHC02000128	42104	42605	B7268_110	exon	TVAGG3_1077460
AAHC02000128	42652	43153	B7268_111	exon	TVAGG3_1077460
AAHC02000128	43221	43722	B7268_112	promoter-TSS	TVAGG3_1077460
AAHC02000128	46460	46961	B7268_113	exon	TVAGG3_1077480
AAHC02000128	47755	48256	B7268_114	exon	TVAGG3_1077480
AAHC02000128	50303	50804	B7268_115	exon	TVAGG3_1077500
AAHC02000128	51332	51833	B7268_116	exon	TVAGG3_1077510
AAHC02000128	54723	55224	B7268_117	promoter-TSS	TVAGG3_1077550
AAHC02000128	55976	56477	B7268_118	exon	TVAGG3_1077560
AAHC02000128	56779	57280	B7268_119	Intergenic
AAHC02000128	59454	59955	B7268_120	Intergenic
AAHC02000128	63702	64203	B7268_121	Intergenic
AAHC02000128	64296	64797	B7268_122	Intergenic
AAHC02000128	66092	66593	B7268_123	Intergenic
AAHC02000128	67455	67956	B7268_124	Intergenic
AAHC02000128	77427	77928	B7268_125	Intergenic
AAHC02000128	79808	80309	B7268_126	Intergenic
AAHC02000128	85443	85944	B7268_127	exon	TVAGG3_1077610
AAHC02000128	91069	91570	B7268_128	exon	TVAGG3_1077630
AAHC02000128	96248	96749	B7268_129	Intergenic
AAHC02000128	96763	97264	B7268_130	Intergenic
AAHC02000128	100980	101481	B7268_131	promoter-TSS	TVAGG3_1077740
AAHC02000128	102196	102697	B7268_132	exon	TVAGG3_1077750
AAHC02000128	104490	104991	B7268_133	exon	TVAGG3_1077760
AAHC02000128	105293	105794	B7268_134	exon	TVAGG3_1077770
AAHC02000128	107190	107691	B7268_135	Intergenic
AAHC02000128	148384	148885	B7268_136	exon	TVAGG3_1078080
AAHC02000128	150388	150889	B7268_137	Intergenic
AAHC02000128	170059	170560	B7268_138	Intergenic
AAHC02000128	170888	171389	B7268_139	exon	TVAGG3_1078220
AAHC02000128	172036	172537	B7268_140	Intergenic
AAHC02000128	173066	173567	B7268_141	exon	TVAGG3_1078230
AAHC02000128	175842	176343	B7268_142	exon	TVAGG3_1078250
AAHC02000128	177625	178126	B7268_143	promoter-TSS	TVAGG3_1078260
AAHC02000128	178779	179280	B7268_144	Intergenic
AAHC02000128	179542	180043	B7268_145	exon	TVAGG3_1078280
AAHC02000128	181402	181903	B7268_146	exon	TVAGG3_1078290
AAHC02000128	197784	198285	B7268_147	exon	TVAGG3_1078400
AAHC02000128	199446	199947	B7268_148	promoter-TSS	TVAGG3_1078410
AAHC02000128	200433	200934	B7268_149	Intergenic
AAHC02000128	202190	202691	B7268_150	exon	TVAGG3_1078430
AAHC02000128	202860	203361	B7268_151	exon	TVAGG3_1078430
AAHC02000140	4634	5135	B7268_152	NA
AAHC02000146	11495	11996	B7268_153	exon	TVAGG3_1080290
AAHC02000162	7072	7573	B7268_154	TTS	TVAGG3_1083160
AAHC02000162	8812	9313	B7268_155	exon	TVAGG3_1083170
AAHC02000162	26219	26720	B7268_156	TTS	TVAGG3_1083330
AAHC02000162	56342	56843	B7268_157	Intergenic
AAHC02000162	66688	67189	B7268_158	TTS	TVAGG3_1083640
AAHC02000164	104528	105029	B7268_159	Intergenic
AAHC02000170	18000	18501	B7268_160	Intergenic
AAHC02000170	63194	63695	B7268_161	Intergenic
AAHC02000172	13029	13530	B7268_162	exon	TVAGG3_1086620
AAHC02000172	42185	42686	B7268_163	Intergenic
AAHC02000172	101151	101652	B7268_164	exon	TVAGG3_1087120
AAHC02000172	106193	106694	B7268_165	exon	TVAGG3_1087130
AAHC02000172	107850	108351	B7268_166	exon	TVAGG3_1087130
AAHC02000172	110243	110744	B7268_167	exon	TVAGG3_1087140
AAHC02000172	117855	118356	B7268_168	exon	TVAGG3_1087140
AAHC02000172	118524	119025	B7268_169	promoter-TSS	TVAGG3_1087140
AAHC02000172	119084	119585	B7268_170	exon	TVAGG3_1087150
AAHC02000172	121001	121502	B7268_171	exon	TVAGG3_1087150
AAHC02000172	122384	122885	B7268_172	exon	TVAGG3_1087160
AAHC02000172	126634	127135	B7268_173	exon	TVAGG3_1087210
AAHC02000172	259573	260074	B7268_174	exon	TVAGG3_1088260
AAHC02000172	262099	262600	B7268_175	exon	TVAGG3_1088280
AAHC02000172	265785	266286	B7268_176	exon	TVAGG3_1088300
AAHC02000172	266398	266899	B7268_177	exon	TVAGG3_1088300
AAHC02000172	268224	268725	B7268_178	Intergenic
AAHC02000172	272345	272846	B7268_179	exon	TVAGG3_1088330
AAHC02000172	273892	274393	B7268_180	promoter-TSS	TVAGG3_1088340
AAHC02000172	296850	297351	B7268_181	Intergenic
AAHC02000172	297799	298300	B7268_182	exon	TVAGG3_1088550
AAHC02000172	299466	299967	B7268_183	exon	TVAGG3_1088550
AAHC02000172	300105	300606	B7268_184	exon	TVAGG3_1088550
AAHC02000186	9910	10411	B7268_185	Intergenic
AAHC02000186	10664	11165	B7268_186	Intergenic
AAHC02000186	12552	13053	B7268_187	TTS	TVAGG3_1089990
AAHC02000186	15100	15601	B7268_188	Intergenic
AAHC02000186	16180	16681	B7268_189	Intergenic
AAHC02000186	16956	17457	B7268_190	Intergenic
AAHC02000186	18729	19230	B7268_191	TTS	TVAGG3_1090010
AAHC02000186	20140	20641	B7268_192	promoter-TSS	TVAGG3_1090020
AAHC02000186	21416	21917	B7268_193	exon	TVAGG3_1090020
AAHC02000186	23056	23557	B7268_194	promoter-TSS	TVAGG3_1090030
AAHC02000186	23680	24181	B7268_195	exon	TVAGG3_1090030
AAHC02000186	26031	26532	B7268_196	exon	TVAGG3_1090040
AAHC02000186	28595	29096	B7268_197	exon	TVAGG3_1090050
AAHC02000186	31472	31973	B7268_198	exon	TVAGG3_1090080
AAHC02000186	32221	32722	B7268_199	exon	TVAGG3_1090080
AAHC02000186	32971	33472	B7268_200	exon	TVAGG3_1090080
AAHC02000186	34193	34694	B7268_201	Intergenic
AAHC02000186	37039	37540	B7268_202	promoter-TSS	TVAGG3_1090120
AAHC02000186	38379	38880	B7268_203	promoter-TSS	TVAGG3_1090130
AAHC02000186	38945	39446	B7268_204	promoter-TSS	TVAGG3_1090140
AAHC02000186	40277	40778	B7268_205	exon	TVAGG3_1090140
AAHC02000186	41366	41867	B7268_206	Intergenic
AAHC02000186	48583	49084	B7268_207	exon	TVAGG3_1090170
AAHC02000186	52526	53027	B7268_208	promoter-TSS	TVAGG3_1090180
AAHC02000186	53499	54000	B7268_209	exon	TVAGG3_1090190
AAHC02000186	55218	55719	B7268_210	promoter-TSS	TVAGG3_1090190
AAHC02000186	56343	56844	B7268_211	exon	TVAGG3_1090200
AAHC02000186	58212	58713	B7268_212	exon	TVAGG3_1090220
AAHC02000186	59533	60034	B7268_213	exon	TVAGG3_1090230
AAHC02000186	60962	61463	B7268_214	exon	TVAGG3_1090230
AAHC02000186	64925	65426	B7268_215	Intergenic
AAHC02000186	66041	66542	B7268_216	exon	TVAGG3_1090250
AAHC02000186	67168	67669	B7268_217	Intergenic
AAHC02000186	68867	69368	B7268_218	Intergenic
AAHC02000186	69873	70374	B7268_219	Intergenic
AAHC02000186	70413	70914	B7268_220	Intergenic
AAHC02000186	72216	72717	B7268_221	exon	TVAGG3_1090270
AAHC02000186	77464	77965	B7268_222	exon	TVAGG3_1090300
AAHC02000186	127801	128302	B7268_223	Intergenic
AAHC02000186	128863	129364	B7268_224	promoter-TSS	TVAGG3_1090770
AAHC02000186	132442	132943	B7268_225	exon	TVAGG3_1090790
AAHC02000186	133819	134320	B7268_226	promoter-TSS	TVAGG3_1090800
AAHC02000186	137826	138327	B7268_227	Intergenic
AAHC02000186	141544	142045	B7268_228	promoter-TSS	TVAGG3_1090810
AAHC02000186	143051	143552	B7268_229	exon	TVAGG3_1090820
AAHC02000186	144954	145455	B7268_230	exon	TVAGG3_1090830
AAHC02000186	146722	147223	B7268_231	exon	TVAGG3_1090840
AAHC02000186	147900	148401	B7268_232	exon	TVAGG3_1090840
AAHC02000186	166906	167407	B7268_233	promoter-TSS	TVAGG3_1090960
AAHC02000186	167947	168448	B7268_234	Intergenic
AAHC02000186	169727	170228	B7268_235	exon	TVAGG3_1090980
AAHC02000186	170957	171458	B7268_236	exon	TVAGG3_1090980
AAHC02000186	186861	187362	B7268_237	exon	TVAGG3_1091080
AAHC02000186	190081	190582	B7268_238	promoter-TSS	TVAGG3_1091090
AAHC02000186	192352	192853	B7268_239	exon	TVAGG3_1091090
AAHC02000186	194324	194825	B7268_240	TTS	TVAGG3_1091110
AAHC02000186	196490	196991	B7268_241	TTS	TVAGG3_1091120
AAHC02000186	198740	199241	B7268_242	exon	TVAGG3_1091140
AAHC02000186	199429	199930	B7268_243	exon	TVAGG3_1091140
AAHC02000195	2380	2881	B7268_244	Intergenic
AAHC02000199	43672	44173	B7268_245	promoter-TSS	TVAGG3_1092990
AAHC02000209	17511	18012	B7268_246	exon	TVAGG3_1094130
AAHC02000209	52070	52571	B7268_247	exon	TVAGG3_1094410
AAHC02000209	57980	58481	B7268_248	exon	TVAGG3_1094470
AAHC02000209	74258	74759	B7268_249	TTS	TVAGG3_1094620
AAHC02000210	9594	10095	B7268_250	promoter-TSS	TVAGG3_1094720
CM044617	51080	51581	B7268_251	promoter-TSS	TVAGG3_0899010
CM044617	90201	90702	B7268_252	Intergenic
CM044617	94122	94623	B7268_253	promoter-TSS	TVAGG3_0899330
CM044617	95494	95995	B7268_254	Intergenic
CM044617	97464	97965	B7268_255	promoter-TSS	TVAGG3_0899350
CM044617	140341	140842	B7268_256	exon	TVAGG3_0899680
CM044617	142064	142565	B7268_257	exon	TVAGG3_0899700
CM044617	143723	144224	B7268_258	exon	TVAGG3_0899700
CM044617	145598	146099	B7268_259	exon	TVAGG3_0899730
CM044617	146431	146932	B7268_260	Intergenic
CM044617	147413	147914	B7268_261	Intergenic
CM044617	158656	159157	B7268_262	exon	TVAGG3_0899820
CM044617	159174	159675	B7268_263	exon	TVAGG3_0899820
CM044617	160267	160768	B7268_264	exon	TVAGG3_0899830
CM044617	161078	161579	B7268_265	exon	TVAGG3_0899840
CM044617	161664	162165	B7268_266	exon	TVAGG3_0899840
CM044617	163136	163637	B7268_267	exon	TVAGG3_0899850
CM044617	163799	164300	B7268_268	exon	TVAGG3_0899860
CM044617	167759	168260	B7268_269	exon	TVAGG3_0899870
CM044617	196119	196620	B7268_270	exon	TVAGG3_0900040
CM044617	229684	230185	B7268_271	Intergenic
CM044617	316655	317156	B7268_272	exon	TVAGG3_0900940
CM044617	331066	331567	B7268_273	promoter-TSS	TVAGG3_0901070
CM044617	368142	368643	B7268_274	promoter-TSS	TVAGG3_0901320
CM044617	386630	387131	B7268_275	promoter-TSS	TVAGG3_0901470
CM044617	392509	393010	B7268_276	promoter-TSS	TVAGG3_0901510
CM044617	393092	393593	B7268_277	exon	TVAGG3_0901510
CM044617	394006	394507	B7268_278	exon	TVAGG3_0901520
CM044617	398636	399137	B7268_279	exon	TVAGG3_0901550
CM044617	399176	399677	B7268_280	exon	TVAGG3_0901560
CM044617	400463	400964	B7268_281	exon	TVAGG3_0901570
CM044617	402274	402775	B7268_282	exon	TVAGG3_0901570
CM044617	404582	405083	B7268_283	Intergenic
CM044617	406841	407342	B7268_284	TTS	TVAGG3_0901610
CM044617	409931	410432	B7268_285	exon	TVAGG3_0901630
CM044617	411350	411851	B7268_286	exon	TVAGG3_0901640
CM044617	435095	435596	B7268_287	exon	TVAGG3_0901800
CM044617	435609	436110	B7268_288	exon	TVAGG3_0901800
CM044617	482733	483234	B7268_289	exon	TVAGG3_0902150
CM044617	484290	484791	B7268_290	exon	TVAGG3_0902160
CM044617	485319	485820	B7268_291	exon	TVAGG3_0902160
CM044617	486232	486733	B7268_292	promoter-TSS	TVAGG3_0902170
CM044617	487182	487683	B7268_293	promoter-TSS	TVAGG3_0902180
CM044617	488276	488777	B7268_294	exon	TVAGG3_0902190
CM044617	489938	490439	B7268_295	exon	TVAGG3_0902210
CM044617	519386	519887	B7268_296	exon	TVAGG3_0902400
CM044617	520642	521143	B7268_297	exon	TVAGG3_0902410
CM044617	522304	522805	B7268_298	promoter-TSS	TVAGG3_0902420
CM044617	541631	542132	B7268_299	exon	TVAGG3_0902620
CM044617	561609	562110	B7268_300	promoter-TSS	TVAGG3_0902820
CM044617	605403	605904	B7268_301	exon	TVAGG3_0903230
CM044617	606958	607459	B7268_302	exon	TVAGG3_0903240
CM044617	610007	610508	B7268_303	exon	TVAGG3_0903260
CM044617	611264	611765	B7268_304	exon	TVAGG3_0903270
CM044617	613711	614212	B7268_305	promoter-TSS	TVAGG3_0903270
CM044617	615259	615760	B7268_306	promoter-TSS	TVAGG3_0903280
CM044617	615814	616315	B7268_307	Intergenic
CM044617	618199	618700	B7268_308	exon	TVAGG3_0903300
CM044617	621565	622066	B7268_309	Intergenic
CM044617	644601	645102	B7268_310	Intergenic
CM044617	646379	646880	B7268_311	exon	TVAGG3_0903550
CM044617	649380	649881	B7268_312	promoter-TSS	TVAGG3_0903550
CM044617	651875	652376	B7268_313	exon	TVAGG3_0903570
CM044617	654649	655150	B7268_314	exon	TVAGG3_0903580
CM044617	664915	665416	B7268_315	exon	TVAGG3_0903650
CM044617	670852	671353	B7268_316	exon	TVAGG3_0903670
CM044617	673317	673818	B7268_317	exon	TVAGG3_0903680
CM044617	673934	674435	B7268_318	exon	TVAGG3_0903680
CM044617	694650	695151	B7268_319	TTS	TVAGG3_0903820
CM044617	696063	696564	B7268_320	Intergenic
CM044617	698280	698781	B7268_321	Intergenic
CM044617	699509	700010	B7268_322	exon	TVAGG3_0903840
CM044617	703664	704165	B7268_323	Intergenic
CM044617	705721	706222	B7268_324	Intergenic
CM044617	706583	707084	B7268_325	exon	TVAGG3_0903860
CM044617	708594	709095	B7268_326	exon	TVAGG3_0903860
CM044617	709974	710475	B7268_327	exon	TVAGG3_0903860
CM044617	712590	713091	B7268_328	exon	TVAGG3_0903870
CM044617	713108	713609	B7268_329	exon	TVAGG3_0903870
CM044617	715511	716012	B7268_330	exon	TVAGG3_0903880
CM044617	716091	716592	B7268_331	exon	TVAGG3_0903880
CM044617	717763	718264	B7268_332	exon	TVAGG3_0903890
CM044617	718636	719137	B7268_333	exon	TVAGG3_0903900
CM044617	719312	719813	B7268_334	exon	TVAGG3_0903900
CM044617	722463	722964	B7268_335	promoter-TSS	TVAGG3_0903930
CM044617	754710	755211	B7268_336	Intergenic
CM044617	758126	758627	B7268_337	Intergenic
CM044617	759111	759612	B7268_338	exon	TVAGG3_0904220
CM044617	760848	761349	B7268_339	exon	TVAGG3_0904230
CM044617	761745	762246	B7268_340	exon	TVAGG3_0904230
CM044617	769217	769718	B7268_341	Intergenic
CM044617	770037	770538	B7268_342	Intergenic
CM044617	771293	771794	B7268_343	exon	TVAGG3_0904260
CM044617	793069	793570	B7268_344	exon	TVAGG3_0904350
CM044617	794576	795077	B7268_345	exon	TVAGG3_0904360
CM044617	796548	797049	B7268_346	Intergenic
CM044617	799420	799921	B7268_347	exon	TVAGG3_0904390
CM044617	839906	840407	B7268_348	exon	TVAGG3_0904660
CM044617	860730	861231	B7268_349	promoter-TSS	TVAGG3_0904900
CM044617	945369	945870	B7268_350	Intergenic
CM044617	948667	949168	B7268_351	Intergenic
CM044617	949967	950468	B7268_352	exon	TVAGG3_0905600
CM044617	950550	951051	B7268_353	exon	TVAGG3_0905600
CM044617	955238	955739	B7268_354	exon	TVAGG3_0905610
CM044617	955793	956294	B7268_355	exon	TVAGG3_0905610
CM044617	957472	957973	B7268_356	exon	TVAGG3_0905620
CM044617	958861	959362	B7268_357	Intergenic
CM044617	959543	960044	B7268_358	promoter-TSS	TVAGG3_0905630
CM044617	961424	961925	B7268_359	exon	TVAGG3_0905640
CM044617	962343	962844	B7268_360	exon	TVAGG3_0905640
CM044617	963186	963687	B7268_361	exon	TVAGG3_0905640
CM044617	965538	966039	B7268_362	exon	TVAGG3_0905650
CM044617	968418	968919	B7268_363	promoter-TSS	TVAGG3_0905670
CM044617	969513	970014	B7268_364	exon	TVAGG3_0905670
CM044617	974015	974516	B7268_365	promoter-TSS	TVAGG3_0905700
CM044617	977803	978304	B7268_366	exon	TVAGG3_0905730
CM044617	978933	979434	B7268_367	promoter-TSS	TVAGG3_0905740
CM044617	981266	981767	B7268_368	exon	TVAGG3_0905760
CM044617	1007268	1007769	B7268_369	Intergenic
CM044617	1010690	1011191	B7268_370	exon	TVAGG3_0905930
CM044617	1011432	1011933	B7268_371	exon	TVAGG3_0905930
CM044617	1012676	1013177	B7268_372	exon	TVAGG3_0905940
CM044617	1017478	1017979	B7268_373	exon	TVAGG3_0905970
CM044617	1018539	1019040	B7268_374	TTS	TVAGG3_0905980
CM044617	1022285	1022786	B7268_375	exon	TVAGG3_0905990
CM044617	1026937	1027438	B7268_376	exon	TVAGG3_0906040
CM044617	1028004	1028505	B7268_377	exon	TVAGG3_0906050
CM044617	1028618	1029119	B7268_378	promoter-TSS	TVAGG3_0906050
CM044617	1029647	1030148	B7268_379	Intergenic
CM044617	1031671	1032172	B7268_380	exon	TVAGG3_0906060
CM044617	1032410	1032911	B7268_381	promoter-TSS	TVAGG3_0906070
CM044617	1041898	1042399	B7268_382	exon	TVAGG3_0906130
CM044617	1052453	1052954	B7268_383	exon	TVAGG3_0906210
CM044617	1053739	1054240	B7268_384	exon	TVAGG3_0906210
CM044617	1055542	1056043	B7268_385	exon	TVAGG3_0906220
CM044617	1056933	1057434	B7268_386	promoter-TSS	TVAGG3_0906230
CM044617	1057936	1058437	B7268_387	Intergenic
CM044617	1059645	1060146	B7268_388	Intergenic
CM044617	1115178	1115679	B7268_389	exon	TVAGG3_0906540
CM044617	1115866	1116367	B7268_390	exon	TVAGG3_0906550
CM044617	1118353	1118854	B7268_391	exon	TVAGG3_0906560
CM044617	1119469	1119970	B7268_392	exon	TVAGG3_0906560
CM044617	1120893	1121394	B7268_393	exon	TVAGG3_0906560
CM044617	1122708	1123209	B7268_394	exon	TVAGG3_0906560
CM044617	1123631	1124132	B7268_395	exon	TVAGG3_0906560
CM044617	1125257	1125758	B7268_396	Intergenic
CM044617	1126624	1127125	B7268_397	exon	TVAGG3_0906570
CM044617	1198279	1198780	B7268_398	Intergenic
CM044617	1224681	1225182	B7268_399	Intergenic
CM044617	1298929	1299430	B7268_400	exon	TVAGG3_0907630
CM044617	1300333	1300834	B7268_401	exon	TVAGG3_0907640
CM044617	1303299	1303800	B7268_402	exon	TVAGG3_0907680
CM044617	1305862	1306363	B7268_403	exon	TVAGG3_0907690
CM044617	1307307	1307808	B7268_404	Intergenic
CM044617	1309072	1309573	B7268_405	promoter-TSS	TVAGG3_0907710
CM044617	1312271	1312772	B7268_406	exon	TVAGG3_0907720
CM044617	1313438	1313939	B7268_407	exon	TVAGG3_0907720
CM044617	1314026	1314527	B7268_408	exon	TVAGG3_0907730
CM044617	1315847	1316348	B7268_409	exon	TVAGG3_0907740
CM044617	1316777	1317278	B7268_410	exon	TVAGG3_0907750
CM044617	1318380	1318881	B7268_411	exon	TVAGG3_0907760
CM044617	1319483	1319984	B7268_412	exon	TVAGG3_0907770
CM044617	1323108	1323609	B7268_413	exon	TVAGG3_0907770
CM044617	1323713	1324214	B7268_414	promoter-TSS	TVAGG3_0907770
CM044617	1324963	1325464	B7268_415	Intergenic
CM044617	1326054	1326555	B7268_416	exon	TVAGG3_0907790
CM044617	1363469	1363970	B7268_417	exon	TVAGG3_0908170
CM044617	1375575	1376076	B7268_418	exon	TVAGG3_0908250
CM044617	1377203	1377704	B7268_419	exon	TVAGG3_0908260
CM044617	1378153	1378654	B7268_420	exon	TVAGG3_0908270
CM044617	1379751	1380252	B7268_421	exon	TVAGG3_0908290
CM044617	1382014	1382515	B7268_422	exon	TVAGG3_0908310
CM044617	1384379	1384880	B7268_423	promoter-TSS	TVAGG3_0908320
CM044617	1404736	1405237	B7268_424	exon	TVAGG3_0908440
CM044617	1405443	1405944	B7268_425	Intergenic
CM044617	1416908	1417409	B7268_426	exon	TVAGG3_0908490
CM044617	1419478	1419979	B7268_427	Intergenic
CM044617	1421993	1422494	B7268_428	exon	TVAGG3_0908560
CM044617	1422824	1423325	B7268_429	exon	TVAGG3_0908560
CM044617	1423598	1424099	B7268_430	promoter-TSS	TVAGG3_0908570
CM044617	1431692	1432193	B7268_431	Intergenic
CM044617	1434618	1435119	B7268_432	Intergenic
CM044617	1437296	1437797	B7268_433	Intergenic
CM044617	1486003	1486504	B7268_434	exon	TVAGG3_0908920
CM044617	1527543	1528044	B7268_435	exon	TVAGG3_0909210
CM044617	1536144	1536645	B7268_436	Intergenic
CM044617	1540544	1541045	B7268_437	exon	TVAGG3_0909260
CM044617	1541118	1541619	B7268_438	exon	TVAGG3_0909260
CM044617	1545306	1545807	B7268_439	exon	TVAGG3_0909290
CM044617	1548408	1548909	B7268_440	exon	TVAGG3_0909300
CM044617	1550348	1550849	B7268_441	exon	TVAGG3_0909310
CM044617	1552572	1553073	B7268_442	Intergenic
CM044617	1555396	1555897	B7268_443	Intergenic
CM044617	1582061	1582562	B7268_444	Intergenic
CM044617	1585377	1585878	B7268_445	exon	TVAGG3_0909450
CM044617	1586018	1586519	B7268_446	exon	TVAGG3_0909450
CM044617	1586829	1587330	B7268_447	exon	TVAGG3_0909450
CM044617	1587969	1588470	B7268_448	exon	TVAGG3_0909460
CM044617	1589920	1590421	B7268_449	exon	TVAGG3_0909470
CM044617	1591242	1591743	B7268_450	exon	TVAGG3_0909470
CM044617	1592029	1592530	B7268_451	exon	TVAGG3_0909470
CM044617	1620607	1621108	B7268_452	Intergenic
CM044617	1641676	1642177	B7268_453	Intergenic
CM044617	1645602	1646103	B7268_454	exon	TVAGG3_0909860
CM044617	1646241	1646742	B7268_455	exon	TVAGG3_0909860
CM044617	1646891	1647392	B7268_456	promoter-TSS	TVAGG3_0909860
CM044617	1672632	1673133	B7268_457	exon	TVAGG3_0910140
CM044617	1673651	1674152	B7268_458	promoter-TSS	TVAGG3_0910140
CM044617	1674540	1675041	B7268_459	exon	TVAGG3_0910150
CM044617	1677660	1678161	B7268_460	exon	TVAGG3_0910170
CM044617	1678971	1679472	B7268_461	exon	TVAGG3_0910170
CM044617	1681030	1681531	B7268_462	exon	TVAGG3_0910180
CM044617	1691400	1691901	B7268_463	exon	TVAGG3_0910260
CM044617	1695254	1695755	B7268_464	exon	TVAGG3_0910280
CM044617	1696023	1696524	B7268_465	exon	TVAGG3_0910290
CM044617	1698804	1699305	B7268_466	promoter-TSS	TVAGG3_0910300
CM044617	1700449	1700950	B7268_467	exon	TVAGG3_0910320
CM044617	1702009	1702510	B7268_468	exon	TVAGG3_0910330
CM044617	1704182	1704683	B7268_469	Intergenic
CM044617	1705639	1706140	B7268_470	Intergenic
CM044617	1706907	1707408	B7268_471	exon	TVAGG3_0910350
CM044617	1708392	1708893	B7268_472	Intergenic
CM044617	1709226	1709727	B7268_473	exon	TVAGG3_0910360
CM044617	1710537	1711038	B7268_474	TTS	TVAGG3_0910360
CM044617	1712297	1712798	B7268_475	Intergenic
CM044617	1713877	1714378	B7268_476	exon	TVAGG3_0910380
CM044617	1714876	1715377	B7268_477	exon	TVAGG3_0910380
CM044617	1716811	1717312	B7268_478	exon	TVAGG3_0910390
CM044617	1718448	1718949	B7268_479	exon	TVAGG3_0910400
CM044617	1719449	1719950	B7268_480	exon	TVAGG3_0910400
CM044617	1725216	1725717	B7268_481	exon	TVAGG3_0910420
CM044617	1725732	1726233	B7268_482	exon	TVAGG3_0910420
CM044617	1726418	1726919	B7268_483	Intergenic
CM044617	1733043	1733544	B7268_484	Intergenic
CM044617	1734435	1734936	B7268_485	exon	TVAGG3_0910440
CM044617	1736449	1736950	B7268_486	exon	TVAGG3_0910460
CM044617	1738219	1738720	B7268_487	exon	TVAGG3_0910470
CM044617	1738834	1739335	B7268_488	exon	TVAGG3_0910470
CM044617	1742050	1742551	B7268_489	exon	TVAGG3_0910490
CM044617	1742865	1743366	B7268_490	Intergenic
CM044617	1767266	1767767	B7268_491	TTS	TVAGG3_0910720
CM044617	1769078	1769579	B7268_492	exon	TVAGG3_0910730
CM044617	1771236	1771737	B7268_493	exon	TVAGG3_0910740
CM044617	1773091	1773592	B7268_494	exon	TVAGG3_0910750
CM044617	1775065	1775566	B7268_495	exon	TVAGG3_0910770
CM044617	1777174	1777675	B7268_496	exon	TVAGG3_0910780
CM044617	1780931	1781432	B7268_497	exon	TVAGG3_0910790
CM044617	1818850	1819351	B7268_498	promoter-TSS	TVAGG3_0910950
CM044617	1820500	1821001	B7268_499	exon	TVAGG3_0910960
CM044617	1826220	1826721	B7268_500	exon	TVAGG3_0910990
CM044617	1852792	1853293	B7268_501	Intergenic
CM044617	1853394	1853895	B7268_502	exon	TVAGG3_0911270
CM044617	1854075	1854576	B7268_503	exon	TVAGG3_0911270
CM044617	1856199	1856700	B7268_504	Intergenic
CM044617	1857488	1857989	B7268_505	exon	TVAGG3_0911320
CM044617	1858444	1858945	B7268_506	exon	TVAGG3_0911320
CM044617	1859029	1859530	B7268_507	exon	TVAGG3_0911320
CM044617	1861468	1861969	B7268_508	exon	TVAGG3_0911330
CM044617	1863083	1863584	B7268_509	exon	TVAGG3_0911340
CM044617	1864645	1865146	B7268_510	promoter-TSS	TVAGG3_0911350
CM044617	1866857	1867358	B7268_511	exon	TVAGG3_0911350
CM044617	1893124	1893625	B7268_512	exon	TVAGG3_0911500
CM044617	1898467	1898968	B7268_513	promoter-TSS	TVAGG3_0911530
CM044617	1902790	1903291	B7268_514	TTS	TVAGG3_0911560
CM044617	1922948	1923449	B7268_515	exon	TVAGG3_0911640
CM044617	1924532	1925033	B7268_516	exon	TVAGG3_0911650
CM044617	1951020	1951521	B7268_517	Intergenic
CM044617	1951633	1952134	B7268_518	exon	TVAGG3_0911820
CM044617	1956860	1957361	B7268_519	exon	TVAGG3_0911870
CM044617	1958459	1958960	B7268_520	Intergenic
CM044617	1959348	1959849	B7268_521	TTS	TVAGG3_0911880
CM044617	2011810	2012311	B7268_522	promoter-TSS	TVAGG3_0912320
CM044617	2060211	2060712	B7268_523	TTS	TVAGG3_0912670
CM044617	2062079	2062580	B7268_524	exon	TVAGG3_0912690
CM044617	2082958	2083459	B7268_525	TTS	TVAGG3_0912870
CM044617	2113677	2114178	B7268_526	promoter-TSS	TVAGG3_0913040
CM044617	2141592	2142093	B7268_527	Intergenic
CM044617	2142462	2142963	B7268_528	exon	TVAGG3_0913340
CM044617	2144817	2145318	B7268_529	Intergenic
CM044617	2146548	2147049	B7268_530	exon	TVAGG3_0913380
CM044617	2150842	2151343	B7268_531	promoter-TSS	TVAGG3_0913420
CM044617	2154021	2154522	B7268_532	exon	TVAGG3_0913430
CM044617	2154577	2155078	B7268_533	exon	TVAGG3_0913430
CM044617	2158645	2159146	B7268_534	Intergenic
CM044617	2193216	2193717	B7268_535	Intergenic
CM044617	2193806	2194307	B7268_536	Intergenic
CM044617	2194312	2194813	B7268_537	promoter-TSS	TVAGG3_0913740
CM044617	2198184	2198685	B7268_538	exon	TVAGG3_0913750
CM044617	2198889	2199390	B7268_539	Intergenic
CM044617	2199466	2199967	B7268_540	promoter-TSS	TVAGG3_0913760
CM044617	2200196	2200697	B7268_541	exon	TVAGG3_0913760
CM044617	2201381	2201882	B7268_542	exon	TVAGG3_0913760
CM044617	2201971	2202472	B7268_543	exon	TVAGG3_0913760
CM044617	2202766	2203267	B7268_544	exon	TVAGG3_0913770
CM044617	2203468	2203969	B7268_545	exon	TVAGG3_0913780
CM044617	2204270	2204771	B7268_546	Intergenic
CM044617	2204955	2205456	B7268_547	Intergenic
CM044617	2205804	2206305	B7268_548	Intergenic
CM044617	2207417	2207918	B7268_549	Intergenic
CM044617	2208269	2208770	B7268_550	exon	TVAGG3_0913800
CM044617	2210973	2211474	B7268_551	exon	TVAGG3_0913820
CM044617	2211661	2212162	B7268_552	exon	TVAGG3_0913820
CM044617	2214822	2215323	B7268_553	exon	TVAGG3_0913820
CM044617	2216356	2216857	B7268_554	exon	TVAGG3_0913830
CM044617	2219580	2220081	B7268_555	exon	TVAGG3_0913850
CM044617	2220206	2220707	B7268_556	exon	TVAGG3_0913850
CM044617	2222547	2223048	B7268_557	Intergenic
CM044617	2223440	2223941	B7268_558	Intergenic
CM044617	2232155	2232656	B7268_559	exon	TVAGG3_0913880
CM044617	2233648	2234149	B7268_560	exon	TVAGG3_0913890
CM044617	2236897	2237398	B7268_561	Intergenic
CM044617	2240675	2241176	B7268_562	promoter-TSS	TVAGG3_0913920
CM044617	2241374	2241875	B7268_563	exon	TVAGG3_0913920
CM044617	2243163	2243664	B7268_564	exon	TVAGG3_0913920
CM044617	2244290	2244791	B7268_565	exon	TVAGG3_0913920
CM044617	2251228	2251729	B7268_566	exon	TVAGG3_0913950
CM044617	2288243	2288744	B7268_567	exon	TVAGG3_0914180
CM044617	2289083	2289584	B7268_568	promoter-TSS	TVAGG3_0914180
CM044617	2294614	2295115	B7268_569	exon	TVAGG3_0914220
CM044617	2296195	2296696	B7268_570	exon	TVAGG3_0914220
CM044617	2328340	2328841	B7268_571	exon	TVAGG3_0914340
CM044617	2329297	2329798	B7268_572	exon	TVAGG3_0914350
CM044617	2330248	2330749	B7268_573	exon	TVAGG3_0914360
CM044617	2359651	2360152	B7268_574	exon	TVAGG3_0914580
CM044617	2362373	2362874	B7268_575	exon	TVAGG3_0914590
CM044617	2364543	2365044	B7268_576	promoter-TSS	TVAGG3_0914610
CM044617	2366208	2366709	B7268_577	promoter-TSS	TVAGG3_0914630
CM044617	2368870	2369371	B7268_578	exon	TVAGG3_0914630
CM044617	2369383	2369884	B7268_579	exon	TVAGG3_0914630
CM044617	2370034	2370535	B7268_580	exon	TVAGG3_0914630
CM044617	2371666	2372167	B7268_581	exon	TVAGG3_0914640
CM044617	2372496	2372997	B7268_582	exon	TVAGG3_0914640
CM044617	2375147	2375648	B7268_583	exon	TVAGG3_0914660
CM044617	2376671	2377172	B7268_584	exon	TVAGG3_0914670
CM044617	2380596	2381097	B7268_585	exon	TVAGG3_0914690
CM044617	2381117	2381618	B7268_586	exon	TVAGG3_0914690
CM044617	2381877	2382378	B7268_587	exon	TVAGG3_0914690
CM044617	2383626	2384127	B7268_588	TTS	TVAGG3_0914700
CM044617	2384807	2385308	B7268_589	promoter-TSS	TVAGG3_0914700
CM044617	2385939	2386440	B7268_590	exon	TVAGG3_0914710
CM044617	2386702	2387203	B7268_591	exon	TVAGG3_0914720
CM044617	2387213	2387714	B7268_592	promoter-TSS	TVAGG3_0914720
CM044617	2387797	2388298	B7268_593	exon	TVAGG3_0914730
CM044617	2388946	2389447	B7268_594	exon	TVAGG3_0914740
CM044617	2390635	2391136	B7268_595	exon	TVAGG3_0914750
CM044617	2391761	2392262	B7268_596	exon	TVAGG3_0914750
CM044617	2392348	2392849	B7268_597	exon	TVAGG3_0914750
CM044617	2394249	2394750	B7268_598	exon	TVAGG3_0914760
CM044617	2395036	2395537	B7268_599	promoter-TSS	TVAGG3_0914760
CM044617	2406109	2406610	B7268_600	promoter-TSS	TVAGG3_0914860
CM044617	2558419	2558920	B7268_601	Intergenic
CM044617	2561116	2561617	B7268_602	promoter-TSS	TVAGG3_0916030
CM044617	2562039	2562540	B7268_603	promoter-TSS	TVAGG3_0916040
CM044617	2569204	2569705	B7268_604	exon	TVAGG3_0916070
CM044617	2570978	2571479	B7268_605	exon	TVAGG3_0916080
CM044617	2571960	2572461	B7268_606	exon	TVAGG3_0916090
CM044617	2573002	2573503	B7268_607	promoter-TSS	TVAGG3_0916090
CM044617	2574351	2574852	B7268_608	exon	TVAGG3_0916100
CM044617	2576031	2576532	B7268_609	exon	TVAGG3_0916120
CM044617	2577013	2577514	B7268_610	exon	TVAGG3_0916130
CM044617	2579706	2580207	B7268_611	exon	TVAGG3_0916140
CM044617	2583760	2584261	B7268_612	exon	TVAGG3_0916150
CM044617	2605995	2606496	B7268_613	TTS	TVAGG3_0916280
CM044617	2607848	2608349	B7268_614	Intergenic
CM044617	2608437	2608938	B7268_615	Intergenic
CM044617	2609007	2609508	B7268_616	exon	TVAGG3_0916290
CM044617	2611033	2611534	B7268_617	TTS	TVAGG3_0916300
CM044617	2613011	2613512	B7268_618	Intergenic
CM044617	2635353	2635854	B7268_619	promoter-TSS	TVAGG3_0916410
CM044617	2637646	2638147	B7268_620	promoter-TSS	TVAGG3_0916430
CM044617	2638156	2638657	B7268_621	exon	TVAGG3_0916430
CM044617	2639270	2639771	B7268_622	exon	TVAGG3_0916440
CM044617	2641488	2641989	B7268_623	exon	TVAGG3_0916460
CM044617	2643046	2643547	B7268_624	TTS	TVAGG3_0916470
CM044617	2645614	2646115	B7268_625	Intergenic
CM044617	2675732	2676233	B7268_626	promoter-TSS	TVAGG3_0916610
CM044617	2676997	2677498	B7268_627	exon	TVAGG3_0916620
CM044617	2681556	2682057	B7268_628	promoter-TSS	TVAGG3_0916640
CM044617	2683754	2684255	B7268_629	Intergenic
CM044617	2685098	2685599	B7268_630	exon	TVAGG3_0916670
CM044617	2687186	2687687	B7268_631	Intergenic
CM044617	2690630	2691131	B7268_632	exon	TVAGG3_0916690
CM044617	2692319	2692820	B7268_633	TTS	TVAGG3_0916700
CM044617	2692882	2693383	B7268_634	exon	TVAGG3_0916700
CM044617	2693982	2694483	B7268_635	exon	TVAGG3_0916710
CM044617	2695638	2696139	B7268_636	exon	TVAGG3_0916720
CM044617	2696537	2697038	B7268_637	exon	TVAGG3_0916730
CM044617	2697391	2697892	B7268_638	exon	TVAGG3_0916730
CM044617	2702669	2703170	B7268_639	exon	TVAGG3_0916740
CM044617	2704673	2705174	B7268_640	Intergenic
CM044617	2705826	2706327	B7268_641	Intergenic
CM044617	2707475	2707976	B7268_642	exon	TVAGG3_0916750
CM044617	2708330	2708831	B7268_643	exon	TVAGG3_0916750
CM044617	2708841	2709342	B7268_644	exon	TVAGG3_0916750
CM044617	2711633	2712134	B7268_645	Intergenic
CM044617	2716999	2717500	B7268_646	exon	TVAGG3_0916790
CM044617	2718370	2718871	B7268_647	exon	TVAGG3_0916810
CM044617	2719684	2720185	B7268_648	exon	TVAGG3_0916810
CM044617	2722403	2722904	B7268_649	exon	TVAGG3_0916830
CM044617	2725651	2726152	B7268_650	exon	TVAGG3_0916830
CM044617	2727287	2727788	B7268_651	exon	TVAGG3_0916840
CM044617	2734382	2734883	B7268_652	promoter-TSS	TVAGG3_0916880
CM044617	2738887	2739388	B7268_653	exon	TVAGG3_0916920
CM044617	2742661	2743162	B7268_654	exon	TVAGG3_0916940
CM044617	2782112	2782613	B7268_655	exon	TVAGG3_0917140
CM044617	2784350	2784851	B7268_656	exon	TVAGG3_0917160
CM044617	2812788	2813289	B7268_657	promoter-TSS	TVAGG3_0917400
CM044617	2814082	2814583	B7268_658	TTS	TVAGG3_0917400
CM044617	2815671	2816172	B7268_659	exon	TVAGG3_0917410
CM044617	2817461	2817962	B7268_660	exon	TVAGG3_0917420
CM044617	2819335	2819836	B7268_661	exon	TVAGG3_0917430
CM044617	2820790	2821291	B7268_662	Intergenic
CM044617	2822545	2823046	B7268_663	exon	TVAGG3_0917440
CM044617	2823109	2823610	B7268_664	exon	TVAGG3_0917440
CM044617	2824333	2824834	B7268_665	exon	TVAGG3_0917440
CM044617	2829158	2829659	B7268_666	Intergenic
CM044617	2831691	2832192	B7268_667	promoter-TSS	TVAGG3_0917460
CM044617	2833923	2834424	B7268_668	Intergenic
CM044617	2860160	2860661	B7268_669	Intergenic
CM044617	2861113	2861614	B7268_670	Intergenic
CM044617	2862349	2862850	B7268_671	TTS	TVAGG3_0917670
CM044617	2880573	2881074	B7268_672	exon	TVAGG3_0917800
CM044617	2913972	2914473	B7268_673	promoter-TSS	TVAGG3_0918100
CM044617	2916513	2917014	B7268_674	exon	TVAGG3_0918110
CM044617	2933323	2933824	B7268_675	exon	TVAGG3_0918250
CM044617	3027923	3028424	B7268_676	exon	TVAGG3_0918880
CM044617	3030465	3030966	B7268_677	exon	TVAGG3_0918920
CM044617	3068824	3069325	B7268_678	promoter-TSS	TVAGG3_0919330
CM044617	3080535	3081036	B7268_679	Intergenic
CM044617	3086959	3087460	B7268_680	exon	TVAGG3_0919450
CM044617	3091032	3091533	B7268_681	Intergenic
CM044617	3101696	3102197	B7268_682	promoter-TSS	TVAGG3_0919550
CM044617	3137928	3138429	B7268_683	exon	TVAGG3_0919850
CM044617	3138453	3138954	B7268_684	exon	TVAGG3_0919860
CM044617	3283440	3283941	B7268_685	exon	TVAGG3_0920730
CM044617	3303031	3303532	B7268_686	Intergenic
CM044617	3332329	3332830	B7268_687	promoter-TSS	TVAGG3_0921520
CM044617	3334988	3335489	B7268_688	exon	TVAGG3_0921540
CM044617	3335601	3336102	B7268_689	exon	TVAGG3_0921540
CM044617	3337398	3337899	B7268_690	exon	TVAGG3_0921550
CM044617	3347875	3348376	B7268_691	exon	TVAGG3_0921640
CM044617	3407823	3408324	B7268_692	exon	TVAGG3_0922010
CM044617	3409427	3409928	B7268_693	exon	TVAGG3_0922020
CM044617	3410248	3410749	B7268_694	exon	TVAGG3_0922040
CM044617	3438730	3439231	B7268_695	exon	TVAGG3_0922170
CM044617	3452704	3453205	B7268_696	promoter-TSS	TVAGG3_0922270
CM044617	3460039	3460540	B7268_697	exon	TVAGG3_0922320
CM044617	3481760	3482261	B7268_698	exon	TVAGG3_0922530
CM044617	3487272	3487773	B7268_699	exon	TVAGG3_0922540
CM044617	3489176	3489677	B7268_700	exon	TVAGG3_0922550
CM044617	3542756	3543257	B7268_701	exon	TVAGG3_0922940
CM044617	3544607	3545108	B7268_702	exon	TVAGG3_0922960
CM044617	3555919	3556420	B7268_703	exon	TVAGG3_0923050
CM044617	3594126	3594627	B7268_704	exon	TVAGG3_0923350
CM044617	3595267	3595768	B7268_705	promoter-TSS	TVAGG3_0923350
CM044617	3596018	3596519	B7268_706	exon	TVAGG3_0923360
CM044617	3598903	3599404	B7268_707	exon	TVAGG3_0923380
CM044617	3600904	3601405	B7268_708	exon	TVAGG3_0923390
CM044617	3602917	3603418	B7268_709	TTS	TVAGG3_0923390
CM044617	3603488	3603989	B7268_710	exon	TVAGG3_0923400
CM044617	3604973	3605474	B7268_711	exon	TVAGG3_0923400
CM044617	3608301	3608802	B7268_712	promoter-TSS	TVAGG3_0923420
CM044617	3610585	3611086	B7268_713	exon	TVAGG3_0923450
CM044617	3611860	3612361	B7268_714	promoter-TSS	TVAGG3_0923460
CM044617	3613559	3614060	B7268_715	exon	TVAGG3_0923470
CM044617	3615543	3616044	B7268_716	exon	TVAGG3_0923470
CM044617	3620393	3620894	B7268_717	Intergenic
CM044617	3622263	3622764	B7268_718	promoter-TSS	TVAGG3_0923480
CM044617	3622786	3623287	B7268_719	exon	TVAGG3_0923480
CM044617	3623342	3623843	B7268_720	TTS	TVAGG3_0923480
CM044617	3624610	3625111	B7268_721	exon	TVAGG3_0923490
CM044617	3627260	3627761	B7268_722	promoter-TSS	TVAGG3_0923490
CM044617	3630559	3631060	B7268_723	exon	TVAGG3_0923520
CM044617	3632979	3633480	B7268_724	exon	TVAGG3_0923520
CM044617	3635317	3635818	B7268_725	exon	TVAGG3_0923530
CM044617	3636046	3636547	B7268_726	exon	TVAGG3_0923540
CM044617	3639411	3639912	B7268_727	promoter-TSS	TVAGG3_0923550
CM044617	3641322	3641823	B7268_728	Intergenic
CM044617	3642105	3642606	B7268_729	Intergenic
CM044617	3646057	3646558	B7268_730	exon	TVAGG3_0923560
CM044617	3646735	3647236	B7268_731	exon	TVAGG3_0923560
CM044617	3649337	3649838	B7268_732	exon	TVAGG3_0923570
CM044617	3651402	3651903	B7268_733	Intergenic
CM044617	3657791	3658292	B7268_734	Intergenic
CM044617	3676751	3677252	B7268_735	exon	TVAGG3_0923680
CM044617	3679880	3680381	B7268_736	exon	TVAGG3_0923700
CM044617	3681862	3682363	B7268_737	exon	TVAGG3_0923720
CM044617	3684827	3685328	B7268_738	exon	TVAGG3_0923730
CM044617	3686837	3687338	B7268_739	exon	TVAGG3_0923740
CM044617	3689267	3689768	B7268_740	exon	TVAGG3_0923750
CM044617	3690107	3690608	B7268_741	Intergenic
CM044617	3734673	3735174	B7268_742	exon	TVAGG3_0924060
CM044617	3735313	3735814	B7268_743	exon	TVAGG3_0924060
CM044617	3737578	3738079	B7268_744	promoter-TSS	TVAGG3_0924080
CM044617	3738964	3739465	B7268_745	exon	TVAGG3_0924090
CM044617	3740427	3740928	B7268_746	exon	TVAGG3_0924100
CM044617	3762433	3762934	B7268_747	exon	TVAGG3_0924240
CM044617	3763933	3764434	B7268_748	exon	TVAGG3_0924250
CM044617	3765168	3765669	B7268_749	exon	TVAGG3_0924260
CM044617	3766197	3766698	B7268_750	exon	TVAGG3_0924270
CM044617	3768233	3768734	B7268_751	exon	TVAGG3_0924280
CM044617	3769347	3769848	B7268_752	exon	TVAGG3_0924290
CM044617	3770690	3771191	B7268_753	exon	TVAGG3_0924300
CM044617	3772311	3772812	B7268_754	exon	TVAGG3_0924300
CM044617	3773175	3773676	B7268_755	exon	TVAGG3_0924300
CM044617	3776080	3776581	B7268_756	promoter-TSS	TVAGG3_0924310
CM044617	3777703	3778204	B7268_757	exon	TVAGG3_0924310
CM044617	3780022	3780523	B7268_758	Intergenic
CM044617	3782151	3782652	B7268_759	exon	TVAGG3_0924370
CM044617	3782745	3783246	B7268_760	exon	TVAGG3_0924370
CM044617	3784255	3784756	B7268_761	promoter-TSS	TVAGG3_0924370
CM044617	3785117	3785618	B7268_762	exon	TVAGG3_0924380
CM044617	3785821	3786322	B7268_763	TTS	TVAGG3_0924380
CM044617	3786722	3787223	B7268_764	exon	TVAGG3_0924390
CM044617	3789095	3789596	B7268_765	exon	TVAGG3_0924400
CM044617	3792906	3793407	B7268_766	exon	TVAGG3_0924420
CM044617	3796933	3797434	B7268_767	exon	TVAGG3_0924450
CM044617	3799083	3799584	B7268_768	exon	TVAGG3_0924460
CM044617	3801444	3801945	B7268_769	Intergenic
CM044617	3802806	3803307	B7268_770	exon	TVAGG3_0924470
CM044617	3804602	3805103	B7268_771	exon	TVAGG3_0924490
CM044617	3805151	3805652	B7268_772	exon	TVAGG3_0924490
CM044617	3805923	3806424	B7268_773	exon	TVAGG3_0924500
CM044617	3806855	3807356	B7268_774	exon	TVAGG3_0924500
CM044617	3807883	3808384	B7268_775	exon	TVAGG3_0924500
CM044617	3808593	3809094	B7268_776	exon	TVAGG3_0924510
CM044617	3809857	3810358	B7268_777	exon	TVAGG3_0924510
CM044617	3810479	3810980	B7268_778	Intergenic
CM044617	3811280	3811781	B7268_779	exon	TVAGG3_0924520
CM044617	3812299	3812800	B7268_780	exon	TVAGG3_0924520
CM044617	3812945	3813446	B7268_781	exon	TVAGG3_0924530
CM044617	3813911	3814412	B7268_782	promoter-TSS	TVAGG3_0924530
CM044617	3816225	3816726	B7268_783	exon	TVAGG3_0924540
CM044617	3816730	3817231	B7268_784	exon	TVAGG3_0924540
CM044617	3818702	3819203	B7268_785	exon	TVAGG3_0924560
CM044617	3819248	3819749	B7268_786	TTS	TVAGG3_0924560
CM044617	3863165	3863666	B7268_787	exon	TVAGG3_0924960
CM044617	3872339	3872840	B7268_788	exon	TVAGG3_0925050
CM044617	3874087	3874588	B7268_789	exon	TVAGG3_0925070
CM044617	3874696	3875197	B7268_790	exon	TVAGG3_0925070
CM044617	3877213	3877714	B7268_791	exon	TVAGG3_0925080
CM044617	3878240	3878741	B7268_792	exon	TVAGG3_0925080
CM044617	3878775	3879276	B7268_793	promoter-TSS	TVAGG3_0925080
CM044617	3879959	3880460	B7268_794	promoter-TSS	TVAGG3_0925090
CM044617	3880824	3881325	B7268_795	exon	TVAGG3_0925090
CM044617	3882155	3882656	B7268_796	Intergenic
CM044617	3883567	3884068	B7268_797	exon	TVAGG3_0925100
CM044617	3885377	3885878	B7268_798	Intergenic
CM044617	3885928	3886429	B7268_799	exon	TVAGG3_0925110
CM044617	3887981	3888482	B7268_800	promoter-TSS	TVAGG3_0925130
CM044617	3898292	3898793	B7268_801	TTS	TVAGG3_0925190
CM044617	3899642	3900143	B7268_802	Intergenic
CM044617	3901834	3902335	B7268_803	exon	TVAGG3_0925200
CM044617	3902980	3903481	B7268_804	exon	TVAGG3_0925210
CM044617	3906459	3906960	B7268_805	Intergenic
CM044617	3908286	3908787	B7268_806	promoter-TSS	TVAGG3_0925230
CM044617	3909240	3909741	B7268_807	exon	TVAGG3_0925240
CM044617	3911452	3911953	B7268_808	exon	TVAGG3_0925270
CM044617	3915028	3915529	B7268_809	exon	TVAGG3_0925270
CM044617	3915651	3916152	B7268_810	exon	TVAGG3_0925270
CM044617	3917615	3918116	B7268_811	exon	TVAGG3_0925270
CM044617	3919681	3920182	B7268_812	promoter-TSS	TVAGG3_0925270
CM044617	3921905	3922406	B7268_813	promoter-TSS	TVAGG3_0925290
CM044617	3922792	3923293	B7268_814	Intergenic
CM044617	3925051	3925552	B7268_815	exon	TVAGG3_0925310
CM044617	3926616	3927117	B7268_816	exon	TVAGG3_0925310
CM044617	3929849	3930350	B7268_817	Intergenic
CM044617	3931678	3932179	B7268_818	Intergenic
CM044617	3932746	3933247	B7268_819	Intergenic
CM044617	3933730	3934231	B7268_820	Intergenic
CM044617	3935582	3936083	B7268_821	Intergenic
CM044617	3938082	3938583	B7268_822	exon	TVAGG3_0925330
CM044617	3940407	3940908	B7268_823	exon	TVAGG3_0925350
CM044617	3943559	3944060	B7268_824	exon	TVAGG3_0925370
CM044617	3964406	3964907	B7268_825	exon	TVAGG3_0925500
CM044617	3966680	3967181	B7268_826	exon	TVAGG3_0925510
CM044617	3971479	3971980	B7268_827	exon	TVAGG3_0925540
CM044617	3972476	3972977	B7268_828	exon	TVAGG3_0925550
CM044617	3973548	3974049	B7268_829	exon	TVAGG3_0925560
CM044617	3978625	3979126	B7268_830	Intergenic
CM044617	3980910	3981411	B7268_831	exon	TVAGG3_0925570
CM044617	3982180	3982681	B7268_832	exon	TVAGG3_0925570
CM044617	3982779	3983280	B7268_833	exon	TVAGG3_0925570
CM044617	3983705	3984206	B7268_834	exon	TVAGG3_0925570
CM044617	3984959	3985460	B7268_835	exon	TVAGG3_0925570
CM044617	3985593	3986094	B7268_836	exon	TVAGG3_0925570
CM044617	3986781	3987282	B7268_837	exon	TVAGG3_0925570
CM044617	3988652	3989153	B7268_838	Intergenic
CM044617	3989206	3989707	B7268_839	exon	TVAGG3_0925590
CM044617	3990615	3991116	B7268_840	promoter-TSS	TVAGG3_0925590
CM044617	3991860	3992361	B7268_841	exon	TVAGG3_0925600
CM044617	3992596	3993097	B7268_842	exon	TVAGG3_0925610
CM044617	3993287	3993788	B7268_843	promoter-TSS	TVAGG3_0925610
CM044617	3993854	3994355	B7268_844	Intergenic
CM044617	3994587	3995088	B7268_845	Intergenic
CM044617	3995356	3995857	B7268_846	Intergenic
CM044617	3996519	3997020	B7268_847	Intergenic
CM044617	3998248	3998749	B7268_848	Intergenic
CM044617	4019245	4019746	B7268_849	exon	TVAGG3_0925750
CM044617	4019983	4020484	B7268_850	exon	TVAGG3_0925750
CM044617	4021695	4022196	B7268_851	exon	TVAGG3_0925750
CM044617	4023667	4024168	B7268_852	exon	TVAGG3_0925760
CM044617	4025780	4026281	B7268_853	promoter-TSS	TVAGG3_0925770
CM044617	4026438	4026939	B7268_854	exon	TVAGG3_0925770
CM044617	4027991	4028492	B7268_855	promoter-TSS	TVAGG3_0925780
CM044617	4030531	4031032	B7268_856	exon	TVAGG3_0925790
CM044617	4046769	4047270	B7268_857	promoter-TSS	TVAGG3_0925910
CM044617	4057277	4057778	B7268_858	exon	TVAGG3_0926010
CM044617	4058875	4059376	B7268_859	TTS	TVAGG3_0926020
CM044617	4059745	4060246	B7268_860	exon	TVAGG3_0926030
CM044617	4082994	4083495	B7268_861	exon	TVAGG3_0926140
CM044617	4084073	4084574	B7268_862	exon	TVAGG3_0926150
CM044617	4084946	4085447	B7268_863	exon	TVAGG3_0926160
CM044617	4108788	4109289	B7268_864	exon	TVAGG3_0926270
CM044617	4109530	4110031	B7268_865	exon	TVAGG3_0926270
CM044617	4111201	4111702	B7268_866	exon	TVAGG3_0926280
CM044617	4113236	4113737	B7268_867	exon	TVAGG3_0926300
CM044617	4118511	4119012	B7268_868	TTS	TVAGG3_0926340
CM044617	4119736	4120237	B7268_869	exon	TVAGG3_0926350
CM044617	4138020	4138521	B7268_870	exon	TVAGG3_0926400
CM044617	4141265	4141766	B7268_871	exon	TVAGG3_0926410
CM044617	4142982	4143483	B7268_872	exon	TVAGG3_0926410
CM044617	4148902	4149403	B7268_873	promoter-TSS	TVAGG3_0926420
CM044617	4149974	4150475	B7268_874	Intergenic
CM044617	4151466	4151967	B7268_875	promoter-TSS	TVAGG3_0926430
CM044617	4152768	4153269	B7268_876	exon	TVAGG3_0926440
CM044617	4154851	4155352	B7268_877	promoter-TSS	TVAGG3_0926440
CM044617	4155965	4156466	B7268_878	exon	TVAGG3_0926450
CM044617	4156923	4157424	B7268_879	exon	TVAGG3_0926450
CM044617	4157426	4157927	B7268_880	TTS	TVAGG3_0926450
CM044617	4163428	4163929	B7268_881	exon	TVAGG3_0926490
CM044617	4166080	4166581	B7268_882	exon	TVAGG3_0926510
CM044617	4168047	4168548	B7268_883	exon	TVAGG3_0926520
CM044617	4169086	4169587	B7268_884	exon	TVAGG3_0926530
CM044617	4173441	4173942	B7268_885	exon	TVAGG3_0926570
CM044617	4174584	4175085	B7268_886	promoter-TSS	TVAGG3_0926570
CM044617	4177764	4178265	B7268_887	exon	TVAGG3_0926580
CM044617	4187520	4188021	B7268_888	Intergenic
CM044617	4196905	4197406	B7268_889	Intergenic
CM044617	4207768	4208269	B7268_890	exon	TVAGG3_0926690
CM044617	4209249	4209750	B7268_891	exon	TVAGG3_0926700
CM044617	4210353	4210854	B7268_892	exon	TVAGG3_0926700
CM044617	4213833	4214334	B7268_893	promoter-TSS	TVAGG3_0926720
CM044617	4215489	4215990	B7268_894	exon	TVAGG3_0926730
CM044617	4215999	4216500	B7268_895	TTS	TVAGG3_0926730
CM044617	4216864	4217365	B7268_896	Intergenic
CM044617	4217705	4218206	B7268_897	Intergenic
CM044617	4220787	4221288	B7268_898	exon	TVAGG3_0926740
CM044617	4221831	4222332	B7268_899	Intergenic
CM044617	4223786	4224287	B7268_900	promoter-TSS	TVAGG3_0926760
CM044617	4224956	4225457	B7268_901	exon	TVAGG3_0926770
CM044617	4227172	4227673	B7268_902	Intergenic
CM044617	4228216	4228717	B7268_903	exon	TVAGG3_0926790
CM044617	4230634	4231135	B7268_904	exon	TVAGG3_0926800
CM044617	4232109	4232610	B7268_905	exon	TVAGG3_0926810
CM044617	4232704	4233205	B7268_906	exon	TVAGG3_0926810
CM044617	4235668	4236169	B7268_907	exon	TVAGG3_0926820
CM044617	4237922	4238423	B7268_908	exon	TVAGG3_0926830
CM044617	4239256	4239757	B7268_909	exon	TVAGG3_0926840
CM044617	4239987	4240488	B7268_910	exon	TVAGG3_0926840
CM044617	4240832	4241333	B7268_911	exon	TVAGG3_0926860
CM044617	4241657	4242158	B7268_912	exon	TVAGG3_0926860
CM044617	4243750	4244251	B7268_913	exon	TVAGG3_0926860
CM044617	4244831	4245332	B7268_914	promoter-TSS	TVAGG3_0926870
CM044617	4248224	4248725	B7268_915	exon	TVAGG3_0926880
CM044617	4251102	4251603	B7268_916	exon	TVAGG3_0926910
CM044617	4252313	4252814	B7268_917	exon	TVAGG3_0926920
CM044617	4258398	4258899	B7268_918	exon	TVAGG3_0926940
CM044617	4259728	4260229	B7268_919	exon	TVAGG3_0926940
CM044617	4262813	4263314	B7268_920	exon	TVAGG3_0926960
CM044617	4265242	4265743	B7268_921	exon	TVAGG3_0926980
CM044617	4266332	4266833	B7268_922	exon	TVAGG3_0926990
CM044617	4267144	4267645	B7268_923	Intergenic
CM044617	4267815	4268316	B7268_924	Intergenic
CM044617	4271213	4271714	B7268_925	exon	TVAGG3_0927020
CM044617	4273099	4273600	B7268_926	promoter-TSS	TVAGG3_0927030
CM044617	4299615	4300116	B7268_927	promoter-TSS	TVAGG3_0927260
CM044617	4301416	4301917	B7268_928	Intergenic
CM044617	4304247	4304748	B7268_929	TTS	TVAGG3_0927280
CM044617	4309251	4309752	B7268_930	Intergenic
CM044617	4331283	4331784	B7268_931	Intergenic
CM044617	4336608	4337109	B7268_932	Intergenic
CM044617	4337919	4338420	B7268_933	exon	TVAGG3_0927540
CM044617	4342233	4342734	B7268_934	exon	TVAGG3_0927560
CM044617	4343686	4344187	B7268_935	exon	TVAGG3_0927570
CM044617	4345742	4346243	B7268_936	promoter-TSS	TVAGG3_0927580
CM044617	4347353	4347854	B7268_937	exon	TVAGG3_0927590
CM044617	4348489	4348990	B7268_938	exon	TVAGG3_0927600
CM044617	4349675	4350176	B7268_939	Intergenic
CM044617	4352225	4352726	B7268_940	Intergenic
CM044617	4353653	4354154	B7268_941	exon	TVAGG3_0927610
CM044617	4354389	4354890	B7268_942	exon	TVAGG3_0927610
CM044617	4358391	4358892	B7268_943	Intergenic
CM044617	4411779	4412280	B7268_944	exon	TVAGG3_0927950
CM044617	4413895	4414396	B7268_945	exon	TVAGG3_0927960
CM044617	4419000	4419501	B7268_946	exon	TVAGG3_0928000
CM044617	4421993	4422494	B7268_947	exon	TVAGG3_0928010
CM044617	4422932	4423433	B7268_948	exon	TVAGG3_0928010
CM044617	4424496	4424997	B7268_949	exon	TVAGG3_0928010
CM044617	4425602	4426103	B7268_950	exon	TVAGG3_0928010
CM044617	4428085	4428586	B7268_951	Intergenic
CM044617	4429934	4430435	B7268_952	exon	TVAGG3_0928040
CM044617	4442368	4442869	B7268_953	exon	TVAGG3_0928180
CM044617	4465735	4466236	B7268_954	promoter-TSS	TVAGG3_0928300
CM044617	4466383	4466884	B7268_955	exon	TVAGG3_0928300
CM044617	4467033	4467534	B7268_956	exon	TVAGG3_0928300
CM044617	4567561	4568062	B7268_957	Intergenic
CM044617	4568159	4568660	B7268_958	Intergenic
CM044617	4570263	4570764	B7268_959	exon	TVAGG3_0928720
CM044617	4572851	4573352	B7268_960	Intergenic
CM044617	4574823	4575324	B7268_961	exon	TVAGG3_0928740
CM044617	4599237	4599738	B7268_962	exon	TVAGG3_0928850
CM044617	4600581	4601082	B7268_963	exon	TVAGG3_0928860
CM044617	4602358	4602859	B7268_964	exon	TVAGG3_0928860
CM044617	4606127	4606628	B7268_965	exon	TVAGG3_0928870
CM044617	4608544	4609045	B7268_966	exon	TVAGG3_0928890
CM044617	4610561	4611062	B7268_967	TTS	TVAGG3_0928900
CM044617	4611327	4611828	B7268_968	Intergenic
CM044617	4616203	4616704	B7268_969	TTS	TVAGG3_0928930
CM044617	4617243	4617744	B7268_970	exon	TVAGG3_0928940
CM044617	4641864	4642365	B7268_971	Intergenic
CM044617	4646498	4646999	B7268_972	exon	TVAGG3_0929180
CM044617	4647194	4647695	B7268_973	exon	TVAGG3_0929180
CM044617	4648933	4649434	B7268_974	exon	TVAGG3_0929200
CM044617	4650241	4650742	B7268_975	Intergenic
CM044617	4653710	4654211	B7268_976	exon	TVAGG3_0929210
CM044617	4655593	4656094	B7268_977	exon	TVAGG3_0929210
CM044617	4656343	4656844	B7268_978	exon	TVAGG3_0929210
CM044617	4656877	4657378	B7268_979	exon	TVAGG3_0929210
CM044617	4658167	4658668	B7268_980	exon	TVAGG3_0929220
CM044617	4659381	4659882	B7268_981	promoter-TSS	TVAGG3_0929230
CM044617	4662066	4662567	B7268_982	exon	TVAGG3_0929260
CM044617	4664249	4664750	B7268_983	exon	TVAGG3_0929270
CM044617	4666054	4666555	B7268_984	exon	TVAGG3_0929280
CM044617	4667949	4668450	B7268_985	exon	TVAGG3_0929290
CM044617	4670083	4670584	B7268_986	exon	TVAGG3_0929300
CM044617	4746567	4747068	B7268_987	promoter-TSS	TVAGG3_0929970
CM044617	4747875	4748376	B7268_988	Intergenic
CM044617	4749947	4750448	B7268_989	exon	TVAGG3_0930000
CM044617	4778073	4778574	B7268_990	exon	TVAGG3_0930240
CM044617	4778730	4779231	B7268_991	exon	TVAGG3_0930240
CM044617	4779584	4780085	B7268_992	exon	TVAGG3_0930250
CM044617	4780544	4781045	B7268_993	TTS	TVAGG3_0930250
CM044617	4781894	4782395	B7268_994	Intergenic
CM044617	4784576	4785077	B7268_995	Intergenic
CM044617	4785142	4785643	B7268_996	Intergenic
CM044617	4785919	4786420	B7268_997	exon	TVAGG3_0930300
CM044617	4788137	4788638	B7268_998	exon	TVAGG3_0930300
CM044617	4790385	4790886	B7268_999	exon	TVAGG3_0930310
CM044617	4794389	4794890	B7268_1000	exon	TVAGG3_0930350
CM044617	4795875	4796376	B7268_1001	exon	TVAGG3_0930370
CM044617	4796683	4797184	B7268_1002	exon	TVAGG3_0930370
CM044617	4827845	4828346	B7268_1003	exon	TVAGG3_0930460
CM044617	4832323	4832824	B7268_1004	exon	TVAGG3_0930480
CM044617	4834998	4835499	B7268_1005	exon	TVAGG3_0930500
CM044617	4836322	4836823	B7268_1006	exon	TVAGG3_0930510
CM044617	4837450	4837951	B7268_1007	exon	TVAGG3_0930510
CM044617	4839607	4840108	B7268_1008	exon	TVAGG3_0930510
CM044617	4841375	4841876	B7268_1009	exon	TVAGG3_0930510
CM044617	4882064	4882565	B7268_1010	TTS	TVAGG3_0930750
CM044617	4882652	4883153	B7268_1011	exon	TVAGG3_0930750
CM044617	4885573	4886074	B7268_1012	TTS	TVAGG3_0930780
CM044617	4886572	4887073	B7268_1013	promoter-TSS	TVAGG3_0930780
CM044617	4888770	4889271	B7268_1014	Intergenic
CM044617	4892560	4893061	B7268_1015	promoter-TSS	TVAGG3_0930820
CM044617	4893381	4893882	B7268_1016	Intergenic
CM044617	4894709	4895210	B7268_1017	exon	TVAGG3_0930840
CM044617	4895496	4895997	B7268_1018	exon	TVAGG3_0930840
CM044617	4928345	4928846	B7268_1019	exon	TVAGG3_0931070
CM044617	4931239	4931740	B7268_1020	exon	TVAGG3_0931110
CM044617	4931781	4932282	B7268_1021	exon	TVAGG3_0931110
CM044617	4932671	4933172	B7268_1022	Intergenic
CM044617	4935484	4935985	B7268_1023	exon	TVAGG3_0931130
CM044617	4936112	4936613	B7268_1024	promoter-TSS	TVAGG3_0931130
CM044617	4936846	4937347	B7268_1025	exon	TVAGG3_0931140
CM044617	4939567	4940068	B7268_1026	exon	TVAGG3_0931150
CM044617	4940173	4940674	B7268_1027	exon	TVAGG3_0931150
CM044617	4942847	4943348	B7268_1028	TTS	TVAGG3_0931170
CM044617	4944913	4945414	B7268_1029	Intergenic
CM044617	4945631	4946132	B7268_1030	exon	TVAGG3_0931180
CM044617	4952789	4953290	B7268_1031	exon	TVAGG3_0931230
CM044617	4953380	4953881	B7268_1032	exon	TVAGG3_0931230
CM044617	4954012	4954513	B7268_1033	exon	TVAGG3_0931230
CM044617	4954835	4955336	B7268_1034	promoter-TSS	TVAGG3_0931240
CM044617	4955907	4956408	B7268_1035	Intergenic
CM044617	4959516	4960017	B7268_1036	exon	TVAGG3_0931260
CM044617	4960070	4960571	B7268_1037	exon	TVAGG3_0931260
CM044617	4968286	4968787	B7268_1038	exon	TVAGG3_0931290
CM044617	4969680	4970181	B7268_1039	promoter-TSS	TVAGG3_0931290
CM044617	4970292	4970793	B7268_1040	exon	TVAGG3_0931310
CM044617	4973305	4973806	B7268_1041	exon	TVAGG3_0931330
CM044617	4976593	4977094	B7268_1042	exon	TVAGG3_0931340
CM044617	4977288	4977789	B7268_1043	exon	TVAGG3_0931340
CM044617	4978491	4978992	B7268_1044	exon	TVAGG3_0931360
CM044617	4980027	4980528	B7268_1045	exon	TVAGG3_0931370
CM044617	4984833	4985334	B7268_1046	exon	TVAGG3_0931390
CM044617	4989264	4989765	B7268_1047	exon	TVAGG3_0931410
CM044617	4991669	4992170	B7268_1048	exon	TVAGG3_0931420
CM044617	4994774	4995275	B7268_1049	exon	TVAGG3_0931440
CM044617	4998926	4999427	B7268_1050	exon	TVAGG3_0931450
CM044617	4999582	5000083	B7268_1051	exon	TVAGG3_0931450
CM044617	5001149	5001650	B7268_1052	exon	TVAGG3_0931460
CM044617	5001657	5002158	B7268_1053	promoter-TSS	TVAGG3_0931460
CM044617	5002442	5002943	B7268_1054	Intergenic
CM044617	5034451	5034952	B7268_1055	exon	TVAGG3_0931780
CM044617	5035669	5036170	B7268_1056	exon	TVAGG3_0931780
CM044617	5038812	5039313	B7268_1057	exon	TVAGG3_0931800
CM044617	5041355	5041856	B7268_1058	exon	TVAGG3_0931810
CM044617	5056275	5056776	B7268_1059	promoter-TSS	TVAGG3_0931930
CM044617	5067240	5067741	B7268_1060	exon	TVAGG3_0931990
CM044617	5068257	5068758	B7268_1061	TTS	TVAGG3_0931990
CM044617	5068923	5069424	B7268_1062	promoter-TSS	TVAGG3_0932000
CM044617	5073052	5073553	B7268_1063	exon	TVAGG3_0932010
CM044617	5075045	5075546	B7268_1064	exon	TVAGG3_0932020
CM044617	5075553	5076054	B7268_1065	exon	TVAGG3_0932020
CM044617	5077114	5077615	B7268_1066	exon	TVAGG3_0932030
CM044617	5080040	5080541	B7268_1067	exon	TVAGG3_0932040
CM044617	5082066	5082567	B7268_1068	Intergenic
CM044617	5087509	5088010	B7268_1069	exon	TVAGG3_0932050
CM044617	5089012	5089513	B7268_1070	exon	TVAGG3_0932050
CM044617	5091706	5092207	B7268_1071	exon	TVAGG3_0932070
CM044617	5092849	5093350	B7268_1072	promoter-TSS	TVAGG3_0932080
CM044617	5116566	5117067	B7268_1073	Intergenic
CM044617	5118853	5119354	B7268_1074	Intergenic
CM044617	5119867	5120368	B7268_1075	exon	TVAGG3_0932240
CM044617	5120388	5120889	B7268_1076	exon	TVAGG3_0932240
CM044617	5121544	5122045	B7268_1077	exon	TVAGG3_0932250
CM044617	5122701	5123202	B7268_1078	exon	TVAGG3_0932260
CM044617	5212431	5212932	B7268_1079	TTS	TVAGG3_0932880
CM044617	5251719	5252220	B7268_1080	promoter-TSS	TVAGG3_0933090
CM044617	5279776	5280277	B7268_1081	TTS	TVAGG3_0933270
CM044617	5311518	5312019	B7268_1082	exon	TVAGG3_0933530
CM044617	5313970	5314471	B7268_1083	promoter-TSS	TVAGG3_0933530
CM044617	5324374	5324875	B7268_1084	TTS	TVAGG3_0933600
CM044617	5328191	5328692	B7268_1085	promoter-TSS	TVAGG3_0933620
CM044617	5330042	5330543	B7268_1086	promoter-TSS	TVAGG3_0933630
CM044617	5331441	5331942	B7268_1087	exon	TVAGG3_0933640
CM044617	5332858	5333359	B7268_1088	promoter-TSS	TVAGG3_0933640
CM044617	5333376	5333877	B7268_1089	Intergenic
CM044617	5337645	5338146	B7268_1090	exon	TVAGG3_0933700
CM044617	5339929	5340430	B7268_1091	exon	TVAGG3_0933730
CM044617	5342679	5343180	B7268_1092	exon	TVAGG3_0933740
CM044617	5343390	5343891	B7268_1093	Intergenic
CM044617	5344700	5345201	B7268_1094	exon	TVAGG3_0933750
CM044617	5350699	5351200	B7268_1095	Intergenic
CM044617	5352646	5353147	B7268_1096	exon	TVAGG3_0933770
CM044617	5354169	5354670	B7268_1097	promoter-TSS	TVAGG3_0933770
CM044617	5355062	5355563	B7268_1098	exon	TVAGG3_0933780
CM044617	5356846	5357347	B7268_1099	exon	TVAGG3_0933800
CM044617	5364028	5364529	B7268_1100	Intergenic
CM044617	5365817	5366318	B7268_1101	exon	TVAGG3_0933850
CM044617	5368151	5368652	B7268_1102	promoter-TSS	TVAGG3_0933860
CM044617	5371668	5372169	B7268_1103	promoter-TSS	TVAGG3_0933890
CM044617	5373278	5373779	B7268_1104	exon	TVAGG3_0933890
CM044617	5374562	5375063	B7268_1105	exon	TVAGG3_0933900
CM044617	5375507	5376008	B7268_1106	exon	TVAGG3_0933900
CM044617	5377573	5378074	B7268_1107	exon	TVAGG3_0933910
CM044617	5380102	5380603	B7268_1108	exon	TVAGG3_0933930
CM044617	5382964	5383465	B7268_1109	exon	TVAGG3_0933940
CM044617	5388029	5388530	B7268_1110	exon	TVAGG3_0933960
CM044617	5388830	5389331	B7268_1111	Intergenic
CM044617	5392027	5392528	B7268_1112	Intergenic
CM044617	5393367	5393868	B7268_1113	exon	TVAGG3_0933980
CM044617	5394553	5395054	B7268_1114	promoter-TSS	TVAGG3_0934000
CM044617	5397061	5397562	B7268_1115	TTS	TVAGG3_0934000
CM044617	5398332	5398833	B7268_1116	Intergenic
CM044617	5399210	5399711	B7268_1117	Intergenic
CM044617	5411007	5411508	B7268_1118	Intergenic
CM044617	5425203	5425704	B7268_1119	exon	TVAGG3_0934210
CM044617	5427792	5428293	B7268_1120	Intergenic
CM044617	5466562	5467063	B7268_1121	TTS	TVAGG3_0934490
CM044617	5467953	5468454	B7268_1122	exon	TVAGG3_0934490
CM044617	5488625	5489126	B7268_1123	exon	TVAGG3_0934610
CM044617	5490390	5490891	B7268_1124	exon	TVAGG3_0934620
CM044617	5491538	5492039	B7268_1125	exon	TVAGG3_0934630
CM044617	5493209	5493710	B7268_1126	exon	TVAGG3_0934640
CM044617	5494620	5495121	B7268_1127	Intergenic
CM044617	5495655	5496156	B7268_1128	promoter-TSS	TVAGG3_0934660
CM044617	5497072	5497573	B7268_1129	exon	TVAGG3_0934660
CM044617	5499021	5499522	B7268_1130	exon	TVAGG3_0934680
CM044617	5499827	5500328	B7268_1131	promoter-TSS	TVAGG3_0934680
CM044617	5502788	5503289	B7268_1132	exon	TVAGG3_0934700
CM044617	5505965	5506466	B7268_1133	Intergenic
CM044617	5509720	5510221	B7268_1134	promoter-TSS	TVAGG3_0934720
CM044617	5515441	5515942	B7268_1135	exon	TVAGG3_0934750
CM044617	5541861	5542362	B7268_1136	promoter-TSS	TVAGG3_0934950
CM044617	5543581	5544082	B7268_1137	exon	TVAGG3_0934950
CM044617	5544697	5545198	B7268_1138	exon	TVAGG3_0934950
CM044617	5547237	5547738	B7268_1139	promoter-TSS	TVAGG3_0934960
CM044617	5548009	5548510	B7268_1140	exon	TVAGG3_0934960
CM044617	5549670	5550171	B7268_1141	exon	TVAGG3_0934970
CM044617	5550971	5551472	B7268_1142	exon	TVAGG3_0934980
CM044617	5552575	5553076	B7268_1143	exon	TVAGG3_0934980
CM044617	5554375	5554876	B7268_1144	exon	TVAGG3_0934980
CM044617	5555751	5556252	B7268_1145	exon	TVAGG3_0934980
CM044617	5558005	5558506	B7268_1146	promoter-TSS	TVAGG3_0934980
CM044617	5559136	5559637	B7268_1147	exon	TVAGG3_0934990
CM044617	5561317	5561818	B7268_1148	exon	TVAGG3_0935010
CM044617	5563185	5563686	B7268_1149	exon	TVAGG3_0935020
CM044617	5564470	5564971	B7268_1150	exon	TVAGG3_0935020
CM044617	5565294	5565795	B7268_1151	Intergenic
CM044617	5566656	5567157	B7268_1152	exon	TVAGG3_0935030
CM044617	5569854	5570355	B7268_1153	Intergenic
CM044617	5570799	5571300	B7268_1154	exon	TVAGG3_0935040
CM044617	5572465	5572966	B7268_1155	exon	TVAGG3_0935050
CM044617	5574601	5575102	B7268_1156	exon	TVAGG3_0935060
CM044617	5578466	5578967	B7268_1157	TTS	TVAGG3_0935100
CM044617	5580706	5581207	B7268_1158	exon	TVAGG3_0935120
CM044617	5582267	5582768	B7268_1159	TTS	TVAGG3_0935130
CM044617	5583292	5583793	B7268_1160	exon	TVAGG3_0935130
CM044617	5584398	5584899	B7268_1161	exon	TVAGG3_0935130
CM044617	5585684	5586185	B7268_1162	exon	TVAGG3_0935140
CM044617	5586898	5587399	B7268_1163	exon	TVAGG3_0935150
CM044617	5589647	5590148	B7268_1164	exon	TVAGG3_0935160
CM044617	5590631	5591132	B7268_1165	exon	TVAGG3_0935160
CM044617	5594120	5594621	B7268_1166	exon	TVAGG3_0935170
CM044617	5596051	5596552	B7268_1167	promoter-TSS	TVAGG3_0935170
CM044617	5597252	5597753	B7268_1168	exon	TVAGG3_0935180
CM044617	5600401	5600902	B7268_1169	exon	TVAGG3_0935180
CM044617	5600993	5601494	B7268_1170	exon	TVAGG3_0935180
CM044617	5632209	5632710	B7268_1171	Intergenic
CM044617	5632816	5633317	B7268_1172	Intergenic
CM044617	5633609	5634110	B7268_1173	Intergenic
CM044617	5638559	5639060	B7268_1174	promoter-TSS	TVAGG3_0935340
CM044617	5643091	5643592	B7268_1175	exon	TVAGG3_0935350
CM044617	5643822	5644323	B7268_1176	promoter-TSS	TVAGG3_0935350
CM044617	5644769	5645270	B7268_1177	Intergenic
CM044617	5646085	5646586	B7268_1178	exon	TVAGG3_0935380
CM044617	5646684	5647185	B7268_1179	exon	TVAGG3_0935380
CM044617	5648596	5649097	B7268_1180	exon	TVAGG3_0935380
CM044617	5649464	5649965	B7268_1181	exon	TVAGG3_0935390
CM044617	5651976	5652477	B7268_1182	exon	TVAGG3_0935400
CM044617	5652755	5653256	B7268_1183	exon	TVAGG3_0935400
CM044617	5662050	5662551	B7268_1184	Intergenic
CM044617	5674667	5675168	B7268_1185	Intergenic
CM044617	5677359	5677860	B7268_1186	Intergenic
CM044617	5684371	5684872	B7268_1187	exon	TVAGG3_0935560
CM044617	5685665	5686166	B7268_1188	exon	TVAGG3_0935560
CM044617	5686843	5687344	B7268_1189	exon	TVAGG3_0935560
CM044617	5687871	5688372	B7268_1190	exon	TVAGG3_0935560
CM044617	5689750	5690251	B7268_1191	exon	TVAGG3_0935560
CM044617	5691064	5691565	B7268_1192	Intergenic
CM044617	5692216	5692717	B7268_1193	Intergenic
CM044617	5721824	5722325	B7268_1194	exon	TVAGG3_0935780
CM044617	5723985	5724486	B7268_1195	exon	TVAGG3_0935790
CM044617	5729271	5729772	B7268_1196	Intergenic
CM044617	5731448	5731949	B7268_1197	promoter-TSS	TVAGG3_0935810
CM044617	5733250	5733751	B7268_1198	exon	TVAGG3_0935820
CM044617	5734252	5734753	B7268_1199	exon	TVAGG3_0935820
CM044617	5737780	5738281	B7268_1200	exon	TVAGG3_0935850
CM044617	5762407	5762908	B7268_1201	exon	TVAGG3_0935970
CM044617	5762993	5763494	B7268_1202	promoter-TSS	TVAGG3_0935970
CM044617	5764613	5765114	B7268_1203	exon	TVAGG3_0935990
CM044617	5765440	5765941	B7268_1204	promoter-TSS	TVAGG3_0935990
CM044617	5768547	5769048	B7268_1205	promoter-TSS	TVAGG3_0936010
CM044617	5769077	5769578	B7268_1206	Intergenic
CM044617	5770374	5770875	B7268_1207	exon	TVAGG3_0936020
CM044617	5771182	5771683	B7268_1208	exon	TVAGG3_0936020
CM044617	5771784	5772285	B7268_1209	exon	TVAGG3_0936020
CM044617	5773693	5774194	B7268_1210	exon	TVAGG3_0936020
CM044617	5774536	5775037	B7268_1211	exon	TVAGG3_0936020
CM044617	5775862	5776363	B7268_1212	exon	TVAGG3_0936020
CM044617	5777749	5778250	B7268_1213	exon	TVAGG3_0936020
CM044617	5778349	5778850	B7268_1214	exon	TVAGG3_0936020
CM044617	5779913	5780414	B7268_1215	exon	TVAGG3_0936030
CM044617	5780980	5781481	B7268_1216	TTS	TVAGG3_0936040
CM044617	5781486	5781987	B7268_1217	exon	TVAGG3_0936040
CM044617	5783095	5783596	B7268_1218	exon	TVAGG3_0936040
CM044617	5784842	5785343	B7268_1219	exon	TVAGG3_0936040
CM044617	5785699	5786200	B7268_1220	promoter-TSS	TVAGG3_0936050
CM044617	5791859	5792360	B7268_1221	TTS	TVAGG3_0936080
CM044617	5792886	5793387	B7268_1222	TTS	TVAGG3_0936090
CM044617	5794449	5794950	B7268_1223	exon	TVAGG3_0936100
CM044617	5795084	5795585	B7268_1224	exon	TVAGG3_0936100
CM044617	5796605	5797106	B7268_1225	exon	TVAGG3_0936110
CM044617	5797161	5797662	B7268_1226	exon	TVAGG3_0936110
CM044617	5799826	5800327	B7268_1227	exon	TVAGG3_0936140
CM044617	5802178	5802679	B7268_1228	exon	TVAGG3_0936150
CM044617	5803438	5803939	B7268_1229	exon	TVAGG3_0936150
CM044617	5805684	5806185	B7268_1230	exon	TVAGG3_0936160
CM044617	5807284	5807785	B7268_1231	Intergenic
CM044617	5808052	5808553	B7268_1232	Intergenic
CM044617	5809628	5810129	B7268_1233	promoter-TSS	TVAGG3_0936190
CM044617	5811375	5811876	B7268_1234	exon	TVAGG3_0936220
CM044617	5812168	5812669	B7268_1235	exon	TVAGG3_0936220
CM044617	5814137	5814638	B7268_1236	promoter-TSS	TVAGG3_0936250
CM044617	5818793	5819294	B7268_1237	Intergenic
CM044617	5828900	5829401	B7268_1238	TTS	TVAGG3_0936320
CM044617	5836786	5837287	B7268_1239	Intergenic
CM044617	5843024	5843525	B7268_1240	Intergenic
CM044617	5845314	5845815	B7268_1241	Intergenic
CM044617	5858181	5858682	B7268_1242	Intergenic
CM044617	5858764	5859265	B7268_1243	Intergenic
CM044617	5859906	5860407	B7268_1244	promoter-TSS	TVAGG3_0936490
CM044617	5861483	5861984	B7268_1245	exon	TVAGG3_0936500
CM044617	5863868	5864369	B7268_1246	promoter-TSS	TVAGG3_0936510
CM044617	5869182	5869683	B7268_1247	Intergenic
CM044617	5870322	5870823	B7268_1248	promoter-TSS	TVAGG3_0936540
CM044617	5873656	5874157	B7268_1249	exon	TVAGG3_0936560
CM044617	5874488	5874989	B7268_1250	exon	TVAGG3_0936570
CM044617	5875219	5875720	B7268_1251	exon	TVAGG3_0936570
CM044617	5878209	5878710	B7268_1252	exon	TVAGG3_0936580
CM044617	5882073	5882574	B7268_1253	exon	TVAGG3_0936590
CM044617	5883838	5884339	B7268_1254	exon	TVAGG3_0936600
CM044617	5885230	5885731	B7268_1255	exon	TVAGG3_0936600
CM044617	5888915	5889416	B7268_1256	Intergenic
CM044617	5890673	5891174	B7268_1257	exon	TVAGG3_0936610
CM044617	5892546	5893047	B7268_1258	exon	TVAGG3_0936620
CM044617	5893626	5894127	B7268_1259	Intergenic
CM044617	5895006	5895507	B7268_1260	exon	TVAGG3_0936630
CM044617	5897651	5898152	B7268_1261	exon	TVAGG3_0936630
CM044617	5899011	5899512	B7268_1262	exon	TVAGG3_0936630
CM044617	5902306	5902807	B7268_1263	exon	TVAGG3_0936640
CM044617	5904179	5904680	B7268_1264	promoter-TSS	TVAGG3_0936660
CM044617	5908442	5908943	B7268_1265	promoter-TSS	TVAGG3_0936680
CM044617	5909072	5909573	B7268_1266	exon	TVAGG3_0936680
CM044617	5912414	5912915	B7268_1267	exon	TVAGG3_0936710
CM044617	5915133	5915634	B7268_1268	TTS	TVAGG3_0936720
CM044617	5917873	5918374	B7268_1269	exon	TVAGG3_0936730
CM044617	5921023	5921524	B7268_1270	exon	TVAGG3_0936760
CM044617	5924026	5924527	B7268_1271	exon	TVAGG3_0936770
CM044617	5925125	5925626	B7268_1272	exon	TVAGG3_0936780
CM044617	5926218	5926719	B7268_1273	Intergenic
CM044617	5927914	5928415	B7268_1274	Intergenic
CM044617	5928849	5929350	B7268_1275	exon	TVAGG3_0936790
CM044617	5929380	5929881	B7268_1276	exon	TVAGG3_0936800
CM044617	5929884	5930385	B7268_1277	exon	TVAGG3_0936800
CM044617	5932076	5932577	B7268_1278	exon	TVAGG3_0936820
CM044617	5934673	5935174	B7268_1279	exon	TVAGG3_0936840
CM044617	5939726	5940227	B7268_1280	exon	TVAGG3_0936850
CM044617	5941430	5941931	B7268_1281	promoter-TSS	TVAGG3_0936870
CM044617	5943136	5943637	B7268_1282	exon	TVAGG3_0936880
CM044617	5943950	5944451	B7268_1283	exon	TVAGG3_0936880
CM044617	5944742	5945243	B7268_1284	promoter-TSS	TVAGG3_0936880
CM044617	5946047	5946548	B7268_1285	exon	TVAGG3_0936890
CM044617	5948470	5948971	B7268_1286	exon	TVAGG3_0936910
CM044617	5950539	5951040	B7268_1287	exon	TVAGG3_0936920
CM044617	5953606	5954107	B7268_1288	exon	TVAGG3_0936920
CM044617	5955066	5955567	B7268_1289	Intergenic
CM044617	5956202	5956703	B7268_1290	exon	TVAGG3_0936930
CM044617	5961112	5961613	B7268_1291	promoter-TSS	TVAGG3_0936960
CM044617	5962574	5963075	B7268_1292	Intergenic
CM044617	5964772	5965273	B7268_1293	promoter-TSS	TVAGG3_0936980
CM044617	5966134	5966635	B7268_1294	exon	TVAGG3_0936990
CM044617	5968387	5968888	B7268_1295	Intergenic
CM044617	5971123	5971624	B7268_1296	Intergenic
CM044617	5975770	5976271	B7268_1297	exon	TVAGG3_0937010
CM044617	5978044	5978545	B7268_1298	exon	TVAGG3_0937030
CM044617	5982042	5982543	B7268_1299	exon	TVAGG3_0937050
CM044617	5982954	5983455	B7268_1300	exon	TVAGG3_0937060
CM044617	5984617	5985118	B7268_1301	exon	TVAGG3_0937080
CM044617	5986859	5987360	B7268_1302	exon	TVAGG3_0937100
CM044617	5987396	5987897	B7268_1303	exon	TVAGG3_0937100
CM044617	6001396	6001897	B7268_1304	exon	TVAGG3_0937160
CM044617	6002025	6002526	B7268_1305	promoter-TSS	TVAGG3_0937170
CM044617	6002784	6003285	B7268_1306	exon	TVAGG3_0937170
CM044617	6003309	6003810	B7268_1307	exon	TVAGG3_0937170
CM044617	6004327	6004828	B7268_1308	exon	TVAGG3_0937180
CM044617	6006042	6006543	B7268_1309	exon	TVAGG3_0937180
CM044617	6007313	6007814	B7268_1310	promoter-TSS	TVAGG3_0937180
CM044617	6009649	6010150	B7268_1311	TTS	TVAGG3_0937190
CM044617	6011146	6011647	B7268_1312	exon	TVAGG3_0937200
CM044617	6013003	6013504	B7268_1313	promoter-TSS	TVAGG3_0937210
CM044617	6015315	6015816	B7268_1314	exon	TVAGG3_0937220
CM044617	6016276	6016777	B7268_1315	exon	TVAGG3_0937230
CM044617	6018556	6019057	B7268_1316	exon	TVAGG3_0937250
CM044617	6019804	6020305	B7268_1317	exon	TVAGG3_0937260
CM044617	6020642	6021143	B7268_1318	exon	TVAGG3_0937270
CM044617	6023660	6024161	B7268_1319	exon	TVAGG3_0937280
CM044617	6024292	6024793	B7268_1320	exon	TVAGG3_0937280
CM044617	6029074	6029575	B7268_1321	exon	TVAGG3_0937310
CM044617	6031187	6031688	B7268_1322	exon	TVAGG3_0937310
CM044617	6032803	6033304	B7268_1323	exon	TVAGG3_0937310
CM044617	6035939	6036440	B7268_1324	Intergenic
CM044617	6048414	6048915	B7268_1325	Intergenic
CM044617	6056070	6056571	B7268_1326	exon	TVAGG3_0937430
CM044617	6056871	6057372	B7268_1327	promoter-TSS	TVAGG3_0937430
CM044617	6123590	6124091	B7268_1328	exon	TVAGG3_0937890
CM044617	6124923	6125424	B7268_1329	exon	TVAGG3_0937890
CM044617	6126661	6127162	B7268_1330	promoter-TSS	TVAGG3_0937900
CM044617	6129237	6129738	B7268_1331	exon	TVAGG3_0937910
CM044617	6134745	6135246	B7268_1332	exon	TVAGG3_0937930
CM044617	6136879	6137380	B7268_1333	exon	TVAGG3_0937950
CM044617	6138827	6139328	B7268_1334	exon	TVAGG3_0937960
CM044617	6143244	6143745	B7268_1335	exon	TVAGG3_0937980
CM044617	6145077	6145578	B7268_1336	Intergenic
CM044617	6149005	6149506	B7268_1337	exon	TVAGG3_0937990
CM044617	6149998	6150499	B7268_1338	exon	TVAGG3_0938000
CM044617	6153466	6153967	B7268_1339	exon	TVAGG3_0938000
CM044617	6154874	6155375	B7268_1340	promoter-TSS	TVAGG3_0938010
CM044617	6155623	6156124	B7268_1341	exon	TVAGG3_0938010
CM044617	6156212	6156713	B7268_1342	exon	TVAGG3_0938010
CM044617	6159753	6160254	B7268_1343	exon	TVAGG3_0938040
CM044617	6188422	6188923	B7268_1344	exon	TVAGG3_0938270
CM044617	6191740	6192241	B7268_1345	exon	TVAGG3_0938280
CM044617	6193615	6194116	B7268_1346	Intergenic
CM044617	6194781	6195282	B7268_1347	Intergenic
CM044617	6199855	6200356	B7268_1348	exon	TVAGG3_0938300
CM044617	6203375	6203876	B7268_1349	exon	TVAGG3_0938320
CM044617	6204223	6204724	B7268_1350	TTS	TVAGG3_0938330
CM044617	6205536	6206037	B7268_1351	exon	TVAGG3_0938330
CM044617	6208850	6209351	B7268_1352	exon	TVAGG3_0938340
CM044617	6211712	6212213	B7268_1353	exon	TVAGG3_0938370
CM044617	6215704	6216205	B7268_1354	exon	TVAGG3_0938390
CM044617	6217857	6218358	B7268_1355	exon	TVAGG3_0938410
CM044617	6219251	6219752	B7268_1356	exon	TVAGG3_0938410
CM044617	6220388	6220889	B7268_1357	exon	TVAGG3_0938420
CM044617	6222493	6222994	B7268_1358	exon	TVAGG3_0938430
CM044617	6225000	6225501	B7268_1359	Intergenic
CM044617	6225884	6226385	B7268_1360	TTS	TVAGG3_0938470
CM044617	6250913	6251414	B7268_1361	promoter-TSS	TVAGG3_0938610
CM044617	6263607	6264108	B7268_1362	exon	TVAGG3_0938620
CM044617	6287588	6288089	B7268_1363	TTS	TVAGG3_0938850
CM044617	6288637	6289138	B7268_1364	exon	TVAGG3_0938850
CM044617	6293725	6294226	B7268_1365	exon	TVAGG3_0938870
CM044617	6294559	6295060	B7268_1366	exon	TVAGG3_0938870
CM044617	6296236	6296737	B7268_1367	exon	TVAGG3_0938870
CM044617	6297145	6297646	B7268_1368	exon	TVAGG3_0938870
CM044617	6298088	6298589	B7268_1369	Intergenic
CM044617	6300006	6300507	B7268_1370	Intergenic
CM044617	6300903	6301404	B7268_1371	Intergenic
CM044617	6302049	6302550	B7268_1372	exon	TVAGG3_0938890
CM044617	6306767	6307268	B7268_1373	promoter-TSS	TVAGG3_0938930
CM044617	6307962	6308463	B7268_1374	exon	TVAGG3_0938940
CM044617	6308591	6309092	B7268_1375	exon	TVAGG3_0938940
CM044617	6310445	6310946	B7268_1376	exon	TVAGG3_0938950
CM044617	6311167	6311668	B7268_1377	TTS	TVAGG3_0938960
CM044617	6340072	6340573	B7268_1378	exon	TVAGG3_0939120
CM044617	6346589	6347090	B7268_1379	exon	TVAGG3_0939160
CM044617	6347149	6347650	B7268_1380	promoter-TSS	TVAGG3_0939160
CM044617	6347802	6348303	B7268_1381	exon	TVAGG3_0939170
CM044617	6349764	6350265	B7268_1382	exon	TVAGG3_0939180
CM044617	6350888	6351389	B7268_1383	exon	TVAGG3_0939180
CM044617	6353003	6353504	B7268_1384	exon	TVAGG3_0939190
CM044617	6353891	6354392	B7268_1385	promoter-TSS	TVAGG3_0939190
CM044617	6358992	6359493	B7268_1386	exon	TVAGG3_0939230
CM044617	6360245	6360746	B7268_1387	exon	TVAGG3_0939240
CM044617	6361178	6361679	B7268_1388	exon	TVAGG3_0939240
CM044617	6363544	6364045	B7268_1389	exon	TVAGG3_0939250
CM044617	6364592	6365093	B7268_1390	exon	TVAGG3_0939260
CM044617	6366240	6366741	B7268_1391	exon	TVAGG3_0939270
CM044617	6415364	6415865	B7268_1392	exon	TVAGG3_0939640
CM044617	6416286	6416787	B7268_1393	Intergenic
CM044617	6418732	6419233	B7268_1394	exon	TVAGG3_0939670
CM044617	6419761	6420262	B7268_1395	exon	TVAGG3_0939680
CM044617	6443076	6443577	B7268_1396	promoter-TSS	TVAGG3_0939820
CM044617	6444029	6444530	B7268_1397	exon	TVAGG3_0939820
CM044617	6444732	6445233	B7268_1398	promoter-TSS	TVAGG3_0939830
CM044617	6446376	6446877	B7268_1399	promoter-TSS	TVAGG3_0939840
CM044617	6446892	6447393	B7268_1400	exon	TVAGG3_0939840
CM044617	6447707	6448208	B7268_1401	Intergenic
CM044617	6448696	6449197	B7268_1402	exon	TVAGG3_0939850
CM044617	6449894	6450395	B7268_1403	exon	TVAGG3_0939860
CM044617	6450543	6451044	B7268_1404	promoter-TSS	TVAGG3_0939860
CM044617	6451644	6452145	B7268_1405	exon	TVAGG3_0939870
CM044617	6455775	6456276	B7268_1406	Intergenic
CM044617	6457138	6457639	B7268_1407	exon	TVAGG3_0939890
CM044617	6458185	6458686	B7268_1408	exon	TVAGG3_0939890
CM044617	6461043	6461544	B7268_1409	exon	TVAGG3_0939900
CM044617	6462496	6462997	B7268_1410	exon	TVAGG3_0939910
CM044617	6464197	6464698	B7268_1411	Intergenic
CM044617	6464803	6465304	B7268_1412	Intergenic
CM044617	6465911	6466412	B7268_1413	exon	TVAGG3_0939950
CM044617	6468905	6469406	B7268_1414	exon	TVAGG3_0939960
CM044617	6469409	6469910	B7268_1415	promoter-TSS	TVAGG3_0939960
CM044617	6478264	6478765	B7268_1416	promoter-TSS	TVAGG3_0940040
CM044617	6480472	6480973	B7268_1417	Intergenic
CM044617	6483526	6484027	B7268_1418	TTS	TVAGG3_0940060
CM044617	6489293	6489794	B7268_1419	exon	TVAGG3_0940120
CM044617	6524844	6525345	B7268_1420	promoter-TSS	TVAGG3_0940510
CM044617	6525658	6526159	B7268_1421	exon	TVAGG3_0940510
CM044617	6527591	6528092	B7268_1422	Intergenic
CM044617	6528600	6529101	B7268_1423	exon	TVAGG3_0940530
CM044617	6530858	6531359	B7268_1424	exon	TVAGG3_0940540
CM044617	6531918	6532419	B7268_1425	promoter-TSS	TVAGG3_0940540
CM044617	6532425	6532926	B7268_1426	exon	TVAGG3_0940550
CM044617	6534314	6534815	B7268_1427	promoter-TSS	TVAGG3_0940560
CM044617	6535230	6535731	B7268_1428	exon	TVAGG3_0940570
CM044617	6536130	6536631	B7268_1429	exon	TVAGG3_0940570
CM044617	6537341	6537842	B7268_1430	Intergenic
CM044617	6552228	6552729	B7268_1431	promoter-TSS	TVAGG3_0940650
CM044617	6553483	6553984	B7268_1432	exon	TVAGG3_0940660
CM044617	6560072	6560573	B7268_1433	exon	TVAGG3_0940700
CM044617	6561323	6561824	B7268_1434	exon	TVAGG3_0940700
CM044617	6561838	6562339	B7268_1435	exon	TVAGG3_0940700
CM044617	6563052	6563553	B7268_1436	exon	TVAGG3_0940700
CM044617	6563616	6564117	B7268_1437	exon	TVAGG3_0940700
CM044617	6564193	6564694	B7268_1438	TTS	TVAGG3_0940700
CM044617	6564904	6565405	B7268_1439	exon	TVAGG3_0940730
CM044617	6566208	6566709	B7268_1440	exon	TVAGG3_0940740
CM044617	6567240	6567741	B7268_1441	exon	TVAGG3_0940750
CM044617	6568835	6569336	B7268_1442	exon	TVAGG3_0940760
CM044617	6571749	6572250	B7268_1443	Intergenic
CM044617	6573052	6573553	B7268_1444	exon	TVAGG3_0940790
CM044617	6575877	6576378	B7268_1445	exon	TVAGG3_0940810
CM044617	6578773	6579274	B7268_1446	exon	TVAGG3_0940820
CM044617	6580705	6581206	B7268_1447	exon	TVAGG3_0940840
CM044617	6581270	6581771	B7268_1448	exon	TVAGG3_0940840
CM044617	6582186	6582687	B7268_1449	exon	TVAGG3_0940840
CM044617	6583070	6583571	B7268_1450	exon	TVAGG3_0940840
CM044617	6586100	6586601	B7268_1451	exon	TVAGG3_0940840
CM044617	6586790	6587291	B7268_1452	exon	TVAGG3_0940840
CM044617	6590558	6591059	B7268_1453	promoter-TSS	TVAGG3_0940840
CM044617	6592005	6592506	B7268_1454	exon	TVAGG3_0940850
CM044617	6592838	6593339	B7268_1455	exon	TVAGG3_0940860
CM044617	6593598	6594099	B7268_1456	exon	TVAGG3_0940860
CM044617	6601244	6601745	B7268_1457	Intergenic
CM044617	6602985	6603486	B7268_1458	exon	TVAGG3_0940890
CM044617	6603883	6604384	B7268_1459	exon	TVAGG3_0940890
CM044617	6604861	6605362	B7268_1460	exon	TVAGG3_0940890
CM044617	6607340	6607841	B7268_1461	exon	TVAGG3_0940910
CM044617	6648693	6649194	B7268_1462	exon	TVAGG3_0941070
CM044617	6653421	6653922	B7268_1463	Intergenic
CM044617	6654829	6655330	B7268_1464	exon	TVAGG3_0941120
CM044617	6658087	6658588	B7268_1465	exon	TVAGG3_0941130
CM044617	6658631	6659132	B7268_1466	exon	TVAGG3_0941130
CM044617	6659574	6660075	B7268_1467	exon	TVAGG3_0941130
CM044617	6660115	6660616	B7268_1468	exon	TVAGG3_0941130
CM044617	6660870	6661371	B7268_1469	exon	TVAGG3_0941130
CM044617	6661533	6662034	B7268_1470	exon	TVAGG3_0941130
CM044617	6662305	6662806	B7268_1471	exon	TVAGG3_0941130
CM044617	6664922	6665423	B7268_1472	TTS	TVAGG3_0941140
CM044617	6666060	6666561	B7268_1473	promoter-TSS	TVAGG3_0941150
CM044617	6668523	6669024	B7268_1474	exon	TVAGG3_0941170
CM044617	6706172	6706673	B7268_1475	TTS	TVAGG3_0941480
CM044617	6713550	6714051	B7268_1476	exon	TVAGG3_0941530
CM044617	6716077	6716578	B7268_1477	exon	TVAGG3_0941550
CM044617	6716997	6717498	B7268_1478	Intergenic
CM044617	6718214	6718715	B7268_1479	Intergenic
CM044617	6719322	6719823	B7268_1480	exon	TVAGG3_0941560
CM044617	6719826	6720327	B7268_1481	Intergenic
CM044617	6720809	6721310	B7268_1482	exon	TVAGG3_0941570
CM044617	6721612	6722113	B7268_1483	exon	TVAGG3_0941570
CM044617	6722994	6723495	B7268_1484	exon	TVAGG3_0941580
CM044617	6724977	6725478	B7268_1485	exon	TVAGG3_0941600
CM044617	6725485	6725986	B7268_1486	exon	TVAGG3_0941600
CM044617	6729395	6729896	B7268_1487	TTS	TVAGG3_0941640
CM044617	6730434	6730935	B7268_1488	exon	TVAGG3_0941630
CM044617	6732036	6732537	B7268_1489	Intergenic
CM044617	6733207	6733708	B7268_1490	exon	TVAGG3_0941650
CM044617	6734967	6735468	B7268_1491	promoter-TSS	TVAGG3_0941660
CM044617	6735687	6736188	B7268_1492	exon	TVAGG3_0941660
CM044617	6736794	6737295	B7268_1493	exon	TVAGG3_0941660
CM044617	6737338	6737839	B7268_1494	exon	TVAGG3_0941660
CM044617	6738726	6739227	B7268_1495	exon	TVAGG3_0941660
CM044617	6739404	6739905	B7268_1496	exon	TVAGG3_0941660
CM044617	6740705	6741206	B7268_1497	exon	TVAGG3_0941670
CM044617	6741914	6742415	B7268_1498	exon	TVAGG3_0941670
CM044617	6744228	6744729	B7268_1499	exon	TVAGG3_0941680
CM044617	6745878	6746379	B7268_1500	exon	TVAGG3_0941690
CM044617	6746765	6747266	B7268_1501	promoter-TSS	TVAGG3_0941700
CM044617	6749223	6749724	B7268_1502	exon	TVAGG3_0941700
CM044617	6752091	6752592	B7268_1503	exon	TVAGG3_0941700
CM044617	6752972	6753473	B7268_1504	exon	TVAGG3_0941700
CM044617	6757639	6758140	B7268_1505	exon	TVAGG3_0941720
CM044617	6760421	6760922	B7268_1506	exon	TVAGG3_0941740
CM044617	6762674	6763175	B7268_1507	exon	TVAGG3_0941760
CM044617	6763722	6764223	B7268_1508	promoter-TSS	TVAGG3_0941770
CM044617	6764780	6765281	B7268_1509	exon	TVAGG3_0941770
CM044617	6766588	6767089	B7268_1510	promoter-TSS	TVAGG3_0941780
CM044617	6767293	6767794	B7268_1511	exon	TVAGG3_0941780
CM044617	6771571	6772072	B7268_1512	Intergenic
CM044617	6811197	6811698	B7268_1513	promoter-TSS	TVAGG3_0942090
CM044617	6961845	6962346	B7268_1514	exon	TVAGG3_0943210
CM044617	6974484	6974985	B7268_1515	exon	TVAGG3_0943300
CM044617	6976073	6976574	B7268_1516	promoter-TSS	TVAGG3_0943310
CM044617	6996064	6996565	B7268_1517	Intergenic
CM044617	6998885	6999386	B7268_1518	Intergenic
CM044617	6999506	7000007	B7268_1519	exon	TVAGG3_0943470
CM044617	7001124	7001625	B7268_1520	Intergenic
CM044617	7001690	7002191	B7268_1521	Intergenic
CM044617	7002702	7003203	B7268_1522	promoter-TSS	TVAGG3_0943500
CM044617	7062880	7063381	B7268_1523	exon	TVAGG3_0943870
CM044617	7073918	7074419	B7268_1524	exon	TVAGG3_0943930
CM044617	7118713	7119214	B7268_1525	exon	TVAGG3_0944380
CM044617	7119750	7120251	B7268_1526	promoter-TSS	TVAGG3_0944390
CM044617	7120292	7120793	B7268_1527	exon	TVAGG3_0944390
CM044617	7124092	7124593	B7268_1528	exon	TVAGG3_0944390
CM044617	7125147	7125648	B7268_1529	exon	TVAGG3_0944390
CM044617	7130823	7131324	B7268_1530	Intergenic
CM044617	7132632	7133133	B7268_1531	Intergenic
CM044617	7159208	7159709	B7268_1532	exon	TVAGG3_0944650
CM044617	7160617	7161118	B7268_1533	exon	TVAGG3_0944660
CM044617	7161784	7162285	B7268_1534	exon	TVAGG3_0944670
CM044617	7165352	7165853	B7268_1535	exon	TVAGG3_0944700
CM044617	7167000	7167501	B7268_1536	exon	TVAGG3_0944720
CM044617	7167838	7168339	B7268_1537	exon	TVAGG3_0944730
CM044617	7168379	7168880	B7268_1538	exon	TVAGG3_0944730
CM044617	7169924	7170425	B7268_1539	Intergenic
CM044617	7174596	7175097	B7268_1540	exon	TVAGG3_0944770
CM044617	7177595	7178096	B7268_1541	exon	TVAGG3_0944780
CM044617	7179826	7180327	B7268_1542	exon	TVAGG3_0944800
CM044617	7180351	7180852	B7268_1543	exon	TVAGG3_0944800
CM044617	7181815	7182316	B7268_1544	promoter-TSS	TVAGG3_0944810
CM044617	7185416	7185917	B7268_1545	exon	TVAGG3_0944830
CM044617	7186797	7187298	B7268_1546	exon	TVAGG3_0944830
CM044617	7190398	7190899	B7268_1547	exon	TVAGG3_0944870
CM044617	7191605	7192106	B7268_1548	Intergenic
CM044617	7196940	7197441	B7268_1549	exon	TVAGG3_0944890
CM044617	7197571	7198072	B7268_1550	exon	TVAGG3_0944890
CM044617	7199728	7200229	B7268_1551	exon	TVAGG3_0944890
CM044617	7200636	7201137	B7268_1552	exon	TVAGG3_0944890
CM044617	7204772	7205273	B7268_1553	exon	TVAGG3_0944900
CM044617	7210511	7211012	B7268_1554	promoter-TSS	TVAGG3_0944910
CM044617	7211136	7211637	B7268_1555	exon	TVAGG3_0944910
CM044617	7211672	7212173	B7268_1556	exon	TVAGG3_0944910
CM044617	7212681	7213182	B7268_1557	exon	TVAGG3_0944910
CM044617	7216319	7216820	B7268_1558	exon	TVAGG3_0944930
CM044617	7218211	7218712	B7268_1559	exon	TVAGG3_0944940
CM044617	7218909	7219410	B7268_1560	exon	TVAGG3_0944940
CM044617	7220694	7221195	B7268_1561	exon	TVAGG3_0944940
CM044617	7224215	7224716	B7268_1562	exon	TVAGG3_0944940
CM044617	7285660	7286161	B7268_1563	promoter-TSS	TVAGG3_0945430
CM044617	7287105	7287606	B7268_1564	promoter-TSS	TVAGG3_0945440
CM044617	7288423	7288924	B7268_1565	Intergenic
CM044617	7289841	7290342	B7268_1566	exon	TVAGG3_0945450
CM044617	7291270	7291771	B7268_1567	Intergenic
CM044617	7295295	7295796	B7268_1568	exon	TVAGG3_0945480
CM044617	7297080	7297581	B7268_1569	exon	TVAGG3_0945490
CM044617	7299942	7300443	B7268_1570	promoter-TSS	TVAGG3_0945520
CM044617	7303010	7303511	B7268_1571	exon	TVAGG3_0945540
CM044617	7304397	7304898	B7268_1572	Intergenic
CM044617	7307715	7308216	B7268_1573	exon	TVAGG3_0945550
CM044617	7312114	7312615	B7268_1574	Intergenic
CM044617	7313773	7314274	B7268_1575	promoter-TSS	TVAGG3_0945570
CM044617	7314634	7315135	B7268_1576	exon	TVAGG3_0945580
CM044617	7316661	7317162	B7268_1577	exon	TVAGG3_0945590
CM044617	7319225	7319726	B7268_1578	exon	TVAGG3_0945620
CM044617	7319907	7320408	B7268_1579	exon	TVAGG3_0945630
CM044617	7320546	7321047	B7268_1580	promoter-TSS	TVAGG3_0945630
CM044617	7323242	7323743	B7268_1581	exon	TVAGG3_0945640
CM044617	7324056	7324557	B7268_1582	exon	TVAGG3_0945640
CM044617	7324920	7325421	B7268_1583	exon	TVAGG3_0945640
CM044617	7325467	7325968	B7268_1584	exon	TVAGG3_0945640
CM044617	7326298	7326799	B7268_1585	promoter-TSS	TVAGG3_0945640
CM044617	7329924	7330425	B7268_1586	Intergenic
CM044617	7330647	7331148	B7268_1587	exon	TVAGG3_0945660
CM044617	7334621	7335122	B7268_1588	exon	TVAGG3_0945670
CM044617	7337105	7337606	B7268_1589	exon	TVAGG3_0945670
CM044617	7338485	7338986	B7268_1590	exon	TVAGG3_0945670
CM044617	7340392	7340893	B7268_1591	exon	TVAGG3_0945670
CM044617	7341633	7342134	B7268_1592	exon	TVAGG3_0945670
CM044617	7342778	7343279	B7268_1593	exon	TVAGG3_0945670
CM044617	7344099	7344600	B7268_1594	exon	TVAGG3_0945670
CM044617	7346565	7347066	B7268_1595	promoter-TSS	TVAGG3_0945700
CM044617	7347430	7347931	B7268_1596	exon	TVAGG3_0945700
CM044617	7348008	7348509	B7268_1597	exon	TVAGG3_0945700
CM044617	7349235	7349736	B7268_1598	exon	TVAGG3_0945710
CM044617	7352657	7353158	B7268_1599	promoter-TSS	TVAGG3_0945730
CM044617	7399612	7400113	B7268_1600	exon	TVAGG3_0946070
CM044617	7400328	7400829	B7268_1601	exon	TVAGG3_0946070
CM044617	7404749	7405250	B7268_1602	exon	TVAGG3_0946100
CM044617	7405515	7406016	B7268_1603	exon	TVAGG3_0946100
CM044617	7406536	7407037	B7268_1604	exon	TVAGG3_0946100
CM044617	7407045	7407546	B7268_1605	exon	TVAGG3_0946100
CM044617	7408527	7409028	B7268_1606	exon	TVAGG3_0946110
CM044617	7409876	7410377	B7268_1607	exon	TVAGG3_0946110
CM044617	7433664	7434165	B7268_1608	exon	TVAGG3_0946220
CM044617	7435674	7436175	B7268_1609	Intergenic
CM044617	7437572	7438073	B7268_1610	exon	TVAGG3_0946250
CM044617	7438484	7438985	B7268_1611	exon	TVAGG3_0946250
CM044617	7440168	7440669	B7268_1612	exon	TVAGG3_0946250
CM044617	7441549	7442050	B7268_1613	exon	TVAGG3_0946250
CM044617	7442975	7443476	B7268_1614	exon	TVAGG3_0946270
CM044617	7443915	7444416	B7268_1615	exon	TVAGG3_0946270
CM044617	7446748	7447249	B7268_1616	exon	TVAGG3_0946270
CM044617	7447472	7447973	B7268_1617	exon	TVAGG3_0946280
CM044617	7450603	7451104	B7268_1618	exon	TVAGG3_0946290
CM044617	7453985	7454486	B7268_1619	exon	TVAGG3_0946300
CM044617	7454616	7455117	B7268_1620	exon	TVAGG3_0946310
CM044617	7456086	7456587	B7268_1621	Intergenic
CM044617	7466392	7466893	B7268_1622	Intergenic
CM044617	7468881	7469382	B7268_1623	promoter-TSS	TVAGG3_0946340
CM044617	7470872	7471373	B7268_1624	exon	TVAGG3_0946350
CM044617	7471413	7471914	B7268_1625	exon	TVAGG3_0946350
CM044617	7473745	7474246	B7268_1626	exon	TVAGG3_0946360
CM044617	7474274	7474775	B7268_1627	exon	TVAGG3_0946360
CM044617	7475640	7476141	B7268_1628	Intergenic
CM044617	7476472	7476973	B7268_1629	Intergenic
CM044617	7479190	7479691	B7268_1630	Intergenic
CM044617	7503474	7503975	B7268_1631	exon	TVAGG3_0946520
CM044617	7505596	7506097	B7268_1632	promoter-TSS	TVAGG3_0946530
CM044617	7506133	7506634	B7268_1633	exon	TVAGG3_0946530
CM044617	7506804	7507305	B7268_1634	promoter-TSS	TVAGG3_0946540
CM044617	7509012	7509513	B7268_1635	Intergenic
CM044617	7509632	7510133	B7268_1636	Intergenic
CM044617	7510371	7510872	B7268_1637	promoter-TSS	TVAGG3_0946550
CM044617	7512279	7512780	B7268_1638	exon	TVAGG3_0946560
CM044617	7513638	7514139	B7268_1639	promoter-TSS	TVAGG3_0946580
CM044617	7514796	7515297	B7268_1640	exon	TVAGG3_0946590
CM044617	7515426	7515927	B7268_1641	exon	TVAGG3_0946590
CM044617	7520222	7520723	B7268_1642	exon	TVAGG3_0946630
CM044617	7522302	7522803	B7268_1643	exon	TVAGG3_0946640
CM044617	7523028	7523529	B7268_1644	exon	TVAGG3_0946640
CM044617	7524239	7524740	B7268_1645	exon	TVAGG3_0946650
CM044617	7525852	7526353	B7268_1646	exon	TVAGG3_0946670
CM044617	7531313	7531814	B7268_1647	exon	TVAGG3_0946680
CM044617	7532881	7533382	B7268_1648	Intergenic
CM044617	7534314	7534815	B7268_1649	Intergenic
CM044617	7536164	7536665	B7268_1650	promoter-TSS	TVAGG3_0946710
CM044617	7536843	7537344	B7268_1651	exon	TVAGG3_0946710
CM044617	7539870	7540371	B7268_1652	promoter-TSS	TVAGG3_0946720
CM044617	7577107	7577608	B7268_1653	exon	TVAGG3_0946970
CM044617	7577734	7578235	B7268_1654	exon	TVAGG3_0946970
CM044617	7579832	7580333	B7268_1655	exon	TVAGG3_0946980
CM044617	7581680	7582181	B7268_1656	exon	TVAGG3_0946990
CM044617	7582839	7583340	B7268_1657	exon	TVAGG3_0947000
CM044617	7585441	7585942	B7268_1658	exon	TVAGG3_0947000
CM044617	7586409	7586910	B7268_1659	exon	TVAGG3_0947010
CM044617	7587646	7588147	B7268_1660	Intergenic
CM044617	7600152	7600653	B7268_1661	exon	TVAGG3_0947080
CM044617	7601334	7601835	B7268_1662	exon	TVAGG3_0947090
CM044617	7603735	7604236	B7268_1663	exon	TVAGG3_0947090
CM044617	7642510	7643011	B7268_1664	Intergenic
CM044617	7643258	7643759	B7268_1665	exon	TVAGG3_0947330
CM044617	7647048	7647549	B7268_1666	Intergenic
CM044617	7648809	7649310	B7268_1667	Intergenic
CM044617	7650104	7650605	B7268_1668	Intergenic
CM044617	7651382	7651883	B7268_1669	exon	TVAGG3_0947390
CM044617	7652987	7653488	B7268_1670	exon	TVAGG3_0947390
CM044617	7655098	7655599	B7268_1671	exon	TVAGG3_0947400
CM044617	7682628	7683129	B7268_1672	exon	TVAGG3_0947550
CM044617	7683222	7683723	B7268_1673	promoter-TSS	TVAGG3_0947560
CM044617	7687417	7687918	B7268_1674	exon	TVAGG3_0947600
CM044617	7689546	7690047	B7268_1675	exon	TVAGG3_0947620
CM044617	7692496	7692997	B7268_1676	exon	TVAGG3_0947640
CM044617	7693040	7693541	B7268_1677	exon	TVAGG3_0947640
CM044617	7695221	7695722	B7268_1678	promoter-TSS	TVAGG3_0947660
CM044617	7697842	7698343	B7268_1679	exon	TVAGG3_0947690
CM044617	7699527	7700028	B7268_1680	promoter-TSS	TVAGG3_0947720
CM044617	7700776	7701277	B7268_1681	exon	TVAGG3_0947720
CM044617	7701531	7702032	B7268_1682	exon	TVAGG3_0947720
CM044617	7703145	7703646	B7268_1683	exon	TVAGG3_0947740
CM044617	7709604	7710105	B7268_1684	exon	TVAGG3_0947780
CM044617	7711289	7711790	B7268_1685	promoter-TSS	TVAGG3_0947790
CM044617	7712414	7712915	B7268_1686	promoter-TSS	TVAGG3_0947800
CM044617	7715286	7715787	B7268_1687	Intergenic
CM044617	7717386	7717887	B7268_1688	Intergenic
CM044617	7719327	7719828	B7268_1689	promoter-TSS	TVAGG3_0947820
CM044617	7720027	7720528	B7268_1690	exon	TVAGG3_0947830
CM044617	7721096	7721597	B7268_1691	exon	TVAGG3_0947840
CM044617	7721656	7722157	B7268_1692	promoter-TSS	TVAGG3_0947850
CM044617	7722278	7722779	B7268_1693	exon	TVAGG3_0947850
CM044617	7724277	7724778	B7268_1694	exon	TVAGG3_0947870
CM044617	7727020	7727521	B7268_1695	exon	TVAGG3_0947900
CM044617	7728725	7729226	B7268_1696	exon	TVAGG3_0947910
CM044617	7729290	7729791	B7268_1697	exon	TVAGG3_0947910
CM044617	7731028	7731529	B7268_1698	exon	TVAGG3_0947930
CM044617	7741416	7741917	B7268_1699	exon	TVAGG3_0947990
CM044617	7771691	7772192	B7268_1700	exon	TVAGG3_0948210
CM044617	7775419	7775920	B7268_1701	Intergenic
CM044617	7776698	7777199	B7268_1702	exon	TVAGG3_0948230
CM044617	7778114	7778615	B7268_1703	exon	TVAGG3_0948230
CM044617	7778623	7779124	B7268_1704	exon	TVAGG3_0948230
CM044617	7782552	7783053	B7268_1705	promoter-TSS	TVAGG3_0948260
CM044617	7784449	7784950	B7268_1706	TTS	TVAGG3_0948260
CM044617	7789282	7789783	B7268_1707	exon	TVAGG3_0948290
CM044617	7790652	7791153	B7268_1708	exon	TVAGG3_0948300
CM044617	7794607	7795108	B7268_1709	Intergenic
CM044617	7795923	7796424	B7268_1710	Intergenic
CM044617	7799321	7799822	B7268_1711	exon	TVAGG3_0948340
CM044617	7802470	7802971	B7268_1712	Intergenic
CM044617	7803429	7803930	B7268_1713	promoter-TSS	TVAGG3_0948360
CM044617	7805506	7806007	B7268_1714	exon	TVAGG3_0948370
CM044617	7806869	7807370	B7268_1715	Intergenic
CM044617	7808103	7808604	B7268_1716	promoter-TSS	TVAGG3_0948380
CM044617	7809048	7809549	B7268_1717	exon	TVAGG3_0948380
CM044617	7809757	7810258	B7268_1718	exon	TVAGG3_0948390
CM044617	7810303	7810804	B7268_1719	exon	TVAGG3_0948390
CM044617	7811238	7811739	B7268_1720	exon	TVAGG3_0948400
CM044617	7813193	7813694	B7268_1721	promoter-TSS	TVAGG3_0948410
CM044617	7814248	7814749	B7268_1722	exon	TVAGG3_0948420
CM044617	7814925	7815426	B7268_1723	exon	TVAGG3_0948430
CM044617	7815635	7816136	B7268_1724	exon	TVAGG3_0948430
CM044617	7825254	7825755	B7268_1725	Intergenic
CM044617	7828866	7829367	B7268_1726	promoter-TSS	TVAGG3_0948490
CM044617	7830875	7831376	B7268_1727	promoter-TSS	TVAGG3_0948500
CM044617	7833773	7834274	B7268_1728	TTS	TVAGG3_0948510
CM044617	7836951	7837452	B7268_1729	exon	TVAGG3_0948520
CM044617	7838027	7838528	B7268_1730	exon	TVAGG3_0948520
CM044617	7838972	7839473	B7268_1731	exon	TVAGG3_0948520
CM044617	7840691	7841192	B7268_1732	exon	TVAGG3_0948520
CM044617	7841261	7841762	B7268_1733	exon	TVAGG3_0948520
CM044617	7843013	7843514	B7268_1734	TTS	TVAGG3_0948520
CM044617	7843540	7844041	B7268_1735	Intergenic
CM044617	7845900	7846401	B7268_1736	exon	TVAGG3_0948530
CM044617	7848973	7849474	B7268_1737	exon	TVAGG3_0948550
CM044617	7850893	7851394	B7268_1738	Intergenic
CM044617	7851839	7852340	B7268_1739	exon	TVAGG3_0948600
CM044617	7854592	7855093	B7268_1740	promoter-TSS	TVAGG3_0948620
CM044617	7856227	7856728	B7268_1741	exon	TVAGG3_0948620
CM044617	7856799	7857300	B7268_1742	Intergenic
CM044617	7857723	7858224	B7268_1743	exon	TVAGG3_0948630
CM044617	7858361	7858862	B7268_1744	promoter-TSS	TVAGG3_0948630
CM044617	7858980	7859481	B7268_1745	Intergenic
CM044617	7859518	7860019	B7268_1746	Intergenic
CM044617	7860236	7860737	B7268_1747	promoter-TSS	TVAGG3_0948640
CM044617	7861494	7861995	B7268_1748	exon	TVAGG3_0948650
CM044617	7863087	7863588	B7268_1749	exon	TVAGG3_0948650
CM044617	7865667	7866168	B7268_1750	exon	TVAGG3_0948660
CM044617	7867575	7868076	B7268_1751	exon	TVAGG3_0948680
CM044617	7872217	7872718	B7268_1752	exon	TVAGG3_0948710
CM044617	7874576	7875077	B7268_1753	promoter-TSS	TVAGG3_0948720
CM044617	7875419	7875920	B7268_1754	exon	TVAGG3_0948730
CM044617	7876361	7876862	B7268_1755	promoter-TSS	TVAGG3_0948740
CM044617	7877743	7878244	B7268_1756	promoter-TSS	TVAGG3_0948750
CM044617	7880521	7881022	B7268_1757	exon	TVAGG3_0948800
CM044617	7882326	7882827	B7268_1758	exon	TVAGG3_0948810
CM044617	7884595	7885096	B7268_1759	exon	TVAGG3_0948830
CM044617	7885337	7885838	B7268_1760	exon	TVAGG3_0948840
CM044617	7886088	7886589	B7268_1761	exon	TVAGG3_0948840
CM044617	7903379	7903880	B7268_1762	exon	TVAGG3_0948960
CM044617	7904058	7904559	B7268_1763	exon	TVAGG3_0948960
CM044617	7904588	7905089	B7268_1764	exon	TVAGG3_0948960
CM044617	7906579	7907080	B7268_1765	exon	TVAGG3_0948970
CM044617	7917695	7918196	B7268_1766	Intergenic
CM044617	7927069	7927570	B7268_1767	exon	TVAGG3_0949070
CM044617	7929060	7929561	B7268_1768	exon	TVAGG3_0949080
CM044617	7931975	7932476	B7268_1769	exon	TVAGG3_0949090
CM044617	7932663	7933164	B7268_1770	exon	TVAGG3_0949090
CM044617	7958257	7958758	B7268_1771	exon	TVAGG3_0949330
CM044617	7960445	7960946	B7268_1772	promoter-TSS	TVAGG3_0949350
CM044617	7961397	7961898	B7268_1773	exon	TVAGG3_0949350
CM044617	7990085	7990586	B7268_1774	Intergenic
CM044617	7998527	7999028	B7268_1775	exon	TVAGG3_0949550
CM044617	7999095	7999596	B7268_1776	promoter-TSS	TVAGG3_0949550
CM044617	8000960	8001461	B7268_1777	Intergenic
CM044617	8002850	8003351	B7268_1778	exon	TVAGG3_0949600
CM044617	8003491	8003992	B7268_1779	promoter-TSS	TVAGG3_0949600
CM044617	8085794	8086295	B7268_1780	promoter-TSS	TVAGG3_0950280
CM044617	8087575	8088076	B7268_1781	exon	TVAGG3_0950290
CM044617	8090690	8091191	B7268_1782	exon	TVAGG3_0950300
CM044617	8091227	8091728	B7268_1783	exon	TVAGG3_0950300
CM044617	8118107	8118608	B7268_1784	exon	TVAGG3_0950520
CM044617	8119324	8119825	B7268_1785	Intergenic
CM044617	8122467	8122968	B7268_1786	exon	TVAGG3_0950540
CM044617	8127022	8127523	B7268_1787	promoter-TSS	TVAGG3_0950550
CM044617	8133903	8134404	B7268_1788	exon	TVAGG3_0950590
CM044617	8136570	8137071	B7268_1789	exon	TVAGG3_0950600
CM044617	8145121	8145622	B7268_1790	TTS	TVAGG3_0950660
CM044617	8157041	8157542	B7268_1791	exon	TVAGG3_0950720
CM044617	8159631	8160132	B7268_1792	exon	TVAGG3_0950730
CM044617	8160173	8160674	B7268_1793	exon	TVAGG3_0950730
CM044617	8161085	8161586	B7268_1794	promoter-TSS	TVAGG3_0950730
CM044617	8167380	8167881	B7268_1795	promoter-TSS	TVAGG3_0950740
CM044617	8201857	8202358	B7268_1796	exon	TVAGG3_0950830
CM044617	8203343	8203844	B7268_1797	exon	TVAGG3_0950830
CM044617	8205749	8206250	B7268_1798	exon	TVAGG3_0950840
CM044617	8206656	8207157	B7268_1799	exon	TVAGG3_0950850
CM044617	8208952	8209453	B7268_1800	exon	TVAGG3_0950880
CM044617	8210500	8211001	B7268_1801	promoter-TSS	TVAGG3_0950890
CM044617	8212211	8212712	B7268_1802	exon	TVAGG3_0950890
CM044617	8213376	8213877	B7268_1803	exon	TVAGG3_0950900
CM044617	8214505	8215006	B7268_1804	exon	TVAGG3_0950900
CM044617	8216708	8217209	B7268_1805	exon	TVAGG3_0950910
CM044617	8226699	8227200	B7268_1806	exon	TVAGG3_0950910
CM044617	8228226	8228727	B7268_1807	exon	TVAGG3_0950920
CM044617	8230068	8230569	B7268_1808	promoter-TSS	TVAGG3_0950920
CM044617	8231947	8232448	B7268_1809	exon	TVAGG3_0950940
CM044617	8232597	8233098	B7268_1810	exon	TVAGG3_0950940
CM044617	8254485	8254986	B7268_1811	exon	TVAGG3_0951030
CM044617	8255820	8256321	B7268_1812	exon	TVAGG3_0951060
CM044617	8259015	8259516	B7268_1813	exon	TVAGG3_0951080
CM044617	8261126	8261627	B7268_1814	exon	TVAGG3_0951090
CM044617	8263312	8263813	B7268_1815	TTS	TVAGG3_0951110
CM044617	8264652	8265153	B7268_1816	exon	TVAGG3_0951120
CM044617	8265682	8266183	B7268_1817	Intergenic
CM044617	8267644	8268145	B7268_1818	Intergenic
CM044617	8268660	8269161	B7268_1819	exon	TVAGG3_0951150
CM044617	8269197	8269698	B7268_1820	exon	TVAGG3_0951160
CM044617	8270566	8271067	B7268_1821	exon	TVAGG3_0951160
CM044617	8271072	8271573	B7268_1822	exon	TVAGG3_0951160
CM044617	8271933	8272434	B7268_1823	exon	TVAGG3_0951160
CM044617	8273018	8273519	B7268_1824	exon	TVAGG3_0951170
CM044617	8273862	8274363	B7268_1825	exon	TVAGG3_0951170
CM044617	8274370	8274871	B7268_1826	promoter-TSS	TVAGG3_0951170
CM044617	8300153	8300654	B7268_1827	promoter-TSS	TVAGG3_0951390
CM044617	8301544	8302045	B7268_1828	exon	TVAGG3_0951390
CM044617	8303116	8303617	B7268_1829	exon	TVAGG3_0951390
CM044617	8305716	8306217	B7268_1830	exon	TVAGG3_0951410
CM044617	8308542	8309043	B7268_1831	exon	TVAGG3_0951430
CM044617	8309195	8309696	B7268_1832	exon	TVAGG3_0951430
CM044617	8310156	8310657	B7268_1833	exon	TVAGG3_0951440
CM044617	8311500	8312001	B7268_1834	exon	TVAGG3_0951450
CM044617	8312542	8313043	B7268_1835	TTS	TVAGG3_0951450
CM044617	8314067	8314568	B7268_1836	exon	TVAGG3_0951460
CM044617	8315421	8315922	B7268_1837	exon	TVAGG3_0951460
CM044617	8316372	8316873	B7268_1838	exon	TVAGG3_0951470
CM044617	8316941	8317442	B7268_1839	exon	TVAGG3_0951470
CM044617	8318486	8318987	B7268_1840	exon	TVAGG3_0951480
CM044617	8320950	8321451	B7268_1841	exon	TVAGG3_0951500
CM044617	8324415	8324916	B7268_1842	Intergenic
CM044617	8339130	8339631	B7268_1843	promoter-TSS	TVAGG3_0951600
CM044617	8341912	8342413	B7268_1844	exon	TVAGG3_0951610
CM044617	8410429	8410930	B7268_1845	exon	TVAGG3_0952170
CM044617	8412864	8413365	B7268_1846	exon	TVAGG3_0952190
CM044617	8414113	8414614	B7268_1847	exon	TVAGG3_0952190
CM044617	8417084	8417585	B7268_1848	exon	TVAGG3_0952200
CM044617	8418745	8419246	B7268_1849	Intergenic
CM044617	8422116	8422617	B7268_1850	Intergenic
CM044617	8423263	8423764	B7268_1851	exon	TVAGG3_0952220
CM044617	8425712	8426213	B7268_1852	exon	TVAGG3_0952230
CM044617	8426473	8426974	B7268_1853	exon	TVAGG3_0952230
CM044617	8460609	8461110	B7268_1854	Intergenic
CM044617	8461645	8462146	B7268_1855	Intergenic
CM044617	8462747	8463248	B7268_1856	exon	TVAGG3_0952280
CM044617	8463685	8464186	B7268_1857	exon	TVAGG3_0952280
CM044617	8494115	8494616	B7268_1858	exon	TVAGG3_0952490
CM044617	8495486	8495987	B7268_1859	promoter-TSS	TVAGG3_0952490
CM044617	8497859	8498360	B7268_1860	exon	TVAGG3_0952510
CM044617	8502104	8502605	B7268_1861	exon	TVAGG3_0952550
CM044617	8508287	8508788	B7268_1862	exon	TVAGG3_0952560
CM044617	8518342	8518843	B7268_1863	exon	TVAGG3_0952570
CM044617	8519018	8519519	B7268_1864	exon	TVAGG3_0952570
CM044617	8525268	8525769	B7268_1865	exon	TVAGG3_0952600
CM044617	8525785	8526286	B7268_1866	exon	TVAGG3_0952600
CM044617	8527621	8528122	B7268_1867	exon	TVAGG3_0952610
CM044617	8528890	8529391	B7268_1868	exon	TVAGG3_0952620
CM044617	8531187	8531688	B7268_1869	exon	TVAGG3_0952630
CM044617	8532479	8532980	B7268_1870	exon	TVAGG3_0952650
CM044617	8534644	8535145	B7268_1871	exon	TVAGG3_0952660
CM044617	8539308	8539809	B7268_1872	exon	TVAGG3_0952680
CM044617	8540843	8541344	B7268_1873	exon	TVAGG3_0952680
CM044617	8552120	8552621	B7268_1874	exon	TVAGG3_0952750
CM044617	8552898	8553399	B7268_1875	Intergenic
CM044617	8553506	8554007	B7268_1876	Intergenic
CM044617	8581667	8582168	B7268_1877	exon	TVAGG3_0952890
CM044617	8583832	8584333	B7268_1878	promoter-TSS	TVAGG3_0952910
CM044617	8590842	8591343	B7268_1879	Intergenic
CM044617	8593402	8593903	B7268_1880	exon	TVAGG3_0952990
CM044617	8599814	8600315	B7268_1881	exon	TVAGG3_0953030
CM044617	8602919	8603420	B7268_1882	exon	TVAGG3_0953040
CM044617	8603502	8604003	B7268_1883	exon	TVAGG3_0953040
CM044617	8605840	8606341	B7268_1884	exon	TVAGG3_0953050
CM044617	8606516	8607017	B7268_1885	exon	TVAGG3_0953050
CM044617	8610084	8610585	B7268_1886	TTS	TVAGG3_0953090
CM044617	8611310	8611811	B7268_1887	exon	TVAGG3_0953090
CM044617	8613293	8613794	B7268_1888	promoter-TSS	TVAGG3_0953110
CM044617	8617333	8617834	B7268_1889	exon	TVAGG3_0953120
CM044617	8619096	8619597	B7268_1890	exon	TVAGG3_0953130
CM044617	8621741	8622242	B7268_1891	exon	TVAGG3_0953150
CM044617	8642779	8643280	B7268_1892	promoter-TSS	TVAGG3_0953270
CM044617	8644250	8644751	B7268_1893	promoter-TSS	TVAGG3_0953280
CM044617	8645312	8645813	B7268_1894	exon	TVAGG3_0953290
CM044617	8649085	8649586	B7268_1895	Intergenic
CM044617	8653033	8653534	B7268_1896	exon	TVAGG3_0953360
CM044617	8655660	8656161	B7268_1897	exon	TVAGG3_0953370
CM044617	8656568	8657069	B7268_1898	promoter-TSS	TVAGG3_0953380
CM044617	8658816	8659317	B7268_1899	promoter-TSS	TVAGG3_0953390
CM044617	8659437	8659938	B7268_1900	exon	TVAGG3_0953400
CM044617	8660999	8661500	B7268_1901	exon	TVAGG3_0953400
CM044617	8663784	8664285	B7268_1902	exon	TVAGG3_0953420
CM044617	8664311	8664812	B7268_1903	promoter-TSS	TVAGG3_0953420
CM044617	8665198	8665699	B7268_1904	exon	TVAGG3_0953430
CM044617	8667130	8667631	B7268_1905	exon	TVAGG3_0953450
CM044617	8671452	8671953	B7268_1906	exon	TVAGG3_0953470
CM044617	8679820	8680321	B7268_1907	exon	TVAGG3_0953520
CM044617	8680465	8680966	B7268_1908	exon	TVAGG3_0953520
CM044617	8681637	8682138	B7268_1909	exon	TVAGG3_0953530
CM044617	8683438	8683939	B7268_1910	exon	TVAGG3_0953530
CM044617	8683947	8684448	B7268_1911	exon	TVAGG3_0953530
CM044617	8687275	8687776	B7268_1912	exon	TVAGG3_0953540
CM044617	8689301	8689802	B7268_1913	exon	TVAGG3_0953550
CM044617	8693212	8693713	B7268_1914	Intergenic
CM044617	8695633	8696134	B7268_1915	exon	TVAGG3_0953600
CM044617	8696314	8696815	B7268_1916	exon	TVAGG3_0953610
CM044617	8700426	8700927	B7268_1917	exon	TVAGG3_0953620
CM044617	8703515	8704016	B7268_1918	exon	TVAGG3_0953660
CM044617	8704431	8704932	B7268_1919	exon	TVAGG3_0953660
CM044617	8708701	8709202	B7268_1920	exon	TVAGG3_0953690
CM044617	8711037	8711538	B7268_1921	exon	TVAGG3_0953700
CM044617	8713680	8714181	B7268_1922	Intergenic
CM044617	8716295	8716796	B7268_1923	exon	TVAGG3_0953740
CM044617	8717102	8717603	B7268_1924	exon	TVAGG3_0953740
CM044617	8718019	8718520	B7268_1925	Intergenic
CM044617	8719219	8719720	B7268_1926	Intergenic
CM044617	8719869	8720370	B7268_1927	exon	TVAGG3_0953760
CM044617	8722925	8723426	B7268_1928	exon	TVAGG3_0953770
CM044617	8724915	8725416	B7268_1929	exon	TVAGG3_0953770
CM044617	8729265	8729766	B7268_1930	Intergenic
CM044617	8730457	8730958	B7268_1931	Intergenic
CM044617	8731307	8731808	B7268_1932	exon	TVAGG3_0953780
CM044617	8732606	8733107	B7268_1933	exon	TVAGG3_0953780
CM044617	8733935	8734436	B7268_1934	exon	TVAGG3_0953790
CM044617	8735394	8735895	B7268_1935	exon	TVAGG3_0953800
CM044617	8736985	8737486	B7268_1936	exon	TVAGG3_0953810
CM044617	8737520	8738021	B7268_1937	exon	TVAGG3_0953810
CM044617	8740518	8741019	B7268_1938	promoter-TSS	TVAGG3_0953830
CM044617	8741731	8742232	B7268_1939	promoter-TSS	TVAGG3_0953840
CM044617	8743784	8744285	B7268_1940	exon	TVAGG3_0953850
CM044617	8744700	8745201	B7268_1941	exon	TVAGG3_0953850
CM044617	8745354	8745855	B7268_1942	exon	TVAGG3_0953860
CM044617	8750385	8750886	B7268_1943	TTS	TVAGG3_0953890
CM044617	8756980	8757481	B7268_1944	exon	TVAGG3_0953950
CM044617	8758220	8758721	B7268_1945	exon	TVAGG3_0953950
CM044617	8759741	8760242	B7268_1946	exon	TVAGG3_0953950
CM044617	8760984	8761485	B7268_1947	exon	TVAGG3_0953950
CM044617	8761486	8761987	B7268_1948	exon	TVAGG3_0953950
CM044617	8763698	8764199	B7268_1949	TTS	TVAGG3_0953950
CM044617	8764699	8765200	B7268_1950	promoter-TSS	TVAGG3_0953960
CM044617	8768403	8768904	B7268_1951	exon	TVAGG3_0953980
CM044617	8770957	8771458	B7268_1952	exon	TVAGG3_0953990
CM044617	8772063	8772564	B7268_1953	exon	TVAGG3_0954000
CM044617	8773529	8774030	B7268_1954	promoter-TSS	TVAGG3_0954010
CM044617	8777990	8778491	B7268_1955	TTS	TVAGG3_0954040
CM044617	8778846	8779347	B7268_1956	exon	TVAGG3_0954060
CM044617	8780110	8780611	B7268_1957	exon	TVAGG3_0954060
CM044617	8782378	8782879	B7268_1958	promoter-TSS	TVAGG3_0954080
CM044617	8783775	8784276	B7268_1959	exon	TVAGG3_0954100
CM044617	8784464	8784965	B7268_1960	exon	TVAGG3_0954100
CM044617	8787302	8787803	B7268_1961	exon	TVAGG3_0954110
CM044617	8793454	8793955	B7268_1962	exon	TVAGG3_0954130
CM044617	8794056	8794557	B7268_1963	exon	TVAGG3_0954130
CM044617	8795615	8796116	B7268_1964	exon	TVAGG3_0954140
CM044617	8799099	8799600	B7268_1965	exon	TVAGG3_0954160
CM044617	8813128	8813629	B7268_1966	exon	TVAGG3_0954270
CM044617	8815719	8816220	B7268_1967	exon	TVAGG3_0954280
CM044617	8816764	8817265	B7268_1968	exon	TVAGG3_0954290
CM044617	8818181	8818682	B7268_1969	exon	TVAGG3_0954300
CM044617	8821997	8822498	B7268_1970	exon	TVAGG3_0954330
CM044617	8825352	8825853	B7268_1971	exon	TVAGG3_0954340
CM044617	8826692	8827193	B7268_1972	exon	TVAGG3_0954340
CM044617	8829147	8829648	B7268_1973	promoter-TSS	TVAGG3_0954370
CM044617	8835886	8836387	B7268_1974	exon	TVAGG3_0954430
CM044617	8838197	8838698	B7268_1975	exon	TVAGG3_0954440
CM044617	8839467	8839968	B7268_1976	TTS	TVAGG3_0954440
CM044617	8841420	8841921	B7268_1977	Intergenic
CM044617	8842548	8843049	B7268_1978	promoter-TSS	TVAGG3_0954450
CM044617	8844082	8844583	B7268_1979	exon	TVAGG3_0954450
CM044617	8847290	8847791	B7268_1980	Intergenic
CM044617	8848408	8848909	B7268_1981	exon	TVAGG3_0954460
CM044617	8849116	8849617	B7268_1982	exon	TVAGG3_0954460
CM044617	8857602	8858103	B7268_1983	exon	TVAGG3_0954480
CM044617	8860054	8860555	B7268_1984	Intergenic
CM044617	8862847	8863348	B7268_1985	Intergenic
CM044617	8863805	8864306	B7268_1986	Intergenic
CM044617	8864615	8865116	B7268_1987	Intergenic
CM044617	8898150	8898651	B7268_1988	exon	TVAGG3_0954620
CM044617	8899635	8900136	B7268_1989	exon	TVAGG3_0954630
CM044617	8906357	8906858	B7268_1990	exon	TVAGG3_0954660
CM044617	8908954	8909455	B7268_1991	promoter-TSS	TVAGG3_0954670
CM044617	8909459	8909960	B7268_1992	exon	TVAGG3_0954670
CM044617	8911729	8912230	B7268_1993	Intergenic
CM044617	8912472	8912973	B7268_1994	promoter-TSS	TVAGG3_0954680
CM044617	8948432	8948933	B7268_1995	exon	TVAGG3_0954830
CM044617	8950886	8951387	B7268_1996	exon	TVAGG3_0954860
CM044617	8954999	8955500	B7268_1997	Intergenic
CM044617	8955846	8956347	B7268_1998	Intergenic
[truncated: 32,239 more rows]

## Sheet: BPH1-exposed
Supplementary Table 5. Accessible chromatin regions
Chr	Start	End	Peak ID	Annotation	GeneID
AAHC02000014	25239	25740	ADH_1	promoter-TSS	TVAGG3_1062540
AAHC02000037	96952	97453	ADH_2	exon	TVAGG3_1064910
AAHC02000045	24391	24892	ADH_3	promoter-TSS	TVAGG3_1065450
AAHC02000052	2941	3442	ADH_4	promoter-TSS	TVAGG3_1066260
AAHC02000052	3579	4080	ADH_5	exon	TVAGG3_1066260
AAHC02000052	4201	4702	ADH_6	exon	TVAGG3_1066260
AAHC02000052	4778	5279	ADH_7	exon	TVAGG3_1066260
AAHC02000078	1147	1648	ADH_8	NA
AAHC02000080	43201	43702	ADH_9	exon	TVAGG3_1068840
AAHC02000080	43781	44282	ADH_10	exon	TVAGG3_1068840
AAHC02000087	36403	36904	ADH_11	Intergenic
AAHC02000087	37816	38317	ADH_12	Intergenic
AAHC02000087	39783	40284	ADH_13	TTS	TVAGG3_1069540
AAHC02000087	40473	40974	ADH_14	exon	TVAGG3_1069540
AAHC02000087	42116	42617	ADH_15	Intergenic
AAHC02000087	43134	43635	ADH_16	exon	TVAGG3_1069570
AAHC02000087	43657	44158	ADH_17	exon	TVAGG3_1069570
AAHC02000087	72226	72727	ADH_18	exon	TVAGG3_1069850
AAHC02000087	73562	74063	ADH_19	exon	TVAGG3_1069860
AAHC02000087	75483	75984	ADH_20	exon	TVAGG3_1069860
AAHC02000087	78892	79393	ADH_21	exon	TVAGG3_1069870
AAHC02000087	82096	82597	ADH_22	exon	TVAGG3_1069880
AAHC02000087	82627	83128	ADH_23	exon	TVAGG3_1069880
AAHC02000087	85496	85997	ADH_24	Intergenic
AAHC02000087	86363	86864	ADH_25	exon	TVAGG3_1069890
AAHC02000087	109617	110118	ADH_26	exon	TVAGG3_1069990
AAHC02000087	111321	111822	ADH_27	exon	TVAGG3_1070000
AAHC02000087	113424	113925	ADH_28	exon	TVAGG3_1070000
AAHC02000087	206814	207315	ADH_29	exon	TVAGG3_1070720
AAHC02000087	208588	209089	ADH_30	exon	TVAGG3_1070730
AAHC02000087	279585	280086	ADH_31	exon	TVAGG3_1071150
AAHC02000087	289378	289879	ADH_32	exon	TVAGG3_1071180
AAHC02000087	292516	293017	ADH_33	TTS	TVAGG3_1071190
AAHC02000087	318472	318973	ADH_34	TTS	TVAGG3_1071410
AAHC02000087	330306	330807	ADH_35	exon	TVAGG3_1071480
AAHC02000087	356330	356831	ADH_36	exon	TVAGG3_1071610
AAHC02000114	49305	49806	ADH_37	exon	TVAGG3_1074720
AAHC02000114	53019	53520	ADH_38	exon	TVAGG3_1074740
AAHC02000114	76285	76786	ADH_39	exon	TVAGG3_1074910
AAHC02000114	76920	77421	ADH_40	exon	TVAGG3_1074910
AAHC02000114	105602	106103	ADH_41	Intergenic
AAHC02000114	120982	121483	ADH_42	exon	TVAGG3_1075120
AAHC02000114	123224	123725	ADH_43	exon	TVAGG3_1075130
AAHC02000114	136661	137162	ADH_44	exon	TVAGG3_1075150
AAHC02000114	138804	139305	ADH_45	Intergenic
AAHC02000114	145703	146204	ADH_46	Intergenic
AAHC02000114	147980	148481	ADH_47	exon	TVAGG3_1075190
AAHC02000114	151950	152451	ADH_48	exon	TVAGG3_1075230
AAHC02000114	153375	153876	ADH_49	Intergenic
AAHC02000114	159496	159997	ADH_50	exon	TVAGG3_1075280
AAHC02000114	168708	169209	ADH_51	exon	TVAGG3_1075310
AAHC02000114	169701	170202	ADH_52	exon	TVAGG3_1075320
AAHC02000114	174070	174571	ADH_53	exon	TVAGG3_1075320
AAHC02000114	175583	176084	ADH_54	Intergenic
AAHC02000114	176797	177298	ADH_55	promoter-TSS	TVAGG3_1075340
AAHC02000114	177913	178414	ADH_56	exon	TVAGG3_1075340
AAHC02000114	179804	180305	ADH_57	exon	TVAGG3_1075350
AAHC02000114	182156	182657	ADH_58	exon	TVAGG3_1075360
AAHC02000114	211066	211567	ADH_59	exon	TVAGG3_1075500
AAHC02000114	219837	220338	ADH_60	exon	TVAGG3_1075530
AAHC02000114	221511	222012	ADH_61	TTS	TVAGG3_1075530
AAHC02000114	222950	223451	ADH_62	exon	TVAGG3_1075540
AAHC02000114	224149	224650	ADH_63	exon	TVAGG3_1075550
AAHC02000114	225763	226264	ADH_64	exon	TVAGG3_1075560
AAHC02000114	229418	229919	ADH_65	exon	TVAGG3_1075600
AAHC02000114	230868	231369	ADH_66	exon	TVAGG3_1075600
AAHC02000114	233976	234477	ADH_67	exon	TVAGG3_1075600
AAHC02000114	235016	235517	ADH_68	exon	TVAGG3_1075600
AAHC02000114	236244	236745	ADH_69	promoter-TSS	TVAGG3_1075610
AAHC02000114	236939	237440	ADH_70	exon	TVAGG3_1075610
AAHC02000114	238893	239394	ADH_71	exon	TVAGG3_1075630
AAHC02000114	240309	240810	ADH_72	exon	TVAGG3_1075640
AAHC02000114	247419	247920	ADH_73	exon	TVAGG3_1075670
AAHC02000128	23009	23510	ADH_74	exon	TVAGG3_1077370
AAHC02000128	24988	25489	ADH_75	Intergenic
AAHC02000128	26231	26732	ADH_76	exon	TVAGG3_1077380
AAHC02000128	38917	39418	ADH_77	exon	TVAGG3_1077450
AAHC02000128	40355	40856	ADH_78	exon	TVAGG3_1077450
AAHC02000128	40882	41383	ADH_79	exon	TVAGG3_1077450
AAHC02000128	41943	42444	ADH_80	exon	TVAGG3_1077460
AAHC02000128	42725	43226	ADH_81	exon	TVAGG3_1077460
AAHC02000128	43502	44003	ADH_82	promoter-TSS	TVAGG3_1077460
AAHC02000128	47095	47596	ADH_83	exon	TVAGG3_1077480
AAHC02000128	51546	52047	ADH_84	promoter-TSS	TVAGG3_1077510
AAHC02000128	56768	57269	ADH_85	Intergenic
AAHC02000128	64232	64733	ADH_86	Intergenic
AAHC02000128	66092	66593	ADH_87	Intergenic
AAHC02000128	67466	67967	ADH_88	Intergenic
AAHC02000128	85069	85570	ADH_89	exon	TVAGG3_1077610
AAHC02000128	98318	98819	ADH_90	exon	TVAGG3_1077730
AAHC02000128	102147	102648	ADH_91	exon	TVAGG3_1077750
AAHC02000128	102728	103229	ADH_92	exon	TVAGG3_1077750
AAHC02000128	105886	106387	ADH_93	exon	TVAGG3_1077770
AAHC02000128	173709	174210	ADH_94	exon	TVAGG3_1078240
AAHC02000128	176094	176595	ADH_95	exon	TVAGG3_1078250
AAHC02000128	179517	180018	ADH_96	exon	TVAGG3_1078280
AAHC02000128	180246	180747	ADH_97	exon	TVAGG3_1078280
AAHC02000128	181416	181917	ADH_98	exon	TVAGG3_1078290
AAHC02000128	199477	199978	ADH_99	promoter-TSS	TVAGG3_1078410
AAHC02000162	26246	26747	ADH_100	Intergenic
AAHC02000162	66683	67184	ADH_101	TTS	TVAGG3_1083640
AAHC02000172	11692	12193	ADH_102	exon	TVAGG3_1086610
AAHC02000172	102425	102926	ADH_103	exon	TVAGG3_1087130
AAHC02000172	103343	103844	ADH_104	exon	TVAGG3_1087130
AAHC02000172	105448	105949	ADH_105	exon	TVAGG3_1087130
AAHC02000172	109225	109726	ADH_106	exon	TVAGG3_1087130
AAHC02000172	115992	116493	ADH_107	exon	TVAGG3_1087140
AAHC02000172	119867	120368	ADH_108	exon	TVAGG3_1087150
AAHC02000172	120464	120965	ADH_109	exon	TVAGG3_1087150
AAHC02000172	121068	121569	ADH_110	exon	TVAGG3_1087150
AAHC02000172	259995	260496	ADH_111	exon	TVAGG3_1088260
AAHC02000172	266491	266992	ADH_112	exon	TVAGG3_1088300
AAHC02000172	273912	274413	ADH_113	promoter-TSS	TVAGG3_1088340
AAHC02000172	298919	299420	ADH_114	exon	TVAGG3_1088550
AAHC02000172	299953	300454	ADH_115	exon	TVAGG3_1088550
AAHC02000186	10407	10908	ADH_116	Intergenic
AAHC02000186	15356	15857	ADH_117	Intergenic
AAHC02000186	16178	16679	ADH_118	Intergenic
AAHC02000186	18700	19201	ADH_119	Intergenic
AAHC02000186	21687	22188	ADH_120	exon	TVAGG3_1090020
AAHC02000186	22602	23103	ADH_121	TTS	TVAGG3_1090020
AAHC02000186	26102	26603	ADH_122	exon	TVAGG3_1090040
AAHC02000186	28270	28771	ADH_123	exon	TVAGG3_1090050
AAHC02000186	32303	32804	ADH_124	exon	TVAGG3_1090080
AAHC02000186	37082	37583	ADH_125	promoter-TSS	TVAGG3_1090120
AAHC02000186	45174	45675	ADH_126	exon	TVAGG3_1090160
AAHC02000186	48300	48801	ADH_127	exon	TVAGG3_1090170
AAHC02000186	50066	50567	ADH_128	exon	TVAGG3_1090170
AAHC02000186	55491	55992	ADH_129	exon	TVAGG3_1090200
AAHC02000186	56319	56820	ADH_130	exon	TVAGG3_1090200
AAHC02000186	58353	58854	ADH_131	exon	TVAGG3_1090220
AAHC02000186	59112	59613	ADH_132	TTS	TVAGG3_1090230
AAHC02000186	61382	61883	ADH_133	exon	TVAGG3_1090230
AAHC02000186	64550	65051	ADH_134	Intergenic
AAHC02000186	68782	69283	ADH_135	Intergenic
AAHC02000186	70535	71036	ADH_136	Intergenic
AAHC02000186	72309	72810	ADH_137	exon	TVAGG3_1090270
AAHC02000186	74546	75047	ADH_138	exon	TVAGG3_1090280
AAHC02000186	75720	76221	ADH_139	exon	TVAGG3_1090290
AAHC02000186	77069	77570	ADH_140	exon	TVAGG3_1090300
AAHC02000186	127869	128370	ADH_141	TTS	TVAGG3_1090770
AAHC02000186	129081	129582	ADH_142	exon	TVAGG3_1090780
AAHC02000186	132478	132979	ADH_143	exon	TVAGG3_1090790
AAHC02000186	133657	134158	ADH_144	exon	TVAGG3_1090800
AAHC02000186	141551	142052	ADH_145	promoter-TSS	TVAGG3_1090810
AAHC02000186	143416	143917	ADH_146	exon	TVAGG3_1090820
AAHC02000186	147184	147685	ADH_147	exon	TVAGG3_1090840
AAHC02000186	148060	148561	ADH_148	promoter-TSS	TVAGG3_1090840
AAHC02000186	167954	168455	ADH_149	Intergenic
AAHC02000186	170637	171138	ADH_150	exon	TVAGG3_1090980
AAHC02000186	171797	172298	ADH_151	Intergenic
AAHC02000186	187362	187863	ADH_152	exon	TVAGG3_1091080
AAHC02000186	190111	190612	ADH_153	promoter-TSS	TVAGG3_1091090
AAHC02000186	191677	192178	ADH_154	exon	TVAGG3_1091090
AAHC02000186	192785	193286	ADH_155	promoter-TSS	TVAGG3_1091100
AAHC02000186	196387	196888	ADH_156	TTS	TVAGG3_1091120
AAHC02000186	199247	199748	ADH_157	exon	TVAGG3_1091140
AAHC02000195	2392	2893	ADH_158	Intergenic
AAHC02000209	50779	51280	ADH_159	exon	TVAGG3_1094400
AAHC02000209	51991	52492	ADH_160	promoter-TSS	TVAGG3_1094410
AAHC02000209	52629	53130	ADH_161	exon	TVAGG3_1094410
AAHC02000209	57746	58247	ADH_162	exon	TVAGG3_1094470
AAHC02000209	74248	74749	ADH_163	TTS	TVAGG3_1094620
CM044617	95288	95789	ADH_164	Intergenic
CM044617	97449	97950	ADH_165	promoter-TSS	TVAGG3_0899350
CM044617	142862	143363	ADH_166	exon	TVAGG3_0899700
CM044617	143485	143986	ADH_167	exon	TVAGG3_0899700
CM044617	145456	145957	ADH_168	promoter-TSS	TVAGG3_0899730
CM044617	158821	159322	ADH_169	exon	TVAGG3_0899820
CM044617	159386	159887	ADH_170	exon	TVAGG3_0899820
CM044617	167617	168118	ADH_171	exon	TVAGG3_0899870
CM044617	386468	386969	ADH_172	promoter-TSS	TVAGG3_0901470
CM044617	389556	390057	ADH_173	exon	TVAGG3_0901480
CM044617	393857	394358	ADH_174	exon	TVAGG3_0901520
CM044617	395554	396055	ADH_175	promoter-TSS	TVAGG3_0901530
CM044617	396460	396961	ADH_176	exon	TVAGG3_0901530
CM044617	402477	402978	ADH_177	exon	TVAGG3_0901570
CM044617	406841	407342	ADH_178	TTS	TVAGG3_0901610
CM044617	409850	410351	ADH_179	exon	TVAGG3_0901630
CM044617	412208	412709	ADH_180	exon	TVAGG3_0901650
CM044617	482233	482734	ADH_181	promoter-TSS	TVAGG3_0902140
CM044617	483560	484061	ADH_182	exon	TVAGG3_0902150
CM044617	488568	489069	ADH_183	exon	TVAGG3_0902190
CM044617	489989	490490	ADH_184	exon	TVAGG3_0902210
CM044617	520678	521179	ADH_185	exon	TVAGG3_0902410
CM044617	604414	604915	ADH_186	exon	TVAGG3_0903230
CM044617	605563	606064	ADH_187	exon	TVAGG3_0903230
CM044617	606700	607201	ADH_188	exon	TVAGG3_0903240
CM044617	609539	610040	ADH_189	exon	TVAGG3_0903260
CM044617	610558	611059	ADH_190	promoter-TSS	TVAGG3_0903260
CM044617	612735	613236	ADH_191	exon	TVAGG3_0903270
CM044617	616362	616863	ADH_192	promoter-TSS	TVAGG3_0903290
CM044617	616971	617472	ADH_193	exon	TVAGG3_0903290
CM044617	618467	618968	ADH_194	exon	TVAGG3_0903300
CM044617	644464	644965	ADH_195	Intergenic
CM044617	646771	647272	ADH_196	exon	TVAGG3_0903550
CM044617	651983	652484	ADH_197	exon	TVAGG3_0903570
CM044617	670959	671460	ADH_198	exon	TVAGG3_0903670
CM044617	673871	674372	ADH_199	exon	TVAGG3_0903680
CM044617	706581	707082	ADH_200	exon	TVAGG3_0903860
CM044617	707239	707740	ADH_201	exon	TVAGG3_0903860
CM044617	709054	709555	ADH_202	exon	TVAGG3_0903860
CM044617	710290	710791	ADH_203	exon	TVAGG3_0903860
CM044617	711021	711522	ADH_204	promoter-TSS	TVAGG3_0903860
CM044617	713398	713899	ADH_205	exon	TVAGG3_0903870
CM044617	715983	716484	ADH_206	exon	TVAGG3_0903880
CM044617	759295	759796	ADH_207	exon	TVAGG3_0904220
CM044617	769225	769726	ADH_208	Intergenic
CM044617	792759	793260	ADH_209	exon	TVAGG3_0904350
CM044617	796805	797306	ADH_210	TTS	TVAGG3_0904370
CM044617	799557	800058	ADH_211	exon	TVAGG3_0904390
CM044617	948500	949001	ADH_212	Intergenic
CM044617	949539	950040	ADH_213	exon	TVAGG3_0905600
CM044617	950728	951229	ADH_214	exon	TVAGG3_0905600
CM044617	951613	952114	ADH_215	exon	TVAGG3_0905600
CM044617	952775	953276	ADH_216	exon	TVAGG3_0905600
CM044617	958104	958605	ADH_217	exon	TVAGG3_0905620
CM044617	965199	965700	ADH_218	exon	TVAGG3_0905650
CM044617	967638	968139	ADH_219	Intergenic
CM044617	970793	971294	ADH_220	exon	TVAGG3_0905680
CM044617	974024	974525	ADH_221	promoter-TSS	TVAGG3_0905700
CM044617	975138	975639	ADH_222	exon	TVAGG3_0905720
CM044617	977803	978304	ADH_223	exon	TVAGG3_0905730
CM044617	978752	979253	ADH_224	promoter-TSS	TVAGG3_0905740
CM044617	980073	980574	ADH_225	exon	TVAGG3_0905750
CM044617	1007060	1007561	ADH_226	Intergenic
CM044617	1018574	1019075	ADH_227	exon	TVAGG3_0905980
CM044617	1020418	1020919	ADH_228	Intergenic
CM044617	1021734	1022235	ADH_229	exon	TVAGG3_0905990
CM044617	1022243	1022744	ADH_230	exon	TVAGG3_0905990
CM044617	1052306	1052807	ADH_231	promoter-TSS	TVAGG3_0906210
CM044617	1052863	1053364	ADH_232	exon	TVAGG3_0906210
CM044617	1115306	1115807	ADH_233	promoter-TSS	TVAGG3_0906550
CM044617	1126684	1127185	ADH_234	exon	TVAGG3_0906570
CM044617	1198653	1199154	ADH_235	Intergenic
CM044617	1224501	1225002	ADH_236	Intergenic
CM044617	1225002	1225503	ADH_237	exon	TVAGG3_0907110
CM044617	1298745	1299246	ADH_238	promoter-TSS	TVAGG3_0907630
CM044617	1300192	1300693	ADH_239	exon	TVAGG3_0907640
CM044617	1302486	1302987	ADH_240	exon	TVAGG3_0907670
CM044617	1305353	1305854	ADH_241	exon	TVAGG3_0907690
CM044617	1309105	1309606	ADH_242	promoter-TSS	TVAGG3_0907710
CM044617	1314963	1315464	ADH_243	promoter-TSS	TVAGG3_0907740
CM044617	1316389	1316890	ADH_244	TTS	TVAGG3_0907750
CM044617	1324369	1324870	ADH_245	exon	TVAGG3_0907780
CM044617	1377157	1377658	ADH_246	exon	TVAGG3_0908260
CM044617	1378651	1379152	ADH_247	exon	TVAGG3_0908280
CM044617	1379404	1379905	ADH_248	exon	TVAGG3_0908290
CM044617	1382067	1382568	ADH_249	exon	TVAGG3_0908310
CM044617	1383282	1383783	ADH_250	exon	TVAGG3_0908320
CM044617	1415743	1416244	ADH_251	exon	TVAGG3_0908480
CM044617	1422923	1423424	ADH_252	promoter-TSS	TVAGG3_0908560
CM044617	1423465	1423966	ADH_253	promoter-TSS	TVAGG3_0908570
CM044617	1431692	1432193	ADH_254	Intergenic
CM044617	1486098	1486599	ADH_255	exon	TVAGG3_0908920
CM044617	1541050	1541551	ADH_256	exon	TVAGG3_0909260
CM044617	1545086	1545587	ADH_257	exon	TVAGG3_0909290
CM044617	1549567	1550068	ADH_258	exon	TVAGG3_0909310
CM044617	1550623	1551124	ADH_259	Intergenic
CM044617	1582107	1582608	ADH_260	Intergenic
CM044617	1586917	1587418	ADH_261	exon	TVAGG3_0909450
CM044617	1620700	1621201	ADH_262	Intergenic
CM044617	1674846	1675347	ADH_263	exon	TVAGG3_0910150
CM044617	1691159	1691660	ADH_264	exon	TVAGG3_0910260
CM044617	1693340	1693841	ADH_265	exon	TVAGG3_0910270
CM044617	1697157	1697658	ADH_266	exon	TVAGG3_0910300
CM044617	1698765	1699266	ADH_267	promoter-TSS	TVAGG3_0910300
CM044617	1699574	1700075	ADH_268	promoter-TSS	TVAGG3_0910320
CM044617	1704164	1704665	ADH_269	Intergenic
CM044617	1706889	1707390	ADH_270	exon	TVAGG3_0910350
CM044617	1707816	1708317	ADH_271	exon	TVAGG3_0910350
CM044617	1708459	1708960	ADH_272	Intergenic
CM044617	1709160	1709661	ADH_273	exon	TVAGG3_0910360
CM044617	1717101	1717602	ADH_274	exon	TVAGG3_0910390
CM044617	1719236	1719737	ADH_275	exon	TVAGG3_0910400
CM044617	1725195	1725696	ADH_276	promoter-TSS	TVAGG3_0910420
CM044617	1734214	1734715	ADH_277	exon	TVAGG3_0910440
CM044617	1742177	1742678	ADH_278	exon	TVAGG3_0910490
CM044617	1766138	1766639	ADH_279	TTS	TVAGG3_0910710
CM044617	1767550	1768051	ADH_280	exon	TVAGG3_0910720
CM044617	1769516	1770017	ADH_281	exon	TVAGG3_0910730
CM044617	1771091	1771592	ADH_282	exon	TVAGG3_0910740
CM044617	1773075	1773576	ADH_283	exon	TVAGG3_0910750
CM044617	1773634	1774135	ADH_284	exon	TVAGG3_0910760
CM044617	1774304	1774805	ADH_285	Intergenic
CM044617	1775097	1775598	ADH_286	exon	TVAGG3_0910770
CM044617	1781002	1781503	ADH_287	exon	TVAGG3_0910790
CM044617	1820518	1821019	ADH_288	exon	TVAGG3_0910960
CM044617	1826397	1826898	ADH_289	exon	TVAGG3_0910990
CM044617	1853744	1854245	ADH_290	exon	TVAGG3_0911270
CM044617	1856679	1857180	ADH_291	promoter-TSS	TVAGG3_0911320
CM044617	1863035	1863536	ADH_292	exon	TVAGG3_0911340
CM044617	1866184	1866685	ADH_293	exon	TVAGG3_0911350
CM044617	1867207	1867708	ADH_294	exon	TVAGG3_0911350
CM044617	1892429	1892930	ADH_295	TTS	TVAGG3_0911500
CM044617	1893742	1894243	ADH_296	exon	TVAGG3_0911510
CM044617	1896412	1896913	ADH_297	exon	TVAGG3_0911520
CM044617	1956851	1957352	ADH_298	exon	TVAGG3_0911870
CM044617	1957976	1958477	ADH_299	Intergenic
CM044617	2060217	2060718	ADH_300	TTS	TVAGG3_0912670
CM044617	2113717	2114218	ADH_301	promoter-TSS	TVAGG3_0913040
CM044617	2142738	2143239	ADH_302	exon	TVAGG3_0913340
CM044617	2146275	2146776	ADH_303	exon	TVAGG3_0913380
CM044617	2148969	2149470	ADH_304	exon	TVAGG3_0913400
CM044617	2150487	2150988	ADH_305	Intergenic
CM044617	2153486	2153987	ADH_306	exon	TVAGG3_0913430
CM044617	2155063	2155564	ADH_307	exon	TVAGG3_0913430
CM044617	2194337	2194838	ADH_308	promoter-TSS	TVAGG3_0913740
CM044617	2197159	2197660	ADH_309	exon	TVAGG3_0913740
CM044617	2198235	2198736	ADH_310	exon	TVAGG3_0913750
CM044617	2201002	2201503	ADH_311	exon	TVAGG3_0913760
CM044617	2203529	2204030	ADH_312	exon	TVAGG3_0913780
CM044617	2207950	2208451	ADH_313	promoter-TSS	TVAGG3_0913800
CM044617	2209558	2210059	ADH_314	exon	TVAGG3_0913810
CM044617	2210783	2211284	ADH_315	exon	TVAGG3_0913820
CM044617	2214947	2215448	ADH_316	exon	TVAGG3_0913820
CM044617	2216109	2216610	ADH_317	exon	TVAGG3_0913830
CM044617	2218383	2218884	ADH_318	exon	TVAGG3_0913840
CM044617	2219404	2219905	ADH_319	exon	TVAGG3_0913850
CM044617	2220660	2221161	ADH_320	exon	TVAGG3_0913850
CM044617	2222580	2223081	ADH_321	Intergenic
CM044617	2223174	2223675	ADH_322	Intergenic
CM044617	2232749	2233250	ADH_323	exon	TVAGG3_0913880
CM044617	2234638	2235139	ADH_324	exon	TVAGG3_0913890
CM044617	2236043	2236544	ADH_325	exon	TVAGG3_0913900
CM044617	2241148	2241649	ADH_326	exon	TVAGG3_0913920
CM044617	2241706	2242207	ADH_327	exon	TVAGG3_0913920
CM044617	2248422	2248923	ADH_328	exon	TVAGG3_0913940
CM044617	2249290	2249791	ADH_329	exon	TVAGG3_0913940
CM044617	2250284	2250785	ADH_330	promoter-TSS	TVAGG3_0913940
CM044617	2251168	2251669	ADH_331	exon	TVAGG3_0913950
CM044617	2253336	2253837	ADH_332	exon	TVAGG3_0913960
CM044617	2255964	2256465	ADH_333	exon	TVAGG3_0913970
CM044617	2328340	2328841	ADH_334	exon	TVAGG3_0914340
CM044617	2329565	2330066	ADH_335	exon	TVAGG3_0914350
CM044617	2359693	2360194	ADH_336	exon	TVAGG3_0914580
CM044617	2369930	2370431	ADH_337	exon	TVAGG3_0914630
CM044617	2371838	2372339	ADH_338	exon	TVAGG3_0914640
CM044617	2373783	2374284	ADH_339	exon	TVAGG3_0914650
CM044617	2376539	2377040	ADH_340	exon	TVAGG3_0914670
CM044617	2380172	2380673	ADH_341	exon	TVAGG3_0914690
CM044617	2384472	2384973	ADH_342	exon	TVAGG3_0914700
CM044617	2386867	2387368	ADH_343	exon	TVAGG3_0914720
CM044617	2392730	2393231	ADH_344	exon	TVAGG3_0914750
CM044617	2560832	2561333	ADH_345	promoter-TSS	TVAGG3_0916030
CM044617	2568762	2569263	ADH_346	exon	TVAGG3_0916070
CM044617	2572908	2573409	ADH_347	promoter-TSS	TVAGG3_0916090
CM044617	2573507	2574008	ADH_348	Intergenic
CM044617	2574030	2574531	ADH_349	exon	TVAGG3_0916100
CM044617	2576191	2576692	ADH_350	exon	TVAGG3_0916120
CM044617	2577008	2577509	ADH_351	exon	TVAGG3_0916130
CM044617	2580395	2580896	ADH_352	exon	TVAGG3_0916140
CM044617	2581131	2581632	ADH_353	exon	TVAGG3_0916140
CM044617	2606507	2607008	ADH_354	exon	TVAGG3_0916280
CM044617	2613007	2613508	ADH_355	Intergenic
CM044617	2639261	2639762	ADH_356	exon	TVAGG3_0916440
CM044617	2676233	2676734	ADH_357	exon	TVAGG3_0916620
CM044617	2692196	2692697	ADH_358	Intergenic
CM044617	2695129	2695630	ADH_359	exon	TVAGG3_0916720
CM044617	2697261	2697762	ADH_360	exon	TVAGG3_0916730
CM044617	2705267	2705768	ADH_361	Intergenic
CM044617	2707603	2708104	ADH_362	exon	TVAGG3_0916750
CM044617	2710076	2710577	ADH_363	exon	TVAGG3_0916750
CM044617	2716944	2717445	ADH_364	exon	TVAGG3_0916790
CM044617	2719405	2719906	ADH_365	exon	TVAGG3_0916810
CM044617	2728243	2728744	ADH_366	exon	TVAGG3_0916840
CM044617	2782399	2782900	ADH_367	exon	TVAGG3_0917140
CM044617	2783753	2784254	ADH_368	promoter-TSS	TVAGG3_0917140
CM044617	2812784	2813285	ADH_369	promoter-TSS	TVAGG3_0917400
CM044617	2814865	2815366	ADH_370	promoter-TSS	TVAGG3_0917410
CM044617	2815451	2815952	ADH_371	exon	TVAGG3_0917410
CM044617	2819105	2819606	ADH_372	exon	TVAGG3_0917430
CM044617	2822607	2823108	ADH_373	exon	TVAGG3_0917440
CM044617	2824663	2825164	ADH_374	exon	TVAGG3_0917440
CM044617	2825389	2825890	ADH_375	exon	TVAGG3_0917440
CM044617	2831714	2832215	ADH_376	promoter-TSS	TVAGG3_0917460
CM044617	2833838	2834339	ADH_377	Intergenic
CM044617	3068922	3069423	ADH_378	promoter-TSS	TVAGG3_0919330
CM044617	3080538	3081039	ADH_379	Intergenic
CM044617	3091029	3091530	ADH_380	Intergenic
CM044617	3138567	3139068	ADH_381	exon	TVAGG3_0919860
CM044617	3332766	3333267	ADH_382	exon	TVAGG3_0921520
CM044617	3334411	3334912	ADH_383	exon	TVAGG3_0921530
CM044617	3334976	3335477	ADH_384	exon	TVAGG3_0921540
CM044617	3407614	3408115	ADH_385	promoter-TSS	TVAGG3_0922010
CM044617	3409202	3409703	ADH_386	exon	TVAGG3_0922020
CM044617	3438849	3439350	ADH_387	exon	TVAGG3_0922170
CM044617	3439654	3440155	ADH_388	exon	TVAGG3_0922170
CM044617	3452409	3452910	ADH_389	promoter-TSS	TVAGG3_0922270
CM044617	3481632	3482133	ADH_390	exon	TVAGG3_0922530
CM044617	3487633	3488134	ADH_391	exon	TVAGG3_0922540
CM044617	3489067	3489568	ADH_392	exon	TVAGG3_0922550
CM044617	3542854	3543355	ADH_393	exon	TVAGG3_0922940
CM044617	3545024	3545525	ADH_394	exon	TVAGG3_0922960
CM044617	3598068	3598569	ADH_395	exon	TVAGG3_0923370
CM044617	3598638	3599139	ADH_396	exon	TVAGG3_0923370
CM044617	3607012	3607513	ADH_397	exon	TVAGG3_0923410
CM044617	3608041	3608542	ADH_398	exon	TVAGG3_0923420
CM044617	3609232	3609733	ADH_399	exon	TVAGG3_0923440
CM044617	3610955	3611456	ADH_400	exon	TVAGG3_0923450
CM044617	3618182	3618683	ADH_401	exon	TVAGG3_0923470
CM044617	3622222	3622723	ADH_402	promoter-TSS	TVAGG3_0923480
CM044617	3622921	3623422	ADH_403	exon	TVAGG3_0923480
CM044617	3630976	3631477	ADH_404	exon	TVAGG3_0923520
CM044617	3631659	3632160	ADH_405	exon	TVAGG3_0923520
CM044617	3633081	3633582	ADH_406	exon	TVAGG3_0923520
CM044617	3640199	3640700	ADH_407	Intergenic
CM044617	3641131	3641632	ADH_408	Intergenic
CM044617	3642105	3642606	ADH_409	Intergenic
CM044617	3645994	3646495	ADH_410	exon	TVAGG3_0923560
CM044617	3649339	3649840	ADH_411	exon	TVAGG3_0923570
CM044617	3657792	3658293	ADH_412	Intergenic
CM044617	3676429	3676930	ADH_413	TTS	TVAGG3_0923680
CM044617	3681965	3682466	ADH_414	exon	TVAGG3_0923720
CM044617	3684868	3685369	ADH_415	promoter-TSS	TVAGG3_0923730
CM044617	3686377	3686878	ADH_416	exon	TVAGG3_0923740
CM044617	3687057	3687558	ADH_417	exon	TVAGG3_0923740
CM044617	3689968	3690469	ADH_418	promoter-TSS	TVAGG3_0923750
CM044617	3734183	3734684	ADH_419	TTS	TVAGG3_0924060
CM044617	3738328	3738829	ADH_420	exon	TVAGG3_0924080
CM044617	3739984	3740485	ADH_421	exon	TVAGG3_0924100
CM044617	3765638	3766139	ADH_422	promoter-TSS	TVAGG3_0924260
CM044617	3766177	3766678	ADH_423	exon	TVAGG3_0924270
CM044617	3766969	3767470	ADH_424	exon	TVAGG3_0924270
CM044617	3768294	3768795	ADH_425	exon	TVAGG3_0924280
CM044617	3769487	3769988	ADH_426	TTS	TVAGG3_0924290
CM044617	3773303	3773804	ADH_427	exon	TVAGG3_0924300
CM044617	3776008	3776509	ADH_428	promoter-TSS	TVAGG3_0924310
CM044617	3777489	3777990	ADH_429	exon	TVAGG3_0924310
CM044617	3783599	3784100	ADH_430	exon	TVAGG3_0924370
CM044617	3786811	3787312	ADH_431	exon	TVAGG3_0924390
CM044617	3790208	3790709	ADH_432	exon	TVAGG3_0924410
CM044617	3791064	3791565	ADH_433	exon	TVAGG3_0924410
CM044617	3792913	3793414	ADH_434	exon	TVAGG3_0924420
CM044617	3794583	3795084	ADH_435	exon	TVAGG3_0924430
CM044617	3795813	3796314	ADH_436	exon	TVAGG3_0924440
CM044617	3796721	3797222	ADH_437	exon	TVAGG3_0924450
CM044617	3797565	3798066	ADH_438	exon	TVAGG3_0924450
CM044617	3798093	3798594	ADH_439	exon	TVAGG3_0924450
CM044617	3799182	3799683	ADH_440	exon	TVAGG3_0924460
CM044617	3801504	3802005	ADH_441	TTS	TVAGG3_0924470
CM044617	3802049	3802550	ADH_442	exon	TVAGG3_0924470
CM044617	3802893	3803394	ADH_443	promoter-TSS	TVAGG3_0924470
CM044617	3804721	3805222	ADH_444	exon	TVAGG3_0924490
CM044617	3812729	3813230	ADH_445	exon	TVAGG3_0924530
CM044617	3814870	3815371	ADH_446	exon	TVAGG3_0924540
CM044617	3818951	3819452	ADH_447	exon	TVAGG3_0924560
CM044617	3875622	3876123	ADH_448	exon	TVAGG3_0925070
CM044617	3883259	3883760	ADH_449	exon	TVAGG3_0925100
CM044617	3890636	3891137	ADH_450	exon	TVAGG3_0925140
CM044617	3891202	3891703	ADH_451	exon	TVAGG3_0925140
CM044617	3893897	3894398	ADH_452	exon	TVAGG3_0925160
CM044617	3901903	3902404	ADH_453	exon	TVAGG3_0925200
CM044617	3902587	3903088	ADH_454	exon	TVAGG3_0925200
CM044617	3908240	3908741	ADH_455	promoter-TSS	TVAGG3_0925230
CM044617	3911261	3911762	ADH_456	TTS	TVAGG3_0925270
CM044617	3919362	3919863	ADH_457	exon	TVAGG3_0925270
CM044617	3922866	3923367	ADH_458	Intergenic
CM044617	3924156	3924657	ADH_459	exon	TVAGG3_0925310
CM044617	3926205	3926706	ADH_460	exon	TVAGG3_0925310
CM044617	3935541	3936042	ADH_461	Intergenic
CM044617	3937200	3937701	ADH_462	exon	TVAGG3_0925320
CM044617	3940070	3940571	ADH_463	exon	TVAGG3_0925350
CM044617	3943032	3943533	ADH_464	exon	TVAGG3_0925370
CM044617	3965055	3965556	ADH_465	Intergenic
CM044617	3966453	3966954	ADH_466	exon	TVAGG3_0925510
CM044617	3968662	3969163	ADH_467	exon	TVAGG3_0925520
CM044617	3971455	3971956	ADH_468	exon	TVAGG3_0925540
CM044617	3982832	3983333	ADH_469	exon	TVAGG3_0925570
CM044617	3984058	3984559	ADH_470	exon	TVAGG3_0925570
CM044617	3985201	3985702	ADH_471	exon	TVAGG3_0925570
CM044617	3986045	3986546	ADH_472	exon	TVAGG3_0925570
CM044617	3988393	3988894	ADH_473	promoter-TSS	TVAGG3_0925580
CM044617	3989066	3989567	ADH_474	exon	TVAGG3_0925590
CM044617	3989876	3990377	ADH_475	exon	TVAGG3_0925590
CM044617	3990700	3991201	ADH_476	exon	TVAGG3_0925600
CM044617	3991432	3991933	ADH_477	exon	TVAGG3_0925600
CM044617	3992503	3993004	ADH_478	exon	TVAGG3_0925610
CM044617	3993471	3993972	ADH_479	Intergenic
CM044617	3994619	3995120	ADH_480	Intergenic
CM044617	3997728	3998229	ADH_481	Intergenic
CM044617	3998650	3999151	ADH_482	Intergenic
CM044617	4018837	4019338	ADH_483	exon	TVAGG3_0925750
CM044617	4021679	4022180	ADH_484	exon	TVAGG3_0925750
CM044617	4025907	4026408	ADH_485	exon	TVAGG3_0925770
CM044617	4026791	4027292	ADH_486	exon	TVAGG3_0925770
CM044617	4027392	4027893	ADH_487	exon	TVAGG3_0925780
CM044617	4030663	4031164	ADH_488	exon	TVAGG3_0925790
CM044617	4046787	4047288	ADH_489	promoter-TSS	TVAGG3_0925910
CM044617	4060190	4060691	ADH_490	exon	TVAGG3_0926030
CM044617	4061506	4062007	ADH_491	exon	TVAGG3_0926040
CM044617	4082861	4083362	ADH_492	TTS	TVAGG3_0926140
CM044617	4085382	4085883	ADH_493	exon	TVAGG3_0926160
CM044617	4086244	4086745	ADH_494	exon	TVAGG3_0926160
CM044617	4108660	4109161	ADH_495	exon	TVAGG3_0926270
CM044617	4109198	4109699	ADH_496	exon	TVAGG3_0926270
CM044617	4111123	4111624	ADH_497	exon	TVAGG3_0926280
CM044617	4111700	4112201	ADH_498	exon	TVAGG3_0926290
CM044617	4117056	4117557	ADH_499	exon	TVAGG3_0926310
CM044617	4119987	4120488	ADH_500	exon	TVAGG3_0926350
CM044617	4138163	4138664	ADH_501	exon	TVAGG3_0926400
CM044617	4140033	4140534	ADH_502	exon	TVAGG3_0926400
CM044617	4141269	4141770	ADH_503	exon	TVAGG3_0926410
CM044617	4142979	4143480	ADH_504	exon	TVAGG3_0926410
CM044617	4146362	4146863	ADH_505	exon	TVAGG3_0926410
CM044617	4149179	4149680	ADH_506	promoter-TSS	TVAGG3_0926420
CM044617	4151429	4151930	ADH_507	promoter-TSS	TVAGG3_0926430
CM044617	4152110	4152611	ADH_508	Intergenic
CM044617	4153623	4154124	ADH_509	exon	TVAGG3_0926440
CM044617	4154893	4155394	ADH_510	exon	TVAGG3_0926450
CM044617	4156026	4156527	ADH_511	exon	TVAGG3_0926450
CM044617	4156673	4157174	ADH_512	exon	TVAGG3_0926450
CM044617	4157901	4158402	ADH_513	promoter-TSS	TVAGG3_0926460
CM044617	4158682	4159183	ADH_514	exon	TVAGG3_0926460
CM044617	4160298	4160799	ADH_515	exon	TVAGG3_0926460
CM044617	4163444	4163945	ADH_516	exon	TVAGG3_0926490
CM044617	4168165	4168666	ADH_517	exon	TVAGG3_0926520
CM044617	4170072	4170573	ADH_518	exon	TVAGG3_0926540
CM044617	4172913	4173414	ADH_519	exon	TVAGG3_0926560
CM044617	4175198	4175699	ADH_520	Intergenic
CM044617	4177148	4177649	ADH_521	exon	TVAGG3_0926580
CM044617	4177869	4178370	ADH_522	exon	TVAGG3_0926580
CM044617	4180501	4181002	ADH_523	exon	TVAGG3_0926590
CM044617	4188050	4188551	ADH_524	exon	TVAGG3_0926630
CM044617	4197780	4198281	ADH_525	exon	TVAGG3_0926680
CM044617	4209303	4209804	ADH_526	exon	TVAGG3_0926700
CM044617	4214213	4214714	ADH_527	exon	TVAGG3_0926720
CM044617	4216368	4216869	ADH_528	Intergenic
CM044617	4221566	4222067	ADH_529	Intergenic
CM044617	4223244	4223745	ADH_530	exon	TVAGG3_0926760
CM044617	4223874	4224375	ADH_531	promoter-TSS	TVAGG3_0926760
CM044617	4225275	4225776	ADH_532	exon	TVAGG3_0926770
CM044617	4225813	4226314	ADH_533	promoter-TSS	TVAGG3_0926770
CM044617	4227172	4227673	ADH_534	Intergenic
CM044617	4229221	4229722	ADH_535	exon	TVAGG3_0926800
CM044617	4230637	4231138	ADH_536	exon	TVAGG3_0926800
CM044617	4232212	4232713	ADH_537	exon	TVAGG3_0926810
CM044617	4234042	4234543	ADH_538	exon	TVAGG3_0926820
CM044617	4235508	4236009	ADH_539	exon	TVAGG3_0926820
CM044617	4237617	4238118	ADH_540	exon	TVAGG3_0926830
CM044617	4238434	4238935	ADH_541	exon	TVAGG3_0926830
CM044617	4239532	4240033	ADH_542	exon	TVAGG3_0926840
CM044617	4241635	4242136	ADH_543	exon	TVAGG3_0926860
CM044617	4242521	4243022	ADH_544	exon	TVAGG3_0926860
CM044617	4243740	4244241	ADH_545	exon	TVAGG3_0926860
CM044617	4247464	4247965	ADH_546	exon	TVAGG3_0926880
CM044617	4258597	4259098	ADH_547	exon	TVAGG3_0926940
CM044617	4259727	4260228	ADH_548	exon	TVAGG3_0926940
CM044617	4261453	4261954	ADH_549	exon	TVAGG3_0926950
CM044617	4261963	4262464	ADH_550	exon	TVAGG3_0926950
CM044617	4262750	4263251	ADH_551	exon	TVAGG3_0926960
CM044617	4265119	4265620	ADH_552	exon	TVAGG3_0926980
CM044617	4270985	4271486	ADH_553	exon	TVAGG3_0927020
CM044617	4300450	4300951	ADH_554	Intergenic
CM044617	4304592	4305093	ADH_555	Intergenic
CM044617	4309276	4309777	ADH_556	Intergenic
CM044617	4331263	4331764	ADH_557	Intergenic
CM044617	4337647	4338148	ADH_558	exon	TVAGG3_0927540
CM044617	4339759	4340260	ADH_559	exon	TVAGG3_0927540
CM044617	4342530	4343031	ADH_560	exon	TVAGG3_0927560
CM044617	4343570	4344071	ADH_561	TTS	TVAGG3_0927570
CM044617	4347685	4348186	ADH_562	promoter-TSS	TVAGG3_0927590
CM044617	4348782	4349283	ADH_563	exon	TVAGG3_0927600
CM044617	4349715	4350216	ADH_564	Intergenic
CM044617	4350544	4351045	ADH_565	Intergenic
CM044617	4353259	4353760	ADH_566	exon	TVAGG3_0927610
CM044617	4353795	4354296	ADH_567	exon	TVAGG3_0927610
CM044617	4354449	4354950	ADH_568	exon	TVAGG3_0927610
CM044617	4355544	4356045	ADH_569	exon	TVAGG3_0927620
CM044617	4356200	4356701	ADH_570	exon	TVAGG3_0927620
CM044617	4411347	4411848	ADH_571	promoter-TSS	TVAGG3_0927940
CM044617	4414755	4415256	ADH_572	exon	TVAGG3_0927960
CM044617	4416434	4416935	ADH_573	exon	TVAGG3_0927960
CM044617	4425483	4425984	ADH_574	exon	TVAGG3_0928010
CM044617	4426479	4426980	ADH_575	Intergenic
CM044617	4429734	4430235	ADH_576	exon	TVAGG3_0928040
CM044617	4466772	4467273	ADH_577	exon	TVAGG3_0928300
CM044617	4467574	4468075	ADH_578	Intergenic
CM044617	4569111	4569612	ADH_579	exon	TVAGG3_0928710
CM044617	4570569	4571070	ADH_580	exon	TVAGG3_0928720
CM044617	4573130	4573631	ADH_581	Intergenic
CM044617	4575049	4575550	ADH_582	exon	TVAGG3_0928740
CM044617	4597383	4597884	ADH_583	promoter-TSS	TVAGG3_0928850
CM044617	4599724	4600225	ADH_584	exon	TVAGG3_0928850
CM044617	4601146	4601647	ADH_585	exon	TVAGG3_0928860
CM044617	4605917	4606418	ADH_586	exon	TVAGG3_0928870
CM044617	4607022	4607523	ADH_587	TTS	TVAGG3_0928880
CM044617	4613247	4613748	ADH_588	Intergenic
CM044617	4617462	4617963	ADH_589	exon	TVAGG3_0928940
CM044617	4641902	4642403	ADH_590	Intergenic
CM044617	4647173	4647674	ADH_591	exon	TVAGG3_0929180
CM044617	4652738	4653239	ADH_592	exon	TVAGG3_0929210
CM044617	4655670	4656171	ADH_593	exon	TVAGG3_0929210
CM044617	4656513	4657014	ADH_594	exon	TVAGG3_0929210
CM044617	4659324	4659825	ADH_595	exon	TVAGG3_0929230
CM044617	4662550	4663051	ADH_596	exon	TVAGG3_0929260
CM044617	4664358	4664859	ADH_597	exon	TVAGG3_0929270
CM044617	4665226	4665727	ADH_598	Intergenic
CM044617	4665963	4666464	ADH_599	exon	TVAGG3_0929280
CM044617	4667835	4668336	ADH_600	exon	TVAGG3_0929290
CM044617	4670296	4670797	ADH_601	exon	TVAGG3_0929300
CM044617	4785927	4786428	ADH_602	exon	TVAGG3_0930300
CM044617	4788289	4788790	ADH_603	exon	TVAGG3_0930300
CM044617	4789010	4789511	ADH_604	promoter-TSS	TVAGG3_0930300
CM044617	4789824	4790325	ADH_605	exon	TVAGG3_0930310
CM044617	4794904	4795405	ADH_606	promoter-TSS	TVAGG3_0930350
CM044617	4827809	4828310	ADH_607	exon	TVAGG3_0930460
CM044617	4829222	4829723	ADH_608	promoter-TSS	TVAGG3_0930460
CM044617	4833718	4834219	ADH_609	exon	TVAGG3_0930490
CM044617	4834600	4835101	ADH_610	exon	TVAGG3_0930500
CM044617	4835590	4836091	ADH_611	TTS	TVAGG3_0930500
CM044617	4839677	4840178	ADH_612	exon	TVAGG3_0930510
CM044617	4841765	4842266	ADH_613	exon	TVAGG3_0930510
CM044617	4882239	4882740	ADH_614	exon	TVAGG3_0930750
CM044617	4884078	4884579	ADH_615	exon	TVAGG3_0930760
CM044617	4893189	4893690	ADH_616	Intergenic
CM044617	4895527	4896028	ADH_617	exon	TVAGG3_0930840
CM044617	4931693	4932194	ADH_618	exon	TVAGG3_0931110
CM044617	4935101	4935602	ADH_619	exon	TVAGG3_0931130
CM044617	4935663	4936164	ADH_620	exon	TVAGG3_0931130
CM044617	4937026	4937527	ADH_621	exon	TVAGG3_0931140
CM044617	4949159	4949660	ADH_622	exon	TVAGG3_0931190
CM044617	4950650	4951151	ADH_623	exon	TVAGG3_0931210
CM044617	4957327	4957828	ADH_624	Intergenic
CM044617	4960084	4960585	ADH_625	exon	TVAGG3_0931260
CM044617	4964800	4965301	ADH_626	TTS	TVAGG3_0931280
CM044617	4970083	4970584	ADH_627	exon	TVAGG3_0931310
CM044617	4972456	4972957	ADH_628	exon	TVAGG3_0931330
CM044617	4973888	4974389	ADH_629	exon	TVAGG3_0931330
CM044617	4976730	4977231	ADH_630	exon	TVAGG3_0931340
CM044617	4979247	4979748	ADH_631	exon	TVAGG3_0931370
CM044617	4984271	4984772	ADH_632	exon	TVAGG3_0931390
CM044617	4991767	4992268	ADH_633	exon	TVAGG3_0931420
CM044617	4994712	4995213	ADH_634	exon	TVAGG3_0931440
CM044617	5001045	5001546	ADH_635	TTS	TVAGG3_0931460
CM044617	5035703	5036204	ADH_636	exon	TVAGG3_0931780
CM044617	5039113	5039614	ADH_637	exon	TVAGG3_0931800
CM044617	5067859	5068360	ADH_638	exon	TVAGG3_0931990
CM044617	5069951	5070452	ADH_639	promoter-TSS	TVAGG3_0932010
CM044617	5075367	5075868	ADH_640	exon	TVAGG3_0932020
CM044617	5088007	5088508	ADH_641	exon	TVAGG3_0932050
CM044617	5089013	5089514	ADH_642	exon	TVAGG3_0932050
CM044617	5091555	5092056	ADH_643	promoter-TSS	TVAGG3_0932070
CM044617	5092730	5093231	ADH_644	promoter-TSS	TVAGG3_0932080
CM044617	5114836	5115337	ADH_645	exon	TVAGG3_0932220
CM044617	5116582	5117083	ADH_646	Intergenic
CM044617	5118801	5119302	ADH_647	Intergenic
CM044617	5120540	5121041	ADH_648	exon	TVAGG3_0932240
CM044617	5311847	5312348	ADH_649	exon	TVAGG3_0933530
CM044617	5314002	5314503	ADH_650	promoter-TSS	TVAGG3_0933530
CM044617	5328159	5328660	ADH_651	promoter-TSS	TVAGG3_0933620
CM044617	5328781	5329282	ADH_652	exon	TVAGG3_0933620
CM044617	5329291	5329792	ADH_653	exon	TVAGG3_0933630
CM044617	5330933	5331434	ADH_654	exon	TVAGG3_0933640
CM044617	5332074	5332575	ADH_655	exon	TVAGG3_0933640
CM044617	5340148	5340649	ADH_656	exon	TVAGG3_0933730
CM044617	5341610	5342111	ADH_657	Intergenic
CM044617	5342230	5342731	ADH_658	TTS	TVAGG3_0933740
CM044617	5350058	5350559	ADH_659	Intergenic
CM044617	5350685	5351186	ADH_660	Intergenic
CM044617	5352932	5353433	ADH_661	exon	TVAGG3_0933770
CM044617	5356339	5356840	ADH_662	promoter-TSS	TVAGG3_0933800
CM044617	5365496	5365997	ADH_663	exon	TVAGG3_0933850
CM044617	5371702	5372203	ADH_664	promoter-TSS	TVAGG3_0933890
CM044617	5375516	5376017	ADH_665	exon	TVAGG3_0933900
CM044617	5377932	5378433	ADH_666	promoter-TSS	TVAGG3_0933910
CM044617	5378699	5379200	ADH_667	Intergenic
CM044617	5380274	5380775	ADH_668	exon	TVAGG3_0933930
CM044617	5383292	5383793	ADH_669	promoter-TSS	TVAGG3_0933940
CM044617	5384930	5385431	ADH_670	exon	TVAGG3_0933960
CM044617	5386008	5386509	ADH_671	exon	TVAGG3_0933960
CM044617	5388640	5389141	ADH_672	Intergenic
CM044617	5425275	5425776	ADH_673	exon	TVAGG3_0934210
CM044617	5490380	5490881	ADH_674	exon	TVAGG3_0934620
CM044617	5494911	5495412	ADH_675	Intergenic
CM044617	5495825	5496326	ADH_676	promoter-TSS	TVAGG3_0934660
CM044617	5496454	5496955	ADH_677	exon	TVAGG3_0934660
CM044617	5498323	5498824	ADH_678	TTS	TVAGG3_0934670
CM044617	5499165	5499666	ADH_679	exon	TVAGG3_0934680
CM044617	5500376	5500877	ADH_680	promoter-TSS	TVAGG3_0934700
CM044617	5505178	5505679	ADH_681	exon	TVAGG3_0934700
CM044617	5543710	5544211	ADH_682	exon	TVAGG3_0934950
CM044617	5545088	5545589	ADH_683	exon	TVAGG3_0934950
CM044617	5546985	5547486	ADH_684	Intergenic
CM044617	5548920	5549421	ADH_685	exon	TVAGG3_0934960
CM044617	5560698	5561199	ADH_686	exon	TVAGG3_0935010
CM044617	5562703	5563204	ADH_687	exon	TVAGG3_0935020
CM044617	5563699	5564200	ADH_688	exon	TVAGG3_0935020
CM044617	5566353	5566854	ADH_689	exon	TVAGG3_0935030
CM044617	5568762	5569263	ADH_690	Intergenic
CM044617	5578471	5578972	ADH_691	promoter-TSS	TVAGG3_0935100
CM044617	5581113	5581614	ADH_692	exon	TVAGG3_0935120
CM044617	5586706	5587207	ADH_693	exon	TVAGG3_0935150
CM044617	5588209	5588710	ADH_694	Intergenic
CM044617	5591021	5591522	ADH_695	exon	TVAGG3_0935160
CM044617	5592208	5592709	ADH_696	exon	TVAGG3_0935160
CM044617	5593154	5593655	ADH_697	exon	TVAGG3_0935160
CM044617	5594147	5594648	ADH_698	exon	TVAGG3_0935170
CM044617	5597960	5598461	ADH_699	exon	TVAGG3_0935180
CM044617	5600607	5601108	ADH_700	exon	TVAGG3_0935180
CM044617	5602469	5602970	ADH_701	exon	TVAGG3_0935180
CM044617	5632067	5632568	ADH_702	Intergenic
CM044617	5638783	5639284	ADH_703	promoter-TSS	TVAGG3_0935340
CM044617	5641053	5641554	ADH_704	exon	TVAGG3_0935350
CM044617	5642887	5643388	ADH_705	exon	TVAGG3_0935350
CM044617	5644856	5645357	ADH_706	Intergenic
CM044617	5647292	5647793	ADH_707	exon	TVAGG3_0935380
CM044617	5662056	5662557	ADH_708	Intergenic
CM044617	5674586	5675087	ADH_709	Intergenic
CM044617	5685717	5686218	ADH_710	exon	TVAGG3_0935560
CM044617	5692236	5692737	ADH_711	Intergenic
CM044617	5722637	5723138	ADH_712	exon	TVAGG3_0935780
CM044617	5723810	5724311	ADH_713	exon	TVAGG3_0935790
CM044617	5729215	5729716	ADH_714	Intergenic
CM044617	5731868	5732369	ADH_715	exon	TVAGG3_0935820
CM044617	5734023	5734524	ADH_716	exon	TVAGG3_0935820
CM044617	5737837	5738338	ADH_717	exon	TVAGG3_0935850
CM044617	5764127	5764628	ADH_718	Intergenic
CM044617	5764987	5765488	ADH_719	exon	TVAGG3_0935990
CM044617	5768955	5769456	ADH_720	Intergenic
CM044617	5771503	5772004	ADH_721	exon	TVAGG3_0936020
CM044617	5773105	5773606	ADH_722	exon	TVAGG3_0936020
CM044617	5774882	5775383	ADH_723	exon	TVAGG3_0936020
CM044617	5777749	5778250	ADH_724	exon	TVAGG3_0936020
CM044617	5779388	5779889	ADH_725	exon	TVAGG3_0936030
CM044617	5781163	5781664	ADH_726	exon	TVAGG3_0936040
CM044617	5783093	5783594	ADH_727	exon	TVAGG3_0936040
CM044617	5783980	5784481	ADH_728	exon	TVAGG3_0936040
CM044617	5786994	5787495	ADH_729	exon	TVAGG3_0936050
CM044617	5790051	5790552	ADH_730	exon	TVAGG3_0936060
CM044617	5791757	5792258	ADH_731	exon	TVAGG3_0936080
CM044617	5793351	5793852	ADH_732	exon	TVAGG3_0936090
CM044617	5794846	5795347	ADH_733	exon	TVAGG3_0936100
CM044617	5797638	5798139	ADH_734	TTS	TVAGG3_0936120
CM044617	5798192	5798693	ADH_735	exon	TVAGG3_0936120
CM044617	5798756	5799257	ADH_736	promoter-TSS	TVAGG3_0936120
CM044617	5799287	5799788	ADH_737	exon	TVAGG3_0936130
CM044617	5802305	5802806	ADH_738	exon	TVAGG3_0936150
CM044617	5803081	5803582	ADH_739	exon	TVAGG3_0936150
CM044617	5805346	5805847	ADH_740	exon	TVAGG3_0936160
CM044617	5806948	5807449	ADH_741	promoter-TSS	TVAGG3_0936160
CM044617	5808728	5809229	ADH_742	exon	TVAGG3_0936180
CM044617	5814204	5814705	ADH_743	exon	TVAGG3_0936250
CM044617	5817564	5818065	ADH_744	promoter-TSS	TVAGG3_0936270
CM044617	5858509	5859010	ADH_745	Intergenic
CM044617	5861021	5861522	ADH_746	exon	TVAGG3_0936500
CM044617	5863857	5864358	ADH_747	promoter-TSS	TVAGG3_0936510
CM044617	5867315	5867816	ADH_748	exon	TVAGG3_0936520
CM044617	5870719	5871220	ADH_749	exon	TVAGG3_0936540
CM044617	5873492	5873993	ADH_750	exon	TVAGG3_0936560
CM044617	5876626	5877127	ADH_751	exon	TVAGG3_0936580
CM044617	5877761	5878262	ADH_752	exon	TVAGG3_0936580
CM044617	5882708	5883209	ADH_753	exon	TVAGG3_0936590
CM044617	5883547	5884048	ADH_754	exon	TVAGG3_0936600
CM044617	5886005	5886506	ADH_755	exon	TVAGG3_0936600
CM044617	5891316	5891817	ADH_756	exon	TVAGG3_0936620
CM044617	5896601	5897102	ADH_757	exon	TVAGG3_0936630
CM044617	5897335	5897836	ADH_758	exon	TVAGG3_0936630
CM044617	5900229	5900730	ADH_759	exon	TVAGG3_0936630
CM044617	5902395	5902896	ADH_760	exon	TVAGG3_0936640
CM044617	5904177	5904678	ADH_761	promoter-TSS	TVAGG3_0936660
CM044617	5906424	5906925	ADH_762	exon	TVAGG3_0936670
CM044617	5908933	5909434	ADH_763	exon	TVAGG3_0936680
CM044617	5910559	5911060	ADH_764	promoter-TSS	TVAGG3_0936690
CM044617	5912428	5912929	ADH_765	exon	TVAGG3_0936710
CM044617	5913911	5914412	ADH_766	exon	TVAGG3_0936720
CM044617	5916248	5916749	ADH_767	Intergenic
CM044617	5917640	5918141	ADH_768	exon	TVAGG3_0936730
CM044617	5918259	5918760	ADH_769	exon	TVAGG3_0936730
CM044617	5919459	5919960	ADH_770	exon	TVAGG3_0936750
CM044617	5920954	5921455	ADH_771	exon	TVAGG3_0936760
CM044617	5922386	5922887	ADH_772	exon	TVAGG3_0936770
CM044617	5923263	5923764	ADH_773	exon	TVAGG3_0936770
CM044617	5924245	5924746	ADH_774	exon	TVAGG3_0936770
CM044617	5924885	5925386	ADH_775	exon	TVAGG3_0936780
CM044617	5927057	5927558	ADH_776	Intergenic
CM044617	5931207	5931708	ADH_777	exon	TVAGG3_0936820
CM044617	5934729	5935230	ADH_778	exon	TVAGG3_0936840
CM044617	5939705	5940206	ADH_779	promoter-TSS	TVAGG3_0936850
CM044617	5941830	5942331	ADH_780	exon	TVAGG3_0936870
CM044617	5942711	5943212	ADH_781	exon	TVAGG3_0936880
CM044617	5947583	5948084	ADH_782	exon	TVAGG3_0936900
CM044617	5948637	5949138	ADH_783	exon	TVAGG3_0936910
CM044617	5950117	5950618	ADH_784	exon	TVAGG3_0936920
CM044617	5951126	5951627	ADH_785	exon	TVAGG3_0936920
CM044617	5953728	5954229	ADH_786	exon	TVAGG3_0936920
CM044617	5956081	5956582	ADH_787	exon	TVAGG3_0936930
CM044617	5960822	5961323	ADH_788	exon	TVAGG3_0936960
CM044617	5966513	5967014	ADH_789	exon	TVAGG3_0936990
CM044617	5976349	5976850	ADH_790	Intergenic
CM044617	5981955	5982456	ADH_791	exon	TVAGG3_0937050
CM044617	5984081	5984582	ADH_792	exon	TVAGG3_0937070
CM044617	5988346	5988847	ADH_793	exon	TVAGG3_0937110
CM044617	6004459	6004960	ADH_794	exon	TVAGG3_0937180
CM044617	6006385	6006886	ADH_795	exon	TVAGG3_0937180
CM044617	6007417	6007918	ADH_796	promoter-TSS	TVAGG3_0937180
CM044617	6009395	6009896	ADH_797	exon	TVAGG3_0937190
CM044617	6011082	6011583	ADH_798	promoter-TSS	TVAGG3_0937200
CM044617	6011921	6012422	ADH_799	exon	TVAGG3_0937210
CM044617	6016214	6016715	ADH_800	exon	TVAGG3_0937230
CM044617	6018566	6019067	ADH_801	exon	TVAGG3_0937250
CM044617	6020184	6020685	ADH_802	promoter-TSS	TVAGG3_0937260
CM044617	6020725	6021226	ADH_803	exon	TVAGG3_0937270
CM044617	6024068	6024569	ADH_804	exon	TVAGG3_0937280
CM044617	6024881	6025382	ADH_805	exon	TVAGG3_0937280
CM044617	6029010	6029511	ADH_806	exon	TVAGG3_0937310
CM044617	6032168	6032669	ADH_807	exon	TVAGG3_0937310
CM044617	6033312	6033813	ADH_808	exon	TVAGG3_0937310
CM044617	6048415	6048916	ADH_809	Intergenic
CM044617	6056316	6056817	ADH_810	exon	TVAGG3_0937430
CM044617	6123916	6124417	ADH_811	exon	TVAGG3_0937890
CM044617	6126672	6127173	ADH_812	exon	TVAGG3_0937900
CM044617	6130249	6130750	ADH_813	exon	TVAGG3_0937910
CM044617	6132058	6132559	ADH_814	exon	TVAGG3_0937930
CM044617	6133137	6133638	ADH_815	exon	TVAGG3_0937930
CM044617	6134724	6135225	ADH_816	exon	TVAGG3_0937930
CM044617	6138474	6138975	ADH_817	exon	TVAGG3_0937960
CM044617	6144199	6144700	ADH_818	promoter-TSS	TVAGG3_0937980
CM044617	6147316	6147817	ADH_819	exon	TVAGG3_0937990
CM044617	6150593	6151094	ADH_820	exon	TVAGG3_0938000
CM044617	6151909	6152410	ADH_821	exon	TVAGG3_0938000
CM044617	6155126	6155627	ADH_822	exon	TVAGG3_0938010
CM044617	6188419	6188920	ADH_823	exon	TVAGG3_0938270
CM044617	6188974	6189475	ADH_824	exon	TVAGG3_0938270
CM044617	6201091	6201592	ADH_825	promoter-TSS	TVAGG3_0938310
CM044617	6206430	6206931	ADH_826	exon	TVAGG3_0938330
CM044617	6208671	6209172	ADH_827	exon	TVAGG3_0938340
CM044617	6209825	6210326	ADH_828	TTS	TVAGG3_0938350
CM044617	6211684	6212185	ADH_829	promoter-TSS	TVAGG3_0938360
CM044617	6214523	6215024	ADH_830	TTS	TVAGG3_0938390
CM044617	6222148	6222649	ADH_831	exon	TVAGG3_0938430
CM044617	6225081	6225582	ADH_832	Intergenic
CM044617	6225887	6226388	ADH_833	TTS	TVAGG3_0938470
CM044617	6262451	6262952	ADH_834	Intergenic
CM044617	6287808	6288309	ADH_835	exon	TVAGG3_0938850
CM044617	6288786	6289287	ADH_836	exon	TVAGG3_0938850
CM044617	6289629	6290130	ADH_837	Intergenic
CM044617	6293291	6293792	ADH_838	exon	TVAGG3_0938870
CM044617	6294623	6295124	ADH_839	exon	TVAGG3_0938870
CM044617	6295906	6296407	ADH_840	exon	TVAGG3_0938870
CM044617	6298820	6299321	ADH_841	Intergenic
CM044617	6301956	6302457	ADH_842	exon	TVAGG3_0938890
CM044617	6305456	6305957	ADH_843	exon	TVAGG3_0938920
CM044617	6307409	6307910	ADH_844	promoter-TSS	TVAGG3_0938940
CM044617	6308631	6309132	ADH_845	exon	TVAGG3_0938940
CM044617	6310508	6311009	ADH_846	exon	TVAGG3_0938950
CM044617	6340130	6340631	ADH_847	exon	TVAGG3_0939120
CM044617	6341442	6341943	ADH_848	exon	TVAGG3_0939140
CM044617	6343309	6343810	ADH_849	exon	TVAGG3_0939150
CM044617	6344030	6344531	ADH_850	exon	TVAGG3_0939150
CM044617	6346920	6347421	ADH_851	exon	TVAGG3_0939160
CM044617	6349419	6349920	ADH_852	exon	TVAGG3_0939180
CM044617	6352370	6352871	ADH_853	Intergenic
CM044617	6353384	6353885	ADH_854	exon	TVAGG3_0939190
CM044617	6359153	6359654	ADH_855	exon	TVAGG3_0939230
CM044617	6362273	6362774	ADH_856	exon	TVAGG3_0939250
CM044617	6362849	6363350	ADH_857	exon	TVAGG3_0939250
CM044617	6363762	6364263	ADH_858	exon	TVAGG3_0939250
CM044617	6365633	6366134	ADH_859	exon	TVAGG3_0939270
CM044617	6366281	6366782	ADH_860	exon	TVAGG3_0939270
CM044617	6415035	6415536	ADH_861	exon	TVAGG3_0939640
CM044617	6415835	6416336	ADH_862	exon	TVAGG3_0939640
CM044617	6443105	6443606	ADH_863	exon	TVAGG3_0939820
CM044617	6444362	6444863	ADH_864	Intergenic
CM044617	6446247	6446748	ADH_865	exon	TVAGG3_0939830
CM044617	6452009	6452510	ADH_866	exon	TVAGG3_0939870
CM044617	6454445	6454946	ADH_867	exon	TVAGG3_0939880
CM044617	6457553	6458054	ADH_868	exon	TVAGG3_0939890
CM044617	6458503	6459004	ADH_869	exon	TVAGG3_0939890
CM044617	6459081	6459582	ADH_870	exon	TVAGG3_0939890
CM044617	6460685	6461186	ADH_871	exon	TVAGG3_0939900
CM044617	6466056	6466557	ADH_872	exon	TVAGG3_0939950
CM044617	6467126	6467627	ADH_873	exon	TVAGG3_0939950
CM044617	6468303	6468804	ADH_874	TTS	TVAGG3_0939960
CM044617	6469105	6469606	ADH_875	exon	TVAGG3_0939960
CM044617	6525694	6526195	ADH_876	exon	TVAGG3_0940510
CM044617	6530779	6531280	ADH_877	exon	TVAGG3_0940540
CM044617	6531329	6531830	ADH_878	exon	TVAGG3_0940540
CM044617	6532348	6532849	ADH_879	exon	TVAGG3_0940550
CM044617	6535108	6535609	ADH_880	exon	TVAGG3_0940570
CM044617	6536086	6536587	ADH_881	exon	TVAGG3_0940570
CM044617	6553625	6554126	ADH_882	exon	TVAGG3_0940660
CM044617	6558281	6558782	ADH_883	exon	TVAGG3_0940690
CM044617	6561399	6561900	ADH_884	exon	TVAGG3_0940700
CM044617	6562497	6562998	ADH_885	exon	TVAGG3_0940700
CM044617	6567530	6568031	ADH_886	exon	TVAGG3_0940750
CM044617	6570581	6571082	ADH_887	Intergenic
CM044617	6578728	6579229	ADH_888	exon	TVAGG3_0940820
CM044617	6579407	6579908	ADH_889	exon	TVAGG3_0940830
CM044617	6581314	6581815	ADH_890	exon	TVAGG3_0940840
CM044617	6583865	6584366	ADH_891	exon	TVAGG3_0940840
CM044617	6585786	6586287	ADH_892	exon	TVAGG3_0940840
CM044617	6587554	6588055	ADH_893	exon	TVAGG3_0940840
CM044617	6588357	6588858	ADH_894	exon	TVAGG3_0940840
CM044617	6593005	6593506	ADH_895	exon	TVAGG3_0940860
CM044617	6604039	6604540	ADH_896	exon	TVAGG3_0940890
CM044617	6645439	6645940	ADH_897	exon	TVAGG3_0941060
CM044617	6648418	6648919	ADH_898	exon	TVAGG3_0941070
CM044617	6653162	6653663	ADH_899	promoter-TSS	TVAGG3_0941110
CM044617	6654396	6654897	ADH_900	exon	TVAGG3_0941120
CM044617	6655565	6656066	ADH_901	exon	TVAGG3_0941120
CM044617	6657206	6657707	ADH_902	promoter-TSS	TVAGG3_0941120
CM044617	6660996	6661497	ADH_903	exon	TVAGG3_0941130
CM044617	6661721	6662222	ADH_904	exon	TVAGG3_0941130
CM044617	6663246	6663747	ADH_905	exon	TVAGG3_0941130
CM044617	6663928	6664429	ADH_906	promoter-TSS	TVAGG3_0941140
CM044617	6666303	6666804	ADH_907	promoter-TSS	TVAGG3_0941150
CM044617	6668869	6669370	ADH_908	exon	TVAGG3_0941170
CM044617	6670083	6670584	ADH_909	exon	TVAGG3_0941180
CM044617	6713832	6714333	ADH_910	exon	TVAGG3_0941530
CM044617	6716169	6716670	ADH_911	exon	TVAGG3_0941550
CM044617	6719764	6720265	ADH_912	Intergenic
CM044617	6721550	6722051	ADH_913	exon	TVAGG3_0941570
CM044617	6722926	6723427	ADH_914	exon	TVAGG3_0941580
CM044617	6724957	6725458	ADH_915	exon	TVAGG3_0941600
CM044617	6725772	6726273	ADH_916	exon	TVAGG3_0941600
CM044617	6729450	6729951	ADH_917	TTS	TVAGG3_0941640
CM044617	6730183	6730684	ADH_918	exon	TVAGG3_0941630
CM044617	6733193	6733694	ADH_919	exon	TVAGG3_0941650
CM044617	6741962	6742463	ADH_920	exon	TVAGG3_0941670
CM044617	6742915	6743416	ADH_921	exon	TVAGG3_0941670
CM044617	6745215	6745716	ADH_922	exon	TVAGG3_0941690
CM044617	6748834	6749335	ADH_923	exon	TVAGG3_0941700
CM044617	6749578	6750079	ADH_924	exon	TVAGG3_0941700
CM044617	6750147	6750648	ADH_925	exon	TVAGG3_0941700
CM044617	6752532	6753033	ADH_926	exon	TVAGG3_0941700
CM044617	6753181	6753682	ADH_927	exon	TVAGG3_0941700
CM044617	6756520	6757021	ADH_928	exon	TVAGG3_0941710
CM044617	6757581	6758082	ADH_929	exon	TVAGG3_0941720
CM044617	6759721	6760222	ADH_930	exon	TVAGG3_0941740
CM044617	6762805	6763306	ADH_931	exon	TVAGG3_0941760
CM044617	6764000	6764501	ADH_932	exon	TVAGG3_0941770
CM044617	6764960	6765461	ADH_933	exon	TVAGG3_0941770
CM044617	6767263	6767764	ADH_934	exon	TVAGG3_0941780
CM044617	6770967	6771468	ADH_935	TTS	TVAGG3_0941810
CM044617	6836464	6836965	ADH_936	Intergenic
CM044617	6974545	6975046	ADH_937	exon	TVAGG3_0943300
CM044617	6976140	6976641	ADH_938	exon	TVAGG3_0943310
CM044617	6976809	6977310	ADH_939	exon	TVAGG3_0943310
CM044617	6996118	6996619	ADH_940	Intergenic
CM044617	7001663	7002164	ADH_941	Intergenic
CM044617	7060088	7060589	ADH_942	promoter-TSS	TVAGG3_0943870
CM044617	7062785	7063286	ADH_943	exon	TVAGG3_0943870
CM044617	7119357	7119858	ADH_944	exon	TVAGG3_0944380
CM044617	7121373	7121874	ADH_945	exon	TVAGG3_0944390
CM044617	7122787	7123288	ADH_946	exon	TVAGG3_0944390
CM044617	7125073	7125574	ADH_947	exon	TVAGG3_0944390
CM044617	7132691	7133192	ADH_948	Intergenic
CM044617	7158302	7158803	ADH_949	promoter-TSS	TVAGG3_0944650
CM044617	7159835	7160336	ADH_950	exon	TVAGG3_0944660
CM044617	7160518	7161019	ADH_951	exon	TVAGG3_0944660
CM044617	7164972	7165473	ADH_952	exon	TVAGG3_0944690
CM044617	7165522	7166023	ADH_953	exon	TVAGG3_0944700
CM044617	7167506	7168007	ADH_954	TTS	TVAGG3_0944720
CM044617	7169133	7169634	ADH_955	promoter-TSS	TVAGG3_0944730
CM044617	7175886	7176387	ADH_956	exon	TVAGG3_0944770
CM044617	7176718	7177219	ADH_957	TTS	TVAGG3_0944770
CM044617	7181410	7181911	ADH_958	TTS	TVAGG3_0944800
CM044617	7190586	7191087	ADH_959	exon	TVAGG3_0944870
CM044617	7197697	7198198	ADH_960	exon	TVAGG3_0944890
CM044617	7198199	7198700	ADH_961	exon	TVAGG3_0944890
CM044617	7201627	7202128	ADH_962	exon	TVAGG3_0944890
CM044617	7202383	7202884	ADH_963	exon	TVAGG3_0944890
CM044617	7210298	7210799	ADH_964	Intergenic
CM044617	7214039	7214540	ADH_965	exon	TVAGG3_0944910
CM044617	7217647	7218148	ADH_966	promoter-TSS	TVAGG3_0944940
CM044617	7219366	7219867	ADH_967	exon	TVAGG3_0944940
CM044617	7225987	7226488	ADH_968	exon	TVAGG3_0944940
CM044617	7226924	7227425	ADH_969	exon	TVAGG3_0944940
CM044617	7285629	7286130	ADH_970	promoter-TSS	TVAGG3_0945430
CM044617	7289438	7289939	ADH_971	exon	TVAGG3_0945450
CM044617	7292058	7292559	ADH_972	Intergenic
CM044617	7293988	7294489	ADH_973	exon	TVAGG3_0945480
CM044617	7297694	7298195	ADH_974	promoter-TSS	TVAGG3_0945490
CM044617	7298521	7299022	ADH_975	exon	TVAGG3_0945500
CM044617	7299276	7299777	ADH_976	exon	TVAGG3_0945510
CM044617	7300024	7300525	ADH_977	exon	TVAGG3_0945520
CM044617	7302795	7303296	ADH_978	exon	TVAGG3_0945540
CM044617	7303385	7303886	ADH_979	exon	TVAGG3_0945540
CM044617	7304244	7304745	ADH_980	Intergenic
CM044617	7307673	7308174	ADH_981	exon	TVAGG3_0945550
CM044617	7313634	7314135	ADH_982	promoter-TSS	TVAGG3_0945570
CM044617	7314603	7315104	ADH_983	exon	TVAGG3_0945580
CM044617	7316430	7316931	ADH_984	exon	TVAGG3_0945590
CM044617	7317876	7318377	ADH_985	exon	TVAGG3_0945600
CM044617	7322016	7322517	ADH_986	exon	TVAGG3_0945640
CM044617	7325447	7325948	ADH_987	exon	TVAGG3_0945640
CM044617	7333707	7334208	ADH_988	exon	TVAGG3_0945670
CM044617	7343940	7344441	ADH_989	exon	TVAGG3_0945670
CM044617	7346905	7347406	ADH_990	exon	TVAGG3_0945700
CM044617	7347838	7348339	ADH_991	exon	TVAGG3_0945700
CM044617	7398830	7399331	ADH_992	exon	TVAGG3_0946060
CM044617	7400360	7400861	ADH_993	exon	TVAGG3_0946070
CM044617	7406822	7407323	ADH_994	exon	TVAGG3_0946100
CM044617	7409471	7409972	ADH_995	exon	TVAGG3_0946110
CM044617	7435680	7436181	ADH_996	Intergenic
CM044617	7440457	7440958	ADH_997	exon	TVAGG3_0946250
CM044617	7443181	7443682	ADH_998	exon	TVAGG3_0946270
CM044617	7447852	7448353	ADH_999	exon	TVAGG3_0946280
CM044617	7455424	7455925	ADH_1000	exon	TVAGG3_0946310
CM044617	7455939	7456440	ADH_1001	promoter-TSS	TVAGG3_0946310
CM044617	7472927	7473428	ADH_1002	promoter-TSS	TVAGG3_0946350
CM044617	7473691	7474192	ADH_1003	exon	TVAGG3_0946360
CM044617	7503951	7504452	ADH_1004	exon	TVAGG3_0946520
CM044617	7505148	7505649	ADH_1005	promoter-TSS	TVAGG3_0946520
CM044617	7506046	7506547	ADH_1006	exon	TVAGG3_0946530
CM044617	7507422	7507923	ADH_1007	exon	TVAGG3_0946540
CM044617	7508264	7508765	ADH_1008	Intergenic
CM044617	7509080	7509581	ADH_1009	Intergenic
CM044617	7515312	7515813	ADH_1010	exon	TVAGG3_0946590
CM044617	7519205	7519706	ADH_1011	exon	TVAGG3_0946630
CM044617	7520441	7520942	ADH_1012	exon	TVAGG3_0946630
CM044617	7522701	7523202	ADH_1013	exon	TVAGG3_0946640
CM044617	7523798	7524299	ADH_1014	Intergenic
CM044617	7525800	7526301	ADH_1015	exon	TVAGG3_0946670
CM044617	7527372	7527873	ADH_1016	exon	TVAGG3_0946670
CM044617	7528239	7528740	ADH_1017	Intergenic
CM044617	7531385	7531886	ADH_1018	exon	TVAGG3_0946680
CM044617	7532470	7532971	ADH_1019	Intergenic
CM044617	7577240	7577741	ADH_1020	exon	TVAGG3_0946970
CM044617	7578835	7579336	ADH_1021	exon	TVAGG3_0946980
CM044617	7581308	7581809	ADH_1022	exon	TVAGG3_0946990
CM044617	7584726	7585227	ADH_1023	exon	TVAGG3_0947000
CM044617	7586502	7587003	ADH_1024	exon	TVAGG3_0947010
CM044617	7603316	7603817	ADH_1025	exon	TVAGG3_0947090
CM044617	7647096	7647597	ADH_1026	Intergenic
CM044617	7648883	7649384	ADH_1027	Intergenic
CM044617	7652251	7652752	ADH_1028	exon	TVAGG3_0947390
CM044617	7654367	7654868	ADH_1029	Intergenic
CM044617	7682036	7682537	ADH_1030	exon	TVAGG3_0947550
CM044617	7683203	7683704	ADH_1031	promoter-TSS	TVAGG3_0947560
CM044617	7685315	7685816	ADH_1032	exon	TVAGG3_0947590
CM044617	7686812	7687313	ADH_1033	exon	TVAGG3_0947600
CM044617	7687808	7688309	ADH_1034	promoter-TSS	TVAGG3_0947600
CM044617	7691242	7691743	ADH_1035	exon	TVAGG3_0947630
CM044617	7692858	7693359	ADH_1036	exon	TVAGG3_0947640
CM044617	7697456	7697957	ADH_1037	exon	TVAGG3_0947690
CM044617	7699539	7700040	ADH_1038	promoter-TSS	TVAGG3_0947720
CM044617	7702997	7703498	ADH_1039	promoter-TSS	TVAGG3_0947740
CM044617	7706026	7706527	ADH_1040	exon	TVAGG3_0947750
CM044617	7709285	7709786	ADH_1041	exon	TVAGG3_0947780
CM044617	7711347	7711848	ADH_1042	promoter-TSS	TVAGG3_0947790
CM044617	7712479	7712980	ADH_1043	promoter-TSS	TVAGG3_0947800
CM044617	7713268	7713769	ADH_1044	exon	TVAGG3_0947800
CM044617	7714122	7714623	ADH_1045	exon	TVAGG3_0947800
CM044617	7716585	7717086	ADH_1046	exon	TVAGG3_0947810
CM044617	7720157	7720658	ADH_1047	exon	TVAGG3_0947830
CM044617	7722188	7722689	ADH_1048	exon	TVAGG3_0947850
CM044617	7723901	7724402	ADH_1049	exon	TVAGG3_0947870
CM044617	7728805	7729306	ADH_1050	exon	TVAGG3_0947910
CM044617	7730980	7731481	ADH_1051	promoter-TSS	TVAGG3_0947920
CM044617	7741275	7741776	ADH_1052	exon	TVAGG3_0947990
CM044617	7771464	7771965	ADH_1053	exon	TVAGG3_0948210
CM044617	7789577	7790078	ADH_1054	exon	TVAGG3_0948290
CM044617	7790675	7791176	ADH_1055	exon	TVAGG3_0948300
CM044617	7793601	7794102	ADH_1056	exon	TVAGG3_0948310
CM044617	7794696	7795197	ADH_1057	Intergenic
CM044617	7796679	7797180	ADH_1058	exon	TVAGG3_0948330
CM044617	7797689	7798190	ADH_1059	exon	TVAGG3_0948330
CM044617	7798860	7799361	ADH_1060	promoter-TSS	TVAGG3_0948340
CM044617	7800565	7801066	ADH_1061	exon	TVAGG3_0948340
CM044617	7805477	7805978	ADH_1062	exon	TVAGG3_0948370
CM044617	7806978	7807479	ADH_1063	Intergenic
CM044617	7809780	7810281	ADH_1064	exon	TVAGG3_0948390
CM044617	7811541	7812042	ADH_1065	exon	TVAGG3_0948400
CM044617	7812449	7812950	ADH_1066	exon	TVAGG3_0948400
CM044617	7825307	7825808	ADH_1067	Intergenic
CM044617	7828071	7828572	ADH_1068	exon	TVAGG3_0948490
CM044617	7837060	7837561	ADH_1069	exon	TVAGG3_0948520
CM044617	7838510	7839011	ADH_1070	exon	TVAGG3_0948520
CM044617	7840425	7840926	ADH_1071	exon	TVAGG3_0948520
CM044617	7842789	7843290	ADH_1072	exon	TVAGG3_0948520
CM044617	7846989	7847490	ADH_1073	promoter-TSS	TVAGG3_0948530
CM044617	7849100	7849601	ADH_1074	exon	TVAGG3_0948550
CM044617	7852932	7853433	ADH_1075	exon	TVAGG3_0948600
CM044617	7854664	7855165	ADH_1076	promoter-TSS	TVAGG3_0948620
CM044617	7855874	7856375	ADH_1077	exon	TVAGG3_0948620
CM044617	7856741	7857242	ADH_1078	Intergenic
CM044617	7857693	7858194	ADH_1079	exon	TVAGG3_0948630
CM044617	7860217	7860718	ADH_1080	promoter-TSS	TVAGG3_0948640
CM044617	7860761	7861262	ADH_1081	TTS	TVAGG3_0948640
CM044617	7865629	7866130	ADH_1082	exon	TVAGG3_0948660
CM044617	7867575	7868076	ADH_1083	exon	TVAGG3_0948680
CM044617	7871234	7871735	ADH_1084	Intergenic
CM044617	7872162	7872663	ADH_1085	exon	TVAGG3_0948710
CM044617	7874580	7875081	ADH_1086	promoter-TSS	TVAGG3_0948720
CM044617	7875834	7876335	ADH_1087	exon	TVAGG3_0948730
CM044617	7879727	7880228	ADH_1088	Intergenic
CM044617	7882017	7882518	ADH_1089	exon	TVAGG3_0948810
CM044617	7884590	7885091	ADH_1090	exon	TVAGG3_0948830
CM044617	7904423	7904924	ADH_1091	exon	TVAGG3_0948960
CM044617	7905182	7905683	ADH_1092	exon	TVAGG3_0948970
CM044617	7905942	7906443	ADH_1093	exon	TVAGG3_0948970
CM044617	7906710	7907211	ADH_1094	promoter-TSS	TVAGG3_0948970
CM044617	7927391	7927892	ADH_1095	exon	TVAGG3_0949070
CM044617	7929444	7929945	ADH_1096	exon	TVAGG3_0949080
CM044617	7931998	7932499	ADH_1097	exon	TVAGG3_0949090
CM044617	7932607	7933108	ADH_1098	exon	TVAGG3_0949090
CM044617	7958999	7959500	ADH_1099	exon	TVAGG3_0949340
CM044617	7959647	7960148	ADH_1100	promoter-TSS	TVAGG3_0949340
CM044617	7960313	7960814	ADH_1101	promoter-TSS	TVAGG3_0949350
CM044617	7989387	7989888	ADH_1102	exon	TVAGG3_0949480
CM044617	7990176	7990677	ADH_1103	Intergenic
CM044617	8001782	8002283	ADH_1104	exon	TVAGG3_0949600
CM044617	8085815	8086316	ADH_1105	promoter-TSS	TVAGG3_0950280
CM044617	8089133	8089634	ADH_1106	exon	TVAGG3_0950290
CM044617	8090853	8091354	ADH_1107	exon	TVAGG3_0950300
CM044617	8122238	8122739	ADH_1108	TTS	TVAGG3_0950540
CM044617	8124634	8125135	ADH_1109	exon	TVAGG3_0950540
CM044617	8126582	8127083	ADH_1110	Intergenic
CM044617	8127445	8127946	ADH_1111	exon	TVAGG3_0950550
CM044617	8134390	8134891	ADH_1112	exon	TVAGG3_0950590
CM044617	8135718	8136219	ADH_1113	exon	TVAGG3_0950600
CM044617	8156827	8157328	ADH_1114	promoter-TSS	TVAGG3_0950720
CM044617	8157998	8158499	ADH_1115	exon	TVAGG3_0950720
CM044617	8159957	8160458	ADH_1116	exon	TVAGG3_0950730
CM044617	8167465	8167966	ADH_1117	promoter-TSS	TVAGG3_0950740
CM044617	8199131	8199632	ADH_1118	exon	TVAGG3_0950830
CM044617	8210445	8210946	ADH_1119	promoter-TSS	TVAGG3_0950890
CM044617	8215330	8215831	ADH_1120	exon	TVAGG3_0950910
CM044617	8218940	8219441	ADH_1121	exon	TVAGG3_0950910
CM044617	8221167	8221668	ADH_1122	exon	TVAGG3_0950910
CM044617	8225496	8225997	ADH_1123	exon	TVAGG3_0950910
CM044617	8226760	8227261	ADH_1124	exon	TVAGG3_0950910
CM044617	8230058	8230559	ADH_1125	promoter-TSS	TVAGG3_0950920
CM044617	8232640	8233141	ADH_1126	exon	TVAGG3_0950940
CM044617	8256108	8256609	ADH_1127	exon	TVAGG3_0951060
CM044617	8256767	8257268	ADH_1128	exon	TVAGG3_0951060
CM044617	8259593	8260094	ADH_1129	exon	TVAGG3_0951080
CM044617	8263320	8263821	ADH_1130	exon	TVAGG3_0951110
CM044617	8264662	8265163	ADH_1131	exon	TVAGG3_0951120
CM044617	8267607	8268108	ADH_1132	Intergenic
CM044617	8271345	8271846	ADH_1133	exon	TVAGG3_0951160
CM044617	8272057	8272558	ADH_1134	exon	TVAGG3_0951160
CM044617	8306011	8306512	ADH_1135	promoter-TSS	TVAGG3_0951410
CM044617	8310186	8310687	ADH_1136	exon	TVAGG3_0951440
CM044617	8311453	8311954	ADH_1137	exon	TVAGG3_0951450
CM044617	8314143	8314644	ADH_1138	exon	TVAGG3_0951460
CM044617	8315770	8316271	ADH_1139	promoter-TSS	TVAGG3_0951460
CM044617	8317275	8317776	ADH_1140	exon	TVAGG3_0951470
CM044617	8319496	8319997	ADH_1141	exon	TVAGG3_0951490
CM044617	8321215	8321716	ADH_1142	promoter-TSS	TVAGG3_0951500
CM044617	8324174	8324675	ADH_1143	TTS	TVAGG3_0951520
CM044617	8408831	8409332	ADH_1144	exon	TVAGG3_0952170
CM044617	8410930	8411431	ADH_1145	exon	TVAGG3_0952170
CM044617	8412420	8412921	ADH_1146	Intergenic
CM044617	8415315	8415816	ADH_1147	exon	TVAGG3_0952200
CM044617	8417805	8418306	ADH_1148	exon	TVAGG3_0952200
CM044617	8418521	8419022	ADH_1149	Intergenic
CM044617	8423892	8424393	ADH_1150	exon	TVAGG3_0952220
CM044617	8424624	8425125	ADH_1151	exon	TVAGG3_0952220
CM044617	8426226	8426727	ADH_1152	exon	TVAGG3_0952230
CM044617	8460792	8461293	ADH_1153	Intergenic
CM044617	8463522	8464023	ADH_1154	exon	TVAGG3_0952280
CM044617	8494252	8494753	ADH_1155	exon	TVAGG3_0952490
CM044617	8497906	8498407	ADH_1156	promoter-TSS	TVAGG3_0952510
CM044617	8500457	8500958	ADH_1157	Intergenic
CM044617	8502025	8502526	ADH_1158	exon	TVAGG3_0952550
CM044617	8504009	8504510	ADH_1159	exon	TVAGG3_0952560
CM044617	8510467	8510968	ADH_1160	exon	TVAGG3_0952560
CM044617	8512570	8513071	ADH_1161	exon	TVAGG3_0952560
CM044617	8519026	8519527	ADH_1162	exon	TVAGG3_0952570
CM044617	8525360	8525861	ADH_1163	exon	TVAGG3_0952600
CM044617	8530776	8531277	ADH_1164	exon	TVAGG3_0952630
CM044617	8532405	8532906	ADH_1165	exon	TVAGG3_0952650
CM044617	8535303	8535804	ADH_1166	exon	TVAGG3_0952670
CM044617	8538399	8538900	ADH_1167	exon	TVAGG3_0952680
CM044617	8592223	8592724	ADH_1168	promoter-TSS	TVAGG3_0952990
CM044617	8594567	8595068	ADH_1169	TTS	TVAGG3_0952990
CM044617	8598012	8598513	ADH_1170	exon	TVAGG3_0953010
CM044617	8600543	8601044	ADH_1171	exon	TVAGG3_0953030
CM044617	8602589	8603090	ADH_1172	exon	TVAGG3_0953040
CM044617	8603515	8604016	ADH_1173	exon	TVAGG3_0953040
CM044617	8606838	8607339	ADH_1174	exon	TVAGG3_0953050
CM044617	8611381	8611882	ADH_1175	exon	TVAGG3_0953090
CM044617	8616474	8616975	ADH_1176	exon	TVAGG3_0953120
CM044617	8619231	8619732	ADH_1177	exon	TVAGG3_0953130
CM044617	8649073	8649574	ADH_1178	Intergenic
CM044617	8651386	8651887	ADH_1179	exon	TVAGG3_0953340
CM044617	8652508	8653009	ADH_1180	exon	TVAGG3_0953350
CM044617	8653036	8653537	ADH_1181	exon	TVAGG3_0953360
CM044617	8655184	8655685	ADH_1182	exon	TVAGG3_0953370
CM044617	8659970	8660471	ADH_1183	exon	TVAGG3_0953400
CM044617	8663714	8664215	ADH_1184	exon	TVAGG3_0953420
CM044617	8664676	8665177	ADH_1185	promoter-TSS	TVAGG3_0953420
CM044617	8665421	8665922	ADH_1186	exon	TVAGG3_0953430
CM044617	8680345	8680846	ADH_1187	exon	TVAGG3_0953520
CM044617	8682356	8682857	ADH_1188	exon	TVAGG3_0953530
CM044617	8687112	8687613	ADH_1189	exon	TVAGG3_0953540
CM044617	8690904	8691405	ADH_1190	exon	TVAGG3_0953570
CM044617	8700202	8700703	ADH_1191	exon	TVAGG3_0953620
CM044617	8703072	8703573	ADH_1192	promoter-TSS	TVAGG3_0953660
CM044617	8704087	8704588	ADH_1193	exon	TVAGG3_0953660
CM044617	8707433	8707934	ADH_1194	exon	TVAGG3_0953680
CM044617	8708533	8709034	ADH_1195	exon	TVAGG3_0953690
CM044617	8715044	8715545	ADH_1196	exon	TVAGG3_0953730
CM044617	8716247	8716748	ADH_1197	exon	TVAGG3_0953740
CM044617	8717387	8717888	ADH_1198	exon	TVAGG3_0953740
CM044617	8719224	8719725	ADH_1199	Intergenic
CM044617	8721970	8722471	ADH_1200	exon	TVAGG3_0953770
CM044617	8724127	8724628	ADH_1201	exon	TVAGG3_0953770
CM044617	8724935	8725436	ADH_1202	exon	TVAGG3_0953770
CM044617	8729374	8729875	ADH_1203	Intergenic
CM044617	8731256	8731757	ADH_1204	exon	TVAGG3_0953780
CM044617	8732363	8732864	ADH_1205	exon	TVAGG3_0953780
CM044617	8734050	8734551	ADH_1206	exon	TVAGG3_0953790
CM044617	8736614	8737115	ADH_1207	promoter-TSS	TVAGG3_0953800
CM044617	8737514	8738015	ADH_1208	exon	TVAGG3_0953810
CM044617	8741807	8742308	ADH_1209	promoter-TSS	TVAGG3_0953840
CM044617	8744699	8745200	ADH_1210	exon	TVAGG3_0953850
CM044617	8745470	8745971	ADH_1211	exon	TVAGG3_0953860
CM044617	8746562	8747063	ADH_1212	exon	TVAGG3_0953870
CM044617	8747187	8747688	ADH_1213	exon	TVAGG3_0953870
CM044617	8748504	8749005	ADH_1214	exon	TVAGG3_0953880
CM044617	8758260	8758761	ADH_1215	exon	TVAGG3_0953950
CM044617	8761890	8762391	ADH_1216	exon	TVAGG3_0953950
CM044617	8762453	8762954	ADH_1217	exon	TVAGG3_0953950
CM044617	8763222	8763723	ADH_1218	exon	TVAGG3_0953950
CM044617	8764288	8764789	ADH_1219	exon	TVAGG3_0953960
CM044617	8771162	8771663	ADH_1220	exon	TVAGG3_0953990
CM044617	8772132	8772633	ADH_1221	exon	TVAGG3_0954000
CM044617	8773773	8774274	ADH_1222	exon	TVAGG3_0954010
CM044617	8775251	8775752	ADH_1223	promoter-TSS	TVAGG3_0954020
CM044617	8777378	8777879	ADH_1224	exon	TVAGG3_0954040
CM044617	8778513	8779014	ADH_1225	exon	TVAGG3_0954050
CM044617	8784339	8784840	ADH_1226	exon	TVAGG3_0954100
CM044617	8792754	8793255	ADH_1227	exon	TVAGG3_0954130
CM044617	8794061	8794562	ADH_1228	exon	TVAGG3_0954130
CM044617	8812986	8813487	ADH_1229	exon	TVAGG3_0954270
CM044617	8815014	8815515	ADH_1230	exon	TVAGG3_0954280
CM044617	8815625	8816126	ADH_1231	exon	TVAGG3_0954280
CM044617	8817456	8817957	ADH_1232	exon	TVAGG3_0954300
CM044617	8818149	8818650	ADH_1233	exon	TVAGG3_0954300
CM044617	8819265	8819766	ADH_1234	exon	TVAGG3_0954300
CM044617	8821896	8822397	ADH_1235	exon	TVAGG3_0954330
CM044617	8823079	8823580	ADH_1236	exon	TVAGG3_0954330
CM044617	8824801	8825302	ADH_1237	exon	TVAGG3_0954340
CM044617	8825841	8826342	ADH_1238	exon	TVAGG3_0954340
CM044617	8826774	8827275	ADH_1239	exon	TVAGG3_0954340
CM044617	8827864	8828365	ADH_1240	promoter-TSS	TVAGG3_0954350
CM044617	8829494	8829995	ADH_1241	exon	TVAGG3_0954370
CM044617	8830004	8830505	ADH_1242	exon	TVAGG3_0954370
CM044617	8836018	8836519	ADH_1243	exon	TVAGG3_0954430
CM044617	8838614	8839115	ADH_1244	exon	TVAGG3_0954440
CM044617	8839483	8839984	ADH_1245	TTS	TVAGG3_0954440
CM044617	8847222	8847723	ADH_1246	Intergenic
CM044617	8849304	8849805	ADH_1247	exon	TVAGG3_0954460
CM044617	8857505	8858006	ADH_1248	promoter-TSS	TVAGG3_0954480
CM044617	8860087	8860588	ADH_1249	Intergenic
CM044617	8898057	8898558	ADH_1250	exon	TVAGG3_0954620
CM044617	8898946	8899447	ADH_1251	exon	TVAGG3_0954630
CM044617	8899641	8900142	ADH_1252	exon	TVAGG3_0954630
CM044617	8905763	8906264	ADH_1253	exon	TVAGG3_0954660
CM044617	8912489	8912990	ADH_1254	promoter-TSS	TVAGG3_0954680
CM044617	8913471	8913972	ADH_1255	exon	TVAGG3_0954690
CM044617	8951908	8952409	ADH_1256	exon	TVAGG3_0954860
CM044617	8952828	8953329	ADH_1257	promoter-TSS	TVAGG3_0954860
CM044617	8954970	8955471	ADH_1258	Intergenic
CM044617	8958582	8959083	ADH_1259	Intergenic
CM044617	8970339	8970840	ADH_1260	exon	TVAGG3_0954930
CM044617	8971965	8972466	ADH_1261	exon	TVAGG3_0954930
CM044617	8977641	8978142	ADH_1262	exon	TVAGG3_0954960
CM044617	8978366	8978867	ADH_1263	exon	TVAGG3_0954960
CM044617	8979289	8979790	ADH_1264	exon	TVAGG3_0954970
CM044617	9006272	9006773	ADH_1265	promoter-TSS	TVAGG3_0955140
CM044617	9008234	9008735	ADH_1266	promoter-TSS	TVAGG3_0955150
CM044617	9009840	9010341	ADH_1267	exon	TVAGG3_0955170
CM044617	9011695	9012196	ADH_1268	exon	TVAGG3_0955180
CM044617	9022088	9022589	ADH_1269	exon	TVAGG3_0955230
CM044617	9024965	9025466	ADH_1270	exon	TVAGG3_0955250
CM044617	9026259	9026760	ADH_1271	exon	TVAGG3_0955260
CM044617	9027839	9028340	ADH_1272	exon	TVAGG3_0955260
CM044617	9029420	9029921	ADH_1273	exon	TVAGG3_0955270
CM044617	9032974	9033475	ADH_1274	Intergenic
CM044617	9036050	9036551	ADH_1275	exon	TVAGG3_0955310
CM044617	9036780	9037281	ADH_1276	promoter-TSS	TVAGG3_0955310
CM044617	9037416	9037917	ADH_1277	exon	TVAGG3_0955320
CM044617	9044949	9045450	ADH_1278	exon	TVAGG3_0955340
CM044617	9047996	9048497	ADH_1279	exon	TVAGG3_0955350
CM044617	9048691	9049192	ADH_1280	exon	TVAGG3_0955360
CM044617	9057045	9057546	ADH_1281	Intergenic
CM044617	9095895	9096396	ADH_1282	exon	TVAGG3_0955660
CM044617	9096781	9097282	ADH_1283	exon	TVAGG3_0955660
CM044617	9099454	9099955	ADH_1284	exon	TVAGG3_0955680
CM044617	9132280	9132781	ADH_1285	exon	TVAGG3_0955990
CM044617	9135811	9136312	ADH_1286	Intergenic
CM044617	9137626	9138127	ADH_1287	Intergenic
CM044617	9140794	9141295	ADH_1288	exon	TVAGG3_0956030
CM044617	9170878	9171379	ADH_1289	exon	TVAGG3_0956230
CM044617	9177378	9177879	ADH_1290	exon	TVAGG3_0956270
CM044617	9180164	9180665	ADH_1291	exon	TVAGG3_0956290
CM044617	9181612	9182113	ADH_1292	exon	TVAGG3_0956290
CM044617	9182155	9182656	ADH_1293	exon	TVAGG3_0956290
CM044617	9183500	9184001	ADH_1294	exon	TVAGG3_0956300
CM044617	9185740	9186241	ADH_1295	exon	TVAGG3_0956310
CM044617	9187104	9187605	ADH_1296	Intergenic
CM044617	9191739	9192240	ADH_1297	exon	TVAGG3_0956350
CM044617	9193237	9193738	ADH_1298	exon	TVAGG3_0956360
CM044617	9196443	9196944	ADH_1299	exon	TVAGG3_0956390
CM044617	9200275	9200776	ADH_1300	exon	TVAGG3_0956410
CM044617	9206315	9206816	ADH_1301	exon	TVAGG3_0956460
CM044617	9207210	9207711	ADH_1302	exon	TVAGG3_0956460
CM044617	9208479	9208980	ADH_1303	exon	TVAGG3_0956460
CM044617	9210190	9210691	ADH_1304	promoter-TSS	TVAGG3_0956460
CM044617	9211317	9211818	ADH_1305	exon	TVAGG3_0956470
CM044617	9213725	9214226	ADH_1306	exon	TVAGG3_0956490
CM044617	9215065	9215566	ADH_1307	exon	TVAGG3_0956500
CM044617	9217479	9217980	ADH_1308	exon	TVAGG3_0956510
CM044617	9218003	9218504	ADH_1309	exon	TVAGG3_0956510
CM044617	9219583	9220084	ADH_1310	Intergenic
CM044617	9221426	9221927	ADH_1311	Intergenic
CM044617	9224741	9225242	ADH_1312	exon	TVAGG3_0956550
CM044617	9227252	9227753	ADH_1313	exon	TVAGG3_0956550
CM044617	9231592	9232093	ADH_1314	Intergenic
CM044617	9233311	9233812	ADH_1315	Intergenic
CM044617	9235865	9236366	ADH_1316	exon	TVAGG3_0956580
CM044617	9236744	9237245	ADH_1317	exon	TVAGG3_0956580
CM044617	9243732	9244233	ADH_1318	promoter-TSS	TVAGG3_0956620
CM044617	9244629	9245130	ADH_1319	exon	TVAGG3_0956630
CM044617	9274741	9275242	ADH_1320	exon	TVAGG3_0956800
CM044617	9293227	9293728	ADH_1321	exon	TVAGG3_0956920
CM044617	9294697	9295198	ADH_1322	exon	TVAGG3_0956920
CM044617	9296365	9296866	ADH_1323	promoter-TSS	TVAGG3_0956920
CM044617	9300409	9300910	ADH_1324	exon	TVAGG3_0956960
CM044617	9301170	9301671	ADH_1325	exon	TVAGG3_0956970
CM044617	9342814	9343315	ADH_1326	TTS	TVAGG3_0957320
CM044617	9343866	9344367	ADH_1327	exon	TVAGG3_0957320
CM044617	9344987	9345488	ADH_1328	exon	TVAGG3_0957320
CM044617	9347369	9347870	ADH_1329	exon	TVAGG3_0957320
CM044617	9349757	9350258	ADH_1330	exon	TVAGG3_0957330
CM044617	9351971	9352472	ADH_1331	exon	TVAGG3_0957350
CM044617	9364402	9364903	ADH_1332	exon	TVAGG3_0957440
CM044617	9367499	9368000	ADH_1333	exon	TVAGG3_0957450
CM044617	9369328	9369829	ADH_1334	exon	TVAGG3_0957460
CM044617	9371589	9372090	ADH_1335	exon	TVAGG3_0957470
CM044617	9376526	9377027	ADH_1336	exon	TVAGG3_0957490
CM044617	9380692	9381193	ADH_1337	exon	TVAGG3_0957520
CM044617	9386124	9386625	ADH_1338	exon	TVAGG3_0957530
CM044617	9389770	9390271	ADH_1339	exon	TVAGG3_0957540
CM044617	9392295	9392796	ADH_1340	exon	TVAGG3_0957550
CM044617	9392985	9393486	ADH_1341	TTS	TVAGG3_0957560
CM044617	9394181	9394682	ADH_1342	exon	TVAGG3_0957560
CM044617	9396178	9396679	ADH_1343	exon	TVAGG3_0957570
CM044617	9419133	9419634	ADH_1344	Intergenic
CM044617	9427053	9427554	ADH_1345	exon	TVAGG3_0957710
CM044617	9430583	9431084	ADH_1346	exon	TVAGG3_0957730
CM044617	9431546	9432047	ADH_1347	exon	TVAGG3_0957740
CM044617	9432627	9433128	ADH_1348	exon	TVAGG3_0957740
CM044617	9437157	9437658	ADH_1349	exon	TVAGG3_0957770
CM044617	9438150	9438651	ADH_1350	exon	TVAGG3_0957780
CM044617	9445201	9445702	ADH_1351	exon	TVAGG3_0957820
CM044617	9449676	9450177	ADH_1352	exon	TVAGG3_0957840
CM044617	9451541	9452042	ADH_1353	Intergenic
CM044617	9455983	9456484	ADH_1354	exon	TVAGG3_0957860
CM044617	9459039	9459540	ADH_1355	exon	TVAGG3_0957880
CM044617	9460515	9461016	ADH_1356	exon	TVAGG3_0957880
CM044617	9461672	9462173	ADH_1357	exon	TVAGG3_0957890
CM044617	9463851	9464352	ADH_1358	exon	TVAGG3_0957890
CM044617	9464914	9465415	ADH_1359	exon	TVAGG3_0957900
CM044617	9465652	9466153	ADH_1360	exon	TVAGG3_0957900
CM044617	9472491	9472992	ADH_1361	exon	TVAGG3_0957940
CM044617	9477052	9477553	ADH_1362	exon	TVAGG3_0957950
CM044617	9479018	9479519	ADH_1363	exon	TVAGG3_0957960
CM044617	9483488	9483989	ADH_1364	TTS	TVAGG3_0957980
CM044617	9484360	9484861	ADH_1365	exon	TVAGG3_0957990
CM044617	9485052	9485553	ADH_1366	exon	TVAGG3_0957990
CM044617	9488231	9488732	ADH_1367	Intergenic
CM044617	9490448	9490949	ADH_1368	exon	TVAGG3_0958010
CM044617	9498251	9498752	ADH_1369	exon	TVAGG3_0958060
CM044617	9502039	9502540	ADH_1370	Intergenic
CM044617	9533739	9534240	ADH_1371	TTS	TVAGG3_0958230
CM044617	9537564	9538065	ADH_1372	exon	TVAGG3_0958280
CM044617	9540603	9541104	ADH_1373	exon	TVAGG3_0958280
CM044617	9541801	9542302	ADH_1374	exon	TVAGG3_0958280
CM044617	9544630	9545131	ADH_1375	exon	TVAGG3_0958290
CM044617	9546474	9546975	ADH_1376	exon	TVAGG3_0958300
CM044617	9549047	9549548	ADH_1377	exon	TVAGG3_0958300
CM044617	9550382	9550883	ADH_1378	Intergenic
CM044617	9551112	9551613	ADH_1379	exon	TVAGG3_0958310
CM044617	9556229	9556730	ADH_1380	exon	TVAGG3_0958340
CM044617	9560295	9560796	ADH_1381	exon	TVAGG3_0958350
CM044617	9562616	9563117	ADH_1382	exon	TVAGG3_0958360
CM044617	9566212	9566713	ADH_1383	exon	TVAGG3_0958380
CM044617	9569141	9569642	ADH_1384	promoter-TSS	TVAGG3_0958390
CM044617	9572084	9572585	ADH_1385	promoter-TSS	TVAGG3_0958410
CM044617	9573184	9573685	ADH_1386	exon	TVAGG3_0958420
CM044617	9575547	9576048	ADH_1387	exon	TVAGG3_0958440
CM044617	9577572	9578073	ADH_1388	exon	TVAGG3_0958450
CM044617	9579650	9580151	ADH_1389	exon	TVAGG3_0958470
CM044617	9582277	9582778	ADH_1390	exon	TVAGG3_0958480
CM044617	9584413	9584914	ADH_1391	exon	TVAGG3_0958490
CM044617	9627861	9628362	ADH_1392	exon	TVAGG3_0958700
CM044617	9631271	9631772	ADH_1393	Intergenic
CM044617	9634028	9634529	ADH_1394	exon	TVAGG3_0958720
CM044617	9636173	9636674	ADH_1395	exon	TVAGG3_0958730
CM044617	9638361	9638862	ADH_1396	exon	TVAGG3_0958740
CM044617	9639573	9640074	ADH_1397	promoter-TSS	TVAGG3_0958740
CM044617	9642036	9642537	ADH_1398	exon	TVAGG3_0958750
CM044617	9647161	9647662	ADH_1399	exon	TVAGG3_0958760
CM044617	9690146	9690647	ADH_1400	exon	TVAGG3_0959000
CM044617	9695824	9696325	ADH_1401	exon	TVAGG3_0959020
CM044617	9700664	9701165	ADH_1402	Intergenic
CM044617	9703208	9703709	ADH_1403	exon	TVAGG3_0959060
CM044617	9704942	9705443	ADH_1404	exon	TVAGG3_0959070
CM044617	9705722	9706223	ADH_1405	exon	TVAGG3_0959070
CM044617	9731599	9732100	ADH_1406	exon	TVAGG3_0959260
CM044617	9732243	9732744	ADH_1407	exon	TVAGG3_0959260
CM044617	9733532	9734033	ADH_1408	promoter-TSS	TVAGG3_0959260
CM044617	9742299	9742800	ADH_1409	Intergenic
CM044617	9771562	9772063	ADH_1410	exon	TVAGG3_0959520
CM044617	9772595	9773096	ADH_1411	exon	TVAGG3_0959530
CM044617	9776352	9776853	ADH_1412	promoter-TSS	TVAGG3_0959560
CM044617	9776877	9777378	ADH_1413	Intergenic
CM044617	9778876	9779377	ADH_1414	exon	TVAGG3_0959570
CM044617	9779447	9779948	ADH_1415	exon	TVAGG3_0959570
CM044617	9799196	9799697	ADH_1416	exon	TVAGG3_0959700
CM044617	9800688	9801189	ADH_1417	exon	TVAGG3_0959710
CM044617	9803835	9804336	ADH_1418	promoter-TSS	TVAGG3_0959730
CM044617	9807416	9807917	ADH_1419	exon	TVAGG3_0959730
CM044617	9809448	9809949	ADH_1420	Intergenic
CM044617	9810836	9811337	ADH_1421	exon	TVAGG3_0959750
CM044617	9811423	9811924	ADH_1422	promoter-TSS	TVAGG3_0959750
CM044617	9813442	9813943	ADH_1423	exon	TVAGG3_0959770
CM044617	9814389	9814890	ADH_1424	exon	TVAGG3_0959780
CM044617	9816478	9816979	ADH_1425	exon	TVAGG3_0959790
CM044617	9817866	9818367	ADH_1426	promoter-TSS	TVAGG3_0959790
CM044617	9819518	9820019	ADH_1427	exon	TVAGG3_0959810
CM044617	9821323	9821824	ADH_1428	exon	TVAGG3_0959820
CM044617	9827139	9827640	ADH_1429	promoter-TSS	TVAGG3_0959850
CM044617	9828512	9829013	ADH_1430	exon	TVAGG3_0959850
CM044617	9833147	9833648	ADH_1431	exon	TVAGG3_0959850
CM044617	9835742	9836243	ADH_1432	exon	TVAGG3_0959870
CM044617	9838778	9839279	ADH_1433	exon	TVAGG3_0959880
CM044617	9840175	9840676	ADH_1434	promoter-TSS	TVAGG3_0959880
CM044617	9843007	9843508	ADH_1435	Intergenic
CM044617	9843512	9844013	ADH_1436	exon	TVAGG3_0959910
CM044617	9844246	9844747	ADH_1437	exon	TVAGG3_0959910
CM044617	9845133	9845634	ADH_1438	exon	TVAGG3_0959910
CM044617	9847865	9848366	ADH_1439	exon	TVAGG3_0959920
CM044617	9848655	9849156	ADH_1440	TTS	TVAGG3_0959920
CM044617	9852823	9853324	ADH_1441	promoter-TSS	TVAGG3_0959960
CM044617	9856173	9856674	ADH_1442	exon	TVAGG3_0960000
CM044617	9857231	9857732	ADH_1443	exon	TVAGG3_0960000
CM044617	9858431	9858932	ADH_1444	exon	TVAGG3_0960000
CM044617	9861015	9861516	ADH_1445	Intergenic
CM044617	9863594	9864095	ADH_1446	promoter-TSS	TVAGG3_0960020
CM044617	9865261	9865762	ADH_1447	exon	TVAGG3_0960030
CM044617	9867032	9867533	ADH_1448	promoter-TSS	TVAGG3_0960040
CM044617	9867801	9868302	ADH_1449	exon	TVAGG3_0960050
CM044617	9871268	9871769	ADH_1450	Intergenic
CM044617	9874100	9874601	ADH_1451	exon	TVAGG3_0960100
CM044617	9875586	9876087	ADH_1452	exon	TVAGG3_0960120
CM044617	9876206	9876707	ADH_1453	exon	TVAGG3_0960120
CM044617	9876863	9877364	ADH_1454	exon	TVAGG3_0960120
CM044617	9878013	9878514	ADH_1455	exon	TVAGG3_0960120
CM044617	9882230	9882731	ADH_1456	exon	TVAGG3_0960170
CM044617	9883143	9883644	ADH_1457	exon	TVAGG3_0960170
CM044617	9884713	9885214	ADH_1458	exon	TVAGG3_0960170
CM044617	9888242	9888743	ADH_1459	TTS	TVAGG3_0960190
CM044617	9888930	9889431	ADH_1460	exon	TVAGG3_0960190
CM044617	9890060	9890561	ADH_1461	exon	TVAGG3_0960200
CM044617	9890568	9891069	ADH_1462	exon	TVAGG3_0960200
CM044617	9895669	9896170	ADH_1463	exon	TVAGG3_0960220
CM044617	9903618	9904119	ADH_1464	Intergenic
CM044617	9939603	9940104	ADH_1465	exon	TVAGG3_0960510
CM044617	9949359	9949860	ADH_1466	exon	TVAGG3_0960560
CM044617	9952070	9952571	ADH_1467	Intergenic
CM044617	9953991	9954492	ADH_1468	promoter-TSS	TVAGG3_0960590
CM044617	9956643	9957144	ADH_1469	exon	TVAGG3_0960610
CM044617	9958291	9958792	ADH_1470	exon	TVAGG3_0960630
CM044617	9960206	9960707	ADH_1471	exon	TVAGG3_0960640
CM044617	9962384	9962885	ADH_1472	exon	TVAGG3_0960650
CM044617	9963671	9964172	ADH_1473	exon	TVAGG3_0960650
CM044617	9968620	9969121	ADH_1474	exon	TVAGG3_0960680
CM044617	9971018	9971519	ADH_1475	exon	TVAGG3_0960690
CM044617	9974309	9974810	ADH_1476	exon	TVAGG3_0960700
CM044617	9977238	9977739	ADH_1477	exon	TVAGG3_0960710
CM044617	9979962	9980463	ADH_1478	exon	TVAGG3_0960720
CM044617	9980533	9981034	ADH_1479	exon	TVAGG3_0960720
CM044617	9982136	9982637	ADH_1480	exon	TVAGG3_0960730
CM044617	9984655	9985156	ADH_1481	exon	TVAGG3_0960730
CM044617	9985610	9986111	ADH_1482	exon	TVAGG3_0960730
CM044617	9989166	9989667	ADH_1483	promoter-TSS	TVAGG3_0960750
CM044617	9993454	9993955	ADH_1484	exon	TVAGG3_0960760
CM044617	9994176	9994677	ADH_1485	exon	TVAGG3_0960760
CM044617	9995501	9996002	ADH_1486	exon	TVAGG3_0960770
CM044617	10001277	10001778	ADH_1487	exon	TVAGG3_0960770
CM044617	10007520	10008021	ADH_1488	exon	TVAGG3_0960810
CM044617	10009125	10009626	ADH_1489	promoter-TSS	TVAGG3_0960820
CM044617	10009945	10010446	ADH_1490	Intergenic
CM044617	10012014	10012515	ADH_1491	exon	TVAGG3_0960830
CM044617	10013971	10014472	ADH_1492	exon	TVAGG3_0960840
CM044617	10015282	10015783	ADH_1493	exon	TVAGG3_0960850
CM044617	10018835	10019336	ADH_1494	exon	TVAGG3_0960850
CM044617	10020095	10020596	ADH_1495	exon	TVAGG3_0960850
CM044617	10022256	10022757	ADH_1496	Intergenic
CM044617	10025699	10026200	ADH_1497	exon	TVAGG3_0960880
CM044617	10027077	10027578	ADH_1498	Intergenic
CM044617	10028661	10029162	ADH_1499	exon	TVAGG3_0960890
CM044617	10031301	10031802	ADH_1500	exon	TVAGG3_0960920
CM044617	10035737	10036238	ADH_1501	exon	TVAGG3_0960950
CM044617	10036870	10037371	ADH_1502	exon	TVAGG3_0960950
CM044617	10042953	10043454	ADH_1503	promoter-TSS	TVAGG3_0960980
CM044617	10049661	10050162	ADH_1504	exon	TVAGG3_0961020
CM044617	10051649	10052150	ADH_1505	exon	TVAGG3_0961030
CM044617	10057526	10058027	ADH_1506	exon	TVAGG3_0961080
CM044617	10059874	10060375	ADH_1507	exon	TVAGG3_0961090
CM044617	10060852	10061353	ADH_1508	exon	TVAGG3_0961100
CM044617	10062144	10062645	ADH_1509	exon	TVAGG3_0961100
CM044617	10065566	10066067	ADH_1510	exon	TVAGG3_0961130
CM044617	10072888	10073389	ADH_1511	exon	TVAGG3_0961180
CM044617	10073746	10074247	ADH_1512	exon	TVAGG3_0961180
CM044617	10076118	10076619	ADH_1513	exon	TVAGG3_0961200
CM044617	10079473	10079974	ADH_1514	promoter-TSS	TVAGG3_0961200
CM044617	10080084	10080585	ADH_1515	exon	TVAGG3_0961220
CM044617	10084579	10085080	ADH_1516	Intergenic
CM044617	10087946	10088447	ADH_1517	exon	TVAGG3_0961250
CM044617	10091580	10092081	ADH_1518	exon	TVAGG3_0961270
CM044617	10093614	10094115	ADH_1519	exon	TVAGG3_0961290
CM044617	10095648	10096149	ADH_1520	exon	TVAGG3_0961310
CM044617	10096249	10096750	ADH_1521	exon	TVAGG3_0961310
CM044617	10098903	10099404	ADH_1522	exon	TVAGG3_0961320
CM044617	10100353	10100854	ADH_1523	Intergenic
CM044617	10101433	10101934	ADH_1524	Intergenic
CM044617	10135039	10135540	ADH_1525	exon	TVAGG3_0961500
CM044617	10136562	10137063	ADH_1526	promoter-TSS	TVAGG3_0961510
CM044617	10137095	10137596	ADH_1527	exon	TVAGG3_0961510
CM044617	10138314	10138815	ADH_1528	exon	TVAGG3_0961520
CM044617	10170908	10171409	ADH_1529	exon	TVAGG3_0961750
CM044617	10173109	10173610	ADH_1530	exon	TVAGG3_0961760
CM044617	10174960	10175461	ADH_1531	exon	TVAGG3_0961760
CM044617	10177776	10178277	ADH_1532	exon	TVAGG3_0961780
CM044617	10179125	10179626	ADH_1533	exon	TVAGG3_0961790
CM044617	10179740	10180241	ADH_1534	exon	TVAGG3_0961790
CM044617	10180317	10180818	ADH_1535	promoter-TSS	TVAGG3_0961790
CM044617	10182002	10182503	ADH_1536	exon	TVAGG3_0961800
CM044617	10185735	10186236	ADH_1537	promoter-TSS	TVAGG3_0961810
CM044617	10186334	10186835	ADH_1538	TTS	TVAGG3_0961820
CM044617	10190299	10190800	ADH_1539	promoter-TSS	TVAGG3_0961840
CM044617	10191610	10192111	ADH_1540	exon	TVAGG3_0961850
CM044617	10193033	10193534	ADH_1541	exon	TVAGG3_0961860
CM044617	10196514	10197015	ADH_1542	exon	TVAGG3_0961880
CM044617	10205352	10205853	ADH_1543	exon	TVAGG3_0961950
CM044617	10206915	10207416	ADH_1544	Intergenic
CM044617	10209399	10209900	ADH_1545	exon	TVAGG3_0961970
CM044617	10214644	10215145	ADH_1546	exon	TVAGG3_0961990
CM044617	10280412	10280913	ADH_1547	promoter-TSS	TVAGG3_0962450
CM044617	10285553	10286054	ADH_1548	exon	TVAGG3_0962480
CM044617	10289074	10289575	ADH_1549	exon	TVAGG3_0962500
CM044617	10296002	10296503	ADH_1550	exon	TVAGG3_0962530
CM044617	10297692	10298193	ADH_1551	promoter-TSS	TVAGG3_0962550
CM044617	10299111	10299612	ADH_1552	exon	TVAGG3_0962560
CM044617	10300284	10300785	ADH_1553	exon	TVAGG3_0962560
CM044617	10301519	10302020	ADH_1554	exon	TVAGG3_0962560
CM044617	10306153	10306654	ADH_1555	promoter-TSS	TVAGG3_0962600
CM044617	10306937	10307438	ADH_1556	exon	TVAGG3_0962600
CM044617	10308841	10309342	ADH_1557	exon	TVAGG3_0962600
CM044617	10312293	10312794	ADH_1558	promoter-TSS	TVAGG3_0962620
CM044617	10315394	10315895	ADH_1559	promoter-TSS	TVAGG3_0962630
CM044617	10316680	10317181	ADH_1560	exon	TVAGG3_0962640
CM044617	10318063	10318564	ADH_1561	exon	TVAGG3_0962640
CM044617	10325204	10325705	ADH_1562	exon	TVAGG3_0962690
CM044617	10326550	10327051	ADH_1563	exon	TVAGG3_0962690
CM044617	10328200	10328701	ADH_1564	exon	TVAGG3_0962700
CM044617	10333898	10334399	ADH_1565	exon	TVAGG3_0962740
CM044617	10335641	10336142	ADH_1566	TTS	TVAGG3_0962770
CM044617	10337477	10337978	ADH_1567	exon	TVAGG3_0962780
CM044617	10339185	10339686	ADH_1568	exon	TVAGG3_0962790
CM044617	10341228	10341729	ADH_1569	exon	TVAGG3_0962800
CM044617	10364778	10365279	ADH_1570	promoter-TSS	TVAGG3_0963000
CM044617	10370724	10371225	ADH_1571	promoter-TSS	TVAGG3_0963040
CM044617	10371885	10372386	ADH_1572	Intergenic
CM044617	10396382	10396883	ADH_1573	exon	TVAGG3_0963190
CM044617	10397991	10398492	ADH_1574	exon	TVAGG3_0963200
CM044617	10400858	10401359	ADH_1575	exon	TVAGG3_0963200
CM044617	10402160	10402661	ADH_1576	exon	TVAGG3_0963210
CM044617	10404400	10404901	ADH_1577	promoter-TSS	TVAGG3_0963220
CM044617	10437510	10438011	ADH_1578	exon	TVAGG3_0963460
CM044617	10439804	10440305	ADH_1579	exon	TVAGG3_0963470
CM044617	10441731	10442232	ADH_1580	exon	TVAGG3_0963480
CM044617	10443925	10444426	ADH_1581	Intergenic
CM044617	10471479	10471980	ADH_1582	promoter-TSS	TVAGG3_0963730
CM044617	10472602	10473103	ADH_1583	exon	TVAGG3_0963740
CM044617	10500056	10500557	ADH_1584	promoter-TSS	TVAGG3_0963930
CM044617	10500707	10501208	ADH_1585	exon	TVAGG3_0963940
CM044617	10505938	10506439	ADH_1586	exon	TVAGG3_0963960
CM044617	10506914	10507415	ADH_1587	exon	TVAGG3_0963960
CM044617	10519102	10519603	ADH_1588	exon	TVAGG3_0964010
CM044617	10520783	10521284	ADH_1589	exon	TVAGG3_0964010
CM044617	10521635	10522136	ADH_1590	exon	TVAGG3_0964010
CM044617	10523095	10523596	ADH_1591	exon	TVAGG3_0964010
CM044617	10531723	10532224	ADH_1592	exon	TVAGG3_0964110
CM044617	10535238	10535739	ADH_1593	exon	TVAGG3_0964130
CM044617	10536739	10537240	ADH_1594	exon	TVAGG3_0964130
CM044617	10543240	10543741	ADH_1595	promoter-TSS	TVAGG3_0964180
CM044617	10546450	10546951	ADH_1596	exon	TVAGG3_0964200
CM044617	10582764	10583265	ADH_1597	exon	TVAGG3_0964410
CM044617	10586546	10587047	ADH_1598	promoter-TSS	TVAGG3_0964430
CM044617	10593475	10593976	ADH_1599	TTS	TVAGG3_0964450
CM044617	10597292	10597793	ADH_1600	exon	TVAGG3_0964480
CM044617	10598458	10598959	ADH_1601	promoter-TSS	TVAGG3_0964490
CM044617	10599498	10599999	ADH_1602	exon	TVAGG3_0964490
CM044617	10602752	10603253	ADH_1603	exon	TVAGG3_0964490
CM044617	10604540	10605041	ADH_1604	exon	TVAGG3_0964500
CM044617	10608060	10608561	ADH_1605	exon	TVAGG3_0964510
CM044617	10620044	10620545	ADH_1606	exon	TVAGG3_0964520
CM044617	10626192	10626693	ADH_1607	Intergenic
CM044617	10631891	10632392	ADH_1608	Intergenic
CM044617	10634548	10635049	ADH_1609	exon	TVAGG3_0964530
CM044617	10635964	10636465	ADH_1610	exon	TVAGG3_0964530
CM044617	10637835	10638336	ADH_1611	exon	TVAGG3_0964540
CM044617	10639128	10639629	ADH_1612	exon	TVAGG3_0964550
CM044617	10640611	10641112	ADH_1613	exon	TVAGG3_0964550
CM044617	10642630	10643131	ADH_1614	Intergenic
CM044617	10649902	10650403	ADH_1615	exon	TVAGG3_0964590
CM044617	10673339	10673840	ADH_1616	exon	TVAGG3_0964810
CM044617	10675210	10675711	ADH_1617	Intergenic
CM044617	10677514	10678015	ADH_1618	promoter-TSS	TVAGG3_0964830
CM044617	10678696	10679197	ADH_1619	Intergenic
CM044617	10690233	10690734	ADH_1620	Intergenic
CM044617	10691695	10692196	ADH_1621	exon	TVAGG3_0964910
CM044617	10694224	10694725	ADH_1622	exon	TVAGG3_0964920
CM044617	10724866	10725367	ADH_1623	exon	TVAGG3_0965160
CM044617	10732710	10733211	ADH_1624	exon	TVAGG3_0965200
CM044617	10738360	10738861	ADH_1625	exon	TVAGG3_0965230
CM044617	10751528	10752029	ADH_1626	exon	TVAGG3_0965290
CM044617	10758352	10758853	ADH_1627	exon	TVAGG3_0965340
CM044617	10785952	10786453	ADH_1628	exon	TVAGG3_0965410
CM044617	10831079	10831580	ADH_1629	exon	TVAGG3_0965760
CM044617	10831592	10832093	ADH_1630	exon	TVAGG3_0965760
CM044617	10832479	10832980	ADH_1631	exon	TVAGG3_0965760
CM044617	10833108	10833609	ADH_1632	Intergenic
CM044617	10836294	10836795	ADH_1633	exon	TVAGG3_0965780
CM044617	10837545	10838046	ADH_1634	promoter-TSS	TVAGG3_0965800
CM044617	10838950	10839451	ADH_1635	exon	TVAGG3_0965800
CM044617	10839720	10840221	ADH_1636	exon	TVAGG3_0965800
CM044617	10841982	10842483	ADH_1637	exon	TVAGG3_0965810
CM044617	10847306	10847807	ADH_1638	exon	TVAGG3_0965830
CM044617	10849423	10849924	ADH_1639	exon	TVAGG3_0965840
CM044617	10851773	10852274	ADH_1640	exon	TVAGG3_0965860
CM044617	10852518	10853019	ADH_1641	promoter-TSS	TVAGG3_0965860
CM044617	10853641	10854142	ADH_1642	exon	TVAGG3_0965870
CM044617	10854572	10855073	ADH_1643	exon	TVAGG3_0965870
CM044617	10857663	10858164	ADH_1644	exon	TVAGG3_0965870
CM044617	10858941	10859442	ADH_1645	exon	TVAGG3_0965880
CM044617	10863691	10864192	ADH_1646	promoter-TSS	TVAGG3_0965900
CM044617	10864611	10865112	ADH_1647	exon	TVAGG3_0965910
CM044617	10865253	10865754	ADH_1648	exon	TVAGG3_0965920
CM044617	10866299	10866800	ADH_1649	TTS	TVAGG3_0965930
CM044617	10867569	10868070	ADH_1650	exon	TVAGG3_0965940
CM044617	10870708	10871209	ADH_1651	exon	TVAGG3_0965960
CM044617	10873151	10873652	ADH_1652	exon	TVAGG3_0965960
CM044617	10878062	10878563	ADH_1653	TTS	TVAGG3_0965980
CM044617	10881728	10882229	ADH_1654	exon	TVAGG3_0965990
CM044617	10884303	10884804	ADH_1655	exon	TVAGG3_0965990
CM044617	10886096	10886597	ADH_1656	exon	TVAGG3_0965990
CM044617	10887454	10887955	ADH_1657	exon	TVAGG3_0966000
CM044617	10923256	10923757	ADH_1658	exon	TVAGG3_0966280
CM044617	10926740	10927241	ADH_1659	exon	TVAGG3_0966280
CM044617	10928828	10929329	ADH_1660	exon	TVAGG3_0966280
CM044617	10931685	10932186	ADH_1661	exon	TVAGG3_0966290
CM044617	10937724	10938225	ADH_1662	exon	TVAGG3_0966320
CM044617	10939591	10940092	ADH_1663	exon	TVAGG3_0966330
CM044617	10947820	10948321	ADH_1664	TTS	TVAGG3_0966380
CM044617	10986009	10986510	ADH_1665	promoter-TSS	TVAGG3_0966660
CM044617	10995536	10996037	ADH_1666	exon	TVAGG3_0966710
CM044617	10997479	10997980	ADH_1667	exon	TVAGG3_0966720
CM044617	10999463	10999964	ADH_1668	exon	TVAGG3_0966720
CM044617	11022551	11023052	ADH_1669	Intergenic
CM044617	11025371	11025872	ADH_1670	exon	TVAGG3_0966870
CM044617	11026925	11027426	ADH_1671	exon	TVAGG3_0966880
CM044617	11027549	11028050	ADH_1672	exon	TVAGG3_0966880
CM044617	11028968	11029469	ADH_1673	promoter-TSS	TVAGG3_0966890
CM044617	11039966	11040467	ADH_1674	exon	TVAGG3_0966930
CM044617	11042996	11043497	ADH_1675	exon	TVAGG3_0966950
CM044617	11047310	11047811	ADH_1676	promoter-TSS	TVAGG3_0966970
CM044617	11052709	11053210	ADH_1677	exon	TVAGG3_0966990
CM044617	11060409	11060910	ADH_1678	exon	TVAGG3_0967030
CM044617	11060997	11061498	ADH_1679	exon	TVAGG3_0967030
CM044617	11063411	11063912	ADH_1680	exon	TVAGG3_0967050
CM044617	11064481	11064982	ADH_1681	promoter-TSS	TVAGG3_0967050
CM044617	11066387	11066888	ADH_1682	exon	TVAGG3_0967060
CM044617	11093284	11093785	ADH_1683	Intergenic
CM044617	11094410	11094911	ADH_1684	exon	TVAGG3_0967330
CM044617	11096541	11097042	ADH_1685	exon	TVAGG3_0967340
CM044617	11099585	11100086	ADH_1686	exon	TVAGG3_0967360
CM044617	11100275	11100776	ADH_1687	exon	TVAGG3_0967370
CM044617	11100910	11101411	ADH_1688	promoter-TSS	TVAGG3_0967380
CM044617	11101450	11101951	ADH_1689	exon	TVAGG3_0967380
CM044617	11104427	11104928	ADH_1690	exon	TVAGG3_0967390
CM044617	11107851	11108352	ADH_1691	exon	TVAGG3_0967410
CM044617	11113063	11113564	ADH_1692	promoter-TSS	TVAGG3_0967430
CM044617	11114480	11114981	ADH_1693	promoter-TSS	TVAGG3_0967440
CM044617	11117125	11117626	ADH_1694	exon	TVAGG3_0967450
CM044617	11119697	11120198	ADH_1695	exon	TVAGG3_0967450
CM044617	11122125	11122626	ADH_1696	exon	TVAGG3_0967450
CM044617	11122944	11123445	ADH_1697	promoter-TSS	TVAGG3_0967460
CM044617	11124323	11124824	ADH_1698	exon	TVAGG3_0967470
CM044617	11126523	11127024	ADH_1699	Intergenic
CM044617	11127148	11127649	ADH_1700	Intergenic
CM044617	11128213	11128714	ADH_1701	exon	TVAGG3_0967480
CM044617	11131396	11131897	ADH_1702	exon	TVAGG3_0967480
CM044617	11132179	11132680	ADH_1703	exon	TVAGG3_0967480
CM044617	11169825	11170326	ADH_1704	exon	TVAGG3_0967690
CM044617	11170787	11171288	ADH_1705	promoter-TSS	TVAGG3_0967690
CM044617	11173410	11173911	ADH_1706	exon	TVAGG3_0967720
CM044617	11177877	11178378	ADH_1707	TTS	TVAGG3_0967760
CM044617	11180590	11181091	ADH_1708	exon	TVAGG3_0967780
CM044617	11182745	11183246	ADH_1709	exon	TVAGG3_0967790
CM044617	11183316	11183817	ADH_1710	promoter-TSS	TVAGG3_0967790
CM044617	11185476	11185977	ADH_1711	exon	TVAGG3_0967810
CM044617	11186734	11187235	ADH_1712	exon	TVAGG3_0967820
CM044617	11190075	11190576	ADH_1713	exon	TVAGG3_0967840
CM044617	11195113	11195614	ADH_1714	exon	TVAGG3_0967890
CM044617	11200495	11200996	ADH_1715	exon	TVAGG3_0967920
CM044617	11209470	11209971	ADH_1716	exon	TVAGG3_0967960
CM044617	11212539	11213040	ADH_1717	exon	TVAGG3_0967960
CM044617	11213857	11214358	ADH_1718	promoter-TSS	TVAGG3_0967960
CM044617	11216302	11216803	ADH_1719	exon	TVAGG3_0967980
CM044617	11220423	11220924	ADH_1720	exon	TVAGG3_0967990
CM044617	11223915	11224416	ADH_1721	Intergenic
CM044617	11224811	11225312	ADH_1722	promoter-TSS	TVAGG3_0968000
CM044617	11227541	11228042	ADH_1723	exon	TVAGG3_0968010
CM044617	11229227	11229728	ADH_1724	exon	TVAGG3_0968020
CM044617	11230055	11230556	ADH_1725	exon	TVAGG3_0968020
CM044617	11238222	11238723	ADH_1726	exon	TVAGG3_0968050
CM044617	11240747	11241248	ADH_1727	exon	TVAGG3_0968060
CM044617	11242348	11242849	ADH_1728	exon	TVAGG3_0968060
CM044617	11244267	11244768	ADH_1729	exon	TVAGG3_0968060
CM044617	11245419	11245920	ADH_1730	exon	TVAGG3_0968060
CM044617	11247026	11247527	ADH_1731	exon	TVAGG3_0968070
CM044617	11248834	11249335	ADH_1732	exon	TVAGG3_0968080
CM044617	11250197	11250698	ADH_1733	exon	TVAGG3_0968090
CM044617	11250923	11251424	ADH_1734	exon	TVAGG3_0968090
CM044617	11254634	11255135	ADH_1735	exon	TVAGG3_0968110
CM044617	11257356	11257857	ADH_1736	exon	TVAGG3_0968120
CM044617	11259405	11259906	ADH_1737	exon	TVAGG3_0968120
CM044617	11261064	11261565	ADH_1738	exon	TVAGG3_0968120
CM044617	11267157	11267658	ADH_1739	exon	TVAGG3_0968140
CM044617	11269517	11270018	ADH_1740	Intergenic
CM044617	11272956	11273457	ADH_1741	exon	TVAGG3_0968170
CM044617	11274330	11274831	ADH_1742	exon	TVAGG3_0968180
CM044617	11275125	11275626	ADH_1743	Intergenic
CM044617	11296139	11296640	ADH_1744	Intergenic
CM044617	11297013	11297514	ADH_1745	exon	TVAGG3_0968300
CM044617	11297571	11298072	ADH_1746	promoter-TSS	TVAGG3_0968300
CM044617	11298620	11299121	ADH_1747	exon	TVAGG3_0968310
CM044617	11301981	11302482	ADH_1748	promoter-TSS	TVAGG3_0968320
CM044617	11302624	11303125	ADH_1749	exon	TVAGG3_0968320
CM044617	11303684	11304185	ADH_1750	exon	TVAGG3_0968330
CM044617	11306688	11307189	ADH_1751	exon	TVAGG3_0968360
CM044617	11307269	11307770	ADH_1752	exon	TVAGG3_0968350
CM044617	11311436	11311937	ADH_1753	exon	TVAGG3_0968380
CM044617	11312651	11313152	ADH_1754	exon	TVAGG3_0968390
CM044617	11315384	11315885	ADH_1755	exon	TVAGG3_0968400
CM044617	11346094	11346595	ADH_1756	TTS	TVAGG3_0968660
CM044617	11349601	11350102	ADH_1757	exon	TVAGG3_0968680
CM044617	11350871	11351372	ADH_1758	exon	TVAGG3_0968680
CM044617	11360550	11361051	ADH_1759	Intergenic
CM044617	11364033	11364534	ADH_1760	exon	TVAGG3_0968760
CM044617	11366846	11367347	ADH_1761	promoter-TSS	TVAGG3_0968780
CM044617	11372595	11373096	ADH_1762	exon	TVAGG3_0968810
CM044617	11409831	11410332	ADH_1763	Intergenic
CM044617	11410436	11410937	ADH_1764	promoter-TSS	TVAGG3_0969050
CM044617	11411493	11411994	ADH_1765	exon	TVAGG3_0969050
CM044617	11412134	11412635	ADH_1766	promoter-TSS	TVAGG3_0969060
CM044617	11412697	11413198	ADH_1767	exon	TVAGG3_0969060
CM044617	11414419	11414920	ADH_1768	exon	TVAGG3_0969070
CM044617	11416320	11416821	ADH_1769	Intergenic
CM044617	11421746	11422247	ADH_1770	promoter-TSS	TVAGG3_0969110
CM044617	11425500	11426001	ADH_1771	promoter-TSS	TVAGG3_0969120
CM044617	11428310	11428811	ADH_1772	exon	TVAGG3_0969140
CM044617	11429605	11430106	ADH_1773	exon	TVAGG3_0969140
CM044617	11435373	11435874	ADH_1774	Intergenic
CM044617	11443105	11443606	ADH_1775	exon	TVAGG3_0969210
CM044617	11447284	11447785	ADH_1776	Intergenic
CM044617	11511398	11511899	ADH_1777	exon	TVAGG3_0969590
CM044617	11512639	11513140	ADH_1778	exon	TVAGG3_0969590
CM044617	11515604	11516105	ADH_1779	exon	TVAGG3_0969600
CM044617	11516125	11516626	ADH_1780	exon	TVAGG3_0969600
CM044617	11517037	11517538	ADH_1781	exon	TVAGG3_0969610
CM044617	11520258	11520759	ADH_1782	exon	TVAGG3_0969620
CM044617	11526114	11526615	ADH_1783	promoter-TSS	TVAGG3_0969640
CM044617	11531882	11532383	ADH_1784	exon	TVAGG3_0969660
CM044617	11533326	11533827	ADH_1785	promoter-TSS	TVAGG3_0969670
CM044617	11534342	11534843	ADH_1786	exon	TVAGG3_0969680
CM044617	11536226	11536727	ADH_1787	Intergenic
CM044617	11536754	11537255	ADH_1788	exon	TVAGG3_0969690
CM044617	11539862	11540363	ADH_1789	exon	TVAGG3_0969710
CM044617	11542452	11542953	ADH_1790	exon	TVAGG3_0969720
CM044617	11543092	11543593	ADH_1791	exon	TVAGG3_0969720
CM044617	11545202	11545703	ADH_1792	Intergenic
CM044617	11547510	11548011	ADH_1793	exon	TVAGG3_0969740
CM044617	11549317	11549818	ADH_1794	exon	TVAGG3_0969760
CM044617	11550241	11550742	ADH_1795	promoter-TSS	TVAGG3_0969760
CM044617	11551754	11552255	ADH_1796	Intergenic
CM044617	11554972	11555473	ADH_1797	exon	TVAGG3_0969800
CM044617	11560640	11561141	ADH_1798	exon	TVAGG3_0969830
CM044617	11561418	11561919	ADH_1799	exon	TVAGG3_0969830
CM044617	11562311	11562812	ADH_1800	exon	TVAGG3_0969850
CM044617	11563864	11564365	ADH_1801	exon	TVAGG3_0969840
CM044617	11564576	11565077	ADH_1802	promoter-TSS	TVAGG3_0969840
CM044617	11569964	11570465	ADH_1803	exon	TVAGG3_0969890
CM044617	11571120	11571621	ADH_1804	exon	TVAGG3_0969900
CM044617	11571810	11572311	ADH_1805	exon	TVAGG3_0969900
CM044617	11573238	11573739	ADH_1806	exon	TVAGG3_0969910
CM044617	11575824	11576325	ADH_1807	exon	TVAGG3_0969930
CM044617	11580584	11581085	ADH_1808	Intergenic
CM044617	11601627	11602128	ADH_1809	exon	TVAGG3_0970080
CM044617	11608942	11609443	ADH_1810	exon	TVAGG3_0970090
CM044617	11610780	11611281	ADH_1811	exon	TVAGG3_0970090
CM044617	11615783	11616284	ADH_1812	exon	TVAGG3_0970120
CM044617	11618449	11618950	ADH_1813	exon	TVAGG3_0970130
CM044617	11623735	11624236	ADH_1814	exon	TVAGG3_0970150
CM044617	11635209	11635710	ADH_1815	exon	TVAGG3_0970180
CM044617	11683452	11683953	ADH_1816	exon	TVAGG3_0970410
CM044617	11684025	11684526	ADH_1817	exon	TVAGG3_0970410
CM044617	11686868	11687369	ADH_1818	promoter-TSS	TVAGG3_0970430
CM044617	11688884	11689385	ADH_1819	exon	TVAGG3_0970440
CM044617	11690540	11691041	ADH_1820	promoter-TSS	TVAGG3_0970460
CM044617	11692029	11692530	ADH_1821	TTS	TVAGG3_0970460
CM044617	11697178	11697679	ADH_1822	exon	TVAGG3_0970500
CM044617	11699793	11700294	ADH_1823	Intergenic
CM044617	11706974	11707475	ADH_1824	exon	TVAGG3_0970540
CM044617	11707878	11708379	ADH_1825	Intergenic
CM044617	11712556	11713057	ADH_1826	Intergenic
CM044617	11748503	11749004	ADH_1827	Intergenic
CM044617	11750906	11751407	ADH_1828	TTS	TVAGG3_0970690
CM044617	11778415	11778916	ADH_1829	exon	TVAGG3_0970910
CM044617	11780101	11780602	ADH_1830	exon	TVAGG3_0970920
CM044617	11813141	11813642	ADH_1831	exon	TVAGG3_0971100
CM044617	11890600	11891101	ADH_1832	promoter-TSS	TVAGG3_0971430
CM044617	11895667	11896168	ADH_1833	exon	TVAGG3_0971460
CM044617	11900034	11900535	ADH_1834	exon	TVAGG3_0971470
CM044617	11905390	11905891	ADH_1835	exon	TVAGG3_0971500
CM044617	11908010	11908511	ADH_1836	exon	TVAGG3_0971520
CM044617	11913893	11914394	ADH_1837	exon	TVAGG3_0971550
CM044617	11915393	11915894	ADH_1838	promoter-TSS	TVAGG3_0971550
CM044617	11918520	11919021	ADH_1839	exon	TVAGG3_0971560
CM044617	11921852	11922353	ADH_1840	exon	TVAGG3_0971580
CM044617	11922500	11923001	ADH_1841	exon	TVAGG3_0971580
CM044617	11923250	11923751	ADH_1842	exon	TVAGG3_0971580
CM044617	11925875	11926376	ADH_1843	exon	TVAGG3_0971600
CM044617	11935471	11935972	ADH_1844	exon	TVAGG3_0971660
CM044617	11936006	11936507	ADH_1845	exon	TVAGG3_0971660
CM044617	11937009	11937510	ADH_1846	exon	TVAGG3_0971660
CM044617	11938953	11939454	ADH_1847	Intergenic
CM044617	11940470	11940971	ADH_1848	exon	TVAGG3_0971670
CM044617	11941002	11941503	ADH_1849	exon	TVAGG3_0971670
CM044617	11942834	11943335	ADH_1850	exon	TVAGG3_0971680
CM044617	12025643	12026144	ADH_1851	exon	TVAGG3_0972250
CM044617	12030313	12030814	ADH_1852	Intergenic
CM044617	12064224	12064725	ADH_1853	exon	TVAGG3_0972460
CM044617	12104778	12105279	ADH_1854	exon	TVAGG3_0972630
CM044617	12106109	12106610	ADH_1855	exon	TVAGG3_0972640
CM044617	12107009	12107510	ADH_1856	exon	TVAGG3_0972640
CM044617	12109427	12109928	ADH_1857	exon	TVAGG3_0972660
CM044617	12262146	12262647	ADH_1858	exon	TVAGG3_0973620
CM044617	12298008	12298509	ADH_1859	exon	TVAGG3_0973780
CM044617	12300774	12301275	ADH_1860	exon	TVAGG3_0973790
CM044617	12306042	12306543	ADH_1861	Intergenic
CM044617	12306872	12307373	ADH_1862	promoter-TSS	TVAGG3_0973830
CM044617	12307721	12308222	ADH_1863	exon	TVAGG3_0973830
CM044617	12308317	12308818	ADH_1864	exon	TVAGG3_0973830
CM044617	12310529	12311030	ADH_1865	exon	TVAGG3_0973840
CM044617	12320627	12321128	ADH_1866	promoter-TSS	TVAGG3_0973900
CM044617	12323929	12324430	ADH_1867	exon	TVAGG3_0973900
CM044617	12325347	12325848	ADH_1868	exon	TVAGG3_0973910
CM044617	12330491	12330992	ADH_1869	exon	TVAGG3_0973950
CM044617	12331113	12331614	ADH_1870	exon	TVAGG3_0973950
CM044617	12332236	12332737	ADH_1871	TTS	TVAGG3_0973960
CM044617	12334315	12334816	ADH_1872	exon	TVAGG3_0973970
CM044617	12335182	12335683	ADH_1873	exon	TVAGG3_0973970
CM044617	12336096	12336597	ADH_1874	exon	TVAGG3_0973980
CM044617	12337219	12337720	ADH_1875	exon	TVAGG3_0973990
CM044617	12337898	12338399	ADH_1876	exon	TVAGG3_0973990
CM044617	12340036	12340537	ADH_1877	exon	TVAGG3_0974010
CM044617	12365649	12366150	ADH_1878	exon	TVAGG3_0974120
CM044617	12371176	12371677	ADH_1879	promoter-TSS	TVAGG3_0974140
CM044617	12376954	12377455	ADH_1880	exon	TVAGG3_0974150
CM044617	12378276	12378777	ADH_1881	exon	TVAGG3_0974150
CM044617	12379282	12379783	ADH_1882	TTS	TVAGG3_0974160
CM044617	12379861	12380362	ADH_1883	exon	TVAGG3_0974170
CM044617	12383027	12383528	ADH_1884	exon	TVAGG3_0974200
CM044617	12384268	12384769	ADH_1885	exon	TVAGG3_0974210
CM044617	12385697	12386198	ADH_1886	exon	TVAGG3_0974210
CM044617	12388432	12388933	ADH_1887	exon	TVAGG3_0974210
CM044617	12390757	12391258	ADH_1888	exon	TVAGG3_0974210
CM044617	12392757	12393258	ADH_1889	exon	TVAGG3_0974210
CM044617	12393579	12394080	ADH_1890	exon	TVAGG3_0974210
CM044617	12395891	12396392	ADH_1891	exon	TVAGG3_0974210
CM044617	12397352	12397853	ADH_1892	exon	TVAGG3_0974220
CM044617	12397922	12398423	ADH_1893	exon	TVAGG3_0974220
CM044617	12399168	12399669	ADH_1894	exon	TVAGG3_0974230
CM044617	12399809	12400310	ADH_1895	exon	TVAGG3_0974230
CM044617	12401691	12402192	ADH_1896	TTS	TVAGG3_0974240
CM044617	12402389	12402890	ADH_1897	exon	TVAGG3_0974250
CM044617	12405340	12405841	ADH_1898	exon	TVAGG3_0974260
CM044617	12407221	12407722	ADH_1899	exon	TVAGG3_0974270
CM044617	12407969	12408470	ADH_1900	Intergenic
CM044617	12409514	12410015	ADH_1901	exon	TVAGG3_0974280
CM044617	12410499	12411000	ADH_1902	exon	TVAGG3_0974290
CM044617	12411863	12412364	ADH_1903	exon	TVAGG3_0974290
CM044617	12413536	12414037	ADH_1904	exon	TVAGG3_0974300
CM044617	12414249	12414750	ADH_1905	TTS	TVAGG3_0974310
CM044617	12415860	12416361	ADH_1906	exon	TVAGG3_0974310
CM044617	12423020	12423521	ADH_1907	exon	TVAGG3_0974350
CM044617	12424196	12424697	ADH_1908	promoter-TSS	TVAGG3_0974350
CM044617	12427833	12428334	ADH_1909	exon	TVAGG3_0974370
CM044617	12428704	12429205	ADH_1910	exon	TVAGG3_0974380
CM044617	12429603	12430104	ADH_1911	exon	TVAGG3_0974390
CM044617	12436903	12437404	ADH_1912	exon	TVAGG3_0974430
CM044617	12440503	12441004	ADH_1913	promoter-TSS	TVAGG3_0974460
CM044617	12442967	12443468	ADH_1914	exon	TVAGG3_0974480
CM044617	12445580	12446081	ADH_1915	exon	TVAGG3_0974500
CM044617	12447692	12448193	ADH_1916	exon	TVAGG3_0974520
CM044617	12449849	12450350	ADH_1917	exon	TVAGG3_0974540
CM044617	12450723	12451224	ADH_1918	exon	TVAGG3_0974550
CM044617	12452907	12453408	ADH_1919	exon	TVAGG3_0974560
CM044617	12454303	12454804	ADH_1920	exon	TVAGG3_0974570
CM044617	12458087	12458588	ADH_1921	Intergenic
CM044617	12461545	12462046	ADH_1922	Intergenic
CM044617	12462414	12462915	ADH_1923	Intergenic
CM044617	12463977	12464478	ADH_1924	Intergenic
CM044617	12468515	12469016	ADH_1925	exon	TVAGG3_0974610
CM044617	12513851	12514352	ADH_1926	Intergenic
CM044617	12515384	12515885	ADH_1927	exon	TVAGG3_0974750
CM044617	12516467	12516968	ADH_1928	exon	TVAGG3_0974750
CM044617	12517066	12517567	ADH_1929	exon	TVAGG3_0974750
CM044617	12519558	12520059	ADH_1930	exon	TVAGG3_0974750
CM044617	12520771	12521272	ADH_1931	exon	TVAGG3_0974750
CM044617	12523122	12523623	ADH_1932	TTS	TVAGG3_0974770
CM044617	12524188	12524689	ADH_1933	exon	TVAGG3_0974780
CM044617	12527474	12527975	ADH_1934	exon	TVAGG3_0974810
CM044617	12528212	12528713	ADH_1935	exon	TVAGG3_0974810
CM044617	12528714	12529215	ADH_1936	exon	TVAGG3_0974810
CM044617	12531642	12532143	ADH_1937	exon	TVAGG3_0974820
CM044617	12564137	12564638	ADH_1938	exon	TVAGG3_0975020
CM044617	12565467	12565968	ADH_1939	exon	TVAGG3_0975020
CM044617	12568224	12568725	ADH_1940	exon	TVAGG3_0975030
CM044617	12570541	12571042	ADH_1941	exon	TVAGG3_0975030
CM044617	12573850	12574351	ADH_1942	exon	TVAGG3_0975050
CM044617	12575373	12575874	ADH_1943	exon	TVAGG3_0975060
CM044617	12577776	12578277	ADH_1944	exon	TVAGG3_0975110
CM044617	12579796	12580297	ADH_1945	exon	TVAGG3_0975120
CM044617	12583140	12583641	ADH_1946	exon	TVAGG3_0975130
CM044617	12583808	12584309	ADH_1947	Intergenic
CM044617	12588044	12588545	ADH_1948	exon	TVAGG3_0975170
CM044617	12589299	12589800	ADH_1949	exon	TVAGG3_0975180
CM044617	12592538	12593039	ADH_1950	exon	TVAGG3_0975200
CM044617	12596067	12596568	ADH_1951	exon	TVAGG3_0975220
CM044617	12598059	12598560	ADH_1952	TTS	TVAGG3_0975220
CM044617	12598754	12599255	ADH_1953	exon	TVAGG3_0975230
CM044617	12599283	12599784	ADH_1954	exon	TVAGG3_0975240
CM044617	12603315	12603816	ADH_1955	Intergenic
CM044617	12624563	12625064	ADH_1956	exon	TVAGG3_0975380
CM044617	12627948	12628449	ADH_1957	promoter-TSS	TVAGG3_0975410
CM044617	12630120	12630621	ADH_1958	exon	TVAGG3_0975420
CM044617	12699079	12699580	ADH_1959	Intergenic
CM044617	12726374	12726875	ADH_1960	Intergenic
CM044617	12729864	12730365	ADH_1961	exon	TVAGG3_0976310
CM044617	12732760	12733261	ADH_1962	exon	TVAGG3_0976350
CM044617	12734775	12735276	ADH_1963	exon	TVAGG3_0976350
CM044617	12736517	12737018	ADH_1964	exon	TVAGG3_0976360
CM044617	12737762	12738263	ADH_1965	exon	TVAGG3_0976370
CM044617	12739158	12739659	ADH_1966	exon	TVAGG3_0976380
CM044617	12742768	12743269	ADH_1967	exon	TVAGG3_0976400
CM044617	12744154	12744655	ADH_1968	exon	TVAGG3_0976410
CM044617	12745038	12745539	ADH_1969	exon	TVAGG3_0976410
CM044617	12748175	12748676	ADH_1970	exon	TVAGG3_0976420
CM044617	12748887	12749388	ADH_1971	exon	TVAGG3_0976420
CM044617	12752943	12753444	ADH_1972	exon	TVAGG3_0976450
CM044617	12756173	12756674	ADH_1973	exon	TVAGG3_0976470
CM044617	12757325	12757826	ADH_1974	exon	TVAGG3_0976470
CM044617	12758465	12758966	ADH_1975	promoter-TSS	TVAGG3_0976470
CM044617	12760707	12761208	ADH_1976	exon	TVAGG3_0976480
CM044617	12763062	12763563	ADH_1977	exon	TVAGG3_0976490
CM044617	12765917	12766418	ADH_1978	exon	TVAGG3_0976510
CM044617	12766628	12767129	ADH_1979	promoter-TSS	TVAGG3_0976510
CM044617	12792258	12792759	ADH_1980	exon	TVAGG3_0976790
CM044617	12794567	12795068	ADH_1981	exon	TVAGG3_0976800
CM044617	12796781	12797282	ADH_1982	exon	TVAGG3_0976820
CM044617	12797934	12798435	ADH_1983	exon	TVAGG3_0976830
CM044617	12801226	12801727	ADH_1984	exon	TVAGG3_0976860
CM044617	12802134	12802635	ADH_1985	exon	TVAGG3_0976850
CM044617	12804131	12804632	ADH_1986	exon	TVAGG3_0976870
CM044617	12805282	12805783	ADH_1987	exon	TVAGG3_0976880
CM044617	12808886	12809387	ADH_1988	promoter-TSS	TVAGG3_0976900
CM044617	12809571	12810072	ADH_1989	TTS	TVAGG3_0976900
CM044617	12811664	12812165	ADH_1990	promoter-TSS	TVAGG3_0976920
CM044617	12813725	12814226	ADH_1991	exon	TVAGG3_0976930
CM044617	12814802	12815303	ADH_1992	exon	TVAGG3_0976930
CM044617	12815396	12815897	ADH_1993	exon	TVAGG3_0976950
CM044617	12816587	12817088	ADH_1994	exon	TVAGG3_0976960
CM044617	12817428	12817929	ADH_1995	exon	TVAGG3_0976970
CM044617	12873411	12873912	ADH_1996	exon	TVAGG3_0977240
CM044617	12877336	12877837	ADH_1997	exon	TVAGG3_0977270
CM044617	12883951	12884452	ADH_1998	promoter-TSS	TVAGG3_0977290
[truncated: 22,481 more rows]
