# Supplementary material for: Influence of DNA methylation and chromatin accessibility on regulation of gene expression during Trichomonas vaginalis-host cell interaction
Source: mBio. 2025 Dec 3;17(1):e03175-25. doi: 10.1128/mbio.03175-25 (PMC12802312; doi:10.1128/mbio.03175-25)
Supplement: Table S6 — Different accessible regions. [file mbio.03175-25-s0008.xlsx]

## Sheet: Non-exposed
Supplementary Table 6. Differential accessible regions
Name	Chr	Start	End	Annotation	GeneID	log2FoldChange	pvalue
NE_DAR_1	AAHC02000087	73563	74063	exon	TVAGG3_1069860	-1.05582	0.0154751
NE_DAR_2	AAHC02000114	75611	76111	promoter-TSS	TVAGG3_1074900	-1.37526	0.0158945
NE_DAR_3	AAHC02000128	197785	198285	exon	TVAGG3_1078400	-1.81791	0.0021289
NE_DAR_4	AAHC02000170	63195	63695	Intergenic		-1.44813	0.0326093
NE_DAR_5	AAHC02000172	107851	108351	exon	TVAGG3_1087130	-1.12505	0.0143799
NE_DAR_6	AAHC02000186	38946	39446	promoter-TSS	TVAGG3_1090140	-1.06597	0.0453241
NE_DAR_7	CM044617	404583	405083	Intergenic		-1.5539	0.0158851
NE_DAR_8	CM044617	606701	607459	exon	TVAGG3_0903240	-1.48382	3.62e-05
NE_DAR_9	CM044617	759112	759796	exon	TVAGG3_0904220	-1.08641	0.00570402
NE_DAR_10	CM044617	1319484	1319984	exon	TVAGG3_0907770	-1.23565	0.0164069
NE_DAR_11	CM044617	1416909	1417409	exon	TVAGG3_0908490	-1.39731	0.000263845
NE_DAR_12	CM044617	1421994	1422494	exon	TVAGG3_0908560	-1.23293	0.0268077
NE_DAR_13	CM044617	1587970	1588470	exon	TVAGG3_0909460	-1.16418	0.0335126
NE_DAR_14	CM044617	1672633	1673133	exon	TVAGG3_0910140	-1.21437	0.0386436
NE_DAR_15	CM044617	1713878	1714378	exon	TVAGG3_0910380	-1.4996	0.0259591
NE_DAR_16	CM044617	2154578	2155564	exon	TVAGG3_0913430	-1.01722	0.00503454
NE_DAR_17	CM044617	2216110	2216857	exon	TVAGG3_0913830	-1.0927	0.00137607
NE_DAR_18	CM044617	2251169	2251729	exon	TVAGG3_0913950	-1.54234	5.41e-05
NE_DAR_19	CM044617	2613008	2613512	Intergenic		-1.46806	0.000428283
NE_DAR_20	CM044617	2683755	2684255	Intergenic		-1.09547	0.0375491
NE_DAR_21	CM044617	2742662	2743162	exon	TVAGG3_0916940	-1.64009	0.0401829
NE_DAR_22	CM044617	3602918	3603418	TTS	TVAGG3_0923390	-1.25133	0.0334908
NE_DAR_23	CM044617	3608042	3608802	exon	TVAGG3_0923420	-1.01619	0.00221395
NE_DAR_24	CM044617	3609233	3609733	exon	TVAGG3_0923440	-1.11941	0.00928122
NE_DAR_25	CM044617	3611861	3612361	promoter-TSS	TVAGG3_0923460	-1.21667	0.0333197
NE_DAR_26	CM044617	3769348	3769988	exon	TVAGG3_0924290	-1.15821	0.00852775
NE_DAR_27	CM044617	3925052	3925552	exon	TVAGG3_0925310	-1.04102	0.0114622
NE_DAR_28	CM044617	4166081	4166581	exon	TVAGG3_0926510	-1.26119	0.0281652
NE_DAR_29	CM044617	4187521	4188021	Intergenic		-1.81057	3.95e-06
NE_DAR_30	CM044617	4611328	4611828	Intergenic		-1.46361	0.0120272
NE_DAR_31	CM044617	4780545	4781045	TTS	TVAGG3_0930250	-1.30179	0.0177744
NE_DAR_32	CM044617	4796684	4797184	exon	TVAGG3_0930370	-1.5604	0.0047024
NE_DAR_33	CM044617	5073053	5073553	exon	TVAGG3_0932010	-2.10664	0.00315379
NE_DAR_34	CM044617	5331442	5331942	exon	TVAGG3_0933640	-1.05624	0.0430557
NE_DAR_35	CM044617	5411008	5411508	Intergenic		-1.47714	0.0133722
NE_DAR_36	CM044617	5674587	5675168	Intergenic		-1.26051	0.00288386
NE_DAR_37	CM044617	5890674	5891174	exon	TVAGG3_0936610	-1.13416	0.0384501
NE_DAR_38	CM044617	6143245	6143745	exon	TVAGG3_0937980	-1.03097	0.0258189
NE_DAR_39	CM044617	6199856	6200356	exon	TVAGG3_0938300	-1.34369	0.00944514
NE_DAR_40	CM044617	6204224	6204724	TTS	TVAGG3_0938330	-1.51242	0.00040425
NE_DAR_41	CM044617	6208672	6209351	exon	TVAGG3_0938340	-1.07884	0.00223689
NE_DAR_42	CM044617	6217858	6218358	exon	TVAGG3_0938410	-1.08815	0.0434115
NE_DAR_43	CM044617	6300904	6301404	Intergenic		-1.06571	0.0189741
NE_DAR_44	CM044617	6306768	6307268	promoter-TSS	TVAGG3_0938930	-1.09687	0.0397461
NE_DAR_45	CM044617	6716998	6717498	Intergenic		-1.20829	0.0360204
NE_DAR_46	CM044617	7299943	7300525	promoter-TSS	TVAGG3_0945520	-1.12309	0.000899071
NE_DAR_47	CM044617	7509633	7510133	Intergenic		-1.44262	0.0407762
NE_DAR_48	CM044617	7647049	7647597	Intergenic		-1.24317	0.0021213
NE_DAR_49	CM044617	7655099	7655599	exon	TVAGG3_0947400	-1.13112	0.0183918
NE_DAR_50	CM044617	8087576	8088076	exon	TVAGG3_0950290	-1.02108	0.0238725
NE_DAR_51	CM044617	8210446	8211001	promoter-TSS	TVAGG3_0950890	-1.63784	5.69e-05
NE_DAR_52	CM044617	8844083	8844583	exon	TVAGG3_0954450	-1.24485	0.0296212
NE_DAR_53	CM044617	8906358	8906858	exon	TVAGG3_0954660	-1.06248	0.0113883
NE_DAR_54	CM044617	8912473	8912990	promoter-TSS	TVAGG3_0954680	-1.09161	0.00196714
NE_DAR_55	CM044617	9479802	9480302	exon	TVAGG3_0957960	-1.05868	0.040321
NE_DAR_56	CM044617	9641520	9642020	Intergenic		-1.28244	0.0324774
NE_DAR_57	CM044617	9660179	9660679	TTS	TVAGG3_0958830	-1.48451	0.0125484
NE_DAR_58	CM044617	9825703	9826203	exon	TVAGG3_0959830	-1.00361	0.00836696
NE_DAR_59	CM044617	10024338	10024838	promoter-TSS	TVAGG3_0960870	-1.36437	0.00243306
NE_DAR_60	CM044617	10030022	10030522	exon	TVAGG3_0960920	-1.12087	0.0382341
NE_DAR_61	CM044617	10063520	10064020	exon	TVAGG3_0961110	-1.11839	0.0295731
NE_DAR_62	CM044617	10742705	10743205	exon	TVAGG3_0965230	-1.3594	0.0068387
NE_DAR_63	CM044617	10833616	10834116	Intergenic		-1.2302	0.0290727
NE_DAR_64	CM044617	10995537	10996037	exon	TVAGG3_0966710	-1.1213	0.0106128
NE_DAR_65	CM044617	11031062	11031562	Intergenic		-1.43764	0.0202853
NE_DAR_66	CM044617	11041512	11042012	exon	TVAGG3_0966940	-1.0081	0.0418147
NE_DAR_67	CM044617	11050019	11050519	exon	TVAGG3_0966980	-1.34395	0.0021948
NE_DAR_68	CM044617	11199433	11199933	promoter-TSS	TVAGG3_0967920	-1.17892	0.0250173
NE_DAR_69	CM044617	11301982	11303125	exon	TVAGG3_0968320	-1.31175	0.000191865
NE_DAR_70	CM044617	11609813	11610313	exon	TVAGG3_0970090	-1.3486	0.0101868
NE_DAR_71	CM044617	12727175	12727675	exon	TVAGG3_0976310	-1.0215	0.0460826
NE_DAR_72	CM044617	13117398	13117898	promoter-TSS	TVAGG3_0978640	-1.1178	0.00888048
NE_DAR_73	CM044617	13298711	13299531	exon	TVAGG3_0979560	-1.21542	0.000665503
NE_DAR_74	CM044617	13378953	13379453	exon	TVAGG3_0979910	-1.36052	0.000740521
NE_DAR_75	CM044617	13813111	13813714	exon	TVAGG3_0982420	-1.05047	0.00257021
NE_DAR_76	CM044617	14062154	14062654	exon	TVAGG3_0983740	-1.17918	0.0106128
NE_DAR_77	CM044617	14508880	14509380	exon	TVAGG3_0986270	-1.3025	0.0310653
NE_DAR_78	CM044617	14975549	14976049	Intergenic		-1.50266	0.0253216
NE_DAR_79	CM044617	16027629	16028129	exon	TVAGG3_0994520	-1.18033	0.0118025
NE_DAR_80	CM044617	16381100	16381839	exon	TVAGG3_0996540	-1.01951	0.00248919
NE_DAR_81	CM044617	16531980	16532480	exon	TVAGG3_0997250	-1.78606	0.00217053
NE_DAR_82	CM044617	16552194	16552762	promoter-TSS	TVAGG3_0997350	-1.20007	0.000888994
NE_DAR_83	CM044617	16849012	16849607	Intergenic		-1.06782	0.00284822
NE_DAR_84	CM044617	16854121	16854635	exon	TVAGG3_0998720	-1.35471	0.000193621
NE_DAR_85	CM044617	17325274	17325798	Intergenic		-1.00069	0.011098
NE_DAR_86	CM044617	17339436	17339936	exon	TVAGG3_1001450	-1.07137	0.0126785
NE_DAR_87	CM044617	17343196	17343696	Intergenic		-1.10418	0.0225986
NE_DAR_88	CM044617	17399687	17400187	exon	TVAGG3_1001820	-1.05275	0.0224722
NE_DAR_89	CM044617	17494994	17495494	exon	TVAGG3_1002370	-1.17104	0.0182724
NE_DAR_90	CM044617	17685453	17685953	TTS	TVAGG3_1003390	-1.25454	0.049687
NE_DAR_91	CM044617	17702621	17703121	exon	TVAGG3_1003520	-1.45922	0.0234737
NE_DAR_92	CM044617	17774273	17774773	Intergenic		-1.14182	0.0421536
NE_DAR_93	CM044617	17863988	17864657	exon	TVAGG3_1004330	-2.28442	4.88e-08
NE_DAR_94	CM044617	17912368	17912868	exon	TVAGG3_1004520	-1.207	0.0153125
NE_DAR_95	CM044617	17995385	17995885	exon	TVAGG3_1005180	-1.04064	0.0475288
NE_DAR_96	CM044617	18117534	18118034	Intergenic		-1.09169	0.00862163
NE_DAR_97	CM044617	18122661	18123161	Intergenic		-1.49188	0.0340482
NE_DAR_98	CM044617	18348820	18349320	exon	TVAGG3_1006890	-1.31415	0.0109877
NE_DAR_99	CM044617	18676956	18677456	exon	TVAGG3_1009260	-1.22763	0.0191072
NE_DAR_100	CM044617	18692099	18692599	exon	TVAGG3_1009350	-1.07337	0.0411251
NE_DAR_101	CM044617	18846052	18846552	exon	TVAGG3_1010110	-1.60121	2.45e-05
NE_DAR_102	CM044617	18936447	18936947	exon	TVAGG3_1010610	-1.21583	0.00734851
NE_DAR_103	CM044617	19038555	19039055	exon	TVAGG3_1011280	-1.53473	0.000577256
NE_DAR_104	CM044617	19073582	19074082	exon	TVAGG3_1011420	-1.15125	0.0276275
NE_DAR_105	CM044617	19156605	19157287	exon	TVAGG3_1012020	-1.01605	0.00375854
NE_DAR_106	CM044617	19261406	19261906	exon	TVAGG3_1012660	-1.00635	0.0400762
NE_DAR_107	CM044617	19332513	19333013	exon	TVAGG3_1013180	-1.29667	0.000718747
NE_DAR_108	CM044617	19525673	19526173	exon	TVAGG3_1014370	-1.18701	0.0182333
NE_DAR_109	CM044617	19531055	19531555	exon	TVAGG3_1014400	-1.32065	0.0150611
NE_DAR_110	CM044617	19751078	19751592	exon	TVAGG3_1015620	-1.01779	0.00253192
NE_DAR_111	CM044617	19980351	19980851	exon	TVAGG3_1016760	-1.02705	0.0274485
NE_DAR_112	CM044617	20075637	20076137	exon	TVAGG3_1017360	-2.07487	0.00105303
NE_DAR_113	CM044617	20112293	20112793	exon	TVAGG3_1017500	-2.11295	0.000303265
NE_DAR_114	CM044617	20117562	20118136	exon	TVAGG3_1017500	-1.0199	0.0107754
NE_DAR_115	CM044617	20130319	20130819	exon	TVAGG3_1017570	-1.3921	0.0158616
NE_DAR_116	CM044617	20339425	20339925	promoter-TSS	TVAGG3_1018900	-1.4276	0.00376528
NE_DAR_117	CM044617	20565318	20565818	exon	TVAGG3_1020430	-1.28579	0.0071174
NE_DAR_118	CM044617	20590359	20590859	promoter-TSS	TVAGG3_1020570	-1.01972	0.0350161
NE_DAR_119	CM044617	20726348	20727099	exon	TVAGG3_1021530	-1.02407	0.00705205
NE_DAR_120	CM044617	20780876	20781376	exon	TVAGG3_1021830	-1.07677	0.039398
NE_DAR_121	CM044617	21143410	21143910	exon	TVAGG3_1023640	-1.61206	0.00168938
NE_DAR_122	CM044617	21963845	21964345	exon	TVAGG3_1028550	-1.03445	0.0445562
NE_DAR_123	CM044617	22029896	22030396	exon	TVAGG3_1028980	-1.56048	0.00619609
NE_DAR_124	CM044617	22037167	22037667	exon	TVAGG3_1029010	-1.44754	0.00877187
NE_DAR_125	CM044617	22109377	22109877	exon	TVAGG3_1029320	-1.07878	0.030874
NE_DAR_126	CM044617	22864141	22864800	exon	TVAGG3_1033760	-2.20695	9e-07
NE_DAR_127	CM044617	22917750	22918250	promoter-TSS	TVAGG3_1034010	-1.01514	0.0350259
NE_DAR_128	CM044617	23170093	23170593	exon	TVAGG3_1035770	-1.62019	2.32e-05
NE_DAR_129	CM044617	23237771	23238271	promoter-TSS	TVAGG3_1036190	-1.19038	0.00746923
NE_DAR_130	CM044617	23689403	23689903	exon	TVAGG3_1038710	-1.54057	0.0396441
NE_DAR_131	CM044617	23997302	23997802	exon	TVAGG3_1040600	-1.64902	4.94e-05
NE_DAR_132	CM044617	24155671	24156171	exon	TVAGG3_1041540	-1.03006	0.0405497
NE_DAR_133	CM044617	24161040	24161540	exon	TVAGG3_1041550	-1.75406	3.63e-06
NE_DAR_134	CM044617	24212622	24213122	exon	TVAGG3_1041920	-1.06694	0.0309664
NE_DAR_135	CM044617	24605801	24606301	exon	TVAGG3_1044360	-1.30975	0.00740723
NE_DAR_136	CM044617	24713641	24714141	exon	TVAGG3_1045000	-1.47483	0.00122934
NE_DAR_137	CM044617	24780287	24780787	Intergenic		-1.52091	0.0135348
NE_DAR_138	CM044617	24884154	24884654	exon	TVAGG3_1045730	-2.08351	0.000459209
NE_DAR_139	CM044617	24884779	24885279	exon	TVAGG3_1045740	-1.05082	0.0487685
NE_DAR_140	CM044617	24899238	24899738	exon	TVAGG3_1045820	-1.05821	0.00575478
NE_DAR_141	CM044617	25082746	25083246	exon	TVAGG3_1046750	-1.17104	0.030881
NE_DAR_142	CM044617	25194041	25194641	exon	TVAGG3_1047340	-1.18707	0.000891928
NE_DAR_143	CM044617	25337386	25337886	exon	TVAGG3_1048070	-1.14347	0.0117559
NE_DAR_144	CM044617	25338856	25339356	promoter-TSS	TVAGG3_1048080	-1.00653	0.0183615
NE_DAR_145	CM044617	25451541	25452102	exon	TVAGG3_1048680	-1.98913	8.11e-06
NE_DAR_146	CM044617	25511613	25512113	Intergenic		-1.13558	0.0455463
NE_DAR_147	CM044617	25541463	25541963	exon	TVAGG3_1049080	-1.44546	0.00889107
NE_DAR_148	CM044617	25652393	25652946	exon	TVAGG3_1049660	-1.00633	0.00581181
NE_DAR_149	CM044617	25703216	25703716	exon	TVAGG3_1049850	-1.12186	0.0150392
NE_DAR_150	CM044617	25991197	25991697	exon	TVAGG3_1051380	-1.31793	0.00684273
NE_DAR_151	CM044617	26126512	26127012	TTS	TVAGG3_1052060	-2.53778	0.000870537
NE_DAR_152	CM044617	26624232	26624732	exon	TVAGG3_1055090	-1.26695	0.0156621
NE_DAR_153	CM044617	27089523	27090023	exon	TVAGG3_1057970	-1.04978	0.0123826
NE_DAR_154	CM044617	27308352	27308852	Intergenic		-1.58133	0.0310871
NE_DAR_155	CM044618	246714	247337	exon	TVAGG3_0458990	-1.21931	0.00509806
NE_DAR_156	CM044618	460893	461453	exon	TVAGG3_0460400	-1.07281	0.011601
NE_DAR_157	CM044618	519222	519722	exon	TVAGG3_0460620	-1.03481	0.00503635
NE_DAR_158	CM044618	777604	778104	exon	TVAGG3_0462350	-1.40821	0.00162633
NE_DAR_159	CM044618	1010209	1010709	Intergenic		-1.08168	0.0420224
NE_DAR_160	CM044618	1700678	1701463	exon	TVAGG3_0467550	-1.28884	0.000311165
NE_DAR_161	CM044618	1779612	1780112	exon	TVAGG3_0468150	-1.13584	0.0121249
NE_DAR_162	CM044618	2237225	2237797	exon	TVAGG3_0470960	-1.67607	2.05e-05
NE_DAR_163	CM044618	2241930	2242430	exon	TVAGG3_0470980	-1.55757	0.000100828
NE_DAR_164	CM044618	2445490	2445990	Intergenic		-1.42716	0.00980043
NE_DAR_165	CM044618	3314701	3315201	exon	TVAGG3_0477640	-1.60185	0.0281076
NE_DAR_166	CM044618	3856849	3857349	promoter-TSS	TVAGG3_0481350	-1.8642	0.00434509
NE_DAR_167	CM044618	3951769	3952269	promoter-TSS	TVAGG3_0482090	-1.02883	0.0125495
NE_DAR_168	CM044618	4866262	4866762	exon	TVAGG3_0487960	-1.53527	0.0106993
NE_DAR_169	CM044618	5255301	5255801	exon	TVAGG3_0489600	-1.1606	0.0111052
NE_DAR_170	CM044618	5473661	5474161	exon	TVAGG3_0491020	-1.35599	0.00973959
NE_DAR_171	CM044618	5807676	5808337	exon	TVAGG3_0493170	-1.37994	7.96e-05
NE_DAR_172	CM044618	5820510	5821010	exon	TVAGG3_0493250	-1.09948	0.00584411
NE_DAR_173	CM044618	5822476	5822976	Intergenic		-1.14734	0.0137626
NE_DAR_174	CM044618	6036182	6036682	exon	TVAGG3_0494600	-1.08646	0.0473885
NE_DAR_175	CM044618	6182017	6182517	exon	TVAGG3_0495570	-1.0564	0.0127571
NE_DAR_176	CM044618	6734757	6735257	exon	TVAGG3_0498370	-1.34772	0.01317
NE_DAR_177	CM044618	7460149	7460649	Intergenic		-1.64971	0.0399095
NE_DAR_178	CM044618	7748425	7748925	exon	TVAGG3_0503740	-1.05305	0.00786747
NE_DAR_179	CM044618	7897663	7898176	exon	TVAGG3_0504750	-1.53105	1.98e-05
NE_DAR_180	CM044618	7901172	7901841	exon	TVAGG3_0504780	-1.06097	0.00290129
NE_DAR_181	CM044618	7943556	7944056	exon	TVAGG3_0505090	-1.08439	0.0273294
NE_DAR_182	CM044618	7950197	7950697	Intergenic		-1.46617	0.0167653
NE_DAR_183	CM044618	8299403	8299903	exon	TVAGG3_0507190	-1.29551	0.00120524
NE_DAR_184	CM044618	8608338	8608838	promoter-TSS	TVAGG3_0508720	-1.38927	0.0121442
NE_DAR_185	CM044618	8641148	8641648	exon	TVAGG3_0508880	-1.1728	0.0111196
NE_DAR_186	CM044618	8749179	8749679	exon	TVAGG3_0509680	-1.10535	0.0391077
NE_DAR_187	CM044618	9015998	9016498	promoter-TSS	TVAGG3_0511430	-1.08744	0.00569374
NE_DAR_188	CM044618	9018127	9018627	exon	TVAGG3_0511440	-1.44968	0.00777522
NE_DAR_189	CM044618	9582624	9583234	exon	TVAGG3_0515020	-1.19234	0.00464364
NE_DAR_190	CM044618	9599986	9600523	exon	TVAGG3_0515120	-1.31876	0.000457922
NE_DAR_191	CM044618	9622835	9623379	exon	TVAGG3_0515240	-1.13309	0.00951896
NE_DAR_192	CM044618	9753050	9753550	exon	TVAGG3_0516000	-1.28401	0.00575379
NE_DAR_193	CM044618	9759477	9760033	exon	TVAGG3_0516060	-1.08115	0.00154278
NE_DAR_194	CM044618	9862914	9863414	Intergenic		-1.45146	0.00617016
NE_DAR_195	CM044618	10090505	10091005	exon	TVAGG3_0518080	-1.12471	0.0453517
NE_DAR_196	CM044618	10241436	10241936	exon	TVAGG3_0518930	-1.48371	0.0117396
NE_DAR_197	CM044618	10288345	10288892	exon	TVAGG3_0519190	-1.24399	0.00400413
NE_DAR_198	CM044618	10302785	10303285	exon	TVAGG3_0519270	-1.48333	0.014972
NE_DAR_199	CM044618	10345158	10345658	exon	TVAGG3_0519630	-1.49279	0.0215021
NE_DAR_200	CM044618	10366893	10367393	exon	TVAGG3_0519730	-2.96382	1.76e-08
NE_DAR_201	CM044618	10367847	10368347	exon	TVAGG3_0519730	-1.07974	0.00840385
NE_DAR_202	CM044618	10458370	10458870	Intergenic		-1.85564	0.00864145
NE_DAR_203	CM044618	10675242	10675742	exon	TVAGG3_0521910	-1.22577	0.0206839
NE_DAR_204	CM044618	10689470	10689970	Intergenic		-1.06989	0.0134082
NE_DAR_205	CM044618	10787889	10788389	promoter-TSS	TVAGG3_0522740	-1.72796	0.00771487
NE_DAR_206	CM044618	10919793	10920293	Intergenic		-1.35981	0.0230635
NE_DAR_207	CM044618	12383520	12384020	exon	TVAGG3_0532520	-1.00091	0.0359143
NE_DAR_208	CM044618	12433717	12434217	Intergenic		-1.2689	0.00303984
NE_DAR_209	CM044618	12704799	12705299	exon	TVAGG3_0534550	-1.42949	0.00827635
NE_DAR_210	CM044618	12833667	12834167	exon	TVAGG3_0535290	-2.12271	0.000159013
NE_DAR_211	CM044618	12972343	12972843	exon	TVAGG3_0536170	-1.12801	0.0442543
NE_DAR_212	CM044618	13308479	13308999	promoter-TSS	TVAGG3_0538330	-1.00982	0.00259351
NE_DAR_213	CM044618	13442210	13442710	Intergenic		-1.60643	0.0240582
NE_DAR_214	CM044618	13656585	13657085	exon	TVAGG3_0540230	-1.47069	0.0225007
NE_DAR_215	CM044618	13789236	13789779	exon	TVAGG3_0540860	-1.11307	0.00646731
NE_DAR_216	CM044618	13805618	13806118	exon	TVAGG3_0540950	-1.23799	0.0271322
NE_DAR_217	CM044618	14185956	14186456	exon	TVAGG3_0542720	-1.01977	0.0274963
NE_DAR_218	CM044618	14357223	14357824	exon	TVAGG3_0543700	-1.50094	4.25e-05
NE_DAR_219	CM044618	14460338	14460838	exon	TVAGG3_0544210	-1.20165	0.0176335
NE_DAR_220	CM044618	14758411	14758911	exon	TVAGG3_0545850	-1.39323	0.0064752
NE_DAR_221	CM044618	15177348	15177848	Intergenic		-1.53087	0.0136503
NE_DAR_222	CM044618	15581244	15581937	exon	TVAGG3_0550850	-1.40187	0.000103843
NE_DAR_223	CM044618	15614089	15614589	exon	TVAGG3_0551110	-1.01399	0.0344349
NE_DAR_224	CM044618	15834184	15834684	Intergenic		-2.00458	0.00151352
NE_DAR_225	CM044618	15985781	15986281	exon	TVAGG3_0552900	-1.04699	0.040864
NE_DAR_226	CM044618	16233737	16234237	TTS	TVAGG3_0554380	-1.15522	0.0345292
NE_DAR_227	CM044618	17084587	17085087	exon	TVAGG3_0559330	-1.17053	0.0136372
NE_DAR_228	CM044618	17240744	17241244	exon	TVAGG3_0560370	-1.3418	0.0195729
NE_DAR_229	CM044618	18651242	18651742	exon	TVAGG3_0567620	-1.0556	0.0239377
NE_DAR_230	CM044618	19556799	19557299	exon	TVAGG3_0573580	-1.19849	0.00511328
NE_DAR_231	CM044618	20229502	20230002	promoter-TSS	TVAGG3_0577420	-1.00968	0.0436592
NE_DAR_232	CM044618	20732306	20732806	Intergenic		-1.33893	0.0382561
NE_DAR_233	CM044618	20854848	20855348	exon	TVAGG3_0581090	-1.00972	0.042246
NE_DAR_234	CM044618	21027767	21028267	Intergenic		-1.79234	0.0287245
NE_DAR_235	CM044618	21206135	21206635	exon	TVAGG3_0583380	-1.17379	0.0291802
NE_DAR_236	CM044618	21217404	21217904	promoter-TSS	TVAGG3_0583460	-1.3738	0.00250579
NE_DAR_237	CM044618	21225768	21226268	exon	TVAGG3_0583500	-1.57855	8.23e-05
NE_DAR_238	CM044618	21671955	21672455	exon	TVAGG3_0586170	-1.09255	0.00903521
NE_DAR_239	CM044618	22769258	22769758	exon	TVAGG3_0592730	-1.26046	0.0342193
NE_DAR_240	CM044618	22873415	22873915	Intergenic		-2.1425	0.0257423
NE_DAR_241	CM044618	22960315	22961234	exon	TVAGG3_0593760	-1.01663	0.00237034
NE_DAR_242	CM044618	23246714	23247214	exon	TVAGG3_0595610	-1.13576	0.0183843
NE_DAR_243	CM044618	24241734	24242239	Intergenic		-1.55021	1.75e-05
NE_DAR_244	CM044618	24949054	24949554	TTS	TVAGG3_0604980	-1.30649	0.00152956
NE_DAR_245	CM044618	25130565	25131065	exon	TVAGG3_0606230	-1.02351	0.0174182
NE_DAR_246	CM044618	25198795	25199534	exon	TVAGG3_0606530	-1.21602	0.000402013
NE_DAR_247	CM044619	288031	288534	exon	TVAGG3_0613340	-1.34729	0.000622563
NE_DAR_248	CM044619	494451	494951	Intergenic		-1.1845	0.0119238
NE_DAR_249	CM044619	771249	771749	exon	TVAGG3_0616310	-1.00205	0.00335761
NE_DAR_250	CM044619	836899	837399	Intergenic		-1.02257	0.0484856
NE_DAR_251	CM044619	839302	839802	exon	TVAGG3_0616680	-1.10586	0.0127158
NE_DAR_252	CM044619	1412421	1412921	promoter-TSS	TVAGG3_0620270	-1.05984	0.00472272
NE_DAR_253	CM044619	1434678	1435178	Intergenic		-1.27778	0.00996523
NE_DAR_254	CM044619	2136990	2137490	exon	TVAGG3_0625100	-1.11286	0.0162051
NE_DAR_255	CM044619	2966136	2966636	exon	TVAGG3_0630850	-1.2687	0.000827771
NE_DAR_256	CM044619	3087851	3088351	promoter-TSS	TVAGG3_0631670	-1.77557	0.00885486
NE_DAR_257	CM044619	4432184	4432687	promoter-TSS	TVAGG3_0640470	-1.30389	0.0104239
NE_DAR_258	CM044619	4867853	4868353	Intergenic		-1.5815	0.00551432
NE_DAR_259	CM044619	4901506	4902006	exon	TVAGG3_0643490	-1.25448	0.00359641
NE_DAR_260	CM044619	5112829	5113329	exon	TVAGG3_0644730	-1.05124	0.0345702
NE_DAR_261	CM044619	6429102	6429602	exon	TVAGG3_0652610	-1.28703	0.000561268
NE_DAR_262	CM044619	6879526	6880026	exon	TVAGG3_0655250	-1.8228	0.0213011
NE_DAR_263	CM044619	7227307	7227807	Intergenic		-1.06879	0.01104
NE_DAR_264	CM044619	7253259	7253759	promoter-TSS	TVAGG3_0657490	-1.0538	0.00438805
NE_DAR_265	CM044619	7398227	7398727	Intergenic		-1.2681	0.0244231
NE_DAR_266	CM044619	7727204	7727768	exon	TVAGG3_0660530	-1.01683	0.0163325
NE_DAR_267	CM044619	8000584	8001084	exon	TVAGG3_0662310	-1.39173	0.000314905
NE_DAR_268	CM044619	8054021	8054521	promoter-TSS	TVAGG3_0662600	-1.2449	0.00690925
NE_DAR_269	CM044619	8059112	8059612	exon	TVAGG3_0662650	-1.11251	0.0126987
NE_DAR_270	CM044619	8117646	8118146	exon	TVAGG3_0662900	-1.63968	0.00472452
NE_DAR_271	CM044619	8121173	8121680	exon	TVAGG3_0662920	-1.06159	0.009813
NE_DAR_272	CM044619	8129826	8130326	Intergenic		-1.13416	0.0488248
NE_DAR_273	CM044619	8986415	8986915	promoter-TSS	TVAGG3_0668470	-1.35024	0.0403917
NE_DAR_274	CM044619	9019290	9019790	promoter-TSS	TVAGG3_0668750	-1.73547	0.00263119
NE_DAR_275	CM044619	9029040	9029540	exon	TVAGG3_0668820	-1.22872	0.00995502
NE_DAR_276	CM044619	9033130	9033630	exon	TVAGG3_0668830	-1.29296	0.0174347
NE_DAR_277	CM044619	9476615	9477183	exon	TVAGG3_0671640	-1.79819	2.91e-06
NE_DAR_278	CM044619	9484200	9484700	exon	TVAGG3_0671680	-2.51086	0.000140628
NE_DAR_279	CM044619	9485186	9485686	exon	TVAGG3_0671680	-2.32664	1.23e-05
NE_DAR_280	CM044619	9979968	9980468	Intergenic		-1.25123	0.0327156
NE_DAR_281	CM044619	10391744	10392244	promoter-TSS	TVAGG3_0676910	-1.25731	0.0175511
NE_DAR_282	CM044619	10393164	10393664	exon	TVAGG3_0676920	-1.48499	0.00652385
NE_DAR_283	CM044619	10522952	10523452	exon	TVAGG3_0677440	-1.45802	0.00834468
NE_DAR_284	CM044619	10544302	10544844	exon	TVAGG3_0677560	-1.0159	0.0296394
NE_DAR_285	CM044619	10874323	10874823	promoter-TSS	TVAGG3_0679420	-1.29185	0.0152098
NE_DAR_286	CM044619	11117423	11117925	exon	TVAGG3_0680770	-1.03484	0.010743
NE_DAR_287	CM044619	11120876	11121376	exon	TVAGG3_0680800	-1.30266	0.0056252
NE_DAR_288	CM044619	11554672	11555251	exon	TVAGG3_0683450	-1.23798	0.00242151
NE_DAR_289	CM044619	11615384	11615961	exon	TVAGG3_0684000	-1.26249	0.000252994
NE_DAR_290	CM044619	12150808	12151319	exon	TVAGG3_0687120	-1.4173	0.000126278
NE_DAR_291	CM044619	13134897	13135419	exon	TVAGG3_0693550	-1.25303	0.000369026
NE_DAR_292	CM044619	13166341	13166841	promoter-TSS	TVAGG3_0693690	-1.95739	0.0129319
NE_DAR_293	CM044619	13389683	13390183	exon	TVAGG3_0695010	-1.03806	0.00672571
NE_DAR_294	CM044619	13783646	13784146	Intergenic		-1.09013	0.0049003
NE_DAR_295	CM044619	14397034	14397534	exon	TVAGG3_0701040	-1.3012	0.00336151
NE_DAR_296	CM044619	14397619	14398220	exon	TVAGG3_0701040	-1.84512	6.06e-05
NE_DAR_297	CM044619	14671447	14672114	exon	TVAGG3_0702610	-1.86324	1.3e-06
NE_DAR_298	CM044619	14845315	14845815	exon	TVAGG3_0703470	-1.07656	0.0234375
NE_DAR_299	CM044619	15063274	15063774	exon	TVAGG3_0704880	-1.05059	0.0270778
NE_DAR_300	CM044619	15213511	15214078	promoter-TSS	TVAGG3_0705850	-1.13606	0.00152951
NE_DAR_301	CM044619	15952226	15952726	exon	TVAGG3_0710360	-1.62942	0.0131313
NE_DAR_302	CM044619	16185697	16186197	promoter-TSS	TVAGG3_0711730	-1.08104	0.0412116
NE_DAR_303	CM044619	16188353	16188853	Intergenic		-1.01627	0.0154242
NE_DAR_304	CM044619	16200168	16200668	exon	TVAGG3_0711820	-1.09511	0.047799
NE_DAR_305	CM044619	16502946	16503446	Intergenic		-2.13241	0.0103479
NE_DAR_306	CM044619	16525741	16526241	exon	TVAGG3_0713810	-1.05926	0.0234666
NE_DAR_307	CM044619	17166388	17166888	Intergenic		-1.19454	0.0227372
NE_DAR_308	CM044619	17216414	17216914	Intergenic		-1.30821	0.0321241
NE_DAR_309	CM044619	17403451	17403951	Intergenic		-1.49816	0.0234587
NE_DAR_310	CM044619	17680674	17681174	Intergenic		-1.35348	0.00974801
NE_DAR_311	CM044619	17705157	17705657	promoter-TSS	TVAGG3_0720580	-1.29185	0.00181887
NE_DAR_312	CM044619	17730756	17731256	TTS	TVAGG3_0720780	-1.44547	0.00881331
NE_DAR_313	CM044619	18297825	18298325	exon	TVAGG3_0724090	-1.1593	0.0185202
NE_DAR_314	CM044619	18654846	18655359	exon	TVAGG3_0726450	-1.27084	0.00150906
NE_DAR_315	CM044619	18656527	18657066	exon	TVAGG3_0726450	-1.87914	1.57e-06
NE_DAR_316	CM044619	19017382	19017882	exon	TVAGG3_0728310	-1.40018	0.00269514
NE_DAR_317	CM044619	19027355	19027855	exon	TVAGG3_0728360	-1.46413	0.000101895
NE_DAR_318	CM044619	19027979	19028562	exon	TVAGG3_0728360	-2.01687	1.07e-06
NE_DAR_319	CM044619	19232083	19232583	Intergenic		-1.30153	0.0170036
NE_DAR_320	CM044619	20011521	20012021	Intergenic		-1.70112	0.00392067
NE_DAR_321	CM044619	20283254	20283754	exon	TVAGG3_0734490	-1.19624	0.0346638
NE_DAR_322	CM044619	20773954	20774454	Intergenic		-1.27446	0.0101077
NE_DAR_323	CM044619	20925518	20926018	exon	TVAGG3_0737650	-1.01037	0.0333426
NE_DAR_324	CM044619	21577537	21578037	exon	TVAGG3_0739370	-1.09974	0.0372822
NE_DAR_325	CM044619	21960498	21960998	exon	TVAGG3_0741500	-1.04712	0.0230034
NE_DAR_326	CM044619	22265378	22265899	promoter-TSS	TVAGG3_0743010	-1.11048	0.00939412
NE_DAR_327	CM044619	22383166	22383692	promoter-TSS	TVAGG3_0744350	-1.63755	1.49e-05
NE_DAR_328	CM044619	22746238	22746738	exon	TVAGG3_0746660	-1.67151	1.48e-05
NE_DAR_329	CM044619	23696728	23697228	exon	TVAGG3_0752260	-1.06438	0.0200871
NE_DAR_330	CM044619	25080567	25081067	exon	TVAGG3_0760820	-1.16815	0.0215932
NE_DAR_331	CM044619	26475585	26476131	promoter-TSS	TVAGG3_0768870	-1.31772	0.00330808
NE_DAR_332	CM044619	26519320	26519820	exon	TVAGG3_0769080	-1.17517	0.00382222
NE_DAR_333	CM044619	26847650	26848150	TTS	TVAGG3_0770950	-1.47885	0.00934632
NE_DAR_334	CM044619	26865400	26866601	exon	TVAGG3_0771050	-1.34999	0.000194395
NE_DAR_335	CM044619	27396691	27397191	promoter-TSS	TVAGG3_0774040	-1.54114	0.00159888
NE_DAR_336	CM044619	27441305	27441805	exon	TVAGG3_0774250	-1.10946	0.00120162
NE_DAR_337	CM044620	220003	220551	exon	TVAGG3_0001150	-1.01496	0.0063493
NE_DAR_338	CM044620	338527	339027	TTS	TVAGG3_0002020	-1.0479	0.0321543
NE_DAR_339	CM044620	406791	407291	promoter-TSS	TVAGG3_0002260	-2.0911	0.00396661
NE_DAR_340	CM044620	628349	628852	exon	TVAGG3_0003640	-1.70912	8.98e-06
NE_DAR_341	CM044620	633098	633598	exon	TVAGG3_0003670	-1.0048	0.0489946
NE_DAR_342	CM044620	688537	689037	exon	TVAGG3_0004100	-1.10428	0.0246932
NE_DAR_343	CM044620	701863	702363	exon	TVAGG3_0004150	-1.63807	0.00316041
NE_DAR_344	CM044620	746696	747196	exon	TVAGG3_0004330	-1.33288	0.0129703
NE_DAR_345	CM044620	1071953	1072453	exon	TVAGG3_0006470	-1.13641	0.0099056
NE_DAR_346	CM044620	1074076	1074576	exon	TVAGG3_0006470	-1.08056	0.01086
NE_DAR_347	CM044620	1087990	1088490	exon	TVAGG3_0006550	-1.14155	0.0128553
NE_DAR_348	CM044620	1514076	1514576	exon	TVAGG3_0009140	-1.25887	0.0156563
NE_DAR_349	CM044620	1956580	1957080	Intergenic		-1.68903	0.0146743
NE_DAR_350	CM044620	2279828	2280334	promoter-TSS	TVAGG3_0013790	-1.4467	0.000104123
NE_DAR_351	CM044620	2908103	2908603	promoter-TSS	TVAGG3_0017980	-1.94565	2.46e-06
NE_DAR_352	CM044620	2911426	2911926	promoter-TSS	TVAGG3_0018020	-1.436	9.16e-05
NE_DAR_353	CM044620	2915268	2915768	exon	TVAGG3_0018030	-1.14139	0.0451155
NE_DAR_354	CM044620	3015166	3015666	exon	TVAGG3_0018530	-1.40173	0.00109648
NE_DAR_355	CM044620	3366053	3366553	exon	TVAGG3_0020390	-1.09332	0.0132545
NE_DAR_356	CM044620	3371620	3372120	exon	TVAGG3_0020410	-1.69413	0.00844317
NE_DAR_357	CM044620	3502359	3502859	Intergenic		-1.30221	0.0078589
NE_DAR_358	CM044620	4045306	4045806	Intergenic		-2.00644	0.0381942
NE_DAR_359	CM044620	4697931	4698431	exon	TVAGG3_0030620	-1.05137	0.00233454
NE_DAR_360	CM044620	4700513	4701013	Intergenic		-1.23331	0.0288807
NE_DAR_361	CM044620	4992941	4993441	exon	TVAGG3_0032570	-1.76032	4.07e-06
NE_DAR_362	CM044620	5380688	5381188	promoter-TSS	TVAGG3_0034840	-1.16381	0.0111395
NE_DAR_363	CM044620	5470498	5470998	exon	TVAGG3_0035340	-1.0788	0.0105878
NE_DAR_364	CM044620	5592032	5592532	exon	TVAGG3_0035970	-1.24867	0.0141025
NE_DAR_365	CM044620	5593981	5594487	promoter-TSS	TVAGG3_0035980	-1.19191	0.0040894
NE_DAR_366	CM044620	5772558	5773058	exon	TVAGG3_0037050	-1.18092	0.006721
NE_DAR_367	CM044620	5930991	5931491	Intergenic		-1.09379	0.0293324
NE_DAR_368	CM044620	5998923	5999423	TTS	TVAGG3_0038540	-1.60668	0.0249079
NE_DAR_369	CM044620	6598609	6599148	exon	TVAGG3_0042410	-1.02252	0.0250986
NE_DAR_370	CM044620	6738018	6738518	exon	TVAGG3_0043340	-1.38467	0.0113286
NE_DAR_371	CM044620	6763953	6764453	exon	TVAGG3_0043490	-1.40815	0.00349387
NE_DAR_372	CM044620	6783376	6783876	exon	TVAGG3_0043620	-1.19621	0.0125002
NE_DAR_373	CM044620	6785900	6786400	exon	TVAGG3_0043630	-1.27564	0.00846233
NE_DAR_374	CM044620	6842213	6842713	Intergenic		-1.33332	0.0246683
NE_DAR_375	CM044620	6864310	6864810	exon	TVAGG3_0044040	-1.07007	0.0476126
NE_DAR_376	CM044620	7177993	7178493	exon	TVAGG3_0045960	-1.36711	0.0053368
NE_DAR_377	CM044620	7182256	7182756	promoter-TSS	TVAGG3_0045990	-1.23527	0.0165806
NE_DAR_378	CM044620	7351669	7352169	exon	TVAGG3_0047030	-1.40082	0.0238754
NE_DAR_379	CM044620	7415138	7415638	exon	TVAGG3_0047330	-1.12511	0.0235022
NE_DAR_380	CM044620	7419173	7419673	Intergenic		-1.35831	0.00776659
NE_DAR_381	CM044620	7680037	7680537	exon	TVAGG3_0048390	-1.22697	0.0162445
NE_DAR_382	CM044620	7813882	7814382	exon	TVAGG3_0049150	-2.13016	2.24e-06
NE_DAR_383	CM044620	9287118	9287618	exon	TVAGG3_0058000	-1.22934	0.029327
NE_DAR_384	CM044620	9741180	9741680	promoter-TSS	TVAGG3_0060670	-1.09883	0.0405622
NE_DAR_385	CM044620	9857614	9858114	exon	TVAGG3_0061250	-1.07166	0.0255037
NE_DAR_386	CM044620	11065341	11065841	exon	TVAGG3_0069700	-2.16493	1.18e-05
NE_DAR_387	CM044620	11339966	11340466	TTS	TVAGG3_0071450	-1.39658	0.00490502
NE_DAR_388	CM044620	11742515	11743067	exon	TVAGG3_0073840	-1.32476	0.000515388
NE_DAR_389	CM044620	11777144	11777644	exon	TVAGG3_0074000	-1.07647	0.0212394
NE_DAR_390	CM044620	12400098	12400598	Intergenic		-1.0576	0.0435797
NE_DAR_391	CM044620	12617179	12617894	exon	TVAGG3_0078960	-1.28132	0.00171912
NE_DAR_392	CM044620	12712937	12713437	promoter-TSS	TVAGG3_0079630	-1.3408	0.0128187
NE_DAR_393	CM044620	12911541	12912041	promoter-TSS	TVAGG3_0080920	-1.51717	0.013931
NE_DAR_394	CM044620	12967506	12968006	Intergenic		-1.32145	0.0258549
NE_DAR_395	CM044620	12988021	12988521	TTS	TVAGG3_0081440	-1.17863	0.0227105
NE_DAR_396	CM044620	13489252	13489752	promoter-TSS	TVAGG3_0084870	-1.37984	0.0355277
NE_DAR_397	CM044620	14012627	14013127	Intergenic		-1.42473	0.0102456
NE_DAR_398	CM044620	14391930	14392430	exon	TVAGG3_0090910	-1.19162	0.0415041
NE_DAR_399	CM044620	15321070	15321570	exon	TVAGG3_0098030	-1.10884	0.0404365
NE_DAR_400	CM044620	15381922	15382422	Intergenic		-1.95505	0.0261143
NE_DAR_401	CM044620	15519590	15520090	Intergenic		-1.33968	0.0476241
NE_DAR_402	CM044620	15667226	15667726	exon	TVAGG3_0100850	-1.16301	0.0301764
NE_DAR_403	CM044620	15670228	15670899	promoter-TSS	TVAGG3_0100860	-2.03827	1e-06
NE_DAR_404	CM044620	15671346	15671846	exon	TVAGG3_0100860	-1.10901	0.0240859
NE_DAR_405	CM044620	15835002	15835502	Intergenic		-1.67803	0.00622112
NE_DAR_406	CM044620	16295944	16296444	Intergenic		-1.29015	0.0122452
NE_DAR_407	CM044620	16298312	16298812	exon	TVAGG3_0105110	-1.15211	0.0284476
NE_DAR_408	CM044620	16610455	16610955	promoter-TSS	TVAGG3_0106850	-1.51505	0.00322851
NE_DAR_409	CM044620	16883418	16883918	promoter-TSS	TVAGG3_0108950	-1.20279	0.0176555
NE_DAR_410	CM044620	17424069	17424569	Intergenic		-1.29912	0.0468235
NE_DAR_411	CM044620	17599515	17600015	exon	TVAGG3_0114930	-1.0731	0.00189357
NE_DAR_412	CM044620	17601005	17601505	TTS	TVAGG3_0114940	-1.15973	0.03442
NE_DAR_413	CM044620	18313684	18314184	exon	TVAGG3_0120490	-1.48815	0.0167259
NE_DAR_414	CM044620	18325796	18326483	exon	TVAGG3_0120590	-1.33812	0.000217418
NE_DAR_415	CM044620	18425090	18425590	promoter-TSS	TVAGG3_0121460	-1.22584	0.0092617
NE_DAR_416	CM044620	19324052	19324552	promoter-TSS	TVAGG3_0127760	-1.43518	0.0186889
NE_DAR_417	CM044620	19618345	19618845	exon	TVAGG3_0129670	-1.2566	0.0310624
NE_DAR_418	CM044620	19722504	19723004	exon	TVAGG3_0130350	-1.02553	0.0320396
NE_DAR_419	CM044620	19808975	19809475	exon	TVAGG3_0130940	-1.09379	0.0179579
NE_DAR_420	CM044620	19885734	19886234	exon	TVAGG3_0131360	-1.1619	0.0200141
NE_DAR_421	CM044620	20041567	20042067	Intergenic		-1.21486	0.0393187
NE_DAR_422	CM044620	20277357	20277857	exon	TVAGG3_0134480	-1.12791	0.0491765
NE_DAR_423	CM044620	22003159	22003733	promoter-TSS	TVAGG3_0144700	-1.45998	6.29e-05
NE_DAR_424	CM044620	22299381	22299881	exon	TVAGG3_0146850	-1.07238	0.0214254
NE_DAR_425	CM044620	22338313	22338813	exon	TVAGG3_0147060	-1.23574	0.00317263
NE_DAR_426	CM044620	22340139	22341066	Intergenic		-1.14827	0.00104917
NE_DAR_427	CM044620	22541975	22542478	exon	TVAGG3_0148250	-1.13786	0.0045348
NE_DAR_428	CM044620	22642013	22642641	exon	TVAGG3_0148970	-1.01019	0.0103372
NE_DAR_429	CM044620	22923349	22923849	Intergenic		-1.14573	0.0451087
NE_DAR_430	CM044620	23647803	23648518	exon	TVAGG3_0155340	-1.34369	0.000659827
NE_DAR_431	CM044620	23742161	23742661	exon	TVAGG3_0155750	-1.0385	0.0343868
NE_DAR_432	CM044620	23774275	23774775	exon	TVAGG3_0155900	-1.26042	0.00125641
NE_DAR_433	CM044620	23895375	23895875	Intergenic		-1.16762	0.0320978
NE_DAR_434	CM044620	24134006	24134523	promoter-TSS	TVAGG3_0158150	-1.27072	0.000316884
NE_DAR_435	CM044620	24337555	24338162	exon	TVAGG3_0159340	-1.61612	1.63e-05
NE_DAR_436	CM044620	24448858	24449358	promoter-TSS	TVAGG3_0160000	-1.08659	0.01055
NE_DAR_437	CM044620	24745820	24746320	exon	TVAGG3_0162040	-1.75091	0.0283457
NE_DAR_438	CM044620	24751613	24752113	exon	TVAGG3_0162070	-1.08206	0.00665209
NE_DAR_439	CM044620	24778076	24778576	exon	TVAGG3_0162210	-1.46524	0.00330649
NE_DAR_440	CM044620	24920608	24921108	exon	TVAGG3_0163370	-1.01395	0.00596921
NE_DAR_441	CM044620	24982959	24983459	exon	TVAGG3_0163710	-1.08905	0.0176465
NE_DAR_442	CM044620	24998356	24998856	exon	TVAGG3_0163780	-1.07992	0.00369102
NE_DAR_443	CM044620	25058848	25059348	TTS	TVAGG3_0164110	-1.73485	0.0180548
NE_DAR_444	CM044620	25340038	25340701	exon	TVAGG3_0165950	-1.11778	0.00301784
NE_DAR_445	CM044620	25407112	25407612	exon	TVAGG3_0166310	-1.61139	0.014358
NE_DAR_446	CM044620	25647329	25647829	exon	TVAGG3_0167560	-1.208	0.0157818
NE_DAR_447	CM044620	25946679	25947179	exon	TVAGG3_0169430	-1.39203	0.0282376
NE_DAR_448	CM044620	26182609	26183109	Intergenic		-1.59337	0.0367715
NE_DAR_449	CM044620	26260763	26261263	exon	TVAGG3_0171450	-1.3295	0.0130138
NE_DAR_450	CM044620	26877439	26877939	exon	TVAGG3_0175300	-1.02999	0.027082
NE_DAR_451	CM044620	26995181	26995681	promoter-TSS	TVAGG3_0175750	-1.23177	0.007839
NE_DAR_452	CM044620	27425022	27425522	exon	TVAGG3_0178440	-1.8949	0.000696319
NE_DAR_453	CM044620	27635599	27636099	Intergenic		-1.20799	0.0463099
NE_DAR_454	CM044620	27759242	27759742	exon	TVAGG3_0180410	-1.13191	0.00505428
NE_DAR_455	CM044620	28076209	28076709	exon	TVAGG3_0182230	-1.17581	0.0200556
NE_DAR_456	CM044620	28176711	28177211	TTS	TVAGG3_0182950	-1.80564	0.026423
NE_DAR_457	CM044620	28180909	28181501	promoter-TSS	TVAGG3_0182970	-1.1541	0.00136111
NE_DAR_458	CM044620	28457692	28458279	exon	TVAGG3_0184780	-1.20234	0.000981619
NE_DAR_459	CM044620	28755092	28755592	exon	TVAGG3_0186430	-1.00442	0.00420848
NE_DAR_460	CM044620	28758462	28758962	Intergenic		-1.23132	0.0303294
NE_DAR_461	CM044620	28961353	28961853	exon	TVAGG3_0187620	-1.09512	0.0301808
NE_DAR_462	CM044620	29340995	29341994	exon	TVAGG3_0189870	-1.6947	2.4e-05
NE_DAR_463	CM044620	29424304	29424804	exon	TVAGG3_0190450	-1.39688	0.0150668
NE_DAR_464	CM044620	29903454	29903954	exon	TVAGG3_0193090	-1.32894	0.00580435
NE_DAR_465	CM044620	30203519	30204019	promoter-TSS	TVAGG3_0194750	-1.13217	0.0130391
NE_DAR_466	CM044620	30406454	30406954	exon	TVAGG3_0196080	-1.5308	0.000684239
NE_DAR_467	CM044620	30576805	30577305	exon	TVAGG3_0197140	-1.69042	8.43e-06
NE_DAR_468	CM044620	31058697	31059197	Intergenic		-1.00092	0.0331165
NE_DAR_469	CM044620	31083037	31083537	exon	TVAGG3_0199990	-1.46934	0.0158087
NE_DAR_470	CM044620	31309957	31310457	exon	TVAGG3_0201100	-1.14874	0.0150081
NE_DAR_471	CM044620	31499603	31500258	exon	TVAGG3_0202300	-1.02886	0.00366061
NE_DAR_472	CM044620	31980207	31980707	Intergenic		-1.20873	0.0350408
NE_DAR_473	CM044620	32041640	32042140	promoter-TSS	TVAGG3_0205580	-1.14369	0.0155817
NE_DAR_474	CM044620	32072135	32072635	exon	TVAGG3_0205710	-1.08832	0.00927073
NE_DAR_475	CM044620	32568054	32568554	Intergenic		-1.14975	0.0489987
NE_DAR_476	CM044620	32918528	32919028	TTS	TVAGG3_0211550	-1.15446	0.0245794
NE_DAR_477	CM044620	33144229	33144729	exon	TVAGG3_0212740	-1.31629	0.00658889
NE_DAR_478	CM044620	33274956	33275756	exon	TVAGG3_0213630	-1.35124	0.000141358
NE_DAR_479	CM044620	33419470	33419970	exon	TVAGG3_0214520	-1.85446	4.79e-06
NE_DAR_480	CM044620	33699587	33700087	exon	TVAGG3_0216410	-1.16855	0.00947967
NE_DAR_481	CM044620	33710171	33710671	exon	TVAGG3_0216450	-1.07957	0.0207825
NE_DAR_482	CM044620	33714350	33714850	exon	TVAGG3_0216480	-1.03253	0.0337513
NE_DAR_483	CM044620	33896606	33897112	exon	TVAGG3_0217550	-1.28676	0.000991655
NE_DAR_484	CM044620	34012085	34012585	exon	TVAGG3_0218270	-1.17723	0.0332094
NE_DAR_485	CM044620	34112762	34113262	exon	TVAGG3_0218750	-1.2034	0.00836404
NE_DAR_486	CM044620	34494977	34495477	Intergenic		-1.10525	0.0187356
NE_DAR_487	CM044620	34644669	34645169	exon	TVAGG3_0221350	-1.54003	3.64e-05
NE_DAR_488	CM044620	34836655	34837169	exon	TVAGG3_0222520	-1.05573	0.0209464
NE_DAR_489	CM044620	34860978	34861478	exon	TVAGG3_0222560	-1.02082	0.0125205
NE_DAR_490	CM044620	34861913	34862413	exon	TVAGG3_0222570	-1.22694	0.0076169
NE_DAR_491	CM044620	35147553	35148053	exon	TVAGG3_0224390	-1.3871	0.0142172
NE_DAR_492	CM044620	36106603	36107103	exon	TVAGG3_0230530	-1.26155	0.0384661
NE_DAR_493	CM044620	36208250	36208750	exon	TVAGG3_0231010	-1.0025	0.00870435
NE_DAR_494	CM044620	36375394	36375894	Intergenic		-1.15049	0.0338413
NE_DAR_495	CM044620	36926770	36927270	exon	TVAGG3_0235140	-1.24165	0.0331446
NE_DAR_496	CM044620	37070492	37070992	exon	TVAGG3_0236020	-1.7105	0.0122951
NE_DAR_497	CM044620	37080355	37080855	promoter-TSS	TVAGG3_0236090	-1.24738	0.0192856
NE_DAR_498	CM044620	37312037	37312537	promoter-TSS	TVAGG3_0237600	-1.11526	0.0246001
NE_DAR_499	CM044620	37395195	37395695	Intergenic		-1.80749	0.00627752
NE_DAR_500	CM044620	37764649	37765149	Intergenic		-1.45854	0.0240015
NE_DAR_501	CM044620	37789375	37789875	exon	TVAGG3_0240250	-1.12861	0.0244686
NE_DAR_502	CM044620	38684691	38685313	exon	TVAGG3_0245500	-1.22992	0.000897643
NE_DAR_503	CM044620	38962944	38963444	exon	TVAGG3_0247070	-1.01394	0.0211666
NE_DAR_504	CM044620	38975992	38976492	Intergenic		-1.32897	0.0265746
NE_DAR_505	CM044620	39370003	39370509	exon	TVAGG3_0249530	-1.8034	5.99e-06
NE_DAR_506	CM044620	39464467	39464967	exon	TVAGG3_0250170	-1.29351	0.000668862
NE_DAR_507	CM044620	39583845	39584421	promoter-TSS	TVAGG3_0250760	-1.24413	0.000770857
NE_DAR_508	CM044620	39664765	39665265	exon	TVAGG3_0251180	-1.04497	0.0338671
NE_DAR_509	CM044620	39751323	39751823	exon	TVAGG3_0251870	-1.18098	0.0343242
NE_DAR_510	CM044620	39843598	39844508	exon	TVAGG3_0252280	-1.16245	0.000796938
NE_DAR_511	CM044620	39851113	39851613	exon	TVAGG3_0252310	-1.40284	0.000219178
NE_DAR_512	CM044621	592769	593269	promoter-TSS	TVAGG3_0256860	-1.29296	0.0132586
NE_DAR_513	CM044621	1169011	1169511	exon	TVAGG3_0259450	-1.69856	8.53e-05
NE_DAR_514	CM044621	1429929	1430453	exon	TVAGG3_0260820	-1.27445	0.00130041
NE_DAR_515	CM044621	1513194	1513694	exon	TVAGG3_0261270	-1.45291	0.00456155
NE_DAR_516	CM044621	1537297	1537797	promoter-TSS	TVAGG3_0261370	-1.38786	0.0468928
NE_DAR_517	CM044621	1562174	1562674	promoter-TSS	TVAGG3_0261530	-1.11656	0.018042
NE_DAR_518	CM044621	2397825	2398443	exon	TVAGG3_0266150	-1.60834	1.66e-05
NE_DAR_519	CM044621	2646934	2647434	exon	TVAGG3_0267350	-1.25877	0.0360713
NE_DAR_520	CM044621	2991689	2992245	exon	TVAGG3_0269460	-1.03628	0.0027667
NE_DAR_521	CM044621	3425398	3425898	exon	TVAGG3_0272040	-1.06429	0.0437568
NE_DAR_522	CM044621	3471587	3472087	promoter-TSS	TVAGG3_0272260	-1.11462	0.0349797
NE_DAR_523	CM044621	3669069	3669569	exon	TVAGG3_0273350	-1.18002	0.0391198
NE_DAR_524	CM044621	3920563	3921063	exon	TVAGG3_0274550	-1.37927	0.0157297
NE_DAR_525	CM044621	4490360	4490860	exon	TVAGG3_0277770	-1.08363	0.0191106
NE_DAR_526	CM044621	4674017	4674517	exon	TVAGG3_0278820	-1.05219	0.0070033
NE_DAR_527	CM044621	5264499	5264999	Intergenic		-1.80171	0.00368112
NE_DAR_528	CM044621	5484521	5485021	promoter-TSS	TVAGG3_0283240	-2.77465	0.00730331
NE_DAR_529	CM044621	5547884	5548384	exon	TVAGG3_0283600	-1.09037	0.0437908
NE_DAR_530	CM044621	5930013	5930513	promoter-TSS	TVAGG3_0285910	-1.71575	0.0108647
NE_DAR_531	CM044621	6036125	6036686	exon	TVAGG3_0286560	-1.04688	0.00177885
NE_DAR_532	CM044621	6037600	6038100	exon	TVAGG3_0286560	-1.00346	0.00257132
NE_DAR_533	CM044621	6116946	6117446	exon	TVAGG3_0286900	-1.45377	0.0106021
NE_DAR_534	CM044621	6220119	6220619	exon	TVAGG3_0287420	-1.10286	0.013549
NE_DAR_535	CM044621	6361527	6362027	exon	TVAGG3_0288420	-1.06799	0.0301705
NE_DAR_536	CM044621	6552240	6552740	exon	TVAGG3_0289520	-1.01782	0.0449795
NE_DAR_537	CM044621	6660610	6661110	exon	TVAGG3_0290020	-1.04767	0.00188846
NE_DAR_538	CM044621	6839083	6839648	exon	TVAGG3_0291010	-1.22201	0.00101692
NE_DAR_539	CM044621	7183993	7184493	exon	TVAGG3_0293080	-1.32361	0.0244591
NE_DAR_540	CM044621	8447426	8447926	exon	TVAGG3_0300340	-1.17843	0.0237434
NE_DAR_541	CM044621	8549512	8550087	exon	TVAGG3_0300820	-1.94473	1.84e-06
NE_DAR_542	CM044621	8792309	8792809	exon	TVAGG3_0302500	-1.10319	0.0212251
NE_DAR_543	CM044621	8805328	8805828	exon	TVAGG3_0302550	-1.01208	0.0242815
NE_DAR_544	CM044621	8888184	8888684	exon	TVAGG3_0302930	-1.06825	0.0427162
NE_DAR_545	CM044621	8902061	8902561	Intergenic		-1.01975	0.0059977
NE_DAR_546	CM044621	8913338	8913838	exon	TVAGG3_0303090	-1.05149	0.0213489
NE_DAR_547	CM044621	8970679	8971179	exon	TVAGG3_0303440	-1.09753	0.00607429
NE_DAR_548	CM044621	8978589	8979089	exon	TVAGG3_0303470	-1.33089	0.000678696
NE_DAR_549	CM044621	8984666	8985224	exon	TVAGG3_0303500	-1.26703	0.00040752
NE_DAR_550	CM044621	8986848	8987348	exon	TVAGG3_0303510	-2.44876	5.29e-06
NE_DAR_551	CM044621	9437850	9438617	exon	TVAGG3_0306280	-1.05166	0.00389428
NE_DAR_552	CM044621	9920048	9920558	exon	TVAGG3_0309290	-1.18609	0.0018835
NE_DAR_553	CM044621	9954436	9954936	exon	TVAGG3_0309480	-1.1458	0.0174761
NE_DAR_554	CM044621	9986378	9986878	exon	TVAGG3_0309620	-1.09754	0.010438
NE_DAR_555	CM044621	10975546	10976046	exon	TVAGG3_0315400	-1.24046	0.0271076
NE_DAR_556	CM044621	11300701	11301201	TTS	TVAGG3_0317160	-1.10139	0.00336619
NE_DAR_557	CM044621	11454958	11455829	exon	TVAGG3_0318030	-1.06187	0.00554944
NE_DAR_558	CM044621	11898055	11898555	TTS	TVAGG3_0320690	-1.22378	0.0195271
NE_DAR_559	CM044621	11899461	11899972	exon	TVAGG3_0320690	-1.05375	0.00672216
NE_DAR_560	CM044621	11910931	11911431	TTS	TVAGG3_0320720	-1.23367	0.0367053
NE_DAR_561	CM044621	11915957	11916457	exon	TVAGG3_0320740	-1.00032	0.0131616
NE_DAR_562	CM044621	12003014	12003514	exon	TVAGG3_0321170	-1.01851	0.0378402
NE_DAR_563	CM044621	12026154	12026654	Intergenic		-1.34086	0.0433519
NE_DAR_564	CM044621	12337828	12338328	Intergenic		-1.46278	0.00971601
NE_DAR_565	CM044621	12532755	12533255	exon	TVAGG3_0324070	-1.18778	0.00985012
NE_DAR_566	CM044621	12541405	12541905	exon	TVAGG3_0324130	-1.38248	0.000200604
NE_DAR_567	CM044621	12675821	12676321	promoter-TSS	TVAGG3_0324860	-1.21271	0.00621986
NE_DAR_568	CM044621	12802730	12803266	exon	TVAGG3_0325600	-1.0377	0.0136345
NE_DAR_569	CM044621	13549595	13550095	exon	TVAGG3_0330450	-1.33614	0.042213
NE_DAR_570	CM044621	13617764	13618264	exon	TVAGG3_0330790	-1.46797	0.0113349
NE_DAR_571	CM044621	13638713	13639213	exon	TVAGG3_0330890	-1.39978	0.0194632
NE_DAR_572	CM044621	13816214	13816714	exon	TVAGG3_0332100	-1.27485	0.000210428
NE_DAR_573	CM044621	14071496	14072010	exon	TVAGG3_0333790	-1.32945	0.00159052
NE_DAR_574	CM044621	14413605	14414105	exon	TVAGG3_0335370	-1.1157	0.00104259
NE_DAR_575	CM044621	14423163	14423663	Intergenic		-1.12227	0.00308645
NE_DAR_576	CM044621	14446557	14447057	promoter-TSS	TVAGG3_0335530	-1.3436	0.0452799
NE_DAR_577	CM044621	14647033	14647550	exon	TVAGG3_0336470	-1.00257	0.0213989
NE_DAR_578	CM044621	14649613	14650155	Intergenic		-1.29594	0.000279323
NE_DAR_579	CM044621	14664570	14665070	promoter-TSS	TVAGG3_0336600	-1.10813	0.0208662
NE_DAR_580	CM044621	14798441	14798941	exon	TVAGG3_0337490	-1.42754	0.00420564
NE_DAR_581	CM044621	14971596	14972096	exon	TVAGG3_0338470	-1.0773	0.00171929
NE_DAR_582	CM044621	15105432	15105963	exon	TVAGG3_0339490	-1.35784	0.00107372
NE_DAR_583	CM044621	15192563	15193063	exon	TVAGG3_0339860	-1.2634	0.013873
NE_DAR_584	CM044621	15360736	15361306	exon	TVAGG3_0340980	-1.06939	0.00583254
NE_DAR_585	CM044621	18068650	18069150	exon	TVAGG3_0357940	-1.00382	0.0295609
NE_DAR_586	CM044621	18252086	18252586	exon	TVAGG3_0358890	-1.08219	0.00796265
NE_DAR_587	CM044621	18567544	18568044	promoter-TSS	TVAGG3_0360390	-1.39388	0.0424921
NE_DAR_588	CM044621	18673727	18674227	exon	TVAGG3_0361140	-1.17065	0.0385051
NE_DAR_589	CM044621	18855974	18856474	exon	TVAGG3_0362130	-1.4464	0.00581298
NE_DAR_590	CM044621	18856975	18857513	exon	TVAGG3_0362130	-1.08838	0.00491493
NE_DAR_591	CM044621	18860105	18860605	exon	TVAGG3_0362140	-1.38775	0.00406835
NE_DAR_592	CM044621	19577586	19578086	exon	TVAGG3_0366210	-1.05342	0.0104418
NE_DAR_593	CM044621	19613344	19613844	exon	TVAGG3_0366440	-1.19	0.00729868
NE_DAR_594	CM044621	19620153	19620653	promoter-TSS	TVAGG3_0366490	-1.01481	0.0421745
NE_DAR_595	CM044621	19741618	19742123	promoter-TSS	TVAGG3_0367060	-1.44662	9.46e-05
NE_DAR_596	CM044621	20059633	20060133	Intergenic		-1.22023	0.0492556
NE_DAR_597	CM044621	20278115	20278617	exon	TVAGG3_0371040	-1.2412	0.000372073
NE_DAR_598	CM044621	20341664	20342164	Intergenic		-1.09526	0.0389279
NE_DAR_599	CM044621	20758674	20759174	exon	TVAGG3_0373780	-1.02701	0.0278125
NE_DAR_600	CM044621	20982722	20983222	exon	TVAGG3_0375300	-1.29028	0.029224
NE_DAR_601	CM044621	21010856	21011356	exon	TVAGG3_0375460	-1.58397	5.89e-05
NE_DAR_602	CM044621	21242305	21242805	promoter-TSS	TVAGG3_0376930	-1.25616	0.0494009
NE_DAR_603	CM044621	21368226	21368726	exon	TVAGG3_0377690	-1.00041	0.023679
NE_DAR_604	CM044621	21724234	21724734	exon	TVAGG3_0379640	-1.20411	0.0348445
NE_DAR_605	CM044621	21756170	21756670	exon	TVAGG3_0379780	-1.69766	0.00114077
NE_DAR_606	CM044621	21777839	21778339	exon	TVAGG3_0379900	-2.06441	7.27e-07
NE_DAR_607	CM044621	21780126	21780626	exon	TVAGG3_0379900	-1.36391	0.000125762
NE_DAR_608	CM044621	21873400	21874049	exon	TVAGG3_0380560	-1.63013	7.95e-06
NE_DAR_609	CM044621	21985560	21986155	Intergenic		-1.00603	0.010101
NE_DAR_610	CM044621	21992709	21993209	exon	TVAGG3_0381110	-1.01623	0.0288185
NE_DAR_611	CM044621	22111158	22111658	promoter-TSS	TVAGG3_0381840	-1.32899	0.0447581
NE_DAR_612	CM044621	22186949	22187449	exon	TVAGG3_0382170	-1.10659	0.0108406
NE_DAR_613	CM044621	22509505	22510005	Intergenic		-1.08235	0.0398655
NE_DAR_614	CM044621	22742160	22742660	exon	TVAGG3_0385510	-1.3187	0.0013646
NE_DAR_615	CM044621	23349413	23349913	TTS	TVAGG3_0388930	-1.371	0.023634
NE_DAR_616	CM044621	23435301	23435801	exon	TVAGG3_0389500	-1.01782	0.0434803
NE_DAR_617	CM044621	23597785	23598285	exon	TVAGG3_0390540	-1.40802	0.00165081
NE_DAR_618	CM044621	23948293	23948793	exon	TVAGG3_0392300	-1.35577	0.00347528
NE_DAR_619	CM044621	24424718	24425218	exon	TVAGG3_0394840	-1.24992	0.00111757
NE_DAR_620	CM044621	24566495	24566995	promoter-TSS	TVAGG3_0395730	-1.00495	0.00906403
NE_DAR_621	CM044621	24877193	24877693	promoter-TSS	TVAGG3_0397910	-1.65995	0.0037111
NE_DAR_622	CM044621	24926847	24927347	exon	TVAGG3_0398180	-1.5859	0.0273943
NE_DAR_623	CM044621	25730604	25731104	exon	TVAGG3_0402450	-1.57892	0.00134631
NE_DAR_624	CM044621	25895066	25895588	exon	TVAGG3_0403510	-1.50417	5.83e-05
NE_DAR_625	CM044621	26207653	26208153	exon	TVAGG3_0405380	-1.07858	0.00580327
NE_DAR_626	CM044621	26403292	26403792	exon	TVAGG3_0406670	-1.56861	0.00638797
NE_DAR_627	CM044621	26557778	26558278	promoter-TSS	TVAGG3_0407710	-1.3722	0.00729132
NE_DAR_628	CM044621	26664748	26665248	Intergenic		-1.31221	0.0131844
NE_DAR_629	CM044621	26796261	26796761	exon	TVAGG3_0409300	-1.00498	0.0223303
NE_DAR_630	CM044621	26821815	26822315	exon	TVAGG3_0409390	-1.28305	0.0391886
NE_DAR_631	CM044621	26841495	26841995	exon	TVAGG3_0409490	-1.44223	0.00496936
NE_DAR_632	CM044621	26871552	26872052	exon	TVAGG3_0409620	-1.34003	0.0108715
NE_DAR_633	CM044621	27056114	27056614	Intergenic		-1.26501	0.0337843
NE_DAR_634	CM044621	27746140	27746640	exon	TVAGG3_0414450	-1.49253	0.00522546
NE_DAR_635	CM044621	27838930	27839430	exon	TVAGG3_0415080	-1.25218	0.00616929
NE_DAR_636	CM044621	28012454	28012954	promoter-TSS	TVAGG3_0416370	-2.40486	0.0162535
NE_DAR_637	CM044621	28141054	28141554	Intergenic		-1.35881	0.00284718
NE_DAR_638	CM044621	28375449	28375949	exon	TVAGG3_0418620	-1.13206	0.00995467
NE_DAR_639	CM044621	28376155	28376655	exon	TVAGG3_0418620	-1.18648	0.0028397
NE_DAR_640	CM044621	28439603	28440103	promoter-TSS	TVAGG3_0419070	-1.18479	0.0257342
NE_DAR_641	CM044621	28508036	28508536	exon	TVAGG3_0419410	-1.28939	0.0148197
NE_DAR_642	CM044621	29077636	29078192	exon	TVAGG3_0422990	-1.10596	0.00348392
NE_DAR_643	CM044621	29189158	29189658	exon	TVAGG3_0423610	-1.20971	0.0359743
NE_DAR_644	CM044621	29311506	29312006	exon	TVAGG3_0424330	-1.30501	0.0205823
NE_DAR_645	CM044621	29540651	29541171	Intergenic		-1.00331	0.01979
NE_DAR_646	CM044621	29938285	29938785	exon	TVAGG3_0427810	-1.53555	3.21e-05
NE_DAR_647	CM044621	30495874	30496374	exon	TVAGG3_0431130	-1.25323	0.0164031
NE_DAR_648	CM044621	30665198	30665698	exon	TVAGG3_0432340	-1.1827	0.0298336
NE_DAR_649	CM044621	30994718	30995218	exon	TVAGG3_0434330	-1.94031	0.00114891
NE_DAR_650	CM044621	31435478	31435978	Intergenic		-1.20509	0.0189262
NE_DAR_651	CM044621	31523196	31523707	exon	TVAGG3_0438010	-1.11584	0.000833953
NE_DAR_652	CM044621	31556461	31556961	exon	TVAGG3_0438110	-1.09727	0.0280687
NE_DAR_653	CM044621	31577997	31578497	exon	TVAGG3_0438200	-1.17457	0.0423083
NE_DAR_654	CM044621	31589390	31589890	promoter-TSS	TVAGG3_0438270	-1.85996	0.00680953
NE_DAR_655	CM044621	31590941	31591544	Intergenic		-1.28167	0.00695737
NE_DAR_656	CM044621	31769163	31769663	exon	TVAGG3_0439500	-1.15124	0.0326178
NE_DAR_657	CM044621	31839343	31839843	exon	TVAGG3_0439860	-1.05394	0.0398685
NE_DAR_658	CM044621	31853219	31853719	exon	TVAGG3_0439920	-1.07684	0.0498399
NE_DAR_659	CM044621	31892446	31892946	promoter-TSS	TVAGG3_0440230	-1.35949	0.0288402
NE_DAR_660	CM044621	31897588	31898088	promoter-TSS	TVAGG3_0440270	-1.77093	0.0170859
NE_DAR_661	CM044621	31985986	31986498	exon	TVAGG3_0440810	-1.00697	0.00908149
NE_DAR_662	CM044621	32122301	32122801	exon	TVAGG3_0441590	-1.26305	0.00376891
NE_DAR_663	CM044621	32141576	32142152	exon	TVAGG3_0441670	-1.26335	0.00254353
NE_DAR_664	CM044621	32257064	32257564	Intergenic		-1.32628	0.0184134
NE_DAR_665	CM044621	32682373	32682873	Intergenic		-1.55403	0.0362586
NE_DAR_666	CM044621	32694390	32694974	exon	TVAGG3_0445150	-1.01547	0.00476561
NE_DAR_667	CM044621	32870362	32870862	exon	TVAGG3_0446330	-2.0584	0.0294121
NE_DAR_668	CM044621	32924118	32924618	TTS	TVAGG3_0446820	-1.19754	0.0171358
NE_DAR_669	CM044621	32933576	32934076	exon	TVAGG3_0446880	-1.21719	0.014121
NE_DAR_670	CM044621	32945364	32945864	exon	TVAGG3_0447020	-1.02954	0.0216932
NE_DAR_671	CM044621	32949561	32950061	exon	TVAGG3_0447050	-1.00479	0.0383191
NE_DAR_672	CM044621	32956611	32957111	promoter-TSS	TVAGG3_0447120	-1.15944	0.0472845
NE_DAR_673	CM044621	33076550	33077050	exon	TVAGG3_0447920	-1.08613	0.0390441
NE_DAR_674	CM044621	33078166	33078666	exon	TVAGG3_0447920	-1.42478	0.0111998
NE_DAR_675	CM044621	33379899	33380476	exon	TVAGG3_0449500	-1.23087	0.000997322
NE_DAR_676	CM044621	33800101	33800601	Intergenic		-1.30534	0.0209207
NE_DAR_677	CM044621	33929821	33930321	exon	TVAGG3_0452910	-1.09213	0.00696488
NE_DAR_678	CM044621	34188002	34188502	Intergenic		-1.15491	0.0179158
NE_DAR_679	CM044621	34400817	34401317	exon	TVAGG3_0455430	-1.06006	0.0263101
NE_DAR_680	CM044621	34442730	34443230	promoter-TSS	TVAGG3_0455690	-1.18045	0.0138355
NE_DAR_681	CM044621	34443867	34444367	exon	TVAGG3_0455700	-1.58018	0.00110812
NE_DAR_682	CM044622	157863	158363	exon	TVAGG3_0776680	-1.08733	0.00112939
NE_DAR_683	CM044622	158604	159171	exon	TVAGG3_0776680	-1.34241	0.000154859
NE_DAR_684	CM044622	186406	186906	exon	TVAGG3_0776820	-1.59309	0.000663538
NE_DAR_685	CM044622	539377	539877	Intergenic		-1.57173	0.0104522
NE_DAR_686	CM044622	546764	547264	Intergenic		-1.33376	0.0298835
NE_DAR_687	CM044622	605517	606026	exon	TVAGG3_0779410	-1.86105	5.14e-06
NE_DAR_688	CM044622	611383	612203	exon	TVAGG3_0779440	-1.02441	0.00349634
NE_DAR_689	CM044622	1591375	1591875	promoter-TSS	TVAGG3_0786630	-1.25884	0.0350957
NE_DAR_690	CM044622	3086150	3086901	exon	TVAGG3_0796920	-1.04408	0.00430613
NE_DAR_691	CM044622	3092961	3093461	exon	TVAGG3_0796970	-1.3533	0.0208897
NE_DAR_692	CM044622	3250215	3250715	exon	TVAGG3_0797590	-2.13466	1.6e-07
NE_DAR_693	CM044622	3251645	3252145	exon	TVAGG3_0797590	-1.45379	3.61e-05
NE_DAR_694	CM044622	3282951	3283451	promoter-TSS	TVAGG3_0797710	-1.08077	0.0277369
NE_DAR_695	CM044622	3328645	3329217	exon	TVAGG3_0797960	-1.255	0.000721722
NE_DAR_696	CM044622	3604769	3605269	exon	TVAGG3_0799150	-1.16502	0.0480639
NE_DAR_697	CM044622	4169563	4170149	exon	TVAGG3_0803090	-1.74239	2.95e-05
NE_DAR_698	CM044622	4276490	4276990	exon	TVAGG3_0803530	-1.07135	0.00233452
NE_DAR_699	CM044622	4277829	4278329	exon	TVAGG3_0803530	-1.04626	0.00601478
NE_DAR_700	CM044622	4795468	4795968	exon	TVAGG3_0806450	-1.36755	0.00412051
NE_DAR_701	CM044622	4889583	4890085	exon	TVAGG3_0807190	-1.03678	0.00372265
NE_DAR_702	CM044622	4998630	4999130	exon	TVAGG3_0807780	-1.17428	0.0265583
NE_DAR_703	CM044622	5158236	5158736	exon	TVAGG3_0808730	-1.64146	0.0132624
NE_DAR_704	CM044622	5464672	5465172	promoter-TSS	TVAGG3_0810450	-1.07806	0.0188509
NE_DAR_705	CM044622	5739694	5740348	Intergenic		-1.00353	0.0156064
NE_DAR_706	CM044622	6224185	6224685	promoter-TSS	TVAGG3_0814880	-1.10935	0.00810892
NE_DAR_707	CM044622	6229898	6230399	exon	TVAGG3_0814910	-1.81553	1.62e-06
NE_DAR_708	CM044622	6231371	6231871	exon	TVAGG3_0814910	-1.09096	0.037983
NE_DAR_709	CM044622	6506507	6507007	exon	TVAGG3_0816770	-1.18091	0.0291807
NE_DAR_710	CM044622	7209432	7210039	exon	TVAGG3_0821150	-1.52967	4.44e-05
NE_DAR_711	CM044622	7554736	7555236	Intergenic		-1.28681	0.0428959
NE_DAR_712	CM044622	7961494	7961994	exon	TVAGG3_0826220	-2.05657	1.74e-07
NE_DAR_713	CM044622	8316528	8317028	exon	TVAGG3_0827970	-1.01743	0.041855
NE_DAR_714	CM044622	8396824	8397365	exon	TVAGG3_0828290	-1.00741	0.00538997
NE_DAR_715	CM044622	8759571	8760071	exon	TVAGG3_0830570	-1.36648	0.000147754
NE_DAR_716	CM044622	8760611	8761111	Intergenic		-1.75997	0.0017087
NE_DAR_717	CM044622	8886291	8886791	exon	TVAGG3_0831570	-1.09523	0.0401526
NE_DAR_718	CM044622	9095719	9096219	exon	TVAGG3_0832760	-1.21702	0.046048
NE_DAR_719	CM044622	9555676	9556176	Intergenic		-1.3495	0.00300011
NE_DAR_720	CM044622	10145712	10146212	exon	TVAGG3_0838220	-1.09418	0.0415839
NE_DAR_721	CM044622	10346962	10347462	exon	TVAGG3_0839240	-1.07285	0.0476584
NE_DAR_722	CM044622	10508727	10509227	exon	TVAGG3_0839990	-1.44231	0.00419087
NE_DAR_723	CM044622	11486272	11486772	promoter-TSS	TVAGG3_0846920	-1.41499	0.0228293
NE_DAR_724	CM044622	11575122	11575622	Intergenic		-1.34921	0.0136357
NE_DAR_725	CM044622	11599610	11600110	exon	TVAGG3_0847570	-1.58181	0.00284117
NE_DAR_726	CM044622	11891879	11892430	exon	TVAGG3_0849520	-1.14407	0.00725768
NE_DAR_727	CM044622	11901267	11901767	exon	TVAGG3_0849610	-1.27525	0.0183008
NE_DAR_728	CM044622	12300218	12300718	exon	TVAGG3_0852090	-1.22456	0.0316064
NE_DAR_729	CM044622	12406898	12407398	exon	TVAGG3_0852650	-1.24358	0.0203986
NE_DAR_730	CM044622	13062446	13062946	Intergenic		-1.81193	0.00972513
NE_DAR_731	CM044622	13540337	13540837	Intergenic		-1.36731	0.0446971
NE_DAR_732	CM044622	13632401	13632901	Intergenic		-1.2826	0.0205778
NE_DAR_733	CM044622	13653760	13654260	exon	TVAGG3_0860100	-1.06903	0.013515
NE_DAR_734	CM044622	13810099	13810637	exon	TVAGG3_0861020	-1.19361	0.00103865
NE_DAR_735	CM044622	14184308	14184808	exon	TVAGG3_0862900	-1.39099	0.00814024
NE_DAR_736	CM044622	14271209	14271709	TTS	TVAGG3_0863400	-1.07197	0.0363269
NE_DAR_737	CM044622	14461633	14462133	Intergenic		-1.48024	0.0121701
NE_DAR_738	CM044622	14493909	14494409	Intergenic		-1.00441	0.0403981
NE_DAR_739	CM044622	14546684	14547184	exon	TVAGG3_0865190	-1.50705	0.0144588
NE_DAR_740	CM044622	14584156	14584656	exon	TVAGG3_0865350	-1.28042	0.0160005
NE_DAR_741	CM044622	14609138	14609658	exon	TVAGG3_0865480	-1.05565	0.00298231
NE_DAR_742	CM044622	14634060	14634560	Intergenic		-1.00238	0.0494042
NE_DAR_743	CM044622	14637649	14638149	Intergenic		-1.08	0.0184298
NE_DAR_744	CM044622	14673069	14673569	exon	TVAGG3_0865880	-1.20059	0.0305843
NE_DAR_745	CM044622	14719872	14720372	exon	TVAGG3_0866030	-1.77826	0.0010586
NE_DAR_746	CM044622	14888134	14888655	promoter-TSS	TVAGG3_0866980	-1.05583	0.002732
NE_DAR_747	CM044622	15094885	15095555	exon	TVAGG3_0868290	-1.22162	0.000935659
NE_DAR_748	CM044622	15131008	15131520	exon	TVAGG3_0868480	-1.41915	0.000917378
NE_DAR_749	CM044622	15250108	15250608	promoter-TSS	TVAGG3_0869150	-1.43427	0.00129198
NE_DAR_750	CM044622	15676245	15676745	exon	TVAGG3_0871740	-1.5346	0.00111082
NE_DAR_751	CM044622	15888535	15889035	exon	TVAGG3_0873080	-1.01144	0.0407591
NE_DAR_752	CM044622	16146050	16146550	exon	TVAGG3_0874650	-1.0257	0.00883206
NE_DAR_753	CM044622	16266610	16267110	Intergenic		-2.08614	0.0254948
NE_DAR_754	CM044622	16390270	16390770	exon	TVAGG3_0876330	-1.23622	0.00263135
NE_DAR_755	CM044622	16487286	16487786	promoter-TSS	TVAGG3_0876900	-1.19744	0.0110285
NE_DAR_756	CM044622	16556293	16556793	exon	TVAGG3_0877280	-1.36326	0.00418291
NE_DAR_757	CM044622	16560952	16561452	Intergenic		-1.31206	0.0185363
NE_DAR_758	CM044622	16639527	16640027	exon	TVAGG3_0877820	-1.22195	0.0297164
NE_DAR_759	CM044622	16789052	16789552	exon	TVAGG3_0878730	-1.36186	0.0123504
NE_DAR_760	CM044622	16968266	16968766	exon	TVAGG3_0879650	-1.26195	0.0467628
NE_DAR_761	CM044622	17077431	17078049	exon	TVAGG3_0880390	-1.18337	0.00949357
NE_DAR_762	CM044622	17302548	17303048	exon	TVAGG3_0881870	-1.19689	0.017239
NE_DAR_763	CM044622	17357518	17358018	promoter-TSS	TVAGG3_0882200	-1.18824	0.0260716
NE_DAR_764	CM044622	17366710	17367210	exon	TVAGG3_0882230	-1.20891	0.0118345
NE_DAR_765	CM044622	17528360	17528860	exon	TVAGG3_0883200	-1.37123	0.0236612
NE_DAR_766	CM044622	18069881	18070381	exon	TVAGG3_0885730	-1.14352	0.0214946
NE_DAR_767	CM044622	18439612	18440112	TTS	TVAGG3_0887770	-1.26959	0.0111507
NE_DAR_768	CM044622	18514527	18515027	promoter-TSS	TVAGG3_0888360	-1.39298	0.00689004
NE_DAR_769	CM044622	18699652	18700152	Intergenic		-1.3942	0.0209892
NE_DAR_770	CM044622	18861006	18861806	exon	TVAGG3_0890200	-1.02026	0.00765311
NE_DAR_771	CM044622	18964003	18964503	exon	TVAGG3_0890810	-1.04733	0.0434174
NE_DAR_772	CM044622	19240433	19240933	exon	TVAGG3_0892420	-1.30422	0.0146924
NE_DAR_773	CM044622	19461921	19462421	promoter-TSS	TVAGG3_0893670	-1.11585	0.0366246
NE_DAR_774	CM044622	19699120	19699985	exon	TVAGG3_0894960	-1.14043	0.000707275
NE_DAR_775	CM044622	19728864	19729364	exon	TVAGG3_0895060	-1.13184	0.00238834

## Sheet: BPH1-exposed
Supplementary Table 6. Differential accessible regions
Name	Chr	Start	End	Annotation	GeneID	log2FoldChange	pvalue
E_DAR_1	AAHC02000087	36404	36904	Intergenic		1.25065	0.0180665
E_DAR_2	AAHC02000195	2381	2893	Intergenic		1.0997	0.00262359
E_DAR_3	CM044617	1115179	1115807	exon	TVAGG3_0906540	1.0105	0.0432887
E_DAR_4	CM044617	1956852	1957361	exon	TVAGG3_0911870	2.112	4.73e-05
E_DAR_5	CM044617	3091030	3091533	Intergenic		1.07522	0.0444964
E_DAR_6	CM044617	3618183	3618683	exon	TVAGG3_0923470	1.00613	0.0394454
E_DAR_7	CM044617	3640200	3640700	Intergenic		1.22499	0.000519922
E_DAR_8	CM044617	3801445	3802005	Intergenic		1.41994	0.00733259
E_DAR_9	CM044617	4350545	4351045	Intergenic		1.04141	0.0354188
E_DAR_10	CM044617	4829223	4829723	promoter-TSS	TVAGG3_0930460	1.28527	0.0388951
E_DAR_11	CM044617	4964801	4965301	TTS	TVAGG3_0931280	1.2811	0.0112501
E_DAR_12	CM044617	4972457	4972957	exon	TVAGG3_0931330	1.30452	0.017678
E_DAR_13	CM044617	5722638	5723138	exon	TVAGG3_0935780	1.17894	0.0323434
E_DAR_14	CM044617	5777750	5778250	exon	TVAGG3_0936020	1.07704	0.0180958
E_DAR_15	CM044617	5798193	5798693	exon	TVAGG3_0936120	1.40201	0.00510058
E_DAR_16	CM044617	5799288	5799788	exon	TVAGG3_0936130	1.26803	0.0222897
E_DAR_17	CM044617	5900230	5900730	exon	TVAGG3_0936630	1.03795	0.0113535
E_DAR_18	CM044617	6150594	6151094	exon	TVAGG3_0938000	1.38787	0.0277614
E_DAR_19	CM044617	6310446	6311009	exon	TVAGG3_0938950	1.16258	0.0173075
E_DAR_20	CM044617	6657207	6657707	promoter-TSS	TVAGG3_0941120	1.27694	0.0165694
E_DAR_21	CM044617	6663247	6663747	exon	TVAGG3_0941130	1.03367	0.0411937
E_DAR_22	CM044617	7158303	7158803	promoter-TSS	TVAGG3_0944650	1.39505	0.0155066
E_DAR_23	CM044617	7214040	7214540	exon	TVAGG3_0944910	1.22438	0.0174164
E_DAR_24	CM044617	8315422	8316271	promoter-TSS	TVAGG3_0951460	1.02645	0.0224311
E_DAR_25	CM044617	8815015	8815515	exon	TVAGG3_0954280	1.213	0.0180279
E_DAR_26	CM044617	9180165	9180665	exon	TVAGG3_0956290	1.33138	0.00452164
E_DAR_27	CM044617	9193238	9193738	exon	TVAGG3_0956360	1.21722	0.0114584
E_DAR_28	CM044617	9200276	9201035	exon	TVAGG3_0956410	1.0555	0.00794499
E_DAR_29	CM044617	9389771	9390705	exon	TVAGG3_0957540	1.03474	0.00605789
E_DAR_30	CM044617	9451542	9452056	Intergenic		1.27898	0.015021
E_DAR_31	CM044617	9488232	9488732	Intergenic		1.33416	0.0231676
E_DAR_32	CM044617	9546449	9546975	exon	TVAGG3_0958300	1.13559	0.0283961
E_DAR_33	CM044617	10079036	10080585	exon	TVAGG3_0961210	1.01173	0.00171984
E_DAR_34	CM044617	10084580	10085080	Intergenic		1.65151	0.00449294
E_DAR_35	CM044617	10599499	10600478	exon	TVAGG3_0964490	1.01503	0.0110735
E_DAR_36	CM044617	10854573	10855073	exon	TVAGG3_0965870	1.24766	0.0406681
E_DAR_37	CM044617	10857025	10857525	exon	TVAGG3_0965870	1.11857	0.0232209
E_DAR_38	CM044617	10937725	10938225	exon	TVAGG3_0966320	1.77433	0.0255365
E_DAR_39	CM044617	11186735	11187235	exon	TVAGG3_0967820	1.08099	0.0250869
E_DAR_40	CM044617	11213858	11214358	promoter-TSS	TVAGG3_0967960	1.8565	0.000547053
E_DAR_41	CM044617	11218527	11219027	exon	TVAGG3_0967990	1.10916	0.0147662
E_DAR_42	CM044617	11219728	11220228	exon	TVAGG3_0967990	1.41909	0.00121384
E_DAR_43	CM044617	11220424	11220971	exon	TVAGG3_0967990	1.52376	8.92e-05
E_DAR_44	CM044617	11223916	11224416	Intergenic		1.18315	0.0354984
E_DAR_45	CM044617	11366847	11367347	promoter-TSS	TVAGG3_0968780	1.2808	0.00815773
E_DAR_46	CM044617	11699794	11700510	Intergenic		1.01504	0.0230621
E_DAR_47	CM044617	11780102	11780602	exon	TVAGG3_0970920	1.2984	0.00494058
E_DAR_48	CM044617	11913894	11914394	exon	TVAGG3_0971550	1.20725	0.0141807
E_DAR_49	CM044617	11915394	11915894	promoter-TSS	TVAGG3_0971550	1.48297	0.00543952
E_DAR_50	CM044617	12393580	12394080	exon	TVAGG3_0974210	1.27469	0.0141988
E_DAR_51	CM044617	12407970	12408470	Intergenic		1.09581	0.0267562
E_DAR_52	CM044617	12436904	12437404	exon	TVAGG3_0974430	1.16981	0.0315407
E_DAR_53	CM044617	13093387	13093887	TTS	TVAGG3_0978500	1.1596	0.0298393
E_DAR_54	CM044617	13094492	13094992	exon	TVAGG3_0978500	1.12798	0.015775
E_DAR_55	CM044617	13107528	13108028	promoter-TSS	TVAGG3_0978590	1.57446	0.00622042
E_DAR_56	CM044617	13308920	13309420	exon	TVAGG3_0979590	1.47008	0.00294716
E_DAR_57	CM044617	13431495	13431995	promoter-TSS	TVAGG3_0980220	1.09883	0.0463143
E_DAR_58	CM044617	13449686	13450186	exon	TVAGG3_0980330	1.17464	0.0346501
E_DAR_59	CM044617	13588984	13589484	exon	TVAGG3_0981000	1.09105	0.0388894
E_DAR_60	CM044617	13618400	13618900	exon	TVAGG3_0981150	1.06343	0.0214201
E_DAR_61	CM044617	13626674	13627174	Intergenic		1.35228	0.0146902
E_DAR_62	CM044617	13631954	13632454	Intergenic		1.08967	0.0248727
E_DAR_63	CM044617	13719344	13719844	promoter-TSS	TVAGG3_0981790	1.04466	0.036535
E_DAR_64	CM044617	13751121	13751621	exon	TVAGG3_0981990	1.3432	0.00404265
E_DAR_65	CM044617	13875412	13875912	Intergenic		1.77844	0.00311924
E_DAR_66	CM044617	13883487	13883987	exon	TVAGG3_0982830	1.41932	0.00375646
E_DAR_67	CM044617	13888650	13889150	exon	TVAGG3_0982850	1.09731	0.0351255
E_DAR_68	CM044617	13933539	13934039	Intergenic		1.03362	0.0292633
E_DAR_69	CM044617	14050710	14051210	exon	TVAGG3_0983640	1.42543	0.00538249
E_DAR_70	CM044617	14090048	14090548	exon	TVAGG3_0983850	1.06523	0.018303
E_DAR_71	CM044617	14192877	14193377	exon	TVAGG3_0984300	1.21016	0.0410362
E_DAR_72	CM044617	14515704	14516204	Intergenic		1.33847	0.00391582
E_DAR_73	CM044617	14988280	14988780	exon	TVAGG3_0988980	1.16996	0.0207165
E_DAR_74	CM044617	15031965	15032465	exon	TVAGG3_0989200	1.21602	0.0192105
E_DAR_75	CM044617	15037495	15037995	exon	TVAGG3_0989200	1.10303	0.010743
E_DAR_76	CM044617	15193769	15194269	Intergenic		1.09181	0.0398105
E_DAR_77	CM044617	15215639	15216139	Intergenic		1.32471	0.0167571
E_DAR_78	CM044617	15300941	15301441	TTS	TVAGG3_0990660	1.11548	0.0130556
E_DAR_79	CM044617	15385963	15386491	Intergenic		1.04629	0.0180388
E_DAR_80	CM044617	15482185	15482685	promoter-TSS	TVAGG3_0991630	1.35669	0.0277113
E_DAR_81	CM044617	15616700	15617200	exon	TVAGG3_0992310	1.21454	0.02081
E_DAR_82	CM044617	15634071	15634571	TTS	TVAGG3_0992370	1.24783	0.0148
E_DAR_83	CM044617	15753006	15753506	exon	TVAGG3_0992980	1.07037	0.0432583
E_DAR_84	CM044617	15782329	15783331	exon	TVAGG3_0993130	1.03729	0.0159396
E_DAR_85	CM044617	15864813	15865340	exon	TVAGG3_0993560	1.06585	0.0113928
E_DAR_86	CM044617	15929858	15930358	exon	TVAGG3_0993850	1.09347	0.0288918
E_DAR_87	CM044617	15945561	15946061	exon	TVAGG3_0993930	1.03986	0.0479935
E_DAR_88	CM044617	15947371	15947871	exon	TVAGG3_0993930	1.51596	0.0081187
E_DAR_89	CM044617	15998434	15998934	promoter-TSS	TVAGG3_0994360	1.69306	0.00207377
E_DAR_90	CM044617	16021827	16022410	Intergenic		1.04517	0.0305612
E_DAR_91	CM044617	16028268	16028768	promoter-TSS	TVAGG3_0994520	1.18562	0.0252811
E_DAR_92	CM044617	16232906	16233406	Intergenic		1.40826	0.00212469
E_DAR_93	CM044617	16315758	16316258	promoter-TSS	TVAGG3_0996220	1.17414	0.0239737
E_DAR_94	CM044617	16321174	16321844	promoter-TSS	TVAGG3_0996250	1.15103	0.0255458
E_DAR_95	CM044617	16365820	16366320	promoter-TSS	TVAGG3_0996470	1.21617	0.0105053
E_DAR_96	CM044617	16611336	16611836	Intergenic		1.11356	0.0246506
E_DAR_97	CM044617	16613435	16613935	Intergenic		1.89064	0.000242114
E_DAR_98	CM044617	16647610	16648110	Intergenic		1.01548	0.0400702
E_DAR_99	CM044617	16677622	16678122	exon	TVAGG3_0997830	1.35635	0.0234141
E_DAR_100	CM044617	16873227	16873727	exon	TVAGG3_0998830	1.04527	0.0265009
E_DAR_101	CM044617	16887098	16887598	exon	TVAGG3_0998900	1.22043	0.0437118
E_DAR_102	CM044617	16964166	16964666	Intergenic		1.63372	0.0179596
E_DAR_103	CM044617	17034398	17034898	exon	TVAGG3_0999680	1.01975	0.0338448
E_DAR_104	CM044617	17103090	17103590	exon	TVAGG3_1000030	1.02325	0.0382446
E_DAR_105	CM044617	17120712	17121212	Intergenic		1.13846	0.0292333
E_DAR_106	CM044617	17283672	17284290	promoter-TSS	TVAGG3_1001120	1.06859	0.022424
E_DAR_107	CM044617	17462109	17462609	Intergenic		1.54886	0.0165775
E_DAR_108	CM044617	17479428	17479928	Intergenic		1.04232	0.044313
E_DAR_109	CM044617	17570748	17571248	promoter-TSS	TVAGG3_1002750	1.09813	0.0289914
E_DAR_110	CM044617	19318637	19319146	Intergenic		1.15942	0.00723097
E_DAR_111	CM044617	21151756	21152256	Intergenic		1.2094	0.0152614
E_DAR_112	CM044617	21158996	21159553	exon	TVAGG3_1023720	1.09345	0.0189804
E_DAR_113	CM044617	21252167	21252667	exon	TVAGG3_1024350	1.1882	0.0283212
E_DAR_114	CM044617	21340281	21340781	Intergenic		1.22187	0.0199887
E_DAR_115	CM044617	21716895	21717395	exon	TVAGG3_1027090	1.31475	0.00500476
E_DAR_116	CM044617	21970408	21970908	exon	TVAGG3_1028600	1.21313	0.0129214
E_DAR_117	CM044617	22240687	22241187	exon	TVAGG3_1030020	1.11291	0.0149799
E_DAR_118	CM044617	22711903	22712403	exon	TVAGG3_1032820	1.28823	0.0299077
E_DAR_119	CM044617	22812426	22812926	exon	TVAGG3_1033430	1.32365	0.00288241
E_DAR_120	CM044617	23050086	23050586	Intergenic		1.24298	0.0121294
E_DAR_121	CM044617	23575645	23576145	Intergenic		1.47172	0.0151376
E_DAR_122	CM044617	23927646	23928146	exon	TVAGG3_1040250	1.67916	0.00299233
E_DAR_123	CM044617	24113504	24114004	Intergenic		1.42678	0.00216719
E_DAR_124	CM044617	24508556	24509056	intron	TVAGG3_1043790	1.00222	0.0318572
E_DAR_125	CM044617	24660626	24661307	Intergenic		1.01434	0.0360259
E_DAR_126	CM044617	24989103	24989603	exon	TVAGG3_1046320	1.72452	0.000545969
E_DAR_127	CM044617	24997028	24997528	exon	TVAGG3_1046330	1.48985	0.0146591
E_DAR_128	CM044617	25099300	25099800	exon	TVAGG3_1046860	1.16236	0.0456707
E_DAR_129	CM044617	25123528	25124028	exon	TVAGG3_1046990	1.71519	0.00178434
E_DAR_130	CM044617	25201497	25201997	Intergenic		1.2963	0.0112839
E_DAR_131	CM044617	25535851	25536351	Intergenic		1.06455	0.026486
E_DAR_132	CM044617	26815621	26816121	promoter-TSS	TVAGG3_1056220	1.00045	0.0355046
E_DAR_133	CM044618	468811	469311	promoter-TSS	TVAGG3_0460460	1.51656	0.0349155
E_DAR_134	CM044618	658003	658503	exon	TVAGG3_0461450	1.10061	0.0440965
E_DAR_135	CM044618	837107	837607	Intergenic		1.17314	0.0240053
E_DAR_136	CM044618	853174	853674	exon	TVAGG3_0462780	1.46144	0.00169321
E_DAR_137	CM044618	1121148	1121648	exon	TVAGG3_0464630	1.09252	0.0413052
E_DAR_138	CM044618	1126149	1126649	Intergenic		1.1092	0.0433343
E_DAR_139	CM044618	2138630	2139130	promoter-TSS	TVAGG3_0470230	1.70713	5.77e-06
E_DAR_140	CM044618	2139689	2140189	promoter-TSS	TVAGG3_0470240	1.20307	0.00087667
E_DAR_141	CM044618	2872771	2873271	exon	TVAGG3_0475010	1.65911	0.0091468
E_DAR_142	CM044618	2966532	2967033	exon	TVAGG3_0475740	1.10427	0.0141693
E_DAR_143	CM044618	3209056	3209556	promoter-TSS	TVAGG3_0477200	1.2286	0.0171428
E_DAR_144	CM044618	3326114	3326614	exon	TVAGG3_0477720	1.44109	0.00238844
E_DAR_145	CM044618	3328878	3329378	exon	TVAGG3_0477740	1.28209	0.000437654
E_DAR_146	CM044618	3610298	3610798	exon	TVAGG3_0480050	1.30198	0.0149556
E_DAR_147	CM044618	3917846	3918346	exon	TVAGG3_0481840	1.07379	0.0350575
E_DAR_148	CM044618	3974490	3975119	exon	TVAGG3_0482200	1.66511	0.000574184
E_DAR_149	CM044618	4219100	4219629	exon	TVAGG3_0483770	1.10549	0.000525977
E_DAR_150	CM044618	4283378	4284139	exon	TVAGG3_0484170	1.99225	1.66e-07
E_DAR_151	CM044618	4610247	4610747	Intergenic		1.03752	0.0293208
E_DAR_152	CM044618	4613812	4614312	Intergenic		1.08764	0.0466204
E_DAR_153	CM044618	4616773	4617273	exon	TVAGG3_0486510	1.32985	0.00930823
E_DAR_154	CM044618	4626637	4627137	exon	TVAGG3_0486560	1.09162	0.0327325
E_DAR_155	CM044618	4783039	4783539	exon	TVAGG3_0487600	1.04589	0.0412843
E_DAR_156	CM044618	5121863	5122363	exon	TVAGG3_0488850	1.44894	0.0223263
E_DAR_157	CM044618	5155778	5156278	promoter-TSS	TVAGG3_0489020	1.38115	0.0237496
E_DAR_158	CM044618	5249125	5249625	exon	TVAGG3_0489570	1.67425	0.00325619
E_DAR_159	CM044618	5451651	5452151	exon	TVAGG3_0490900	1.12298	0.0259131
E_DAR_160	CM044618	5609052	5609748	exon	TVAGG3_0492040	1.04795	0.0163757
E_DAR_161	CM044618	5739350	5739850	exon	TVAGG3_0492800	1.29366	0.0113343
E_DAR_162	CM044618	6738890	6739390	Intergenic		1.04606	0.0390243
E_DAR_163	CM044618	6745992	6746492	exon	TVAGG3_0498420	1.21152	0.00460269
E_DAR_164	CM044618	6758863	6759363	Intergenic		1.4512	0.00546325
E_DAR_165	CM044618	6869600	6870100	exon	TVAGG3_0499220	1.0274	0.0483333
E_DAR_166	CM044618	7258425	7258925	exon	TVAGG3_0500530	1.12759	0.0377716
E_DAR_167	CM044618	7764605	7765142	TTS	TVAGG3_0503870	6.78056	8.72e-18
E_DAR_168	CM044618	7800628	7801128	exon	TVAGG3_0504130	1.65782	0.00195736
E_DAR_169	CM044618	7926858	7927358	promoter-TSS	TVAGG3_0504980	1.04302	0.0104902
E_DAR_170	CM044618	7947549	7948049	exon	TVAGG3_0505120	1.04959	0.0343971
E_DAR_171	CM044618	7969597	7970097	exon	TVAGG3_0505250	1.13272	0.0495356
E_DAR_172	CM044618	8214567	8215146	promoter-TSS	TVAGG3_0506690	1.61103	0.00195617
E_DAR_173	CM044618	8215825	8216325	exon	TVAGG3_0506710	1.37797	0.00848307
E_DAR_174	CM044618	8343192	8343692	exon	TVAGG3_0507400	1.15867	0.00691135
E_DAR_175	CM044618	8413170	8413670	exon	TVAGG3_0507820	1.12266	0.0102243
E_DAR_176	CM044618	9321656	9322156	exon	TVAGG3_0513390	1.00642	0.026526
E_DAR_177	CM044618	10015956	10016456	exon	TVAGG3_0517710	1.03797	0.00898842
E_DAR_178	CM044618	10147446	10147946	exon	TVAGG3_0518400	1.36656	0.00646991
E_DAR_179	CM044618	10476248	10476748	Intergenic		1.41208	0.0112456
E_DAR_180	CM044618	10553810	10554372	exon	TVAGG3_0521120	1.14622	0.0252294
E_DAR_181	CM044618	10565628	10566609	exon	TVAGG3_0521190	1.05741	0.0138527
E_DAR_182	CM044618	10685465	10686019	exon	TVAGG3_0521950	1.0987	0.00133982
E_DAR_183	CM044618	11880258	11880758	exon	TVAGG3_0529420	1.06319	0.0330418
E_DAR_184	CM044618	11899653	11900153	exon	TVAGG3_0529540	1.12984	0.0133992
E_DAR_185	CM044618	12306076	12306694	exon	TVAGG3_0531970	1.03915	0.0113974
E_DAR_186	CM044618	12306773	12307273	exon	TVAGG3_0531970	1.28126	0.0103015
E_DAR_187	CM044618	12700988	12701488	exon	TVAGG3_0534530	1.09331	0.0393331
E_DAR_188	CM044618	12820673	12821173	exon	TVAGG3_0535220	1.22874	0.00643987
E_DAR_189	CM044618	12979243	12979743	exon	TVAGG3_0536200	1.03237	0.0381487
E_DAR_190	CM044618	13371679	13372179	exon	TVAGG3_0538710	1.01162	0.0119774
E_DAR_191	CM044618	14122435	14122935	Intergenic		1.77664	0.00171238
E_DAR_192	CM044618	14124814	14125314	Intergenic		1.74717	0.00572101
E_DAR_193	CM044618	14139772	14140272	Intergenic		1.7561	0.0131478
E_DAR_194	CM044618	15427662	15428162	exon	TVAGG3_0549970	1.23371	0.0189481
E_DAR_195	CM044618	15662552	15663052	exon	TVAGG3_0551280	1.10441	0.0258343
E_DAR_196	CM044618	15718528	15719028	exon	TVAGG3_0551570	1.19486	0.0139134
E_DAR_197	CM044618	15723504	15724004	promoter-TSS	TVAGG3_0551580	1.30984	0.0224095
E_DAR_198	CM044618	15728432	15728932	Intergenic		1.15977	0.0286186
E_DAR_199	CM044618	15744842	15745342	Intergenic		1.26462	0.0440936
E_DAR_200	CM044618	15846116	15846616	promoter-TSS	TVAGG3_0552150	1.26784	0.0142088
E_DAR_201	CM044618	15869491	15869991	exon	TVAGG3_0552230	1.09333	0.00481285
E_DAR_202	CM044618	15989952	15990452	exon	TVAGG3_0552920	1.04231	0.035748
E_DAR_203	CM044618	16065744	16066244	TTS	TVAGG3_0553430	1.03508	0.0402933
E_DAR_204	CM044618	16245390	16245890	exon	TVAGG3_0554430	1.01558	0.0117943
E_DAR_205	CM044618	16976400	16976936	exon	TVAGG3_0558640	1.07023	0.0197098
E_DAR_206	CM044618	16986070	16986570	exon	TVAGG3_0558700	1.05481	0.0349329
E_DAR_207	CM044618	16988759	16989259	promoter-TSS	TVAGG3_0558700	1.07671	0.0471328
E_DAR_208	CM044618	17490547	17491047	Intergenic		1.18796	0.0347853
E_DAR_209	CM044618	17523823	17524348	exon	TVAGG3_0562060	1.13245	0.0324299
E_DAR_210	CM044618	17561952	17562452	exon	TVAGG3_0562240	1.05487	0.021364
E_DAR_211	CM044618	17607197	17607697	promoter-TSS	TVAGG3_0562380	1.05981	0.0336352
E_DAR_212	CM044618	17669553	17670169	exon	TVAGG3_0562620	1.14155	0.00287985
E_DAR_213	CM044618	17693450	17693950	Intergenic		1.38595	0.00488126
E_DAR_214	CM044618	18072442	18072942	Intergenic		1.23764	0.0141486
E_DAR_215	CM044618	18128236	18128736	exon	TVAGG3_0564850	1.41816	0.00881797
E_DAR_216	CM044618	19247325	19247959	Intergenic		1.22707	0.00874723
E_DAR_217	CM044618	20221637	20222137	exon	TVAGG3_0577370	1.03011	0.049596
E_DAR_218	CM044618	20231351	20231985	Intergenic		1.14178	0.00679949
E_DAR_219	CM044618	20374335	20374835	Intergenic		1.29489	0.0152927
E_DAR_220	CM044618	20509144	20510094	exon	TVAGG3_0579160	1.19382	0.00321023
E_DAR_221	CM044618	20535491	20536017	Intergenic		1.22883	0.00362638
E_DAR_222	CM044618	20536455	20536955	promoter-TSS	TVAGG3_0579270	1.2674	0.0264872
E_DAR_223	CM044618	20596829	20597329	exon	TVAGG3_0579670	1.16523	0.00596901
E_DAR_224	CM044618	20637742	20638242	Intergenic		1.9365	0.0134081
E_DAR_225	CM044618	20753089	20753589	promoter-TSS	TVAGG3_0580450	1.47625	0.00202006
E_DAR_226	CM044618	20819550	20820050	Intergenic		1.26838	0.00916023
E_DAR_227	CM044618	20870697	20871611	exon	TVAGG3_0581170	1.06757	0.0106519
E_DAR_228	CM044618	20923375	20923875	promoter-TSS	TVAGG3_0581560	1.43856	0.0395443
E_DAR_229	CM044618	21656527	21657052	exon	TVAGG3_0586100	1.00471	0.0182235
E_DAR_230	CM044618	21676067	21676567	exon	TVAGG3_0586200	1.25602	0.0122794
E_DAR_231	CM044618	21705625	21706125	Intergenic		1.21614	0.0186547
E_DAR_232	CM044618	21706447	21706947	Intergenic		2.45425	0.000350616
E_DAR_233	CM044618	21917523	21918023	promoter-TSS	TVAGG3_0587760	1.46326	0.00418988
E_DAR_234	CM044618	22007471	22007971	Intergenic		2.20904	0.00054573
E_DAR_235	CM044618	22289008	22289549	exon	TVAGG3_0589940	1.14448	0.0248979
E_DAR_236	CM044618	22292514	22293014	Intergenic		1.77177	0.0257751
E_DAR_237	CM044618	22311745	22312245	exon	TVAGG3_0590020	1.07681	0.042593
E_DAR_238	CM044618	22502354	22502854	exon	TVAGG3_0591040	1.31727	0.00872314
E_DAR_239	CM044618	22578918	22580129	exon	TVAGG3_0591540	1.0931	0.00130683
E_DAR_240	CM044618	22718927	22719427	exon	TVAGG3_0592350	1.1668	0.0156887
E_DAR_241	CM044618	22892557	22893057	exon	TVAGG3_0593450	1.00927	0.0454572
E_DAR_242	CM044618	22899788	22900448	Intergenic		1.05691	0.0167527
E_DAR_243	CM044618	22920684	22921184	promoter-TSS	TVAGG3_0593600	1.37223	0.0172953
E_DAR_244	CM044618	22937514	22938014	exon	TVAGG3_0593680	1.93873	0.00912475
E_DAR_245	CM044618	22962075	22962575	exon	TVAGG3_0593770	1.05939	0.0166595
E_DAR_246	CM044618	22967659	22968159	Intergenic		1.095	0.0221183
E_DAR_247	CM044618	23167724	23168245	exon	TVAGG3_0595150	1.12591	0.0203323
E_DAR_248	CM044618	23199583	23200083	promoter-TSS	TVAGG3_0595320	1.45552	0.00268178
E_DAR_249	CM044618	23311894	23312394	Intergenic		1.22631	0.0200386
E_DAR_250	CM044618	23762824	23763324	exon	TVAGG3_0598340	1.1204	0.0249926
E_DAR_251	CM044618	24011720	24012220	Intergenic		1.02935	0.0495506
E_DAR_252	CM044618	24034860	24035367	promoter-TSS	TVAGG3_0599840	1.3174	0.00668902
E_DAR_253	CM044618	24477442	24477951	promoter-TSS	TVAGG3_0602480	1.0339	0.024989
E_DAR_254	CM044618	24534577	24535093	promoter-TSS	TVAGG3_0602870	1.23502	0.0150414
E_DAR_255	CM044618	24749472	24749972	exon	TVAGG3_0603890	1.12132	0.0227326
E_DAR_256	CM044618	24900324	24900824	exon	TVAGG3_0604730	1.0541	0.0339435
E_DAR_257	CM044618	24918581	24919081	exon	TVAGG3_0604840	1.41356	0.00226489
E_DAR_258	CM044618	24946147	24946647	promoter-TSS	TVAGG3_0604980	1.04317	0.0382102
E_DAR_259	CM044618	24994457	24994957	Intergenic		1.00503	0.0468859
E_DAR_260	CM044618	25133012	25133512	exon	TVAGG3_0606240	1.12619	0.041979
E_DAR_261	CM044618	25276410	25276910	promoter-TSS	TVAGG3_0607080	1.69313	0.00149128
E_DAR_262	CM044618	25330933	25331433	exon	TVAGG3_0607330	1.37266	0.00682994
E_DAR_263	CM044618	25478054	25478554	exon	TVAGG3_0608300	1.18597	0.014823
E_DAR_264	CM044618	25493160	25493660	exon	TVAGG3_0608370	1.32977	0.00626969
E_DAR_265	CM044618	25496017	25496517	exon	TVAGG3_0608380	1.06492	0.00628689
E_DAR_266	CM044618	25521942	25522442	exon	TVAGG3_0608540	1.56333	0.00590861
E_DAR_267	CM044618	25528648	25529148	promoter-TSS	TVAGG3_0608590	1.47899	0.00649431
E_DAR_268	CM044618	25534580	25535133	exon	TVAGG3_0608600	1.22723	0.00022908
E_DAR_269	CM044618	25720406	25720906	promoter-TSS	TVAGG3_0609720	1.38264	0.0248576
E_DAR_270	CM044618	25737350	25737850	Intergenic		1.47176	0.000487017
E_DAR_271	CM044618	25742380	25742880	Intergenic		1.33991	0.00568285
E_DAR_272	CM044618	25970365	25970989	promoter-TSS	TVAGG3_0611400	1.21303	0.00439454
E_DAR_273	CM044618	26057782	26058282	exon	TVAGG3_0611870	1.1679	0.0222754
E_DAR_274	CM044619	88895	89395	promoter-TSS	TVAGG3_0612280	1.11339	0.0373069
E_DAR_275	CM044619	333655	334155	Intergenic		1.11373	0.0206073
E_DAR_276	CM044619	405243	405785	exon	TVAGG3_0614010	1.14986	0.0120531
E_DAR_277	CM044619	587268	587777	promoter-TSS	TVAGG3_0615130	1.0734	0.00119558
E_DAR_278	CM044619	621190	621690	Intergenic		1.20227	0.0114748
E_DAR_279	CM044619	747557	748217	Intergenic		1.07385	0.00540949
E_DAR_280	CM044619	753225	753725	exon	TVAGG3_0616220	1.0175	0.046636
E_DAR_281	CM044619	762932	763432	exon	TVAGG3_0616280	1.56309	3.7e-05
E_DAR_282	CM044619	1103410	1103910	exon	TVAGG3_0618200	1.09672	0.0184127
E_DAR_283	CM044619	2632060	2632718	exon	TVAGG3_0628430	1.11962	0.0260655
E_DAR_284	CM044619	2730825	2731325	Intergenic		1.20409	0.0304863
E_DAR_285	CM044619	3185161	3185661	Intergenic		1.7122	0.00936478
E_DAR_286	CM044619	4479349	4479849	Intergenic		1.30629	0.043947
E_DAR_287	CM044619	5067579	5068079	exon	TVAGG3_0644490	1.13211	0.0222093
E_DAR_288	CM044619	5799819	5800319	exon	TVAGG3_0648700	1.03361	0.0360891
E_DAR_289	CM044619	5849696	5850196	TTS	TVAGG3_0649010	1.52836	0.00138315
E_DAR_290	CM044619	6408682	6409182	Intergenic		1.47728	0.0258575
E_DAR_291	CM044619	6430637	6431137	exon	TVAGG3_0652620	1.03277	0.0256447
E_DAR_292	CM044619	6470698	6471198	exon	TVAGG3_0652850	1.06527	0.0218472
E_DAR_293	CM044619	7253763	7254263	Intergenic		1.37762	0.00786825
E_DAR_294	CM044619	7590721	7591243	exon	TVAGG3_0659660	1.32615	0.000350279
E_DAR_295	CM044619	7595724	7596247	promoter-TSS	TVAGG3_0659670	1.43468	1.49e-05
E_DAR_296	CM044619	7701143	7701643	Intergenic		1.12131	0.0269845
E_DAR_297	CM044619	7706483	7706983	exon	TVAGG3_0660420	1.39796	0.000816433
E_DAR_298	CM044619	7795630	7796130	exon	TVAGG3_0661040	1.07466	0.041095
E_DAR_299	CM044619	7891564	7892204	exon	TVAGG3_0661510	1.21891	0.00135085
E_DAR_300	CM044619	7919836	7920336	exon	TVAGG3_0661670	1.66582	0.00226222
E_DAR_301	CM044619	8070876	8071497	promoter-TSS	TVAGG3_0662690	1.10875	0.00612784
E_DAR_302	CM044619	8140025	8140525	exon	TVAGG3_0662990	1.14144	0.0306776
E_DAR_303	CM044619	8199942	8200442	Intergenic		1.1927	0.0280735
E_DAR_304	CM044619	8210988	8211488	promoter-TSS	TVAGG3_0663270	1.05056	0.0497965
E_DAR_305	CM044619	9240649	9241149	Intergenic		1.53627	0.0112096
E_DAR_306	CM044619	9264189	9264689	Intergenic		1.09932	0.0473343
E_DAR_307	CM044619	9475354	9475974	exon	TVAGG3_0671630	1.1967	0.0151349
E_DAR_308	CM044619	9491973	9492473	exon	TVAGG3_0671730	1.42919	0.0119879
E_DAR_309	CM044619	9495023	9495934	exon	TVAGG3_0671750	1.00614	0.00449924
E_DAR_310	CM044619	9661396	9661896	exon	TVAGG3_0672760	1.01533	0.0235673
E_DAR_311	CM044619	9788079	9788579	promoter-TSS	TVAGG3_0673380	1.15874	0.0259368
E_DAR_312	CM044619	9822025	9822846	exon	TVAGG3_0673620	1.31401	0.00375543
E_DAR_313	CM044619	9940673	9941173	promoter-TSS	TVAGG3_0674440	1.16181	0.020205
E_DAR_314	CM044619	9944670	9945170	promoter-TSS	TVAGG3_0674460	1.1293	0.0319793
E_DAR_315	CM044619	10113185	10113685	promoter-TSS	TVAGG3_0675360	1.45653	0.00450788
E_DAR_316	CM044619	10198545	10199045	exon	TVAGG3_0675760	1.0395	0.044667
E_DAR_317	CM044619	10535981	10536481	TTS	TVAGG3_0677510	1.25588	0.0367538
E_DAR_318	CM044619	10536939	10537439	exon	TVAGG3_0677520	1.50966	0.0120755
E_DAR_319	CM044619	10756767	10757267	exon	TVAGG3_0678660	1.25125	0.0128796
E_DAR_320	CM044619	10790257	10790757	Intergenic		1.30869	0.000578264
E_DAR_321	CM044619	10909680	10910180	Intergenic		1.32587	0.0219221
E_DAR_322	CM044619	10958660	10959160	promoter-TSS	TVAGG3_0679900	1.04706	0.038778
E_DAR_323	CM044619	11049943	11050443	exon	TVAGG3_0680460	1.18134	0.00923554
E_DAR_324	CM044619	11068704	11069204	TTS	TVAGG3_0680560	1.1237	0.0258535
E_DAR_325	CM044619	11687799	11688299	exon	TVAGG3_0684370	2.2249	0.00493022
E_DAR_326	CM044619	12290214	12290714	exon	TVAGG3_0688060	1.57765	0.000588548
E_DAR_327	CM044619	12366104	12366604	Intergenic		1.12469	0.0363987
E_DAR_328	CM044619	12453325	12454371	exon	TVAGG3_0689110	1.10531	0.00487056
E_DAR_329	CM044619	12469019	12469519	promoter-TSS	TVAGG3_0689200	1.02924	0.0376176
E_DAR_330	CM044619	12472543	12473043	exon	TVAGG3_0689220	1.06219	0.0390255
E_DAR_331	CM044619	12750659	12751159	TTS	TVAGG3_0690860	1.04274	0.0131557
E_DAR_332	CM044619	12863229	12863729	exon	TVAGG3_0691410	1.37089	0.00629808
E_DAR_333	CM044619	12893213	12893713	promoter-TSS	TVAGG3_0691560	1.04453	0.0320961
E_DAR_334	CM044619	13267823	13268323	exon	TVAGG3_0694250	1.21669	0.0263297
E_DAR_335	CM044619	13284025	13284525	Intergenic		1.16459	0.00784574
E_DAR_336	CM044619	13308884	13309384	Intergenic		1.43867	0.00503118
E_DAR_337	CM044619	13313526	13314026	Intergenic		1.0298	0.029864
E_DAR_338	CM044619	13375169	13376009	exon	TVAGG3_0694920	1.04923	0.00506209
E_DAR_339	CM044619	13380418	13380918	promoter-TSS	TVAGG3_0694970	1.2192	0.0228416
E_DAR_340	CM044619	13621469	13621969	exon	TVAGG3_0696420	1.34602	0.0184558
E_DAR_341	CM044619	13628390	13629312	exon	TVAGG3_0696420	1.04699	0.00727793
E_DAR_342	CM044619	13651851	13652351	Intergenic		1.75452	0.0001495
E_DAR_343	CM044619	13727977	13728851	promoter-TSS	TVAGG3_0696920	1.11363	0.00629914
E_DAR_344	CM044619	14756616	14757116	promoter-TSS	TVAGG3_0703100	1.64583	0.0109444
E_DAR_345	CM044619	14766703	14767203	promoter-TSS	TVAGG3_0703150	1.28195	0.0127646
E_DAR_346	CM044619	14780927	14781427	exon	TVAGG3_0703230	1.34726	0.0176287
E_DAR_347	CM044619	15465935	15466444	exon	TVAGG3_0707220	1.0418	0.022983
E_DAR_348	CM044619	15517040	15517540	promoter-TSS	TVAGG3_0707440	1.09698	0.0113717
E_DAR_349	CM044619	15524935	15525435	Intergenic		1.4718	0.00378025
E_DAR_350	CM044619	15608726	15609226	exon	TVAGG3_0708060	1.12828	0.0184043
E_DAR_351	CM044619	15989604	15990104	exon	TVAGG3_0710450	1.35377	0.0248724
E_DAR_352	CM044619	16333122	16333622	exon	TVAGG3_0712480	1.14759	0.0167501
E_DAR_353	CM044619	17197363	17197864	promoter-TSS	TVAGG3_0717470	1.38672	7.15e-05
E_DAR_354	CM044619	17358215	17358715	Intergenic		1.52705	0.00747048
E_DAR_355	CM044619	17365569	17366069	TTS	TVAGG3_0718330	1.04957	0.0285674
E_DAR_356	CM044619	17703385	17703885	Intergenic		1.09589	0.0241456
E_DAR_357	CM044619	17738490	17739143	Intergenic		1.14455	0.0421653
E_DAR_358	CM044619	17749151	17749651	Intergenic		1.26864	0.0139582
E_DAR_359	CM044619	17930856	17931356	Intergenic		1.35695	0.00723333
E_DAR_360	CM044619	17980281	17980781	Intergenic		1.6802	0.0404047
E_DAR_361	CM044619	19231114	19231614	Intergenic		1.25386	0.0302423
E_DAR_362	CM044619	19317533	19318036	exon	TVAGG3_0729980	1.28171	0.00756766
E_DAR_363	CM044619	19324826	19325336	promoter-TSS	TVAGG3_0730000	1.00331	0.0389091
E_DAR_364	CM044619	20029152	20029719	Intergenic		1.30102	0.000158451
E_DAR_365	CM044619	20326366	20327042	Intergenic		1.08327	0.0170065
E_DAR_366	CM044619	20339941	20340490	exon	TVAGG3_0734720	1.36329	0.00785997
E_DAR_367	CM044619	20346775	20347335	Intergenic		1.5557	2.83e-05
E_DAR_368	CM044619	20348142	20348642	Intergenic		1.05452	0.0340184
E_DAR_369	CM044619	20389607	20390107	exon	TVAGG3_0734880	1.05322	0.0408663
E_DAR_370	CM044619	21350217	21350717	Intergenic		1.3035	0.0145704
E_DAR_371	CM044619	22576651	22577151	exon	TVAGG3_0745810	1.09413	0.0312903
E_DAR_372	CM044619	23521520	23522020	exon	TVAGG3_0751550	1.1178	0.020269
E_DAR_373	CM044619	23967548	23968048	exon	TVAGG3_0753750	1.78066	0.00121429
E_DAR_374	CM044619	24062123	24062623	Intergenic		1.42807	0.0011917
E_DAR_375	CM044619	24063287	24064013	exon	TVAGG3_0754310	1.10737	0.000539631
E_DAR_376	CM044619	24074564	24075118	exon	TVAGG3_0754360	1.08899	0.0238929
E_DAR_377	CM044619	24077953	24078453	Intergenic		1.16726	0.0115851
E_DAR_378	CM044619	24168119	24168619	exon	TVAGG3_0754910	1.02004	0.0456237
E_DAR_379	CM044619	25019842	25020342	exon	TVAGG3_0760400	1.15609	0.00858724
E_DAR_380	CM044619	25088206	25088706	Intergenic		1.57287	0.000919525
E_DAR_381	CM044619	25129218	25129718	Intergenic		1.33157	0.0191149
E_DAR_382	CM044619	25166159	25166659	Intergenic		1.13446	0.0186027
E_DAR_383	CM044619	25292645	25293145	promoter-TSS	TVAGG3_0762110	1.13042	0.0460299
E_DAR_384	CM044619	25293311	25293811	exon	TVAGG3_0762110	1.27032	0.0103997
E_DAR_385	CM044619	25294517	25295017	exon	TVAGG3_0762120	1.10791	0.0336078
E_DAR_386	CM044619	25296754	25297254	promoter-TSS	TVAGG3_0762120	1.67813	0.000594655
E_DAR_387	CM044619	25298914	25299414	exon	TVAGG3_0762130	1.35283	0.000280238
E_DAR_388	CM044619	25310293	25310793	exon	TVAGG3_0762170	1.09796	0.0106973
E_DAR_389	CM044619	25361296	25361821	Intergenic		1.19736	0.0465464
E_DAR_390	CM044619	25613089	25613589	Intergenic		1.2551	0.000746244
E_DAR_391	CM044619	25616579	25617299	exon	TVAGG3_0764080	1.08657	0.00134932
E_DAR_392	CM044619	25926930	25927430	Intergenic		1.35227	0.00783835
E_DAR_393	CM044619	26630983	26631483	exon	TVAGG3_0769680	1.15355	0.0322986
E_DAR_394	CM044619	26750989	26751489	Intergenic		1.02032	0.0270208
E_DAR_395	CM044619	26773060	26773560	Intergenic		1.21671	0.0374742
E_DAR_396	CM044619	26932735	26933647	exon	TVAGG3_0771360	1.17292	0.00877329
E_DAR_397	CM044619	27591443	27591943	exon	TVAGG3_0775180	1.46579	0.00746645
E_DAR_398	CM044619	27608910	27609410	Intergenic		1.11482	0.0192005
E_DAR_399	CM044620	189356	189856	promoter-TSS	TVAGG3_0000990	1.08825	0.0278929
E_DAR_400	CM044620	775421	775921	exon	TVAGG3_0004530	1.04105	0.0135598
E_DAR_401	CM044620	866044	866544	exon	TVAGG3_0005110	1.17816	0.0149814
E_DAR_402	CM044620	1205981	1206481	Intergenic		1.09703	0.0249451
E_DAR_403	CM044620	1225251	1225751	promoter-TSS	TVAGG3_0007380	1.33731	0.00724594
E_DAR_404	CM044620	1300598	1301098	exon	TVAGG3_0007690	1.25987	0.000834577
E_DAR_405	CM044620	2239480	2239980	exon	TVAGG3_0013650	1.07485	0.0295804
E_DAR_406	CM044620	2913957	2914657	exon	TVAGG3_0018030	1.16217	0.0231242
E_DAR_407	CM044620	3374542	3375042	exon	TVAGG3_0020410	1.02995	0.0355892
E_DAR_408	CM044620	4390246	4390746	exon	TVAGG3_0028210	1.08119	0.0146797
E_DAR_409	CM044620	6272870	6273370	Intergenic		1.2018	0.032122
E_DAR_410	CM044620	6364267	6365196	Intergenic		1.50189	1.89e-05
E_DAR_411	CM044620	6396386	6396981	Intergenic		1.61232	0.000218326
E_DAR_412	CM044620	6397379	6397879	promoter-TSS	TVAGG3_0041090	1.03014	0.0114961
E_DAR_413	CM044620	6545369	6545879	exon	TVAGG3_0042020	1.45098	0.00104409
E_DAR_414	CM044620	6582604	6583104	Intergenic		1.17786	0.0159048
E_DAR_415	CM044620	7342733	7343233	exon	TVAGG3_0046970	1.0074	0.03227
E_DAR_416	CM044620	7345802	7346302	exon	TVAGG3_0046980	1.17221	0.0444025
E_DAR_417	CM044620	7346714	7347214	exon	TVAGG3_0046990	1.06894	0.0319131
E_DAR_418	CM044620	7389142	7389642	Intergenic		1.40277	3.13e-05
E_DAR_419	CM044620	7582558	7583058	exon	TVAGG3_0048000	1.14563	0.038054
E_DAR_420	CM044620	7742379	7742879	exon	TVAGG3_0048730	1.09942	0.0219073
E_DAR_421	CM044620	8710577	8711077	exon	TVAGG3_0053940	1.09363	0.0327142
E_DAR_422	CM044620	8735485	8735985	Intergenic		1.21858	0.0305551
E_DAR_423	CM044620	8737049	8737549	exon	TVAGG3_0054150	1.3771	0.0139891
E_DAR_424	CM044620	8884666	8885166	Intergenic		1.52427	0.00298381
E_DAR_425	CM044620	8957853	8958353	exon	TVAGG3_0055510	1.094	0.0341338
E_DAR_426	CM044620	9020918	9021418	Intergenic		1.45427	0.00575174
E_DAR_427	CM044620	9379347	9379847	exon	TVAGG3_0058600	1.11149	0.01228
E_DAR_428	CM044620	9385331	9385831	exon	TVAGG3_0058620	1.16795	0.0408573
E_DAR_429	CM044620	9436041	9436682	TTS	TVAGG3_0058980	1.07244	0.0171353
E_DAR_430	CM044620	9589911	9590411	Intergenic		1.33433	0.00421205
E_DAR_431	CM044620	11197511	11198011	Intergenic		1.37245	0.035057
E_DAR_432	CM044620	11799378	11799878	exon	TVAGG3_0074140	1.07566	0.0292336
E_DAR_433	CM044620	12281435	12281935	promoter-TSS	TVAGG3_0077030	1.40309	0.0030013
E_DAR_434	CM044620	12445539	12446039	exon	TVAGG3_0077950	1.176	0.0431987
E_DAR_435	CM044620	12448563	12449071	TTS	TVAGG3_0077960	1.12795	0.0277771
E_DAR_436	CM044620	13185138	13185638	exon	TVAGG3_0082790	1.07914	0.0413378
E_DAR_437	CM044620	13481123	13481623	exon	TVAGG3_0084840	1.04766	0.0427836
E_DAR_438	CM044620	14289709	14290266	TTS	TVAGG3_0090020	1.26117	0.015075
E_DAR_439	CM044620	14300803	14301303	exon	TVAGG3_0090120	1.15123	0.0205655
E_DAR_440	CM044620	15801810	15802310	Intergenic		1.47032	0.041885
E_DAR_441	CM044620	18034967	18035467	Intergenic		1.57883	0.0276812
E_DAR_442	CM044620	18733603	18734141	exon	TVAGG3_0123600	1.25112	0.0171509
E_DAR_443	CM044620	19312925	19313552	Intergenic		2.68759	3.09e-08
E_DAR_444	CM044620	20119031	20119531	exon	TVAGG3_0133350	1.60925	0.00761456
E_DAR_445	CM044620	20250259	20250759	Intergenic		1.16315	0.0471094
E_DAR_446	CM044620	20644124	20644624	Intergenic		1.25976	0.0280282
E_DAR_447	CM044620	21376960	21377799	Intergenic		1.1323	0.0465595
E_DAR_448	CM044620	22393212	22393939	exon	TVAGG3_0147430	1.09244	0.00421677
E_DAR_449	CM044620	22651158	22651658	exon	TVAGG3_0149000	1.04731	0.038816
E_DAR_450	CM044620	22740124	22740624	exon	TVAGG3_0149530	1.22276	0.0182182
E_DAR_451	CM044620	24902920	24903420	exon	TVAGG3_0163260	1.02353	0.0378096
E_DAR_452	CM044620	25229466	25230138	Intergenic		1.09633	0.0324786
E_DAR_453	CM044620	25366979	25367479	Intergenic		1.10997	0.0295026
E_DAR_454	CM044620	25588686	25589186	promoter-TSS	TVAGG3_0167300	1.01231	0.0471738
E_DAR_455	CM044620	26343818	26344617	Intergenic		1.00386	0.0352568
E_DAR_456	CM044620	26471931	26472431	exon	TVAGG3_0172760	1.21434	0.0067704
E_DAR_457	CM044620	26545579	26546079	exon	TVAGG3_0173140	1.35192	0.0145433
E_DAR_458	CM044620	26777740	26778346	exon	TVAGG3_0174650	1.12815	0.00935633
E_DAR_459	CM044620	26882618	26883118	promoter-TSS	TVAGG3_0175330	1.10299	0.0306575
E_DAR_460	CM044620	26911188	26911688	Intergenic		1.83673	0.00111834
E_DAR_461	CM044620	26990061	26990561	Intergenic		1.13996	0.0395743
E_DAR_462	CM044620	27770982	27771482	exon	TVAGG3_0180460	1.20445	0.0167532
E_DAR_463	CM044620	27931511	27932011	exon	TVAGG3_0181400	1.47899	0.000901783
E_DAR_464	CM044620	28053197	28053697	exon	TVAGG3_0182130	1.07697	0.00187837
E_DAR_465	CM044620	28057798	28058298	exon	TVAGG3_0182150	1.1657	0.0363106
E_DAR_466	CM044620	28514982	28515482	exon	TVAGG3_0185070	1.52318	0.00375233
E_DAR_467	CM044620	28769983	28770483	exon	TVAGG3_0186530	1.12524	0.00245728
E_DAR_468	CM044620	28887287	28887787	Intergenic		1.52589	0.00177077
E_DAR_469	CM044620	29638318	29638818	promoter-TSS	TVAGG3_0191640	1.29407	0.0355285
E_DAR_470	CM044620	29754214	29754714	TTS	TVAGG3_0192190	1.12885	0.032816
E_DAR_471	CM044620	30117492	30117992	exon	TVAGG3_0194240	1.1412	0.023191
E_DAR_472	CM044620	30130940	30131440	exon	TVAGG3_0194310	1.77391	0.0132658
E_DAR_473	CM044620	30594020	30594520	Intergenic		1.26449	0.00947216
E_DAR_474	CM044620	30609405	30609905	exon	TVAGG3_0197290	1.03601	0.0251411
E_DAR_475	CM044620	30627716	30628216	exon	TVAGG3_0197380	1.04251	0.0340736
E_DAR_476	CM044620	30926113	30926613	exon	TVAGG3_0199090	1.11317	0.0404055
E_DAR_477	CM044620	30930397	30930905	exon	TVAGG3_0199100	1.00955	0.0462136
E_DAR_478	CM044620	31033442	31033942	exon	TVAGG3_0199700	1.07549	0.0192352
E_DAR_479	CM044620	31066145	31066648	exon	TVAGG3_0199910	1.11027	0.0181134
E_DAR_480	CM044620	31149579	31150079	exon	TVAGG3_0200230	1.14766	0.0375942
E_DAR_481	CM044620	31158781	31159281	exon	TVAGG3_0200270	1.06058	0.0220355
E_DAR_482	CM044620	31271513	31272013	Intergenic		1.20963	0.0355658
E_DAR_483	CM044620	31346048	31346548	TTS	TVAGG3_0201370	2.56024	0.000571764
E_DAR_484	CM044620	31368342	31368842	Intergenic		1.47393	0.0313151
E_DAR_485	CM044620	31405934	31406434	Intergenic		1.42749	0.00236299
E_DAR_486	CM044620	31415541	31416044	exon	TVAGG3_0201720	1.72148	6.74e-05
E_DAR_487	CM044620	31447198	31447787	Intergenic		1.06754	0.0347291
E_DAR_488	CM044620	31773757	31774363	exon	TVAGG3_0204020	1.05161	0.0201063
E_DAR_489	CM044620	32058470	32059046	Intergenic		1.0229	0.0229197
E_DAR_490	CM044620	32481435	32481935	exon	TVAGG3_0208630	1.79734	0.00409674
E_DAR_491	CM044620	32482213	32482713	Intergenic		1.27011	0.0304718
E_DAR_492	CM044620	32492105	32492605	exon	TVAGG3_0208660	1.69177	0.0383386
E_DAR_493	CM044620	32663579	32664079	exon	TVAGG3_0210040	1.22194	0.00987316
E_DAR_494	CM044620	32702935	32703553	promoter-TSS	TVAGG3_0210230	1.03657	0.0267238
E_DAR_495	CM044620	32905815	32906315	Intergenic		1.31098	0.0207814
E_DAR_496	CM044620	33314537	33315075	Intergenic		1.25171	0.00219223
E_DAR_497	CM044620	33833658	33834158	Intergenic		1.36065	0.0142246
E_DAR_498	CM044620	33855652	33856152	exon	TVAGG3_0217360	1.26976	0.0272408
E_DAR_499	CM044620	34114335	34114835	Intergenic		1.03877	0.0360927
E_DAR_500	CM044620	34126138	34126638	exon	TVAGG3_0218800	1.41503	0.0233648
E_DAR_501	CM044620	34637206	34637706	exon	TVAGG3_0221320	1.05591	0.0315677
E_DAR_502	CM044620	34682516	34683016	Intergenic		1.39098	0.0210436
E_DAR_503	CM044620	34686952	34687452	promoter-TSS	TVAGG3_0221640	1.24437	0.0375563
E_DAR_504	CM044620	34727307	34727818	exon	TVAGG3_0221830	1.31394	0.00726321
E_DAR_505	CM044620	34949413	34949958	Intergenic		1.15781	0.0035744
E_DAR_506	CM044620	35511639	35512139	exon	TVAGG3_0227000	1.89736	0.00501243
E_DAR_507	CM044620	35563266	35563766	exon	TVAGG3_0227330	1.49263	0.0290806
E_DAR_508	CM044620	35922163	35922663	Intergenic		1.08365	0.0220104
E_DAR_509	CM044620	36151330	36151830	exon	TVAGG3_0230720	1.19501	0.00820471
E_DAR_510	CM044620	36439621	36440121	exon	TVAGG3_0232240	1.09238	0.0196461
E_DAR_511	CM044620	36563166	36563666	exon	TVAGG3_0233000	1.09944	0.0258895
E_DAR_512	CM044620	36740374	36740874	Intergenic		1.01283	0.042639
E_DAR_513	CM044620	36839504	36840049	exon	TVAGG3_0234670	1.1099	0.000488727
E_DAR_514	CM044620	36860149	36860649	Intergenic		1.01896	0.0489004
E_DAR_515	CM044620	36876291	36876791	exon	TVAGG3_0234800	1.28571	0.0217006
E_DAR_516	CM044620	37185754	37186254	exon	TVAGG3_0236840	1.41621	0.0143265
E_DAR_517	CM044620	38187221	38187721	exon	TVAGG3_0242650	1.26296	0.00981192
E_DAR_518	CM044620	38188102	38188787	exon	TVAGG3_0242660	1.15562	0.00672441
E_DAR_519	CM044620	38205271	38205821	Intergenic		1.12558	0.00606383
E_DAR_520	CM044620	38362256	38362756	Intergenic		1.22903	0.0137654
E_DAR_521	CM044620	38363161	38363721	Intergenic		1.03938	0.0403738
E_DAR_522	CM044620	38969530	38970030	Intergenic		1.14135	0.0298263
E_DAR_523	CM044620	39031004	39031535	exon	TVAGG3_0247510	1.69605	6.45e-05
E_DAR_524	CM044620	39217033	39217533	exon	TVAGG3_0248720	1.40703	0.0207107
E_DAR_525	CM044620	39349865	39350365	Intergenic		1.54304	0.0170488
E_DAR_526	CM044620	39986088	39986588	exon	TVAGG3_0253190	1.24943	0.0105777
E_DAR_527	CM044620	39993449	39993949	Intergenic		1.91447	0.00379909
E_DAR_528	CM044620	39994229	39994729	Intergenic		1.31967	0.00693601
E_DAR_529	CM044621	57021	57854	promoter-TSS	TVAGG3_0254950	1.08277	0.00401741
E_DAR_530	CM044621	610809	611309	Intergenic		1.29342	0.0154388
E_DAR_531	CM044621	635529	636029	exon	TVAGG3_0257070	1.02462	0.0402262
E_DAR_532	CM044621	897679	898179	exon	TVAGG3_0258030	1.42995	0.00399967
E_DAR_533	CM044621	1005651	1006151	exon	TVAGG3_0258570	1.06064	0.0247688
E_DAR_534	CM044621	1071821	1072321	exon	TVAGG3_0258970	1.17678	0.0243697
E_DAR_535	CM044621	1174267	1174767	Intergenic		1.10406	0.0140722
E_DAR_536	CM044621	1208170	1208670	Intergenic		1.46134	0.0206687
E_DAR_537	CM044621	1518273	1518773	exon	TVAGG3_0261280	1.17675	0.017699
E_DAR_538	CM044621	1856679	1857179	Intergenic		1.15161	0.0241109
E_DAR_539	CM044621	2014268	2014907	promoter-TSS	TVAGG3_0264010	1.3085	0.00102854
E_DAR_540	CM044621	2330127	2330627	exon	TVAGG3_0265790	1.15746	0.0119912
E_DAR_541	CM044621	2333250	2333750	Intergenic		1.01336	0.0294542
E_DAR_542	CM044621	2393023	2393523	promoter-TSS	TVAGG3_0266110	1.081	0.0291762
E_DAR_543	CM044621	2439766	2440455	exon	TVAGG3_0266430	1.02266	0.0335286
E_DAR_544	CM044621	2445524	2446024	exon	TVAGG3_0266460	1.21894	0.0363482
E_DAR_545	CM044621	2471951	2472633	Intergenic		1.25178	0.0211641
E_DAR_546	CM044621	2495436	2496267	exon	TVAGG3_0266610	1.17142	0.0085087
E_DAR_547	CM044621	2499919	2500419	exon	TVAGG3_0266610	1.65598	0.0074601
E_DAR_548	CM044621	2501473	2501973	exon	TVAGG3_0266610	1.59534	0.0261464
E_DAR_549	CM044621	2529192	2529746	exon	TVAGG3_0266770	1.43632	0.00340176
E_DAR_550	CM044621	2603903	2604538	exon	TVAGG3_0267170	1.05354	0.0146378
E_DAR_551	CM044621	3620446	3620946	exon	TVAGG3_0273050	1.06455	0.0276542
E_DAR_552	CM044621	3735748	3736248	exon	TVAGG3_0273730	1.01942	0.0242505
E_DAR_553	CM044621	3753317	3753817	exon	TVAGG3_0273830	1.15852	0.010066
E_DAR_554	CM044621	3880869	3881493	exon	TVAGG3_0274360	1.21572	0.00728774
E_DAR_555	CM044621	3881691	3882191	exon	TVAGG3_0274360	1.15111	0.0208133
E_DAR_556	CM044621	4230863	4231369	exon	TVAGG3_0276270	1.15408	0.0143373
E_DAR_557	CM044621	4327425	4327984	promoter-TSS	TVAGG3_0276790	1.10612	0.0162219
E_DAR_558	CM044621	4499244	4499744	exon	TVAGG3_0277820	1.0834	0.0293922
E_DAR_559	CM044621	4500837	4501337	exon	TVAGG3_0277840	1.31669	0.022713
E_DAR_560	CM044621	4511192	4511692	promoter-TSS	TVAGG3_0277850	1.03051	0.0413293
E_DAR_561	CM044621	4889597	4890212	exon	TVAGG3_0280210	1.00747	0.0164938
E_DAR_562	CM044621	5021480	5022028	promoter-TSS	TVAGG3_0280780	1.01392	0.0108533
E_DAR_563	CM044621	5075253	5075754	exon	TVAGG3_0281090	1.17305	0.00627326
E_DAR_564	CM044621	5163422	5163922	Intergenic		1.3945	0.02089
E_DAR_565	CM044621	5210582	5211082	exon	TVAGG3_0281760	1.37689	0.00445989
E_DAR_566	CM044621	5572492	5572992	promoter-TSS	TVAGG3_0283740	1.79553	0.00353926
E_DAR_567	CM044621	5821738	5822238	exon	TVAGG3_0285210	1.35668	0.00344319
E_DAR_568	CM044621	6101593	6102093	Intergenic		1.11312	0.0384098
E_DAR_569	CM044621	6149995	6150495	exon	TVAGG3_0287010	1.95917	0.0422238
E_DAR_570	CM044621	6352535	6353035	exon	TVAGG3_0288350	1.07353	0.00613272
E_DAR_571	CM044621	6354379	6355210	Intergenic		1.19182	0.00165909
E_DAR_572	CM044621	6496628	6497128	exon	TVAGG3_0289180	1.03512	0.0305156
E_DAR_573	CM044621	6497428	6497928	TTS	TVAGG3_0289180	1.91037	0.00236279
E_DAR_574	CM044621	6512550	6513050	promoter-TSS	TVAGG3_0289310	1.24237	0.0280454
E_DAR_575	CM044621	6602702	6603202	promoter-TSS	TVAGG3_0289830	1.23467	0.000270989
E_DAR_576	CM044621	8537928	8538428	Intergenic		1.05819	0.0396095
E_DAR_577	CM044621	9382071	9382572	Intergenic		1.055	0.0145622
E_DAR_578	CM044621	9665267	9665767	promoter-TSS	TVAGG3_0307730	1.31855	0.0118407
E_DAR_579	CM044621	10027440	10027949	exon	TVAGG3_0309870	1.02171	0.0172728
E_DAR_580	CM044621	10027960	10028460	promoter-TSS	TVAGG3_0309870	1.39522	0.0286669
E_DAR_581	CM044621	10157035	10157535	exon	TVAGG3_0310590	1.18753	0.00136099
E_DAR_582	CM044621	10353011	10353511	Intergenic		1.38363	0.0030088
E_DAR_583	CM044621	10365085	10365727	exon	TVAGG3_0311780	1.48985	0.00154887
E_DAR_584	CM044621	10374335	10374835	exon	TVAGG3_0311820	1.08279	0.0219104
E_DAR_585	CM044621	10685855	10686355	exon	TVAGG3_0313680	1.22943	0.0104236
E_DAR_586	CM044621	10767871	10768371	exon	TVAGG3_0314050	1.06754	0.0431671
E_DAR_587	CM044621	11002095	11002595	exon	TVAGG3_0315460	1.8246	0.000287481
E_DAR_588	CM044621	11636181	11636697	Intergenic		1.42999	0.00682941
E_DAR_589	CM044621	12355297	12355797	exon	TVAGG3_0323130	1.18247	0.0275113
E_DAR_590	CM044621	12919467	12919967	Intergenic		1.35385	0.0187054
E_DAR_591	CM044621	12919999	12920499	Intergenic		1.14994	0.0382502
E_DAR_592	CM044621	12923940	12924440	Intergenic		1.1009	0.0359238
E_DAR_593	CM044621	12925069	12925569	exon	TVAGG3_0326350	1.29097	0.0122561
E_DAR_594	CM044621	13619869	13620369	exon	TVAGG3_0330790	1.07414	0.0107005
E_DAR_595	CM044621	14748095	14748595	Intergenic		1.21694	0.0328027
E_DAR_596	CM044621	15575200	15575700	exon	TVAGG3_0342250	1.13541	0.0136646
E_DAR_597	CM044621	15668497	15668997	exon	TVAGG3_0342910	1.11166	0.0232079
E_DAR_598	CM044621	15737534	15738034	promoter-TSS	TVAGG3_0343470	1.39582	0.00660546
E_DAR_599	CM044621	15790086	15790586	exon	TVAGG3_0343800	1.18077	0.0213196
E_DAR_600	CM044621	15792250	15792750	exon	TVAGG3_0343800	1.34084	0.00441187
E_DAR_601	CM044621	15925253	15925753	TTS	TVAGG3_0344750	1.19568	0.0308357
E_DAR_602	CM044621	16296583	16297097	Intergenic		1.38832	6.69e-05
E_DAR_603	CM044621	16449778	16450278	Intergenic		1.24276	0.00868556
E_DAR_604	CM044621	16724141	16724641	exon	TVAGG3_0349700	3.63235	1.29e-05
E_DAR_605	CM044621	16725931	16726431	promoter-TSS	TVAGG3_0349710	3.74769	2.43e-06
E_DAR_606	CM044621	16761250	16761750	exon	TVAGG3_0349950	1.18402	0.0128669
E_DAR_607	CM044621	16851636	16852136	exon	TVAGG3_0350470	1.00807	0.0108072
E_DAR_608	CM044621	17426583	17427191	exon	TVAGG3_0354150	2.15032	1.01e-07
E_DAR_609	CM044621	17455725	17456225	promoter-TSS	TVAGG3_0354270	1.26503	0.0156617
E_DAR_610	CM044621	17659383	17659883	exon	TVAGG3_0355460	1.0298	0.0231784
E_DAR_611	CM044621	17782348	17782848	Intergenic		1.30093	0.00396307
E_DAR_612	CM044621	17859051	17859551	exon	TVAGG3_0356750	1.49061	0.0140755
E_DAR_613	CM044621	18269133	18269633	exon	TVAGG3_0358970	1.07532	0.0389553
E_DAR_614	CM044621	18443876	18444376	exon	TVAGG3_0359770	1.13211	0.0167922
E_DAR_615	CM044621	18463918	18464418	Intergenic		1.52574	0.00117641
E_DAR_616	CM044621	18465968	18466468	exon	TVAGG3_0359930	1.08302	0.0270236
E_DAR_617	CM044621	18756724	18757615	exon	TVAGG3_0361640	1.29082	0.00250921
E_DAR_618	CM044621	18876151	18876685	exon	TVAGG3_0362250	1.28932	0.000183059
E_DAR_619	CM044621	18878903	18879407	exon	TVAGG3_0362270	1.1366	0.00064717
E_DAR_620	CM044621	18885036	18885536	exon	TVAGG3_0362310	1.16512	0.00424207
E_DAR_621	CM044621	19230825	19231325	promoter-TSS	TVAGG3_0364310	1.08659	0.0176808
E_DAR_622	CM044621	19334328	19334828	exon	TVAGG3_0365020	1.1072	0.021589
E_DAR_623	CM044621	19360089	19360589	exon	TVAGG3_0365110	1.09484	0.0351301
E_DAR_624	CM044621	19426214	19426714	Intergenic		1.51197	0.00210699
E_DAR_625	CM044621	19438116	19438616	exon	TVAGG3_0365580	1.69172	0.00124488
E_DAR_626	CM044621	19488675	19489175	Intergenic		1.38615	0.0200802
E_DAR_627	CM044621	19520208	19520708	Intergenic		1.71698	0.00591003
E_DAR_628	CM044621	19560519	19561019	exon	TVAGG3_0366120	1.08034	0.0436612
E_DAR_629	CM044621	20658688	20659188	exon	TVAGG3_0373260	1.39834	0.00509034
E_DAR_630	CM044621	20778654	20779194	Intergenic		1.40967	5.52e-05
E_DAR_631	CM044621	20787965	20788651	Intergenic		1.08049	0.012541
E_DAR_632	CM044621	20839662	20840162	exon	TVAGG3_0374150	1.32682	0.0074183
E_DAR_633	CM044621	20845744	20846244	Intergenic		1.09049	0.0225392
E_DAR_634	CM044621	21571274	21571774	exon	TVAGG3_0378870	1.13421	0.0354901
E_DAR_635	CM044621	21607395	21608115	Intergenic		1.25177	0.0051019
E_DAR_636	CM044621	21957646	21958146	exon	TVAGG3_0380950	1.91446	0.00112575
E_DAR_637	CM044621	21965303	21965803	exon	TVAGG3_0380980	1.16925	0.0303033
E_DAR_638	CM044621	21969617	21970117	exon	TVAGG3_0380990	1.05911	0.0453347
E_DAR_639	CM044621	22121597	22122097	Intergenic		1.52889	0.00118537
E_DAR_640	CM044621	22124314	22124962	exon	TVAGG3_0381870	1.03557	0.0138154
E_DAR_641	CM044621	22163559	22164059	exon	TVAGG3_0382060	1.35755	0.0206534
E_DAR_642	CM044621	22167839	22168582	promoter-TSS	TVAGG3_0382070	1.23974	0.00490342
E_DAR_643	CM044621	22402333	22403226	exon	TVAGG3_0383610	1.11585	0.00818534
E_DAR_644	CM044621	22692446	22692966	Intergenic		1.27365	0.00240217
E_DAR_645	CM044621	22698574	22699074	exon	TVAGG3_0385260	1.0904	0.0403237
E_DAR_646	CM044621	22714612	22715112	exon	TVAGG3_0385330	1.11467	0.0193375
E_DAR_647	CM044621	22752517	22753017	exon	TVAGG3_0385570	1.12379	0.0183005
E_DAR_648	CM044621	22844070	22844839	Intergenic		1.20888	0.00190053
E_DAR_649	CM044621	23447894	23448515	Intergenic		1.08733	0.0496929
E_DAR_650	CM044621	23560073	23560573	TTS	TVAGG3_0390350	1.47334	0.00608092
E_DAR_651	CM044621	23785787	23786287	exon	TVAGG3_0391410	1.12034	0.0444487
E_DAR_652	CM044621	23910198	23910698	exon	TVAGG3_0392150	1.71082	0.000240424
E_DAR_653	CM044621	23949912	23950412	Intergenic		1.08794	0.0256206
E_DAR_654	CM044621	24011152	24011720	Intergenic		1.01692	0.033366
E_DAR_655	CM044621	24081642	24082142	promoter-TSS	TVAGG3_0392990	1.17149	0.0159053
E_DAR_656	CM044621	24128830	24129330	exon	TVAGG3_0393290	1.36234	0.00308453
E_DAR_657	CM044621	24295971	24296593	exon	TVAGG3_0394100	1.13264	0.00454096
E_DAR_658	CM044621	24409945	24410445	Intergenic		1.11099	0.00819253
E_DAR_659	CM044621	24868534	24869034	exon	TVAGG3_0397870	1.16773	0.00925662
E_DAR_660	CM044621	25701426	25701926	promoter-TSS	TVAGG3_0402280	1.32905	0.0148881
E_DAR_661	CM044621	25965388	25965939	Intergenic		1.18268	0.000362972
E_DAR_662	CM044621	25992493	25993324	exon	TVAGG3_0404000	1.06081	0.0140156
E_DAR_663	CM044621	26217154	26217654	Intergenic		1.2452	0.0268105
E_DAR_664	CM044621	26279749	26280271	Intergenic		1.10002	0.000522577
E_DAR_665	CM044621	26365408	26365908	exon	TVAGG3_0406420	1.16602	0.0161699
E_DAR_666	CM044621	26455016	26455516	exon	TVAGG3_0407000	1.1733	0.0396703
E_DAR_667	CM044621	26661967	26662467	promoter-TSS	TVAGG3_0408430	1.02029	0.0368845
E_DAR_668	CM044621	27185000	27185514	TTS	TVAGG3_0411410	2.00156	3.85e-07
E_DAR_669	CM044621	28675967	28676467	Intergenic		1.62309	0.0385585
E_DAR_670	CM044621	28735787	28736496	promoter-TSS	TVAGG3_0420930	1.08297	0.0268378
E_DAR_671	CM044621	29053574	29054102	Intergenic		1.35456	0.0019619
E_DAR_672	CM044621	29066483	29066983	Intergenic		1.1461	0.0237744
E_DAR_673	CM044621	29875188	29875688	exon	TVAGG3_0427470	1.14762	0.0184607
E_DAR_674	CM044621	30312768	30313268	promoter-TSS	TVAGG3_0429950	1.17129	0.00243455
E_DAR_675	CM044621	30546991	30547499	promoter-TSS	TVAGG3_0431540	1.15129	0.0323791
E_DAR_676	CM044621	30570251	30570751	exon	TVAGG3_0431710	1.11354	0.0315943
E_DAR_677	CM044621	30894455	30894964	TTS	TVAGG3_0433660	1.52889	0.00309315
E_DAR_678	CM044621	30895494	30896527	exon	TVAGG3_0433660	1.26489	0.000449511
E_DAR_679	CM044621	30896981	30897481	exon	TVAGG3_0433670	1.76042	0.000663307
E_DAR_680	CM044621	30898695	30899195	Intergenic		1.41316	0.00136786
E_DAR_681	CM044621	30899592	30900092	exon	TVAGG3_0433680	2.12814	1.23e-06
E_DAR_682	CM044621	30900338	30900838	exon	TVAGG3_0433680	1.09694	0.0120018
E_DAR_683	CM044621	30901742	30902552	Intergenic		1.33523	0.000545493
E_DAR_684	CM044621	30903469	30903969	Intergenic		1.21578	0.00778787
E_DAR_685	CM044621	31545296	31545796	exon	TVAGG3_0438050	1.15893	0.0138958
E_DAR_686	CM044621	31964593	31965093	exon	TVAGG3_0440700	1.07491	0.0151761
E_DAR_687	CM044621	31976946	31977446	promoter-TSS	TVAGG3_0440770	1.3402	0.00426121
E_DAR_688	CM044621	32231958	32232458	Intergenic		1.25963	0.0187672
E_DAR_689	CM044621	32253418	32253918	exon	TVAGG3_0442450	1.07512	0.00249212
E_DAR_690	CM044621	32318353	32318853	Intergenic		1.25187	0.0113403
E_DAR_691	CM044621	32460227	32460727	exon	TVAGG3_0443880	1.13585	0.0178586
E_DAR_692	CM044621	32462673	32463173	promoter-TSS	TVAGG3_0443890	1.07782	0.00815251
E_DAR_693	CM044621	32465160	32465696	exon	TVAGG3_0443890	2.12725	1.78e-05
E_DAR_694	CM044621	32465795	32466295	exon	TVAGG3_0443890	1.6267	0.000288188
E_DAR_695	CM044621	32466923	32467423	exon	TVAGG3_0443890	1.23157	0.0062962
E_DAR_696	CM044621	32469367	32469867	exon	TVAGG3_0443890	1.14328	0.0050419
E_DAR_697	CM044621	32470152	32470652	exon	TVAGG3_0443890	1.36925	0.00113417
E_DAR_698	CM044621	32471066	32471566	exon	TVAGG3_0443890	1.69296	5.32e-06
E_DAR_699	CM044621	32517257	32517757	promoter-TSS	TVAGG3_0444190	1.3284	0.00821932
E_DAR_700	CM044621	32762812	32763712	exon	TVAGG3_0445570	1.0566	0.0182725
E_DAR_701	CM044621	32767817	32768317	TTS	TVAGG3_0445590	1.30579	0.00887831
E_DAR_702	CM044621	32769457	32770113	exon	TVAGG3_0445600	1.24078	0.000192326
E_DAR_703	CM044621	33474837	33475337	Intergenic		1.15904	0.0164455
E_DAR_704	CM044621	34000960	34001460	exon	TVAGG3_0453310	1.15803	0.0496334
E_DAR_705	CM044621	34536424	34536924	exon	TVAGG3_0456360	1.04982	0.0173402
E_DAR_706	CM044622	1019516	1020016	exon	TVAGG3_0782390	1.16363	0.0150268
E_DAR_707	CM044622	1770487	1770987	Intergenic		1.5209	0.00656596
E_DAR_708	CM044622	2229238	2229738	Intergenic		1.41232	0.00856173
E_DAR_709	CM044622	2321235	2321750	exon	TVAGG3_0792290	1.21101	0.00614806
E_DAR_710	CM044622	2636474	2636974	Intergenic		1.17132	0.0166448
E_DAR_711	CM044622	3239673	3240173	Intergenic		1.73386	0.00759686
E_DAR_712	CM044622	3476552	3477052	exon	TVAGG3_0798530	1.04302	0.029585
E_DAR_713	CM044622	3477374	3477874	exon	TVAGG3_0798530	1.01395	0.0373108
E_DAR_714	CM044622	3485173	3485673	TTS	TVAGG3_0798560	1.08227	0.0304698
E_DAR_715	CM044622	3486155	3486655	promoter-TSS	TVAGG3_0798560	1.10825	0.036126
E_DAR_716	CM044622	3550736	3551236	Intergenic		1.47363	0.017114
E_DAR_717	CM044622	3652802	3653436	exon	TVAGG3_0799460	1.12301	0.011796
E_DAR_718	CM044622	4442403	4442903	exon	TVAGG3_0804210	1.24113	0.00505022
E_DAR_719	CM044622	4500499	4500999	promoter-TSS	TVAGG3_0804630	1.06734	0.0299631
E_DAR_720	CM044622	4509277	4509777	Intergenic		1.08296	0.0298058
E_DAR_721	CM044622	4516388	4516888	exon	TVAGG3_0804730	1.10243	0.0230375
E_DAR_722	CM044622	4538750	4539250	promoter-TSS	TVAGG3_0804870	1.70962	0.000193713
E_DAR_723	CM044622	4540528	4541028	exon	TVAGG3_0804880	2.02172	0.00121471
E_DAR_724	CM044622	4541149	4541649	promoter-TSS	TVAGG3_0804890	1.25186	0.0092945
E_DAR_725	CM044622	4549677	4550626	exon	TVAGG3_0804930	1.41242	7.44e-05
E_DAR_726	CM044622	4552027	4552775	Intergenic		1.35582	0.00137394
E_DAR_727	CM044622	4556877	4557377	Intergenic		1.56069	0.0223748
E_DAR_728	CM044622	4886884	4887392	promoter-TSS	TVAGG3_0807170	1.01986	0.0227364
E_DAR_729	CM044622	5437954	5438454	exon	TVAGG3_0810310	1.40563	0.00999284
E_DAR_730	CM044622	5578096	5578596	promoter-TSS	TVAGG3_0811070	1.49869	0.00358932
E_DAR_731	CM044622	5594880	5595380	exon	TVAGG3_0811130	1.14988	0.0158624
E_DAR_732	CM044622	5606707	5607207	exon	TVAGG3_0811200	1.0543	0.0185708
E_DAR_733	CM044622	5611992	5612492	exon	TVAGG3_0811230	1.02673	0.0201206
E_DAR_734	CM044622	5675621	5676121	Intergenic		1.24205	0.00832254
E_DAR_735	CM044622	5709224	5709724	promoter-TSS	TVAGG3_0811780	1.06468	0.0133993
E_DAR_736	CM044622	5782935	5783435	Intergenic		1.94453	0.00154265
E_DAR_737	CM044622	5784828	5785328	Intergenic		1.21958	0.0187529
E_DAR_738	CM044622	5789160	5789678	exon	TVAGG3_0812190	1.17874	0.0105546
E_DAR_739	CM044622	5790096	5790690	promoter-TSS	TVAGG3_0812190	1.0031	0.0121497
E_DAR_740	CM044622	5840342	5840842	promoter-TSS	TVAGG3_0812420	1.09413	0.0240394
E_DAR_741	CM044622	5875918	5876418	promoter-TSS	TVAGG3_0812590	1.42439	0.036112
E_DAR_742	CM044622	6044599	6045099	exon	TVAGG3_0813640	1.55353	0.0376176
E_DAR_743	CM044622	6512792	6513292	exon	TVAGG3_0816800	1.27805	0.0142373
E_DAR_744	CM044622	6840868	6841368	exon	TVAGG3_0819110	1.30979	0.00554768
E_DAR_745	CM044622	6995074	6995574	promoter-TSS	TVAGG3_0820000	1.4144	0.0132514
E_DAR_746	CM044622	7153503	7154003	exon	TVAGG3_0820930	1.39375	0.0162328
E_DAR_747	CM044622	7195391	7195891	Intergenic		1.03436	0.0367152
E_DAR_748	CM044622	7929145	7929645	exon	TVAGG3_0826090	1.19138	0.0158657
E_DAR_749	CM044622	8087914	8088559	Intergenic		1.28741	0.00233498
E_DAR_750	CM044622	8092443	8092943	exon	TVAGG3_0826780	1.50955	0.00453285
E_DAR_751	CM044622	8384448	8384948	exon	TVAGG3_0828220	1.02667	0.0213326
E_DAR_752	CM044622	9184360	9184860	Intergenic		1.33086	0.0256614
E_DAR_753	CM044622	9281345	9281845	exon	TVAGG3_0833490	1.03731	0.0451786
E_DAR_754	CM044622	9931644	9932144	Intergenic		1.15306	0.0294077
E_DAR_755	CM044622	9944794	9945294	exon	TVAGG3_0837410	1.58618	0.00350062
E_DAR_756	CM044622	10062966	10063466	exon	TVAGG3_0837840	1.03489	0.0285535
E_DAR_757	CM044622	10130414	10130914	exon	TVAGG3_0838130	1.16072	0.0286677
E_DAR_758	CM044622	10141851	10142351	exon	TVAGG3_0838200	1.33199	0.0136078
E_DAR_759	CM044622	10323750	10324250	exon	TVAGG3_0839150	2.13373	0.00209578
E_DAR_760	CM044622	10328144	10328652	Intergenic		2.13511	1.18e-08
E_DAR_761	CM044622	10331755	10332268	exon	TVAGG3_0839180	1.29986	0.00128936
E_DAR_762	CM044622	10700641	10701327	Intergenic		1.19334	0.0138163
E_DAR_763	CM044622	11630359	11630859	exon	TVAGG3_0847790	1.74995	0.0156042
E_DAR_764	CM044622	11854416	11854995	exon	TVAGG3_0849310	1.04797	0.0276217
E_DAR_765	CM044622	11930576	11931076	Intergenic		1.08176	0.0437104
E_DAR_766	CM044622	11943979	11944479	exon	TVAGG3_0849860	1.21779	0.0155525
E_DAR_767	CM044622	11956068	11956568	exon	TVAGG3_0849890	1.67418	0.01423
E_DAR_768	CM044622	12028373	12028873	exon	TVAGG3_0850400	1.27574	0.00926648
E_DAR_769	CM044622	12049790	12050290	promoter-TSS	TVAGG3_0850540	1.27037	0.0184862
E_DAR_770	CM044622	13555462	13555962	Intergenic		1.1375	0.0329888
E_DAR_771	CM044622	13746261	13746761	exon	TVAGG3_0860660	1.07898	0.0266915
E_DAR_772	CM044622	13925478	13926031	exon	TVAGG3_0861480	1.07782	0.0232268
E_DAR_773	CM044622	14065919	14066683	exon	TVAGG3_0862270	1.11008	0.00374489
E_DAR_774	CM044622	14491640	14492140	promoter-TSS	TVAGG3_0864770	1.21766	0.019573
E_DAR_775	CM044622	14575322	14575822	Intergenic		1.41818	0.00696293
E_DAR_776	CM044622	14952840	14953340	exon	TVAGG3_0867400	1.56146	0.0109019
E_DAR_777	CM044622	15297105	15297605	exon	TVAGG3_0869350	1.00173	0.0191302
E_DAR_778	CM044622	15920821	15921398	Intergenic		1.35807	0.000516983
E_DAR_779	CM044622	15926463	15926963	promoter-TSS	TVAGG3_0873250	1.05025	0.00368667
E_DAR_780	CM044622	16412790	16413610	Intergenic		1.02993	0.0229536
E_DAR_781	CM044622	16685748	16686422	exon	TVAGG3_0878110	1.16312	0.0123525
E_DAR_782	CM044622	16779559	16780059	exon	TVAGG3_0878700	1.55514	0.003199
E_DAR_783	CM044622	16963633	16964133	exon	TVAGG3_0879650	1.11558	0.0377727
E_DAR_784	CM044622	19261827	19262553	exon	TVAGG3_0892480	1.25227	0.000418908
E_DAR_785	CM044622	19267202	19267704	exon	TVAGG3_0892490	1.15626	0.000775711
E_DAR_786	CM044622	19270537	19271037	exon	TVAGG3_0892500	1.27445	0.00391738
E_DAR_787	CM044622	19720574	19721500	exon	TVAGG3_0895040	1.0604	0.00631919
