# Supplementary material for: Influence of DNA methylation and chromatin accessibility on regulation of gene expression during Trichomonas vaginalis-host cell interaction
Source: mBio. 2025 Dec 3;17(1):e03175-25. doi: 10.1128/mbio.03175-25 (PMC12802312; doi:10.1128/mbio.03175-25)
Supplement: Table S7 — DAR expression level. [file mbio.03175-25-s0009.xlsx]

## Sheet: DAR E - HE NE
Supplementary Table 7. DAR-Expression Level
Name	Chr	Start	End	Annotation	GeneID	FPKM_Non-exposed	Expression level	FPKM_Exposed	Expression level
E_DAR_4	CM044617	1956852	1957361	exon	TVAGG3_0911870	0.312432	Low-expression	0.120495	Low-expression
E_DAR_6	CM044617	3618183	3618683	exon	TVAGG3_0923470	2.78411	Low-expression	1.56291	Low-expression
E_DAR_10	CM044617	4829223	4829723	promoter-TSS	TVAGG3_0930460	4.77556	Low-expression	2.59822	Low-expression
E_DAR_12	CM044617	4972457	4972957	exon	TVAGG3_0931330	2.22506	Low-expression	0.885691	Low-expression
E_DAR_18	CM044617	6150594	6151094	exon	TVAGG3_0938000	7.29263	Moderate-expression	3.67437	Low-expression
E_DAR_25	CM044617	8815015	8815515	exon	TVAGG3_0954280	4.883	Low-expression	2.65787	Low-expression
E_DAR_26	CM044617	9180165	9180665	exon	TVAGG3_0956290	2.07447	Low-expression	0.793504	Low-expression
E_DAR_28	CM044617	9200276	9201035	exon	TVAGG3_0956410	6.99248	Moderate-expression	1.83939	Low-expression
E_DAR_36	CM044617	10854573	10855073	exon	TVAGG3_0965870	0.80587	Low-expression	0.379881	Low-expression
E_DAR_47	CM044617	11780102	11780602	exon	TVAGG3_0970920	9.68442	Moderate-expression	4.05521	Low-expression
E_DAR_49	CM044617	11915394	11915894	promoter-TSS	TVAGG3_0971550	2.9948	Low-expression	0.845197	Low-expression
E_DAR_50	CM044617	12393580	12394080	exon	TVAGG3_0974210	0.411685	Low-expression	0.202512	Low-expression
E_DAR_52	CM044617	12436904	12437404	exon	TVAGG3_0974430	2.70033	Low-expression	1.68823	Low-expression
E_DAR_57	CM044617	13431495	13431995	promoter-TSS	TVAGG3_0980220	2.63067	Low-expression	1.50867	Low-expression
E_DAR_66	CM044617	13883487	13883987	exon	TVAGG3_0982830	12.3198	Moderate-expression	6.27574	Moderate-expression
E_DAR_70	CM044617	14090048	14090548	exon	TVAGG3_0983850	12.1026	Moderate-expression	5.19721	Moderate-expression
E_DAR_74	CM044617	15031965	15032465	exon	TVAGG3_0989200	1.65748	Low-expression	0.927231	Low-expression
E_DAR_87	CM044617	15945561	15946061	exon	TVAGG3_0993930	1.1534	Low-expression	0.564051	Low-expression
E_DAR_94	CM044617	16321174	16321844	promoter-TSS	TVAGG3_0996250	4.95397	Low-expression	2.78893	Low-expression
E_DAR_101	CM044617	16887098	16887598	exon	TVAGG3_0998900	2.41133	Low-expression	1.53176	Low-expression
E_DAR_128	CM044617	25099300	25099800	exon	TVAGG3_1046860	3.38721	Low-expression	1.86613	Low-expression
E_DAR_132	CM044617	26815621	26816121	promoter-TSS	TVAGG3_1056220	1.6912	Low-expression	1.11015	Low-expression
E_DAR_137	CM044618	1121148	1121648	exon	TVAGG3_0464630	6.48755	Moderate-expression	2.90335	Low-expression
E_DAR_147	CM044618	3917846	3918346	exon	TVAGG3_0481840	2.21871	Low-expression	0.956593	Low-expression
E_DAR_153	CM044618	4616773	4617273	exon	TVAGG3_0486510	4.41877	Low-expression	2.81199	Low-expression
E_DAR_156	CM044618	5121863	5122363	exon	TVAGG3_0488850	1.07243	Low-expression	0.474072	Low-expression
E_DAR_158	CM044618	5249125	5249625	exon	TVAGG3_0489570	31.9082	High-expression	5.4142	Moderate-expression
E_DAR_161	CM044618	5739350	5739850	exon	TVAGG3_0492800	4.08939	Low-expression	2.65826	Low-expression
E_DAR_166	CM044618	7258425	7258925	exon	TVAGG3_0500530	11.4681	Moderate-expression	4.72405	Low-expression
E_DAR_173	CM044618	8215825	8216325	exon	TVAGG3_0506710	2.85254	Low-expression	1.7235	Low-expression
E_DAR_174	CM044618	8343192	8343692	exon	TVAGG3_0507400	2.19089	Low-expression	1.20101	Low-expression
E_DAR_175	CM044618	8413170	8413670	exon	TVAGG3_0507820	4.73049	Low-expression	1.44392	Low-expression
E_DAR_176	CM044618	9321656	9322156	exon	TVAGG3_0513390	16.9775	Moderate-expression	10.9331	Moderate-expression
E_DAR_187	CM044618	12700988	12701488	exon	TVAGG3_0534530	13.9172	Moderate-expression	8.875	Moderate-expression
E_DAR_188	CM044618	12820673	12821173	exon	TVAGG3_0535220	0.132622	Low-expression	0.059593	Low-expression
E_DAR_190	CM044618	13371679	13372179	exon	TVAGG3_0538710	7.43654	Moderate-expression	4.22956	Low-expression
E_DAR_195	CM044618	15662552	15663052	exon	TVAGG3_0551280	4.88258	Low-expression	2.59477	Low-expression
E_DAR_197	CM044618	15723504	15724004	promoter-TSS	TVAGG3_0551580	8.95311	Moderate-expression	5.15261	Moderate-expression
E_DAR_200	CM044618	15846116	15846616	promoter-TSS	TVAGG3_0552150	2.17418	Low-expression	1.43117	Low-expression
E_DAR_204	CM044618	16245390	16245890	exon	TVAGG3_0554430	2.91371	Low-expression	1.52179	Low-expression
E_DAR_207	CM044618	16988759	16989259	promoter-TSS	TVAGG3_0558700	3.97425	Low-expression	1.61033	Low-expression
E_DAR_210	CM044618	17561952	17562452	exon	TVAGG3_0562240	17.8714	Moderate-expression	11.2551	Moderate-expression
E_DAR_211	CM044618	17607197	17607697	promoter-TSS	TVAGG3_0562380	17.5209	Moderate-expression	11.0772	Moderate-expression
E_DAR_220	CM044618	20509144	20510094	exon	TVAGG3_0579160	1.52117	Low-expression	0.733283	Low-expression
E_DAR_225	CM044618	20753089	20753589	promoter-TSS	TVAGG3_0580450	0.500452	Low-expression	0.208206	Low-expression
E_DAR_228	CM044618	20923375	20923875	promoter-TSS	TVAGG3_0581560	3.38611	Low-expression	1.61956	Low-expression
E_DAR_230	CM044618	21676067	21676567	exon	TVAGG3_0586200	10.2675	Moderate-expression	4.26418	Low-expression
E_DAR_237	CM044618	22311745	22312245	exon	TVAGG3_0590020	4.49006	Low-expression	1.48529	Low-expression
E_DAR_240	CM044618	22718927	22719427	exon	TVAGG3_0592350	1.40462	Low-expression	0.436459	Low-expression
E_DAR_247	CM044618	23167724	23168245	exon	TVAGG3_0595150	23.5324	High-expression	15.1282	Moderate-expression
E_DAR_255	CM044618	24749472	24749972	exon	TVAGG3_0603890	12.4892	Moderate-expression	3.12242	Low-expression
E_DAR_258	CM044618	24946147	24946647	promoter-TSS	TVAGG3_0604980	9.79867	Moderate-expression	4.49664	Low-expression
E_DAR_262	CM044618	25330933	25331433	exon	TVAGG3_0607330	1.55684	Low-expression	0.949062	Low-expression
E_DAR_263	CM044618	25478054	25478554	exon	TVAGG3_0608300	21.4254	High-expression	13.3363	Moderate-expression
E_DAR_264	CM044618	25493160	25493660	exon	TVAGG3_0608370	0.747244	Low-expression	0.475827	Low-expression
E_DAR_265	CM044618	25496017	25496517	exon	TVAGG3_0608380	23.7205	High-expression	9.07061	Moderate-expression
E_DAR_287	CM044619	5067579	5068079	exon	TVAGG3_0644490	3.03327	Low-expression	1.71392	Low-expression
E_DAR_297	CM044619	7706483	7706983	exon	TVAGG3_0660420	4.9985	Low-expression	1.80008	Low-expression
E_DAR_298	CM044619	7795630	7796130	exon	TVAGG3_0661040	0.827847	Low-expression	0.503149	Low-expression
E_DAR_309	CM044619	9495023	9495934	exon	TVAGG3_0671750	6.85719	Moderate-expression	1.90706	Low-expression
E_DAR_319	CM044619	10756767	10757267	exon	TVAGG3_0678660	1.68853	Low-expression	1.05436	Low-expression
E_DAR_330	CM044619	12472543	12473043	exon	TVAGG3_0689220	6.69579	Moderate-expression	3.6345	Low-expression
E_DAR_334	CM044619	13267823	13268323	exon	TVAGG3_0694250	1.28516	Low-expression	0.695847	Low-expression
E_DAR_340	CM044619	13621469	13621969	exon	TVAGG3_0696420	0.67686	Low-expression	0.364212	Low-expression
E_DAR_344	CM044619	14756616	14757116	promoter-TSS	TVAGG3_0703100	4.89722	Low-expression	3.12767	Low-expression
E_DAR_350	CM044619	15608726	15609226	exon	TVAGG3_0708060	12.2046	Moderate-expression	3.81851	Low-expression
E_DAR_352	CM044619	16333122	16333622	exon	TVAGG3_0712480	2.22988	Low-expression	0.901339	Low-expression
E_DAR_397	CM044619	27591443	27591943	exon	TVAGG3_0775180	0.967072	Low-expression	0.613462	Low-expression
E_DAR_399	CM044620	189356	189856	promoter-TSS	TVAGG3_0000990	4.23684	Low-expression	2.28593	Low-expression
E_DAR_404	CM044620	1300598	1301098	exon	TVAGG3_0007690	4.90283	Low-expression	2.15057	Low-expression
E_DAR_415	CM044620	7342733	7343233	exon	TVAGG3_0046970	4.65629	Low-expression	2.88793	Low-expression
E_DAR_432	CM044620	11799378	11799878	exon	TVAGG3_0074140	1.84437	Low-expression	1.07209	Low-expression
E_DAR_434	CM044620	12445539	12446039	exon	TVAGG3_0077950	1.01175	Low-expression	0.673012	Low-expression
E_DAR_448	CM044620	22393212	22393939	exon	TVAGG3_0147430	42.8555	High-expression	23.4756	High-expression
E_DAR_449	CM044620	22651158	22651658	exon	TVAGG3_0149000	10.6306	Moderate-expression	3.99086	Low-expression
E_DAR_450	CM044620	22740124	22740624	exon	TVAGG3_0149530	2.91997	Low-expression	1.22006	Low-expression
E_DAR_457	CM044620	26545579	26546079	exon	TVAGG3_0173140	0.36775	Low-expression	0.0708635	Low-expression
E_DAR_459	CM044620	26882618	26883118	promoter-TSS	TVAGG3_0175330	136.044	High-expression	65.5745	High-expression
E_DAR_463	CM044620	27931511	27932011	exon	TVAGG3_0181400	9.66789	Moderate-expression	6.23214	Moderate-expression
E_DAR_472	CM044620	30130940	30131440	exon	TVAGG3_0194310	1.52932	Low-expression	0.713572	Low-expression
E_DAR_475	CM044620	30627716	30628216	exon	TVAGG3_0197380	0.876	Low-expression	0.377397	Low-expression
E_DAR_479	CM044620	31066145	31066648	exon	TVAGG3_0199910	8.13197	Moderate-expression	3.47042	Low-expression
E_DAR_507	CM044620	35563266	35563766	exon	TVAGG3_0227330	3.36755	Low-expression	1.77875	Low-expression
E_DAR_510	CM044620	36439621	36440121	exon	TVAGG3_0232240	4.57443	Low-expression	2.51783	Low-expression
E_DAR_511	CM044620	36563166	36563666	exon	TVAGG3_0233000	1.41785	Low-expression	0.590361	Low-expression
E_DAR_516	CM044620	37185754	37186254	exon	TVAGG3_0236840	10.8253	Moderate-expression	2.14708	Low-expression
E_DAR_524	CM044620	39217033	39217533	exon	TVAGG3_0248720	10.5034	Moderate-expression	6.6265	Moderate-expression
E_DAR_532	CM044621	897679	898179	exon	TVAGG3_0258030	2.19737	Low-expression	1.34582	Low-expression
E_DAR_533	CM044621	1005651	1006151	exon	TVAGG3_0258570	1.61208	Low-expression	0.999668	Low-expression
E_DAR_539	CM044621	2014268	2014907	promoter-TSS	TVAGG3_0264010	1.71127	Low-expression	0.938102	Low-expression
E_DAR_543	CM044621	2439766	2440455	exon	TVAGG3_0266430	0.029677	Low-expression	0.004891	Low-expression
E_DAR_544	CM044621	2445524	2446024	exon	TVAGG3_0266460	0.944043	Low-expression	0.451946	Low-expression
E_DAR_549	CM044621	2529192	2529746	exon	TVAGG3_0266770	3.73891	Low-expression	1.35367	Low-expression
E_DAR_551	CM044621	3620446	3620946	exon	TVAGG3_0273050	0.734516	Low-expression	0.480339	Low-expression
E_DAR_553	CM044621	3753317	3753817	exon	TVAGG3_0273830	4.40723	Low-expression	2.25414	Low-expression
E_DAR_554	CM044621	3880869	3881493	exon	TVAGG3_0274360	2.20165	Low-expression	1.19993	Low-expression
E_DAR_556	CM044621	4230863	4231369	exon	TVAGG3_0276270	4.06734	Low-expression	1.22148	Low-expression
E_DAR_559	CM044621	4500837	4501337	exon	TVAGG3_0277840	1.73024	Low-expression	1.00108	Low-expression
E_DAR_560	CM044621	4511192	4511692	promoter-TSS	TVAGG3_0277850	2.53765	Low-expression	1.23297	Low-expression
E_DAR_561	CM044621	4889597	4890212	exon	TVAGG3_0280210	8.41754	Moderate-expression	4.9188	Low-expression
E_DAR_562	CM044621	5021480	5022028	promoter-TSS	TVAGG3_0280780	0.672598	Low-expression	0.364758	Low-expression
E_DAR_574	CM044621	6512550	6513050	promoter-TSS	TVAGG3_0289310	0.965828	Low-expression	0.621944	Low-expression
E_DAR_593	CM044621	12925069	12925569	exon	TVAGG3_0326350	18.1342	Moderate-expression	9.56606	Moderate-expression
E_DAR_599	CM044621	15790086	15790586	exon	TVAGG3_0343800	1.6202	Low-expression	0.850989	Low-expression
E_DAR_613	CM044621	18269133	18269633	exon	TVAGG3_0358970	2.52209	Low-expression	1.49163	Low-expression
E_DAR_614	CM044621	18443876	18444376	exon	TVAGG3_0359770	5.32292	Moderate-expression	2.55478	Low-expression
E_DAR_622	CM044621	19334328	19334828	exon	TVAGG3_0365020	8.52634	Moderate-expression	4.51756	Low-expression
E_DAR_623	CM044621	19360089	19360589	exon	TVAGG3_0365110	0.0759485	Low-expression	0.0456555	Low-expression
E_DAR_634	CM044621	21571274	21571774	exon	TVAGG3_0378870	6.37729	Moderate-expression	2.51249	Low-expression
E_DAR_636	CM044621	21957646	21958146	exon	TVAGG3_0380950	0.736522	Low-expression	0.0921855	Low-expression
E_DAR_637	CM044621	21965303	21965803	exon	TVAGG3_0380980	0.0118515	Low-expression	0.006867	Low-expression
E_DAR_641	CM044621	22163559	22164059	exon	TVAGG3_0382060	0.451833	Low-expression	0.114911	Low-expression
E_DAR_643	CM044621	22402333	22403226	exon	TVAGG3_0383610	9.99386	Moderate-expression	6.07787	Moderate-expression
E_DAR_646	CM044621	22714612	22715112	exon	TVAGG3_0385330	3.21383	Low-expression	1.2582	Low-expression
E_DAR_651	CM044621	23785787	23786287	exon	TVAGG3_0391410	3.04015	Low-expression	1.67255	Low-expression
E_DAR_657	CM044621	24295971	24296593	exon	TVAGG3_0394100	11.1458	Moderate-expression	4.90469	Low-expression
E_DAR_676	CM044621	30570251	30570751	exon	TVAGG3_0431710	6.70543	Moderate-expression	3.33149	Low-expression
E_DAR_679	CM044621	30896981	30897481	exon	TVAGG3_0433670	0.413681	Low-expression	0.237604	Low-expression
E_DAR_681	CM044621	30899592	30900092	exon	TVAGG3_0433680	1.60278	Low-expression	0.88266	Low-expression
E_DAR_693	CM044621	32465160	32465696	exon	TVAGG3_0443890	1.76622	Low-expression	0.769347	Low-expression
E_DAR_717	CM044622	3652802	3653436	exon	TVAGG3_0799460	7.22567	Moderate-expression	4.2678	Low-expression
E_DAR_730	CM044622	5578096	5578596	promoter-TSS	TVAGG3_0811070	4.7271	Low-expression	1.79298	Low-expression
E_DAR_732	CM044622	5606707	5607207	exon	TVAGG3_0811200	7.11493	Moderate-expression	4.30612	Low-expression
E_DAR_735	CM044622	5709224	5709724	promoter-TSS	TVAGG3_0811780	37.561	High-expression	19.0932	Moderate-expression
E_DAR_746	CM044622	7153503	7154003	exon	TVAGG3_0820930	7.90435	Moderate-expression	4.05077	Low-expression
E_DAR_756	CM044622	10062966	10063466	exon	TVAGG3_0837840	0.791852	Low-expression	0.46948	Low-expression
E_DAR_757	CM044622	10130414	10130914	exon	TVAGG3_0838130	0.573299	Low-expression	0.0413135	Low-expression
E_DAR_763	CM044622	11630359	11630859	exon	TVAGG3_0847790	15.6614	Moderate-expression	7.40795	Moderate-expression
E_DAR_764	CM044622	11854416	11854995	exon	TVAGG3_0849310	2.2957	Low-expression	0.874962	Low-expression
E_DAR_766	CM044622	11943979	11944479	exon	TVAGG3_0849860	6.82444	Moderate-expression	3.17601	Low-expression
E_DAR_769	CM044622	12049790	12050290	promoter-TSS	TVAGG3_0850540	0.206594	Low-expression	0.062085	Low-expression
E_DAR_777	CM044622	15297105	15297605	exon	TVAGG3_0869350	1.69853	Low-expression	0.539416	Low-expression
E_DAR_779	CM044622	15926463	15926963	promoter-TSS	TVAGG3_0873250	10.4262	Moderate-expression	6.7919	Moderate-expression
E_DAR_781	CM044622	16685748	16686422	exon	TVAGG3_0878110	1.57761	Low-expression	0.7068	Low-expression
E_DAR_783	CM044622	16963633	16964133	exon	TVAGG3_0879650	2.22326	Low-expression	1.23298	Low-expression
E_DAR_784	CM044622	19261827	19262553	exon	TVAGG3_0892480	1.20304	Low-expression	0.40311	Low-expression
E_DAR_786	CM044622	19270537	19271037	exon	TVAGG3_0892500	0.138877	Low-expression	0.0624915	Low-expression

## Sheet: DAR E - HE E
Supplementary Table 7. DAR-Expression Level
Name	Chr	Start	End	Annotation	GeneID	FPKM_Non-exposed	Expression level	FPKM_Exposed	Expression level
E_DAR_15	CM044617	5798193	5798693	exon	TVAGG3_0936120	3.13313	Low-expression	6.07123	Moderate-expression
E_DAR_35	CM044617	10599499	10600478	exon	TVAGG3_0964490	17.8824	Moderate-expression	58.5103	High-expression
E_DAR_38	CM044617	10937725	10938225	exon	TVAGG3_0966320	0.0501195	Low-expression	0.084904	Low-expression
E_DAR_41	CM044617	11218527	11219027	exon	TVAGG3_0967990	0.55616	Low-expression	97.5575	High-expression
E_DAR_54	CM044617	13094492	13094992	exon	TVAGG3_0978500	0.270736	Low-expression	0.656285	Low-expression
E_DAR_64	CM044617	13751121	13751621	exon	TVAGG3_0981990	0.197773	Low-expression	0.439881	Low-expression
E_DAR_71	CM044617	14192877	14193377	exon	TVAGG3_0984300	0.283376	Low-expression	0.748557	Low-expression
E_DAR_73	CM044617	14988280	14988780	exon	TVAGG3_0988980	1.13772	Low-expression	2.02822	Low-expression
E_DAR_93	CM044617	16315758	16316258	promoter-TSS	TVAGG3_0996220	0.209699	Low-expression	0.38456	Low-expression
E_DAR_103	CM044617	17034398	17034898	exon	TVAGG3_0999680	0.609075	Low-expression	1.54702	Low-expression
E_DAR_104	CM044617	17103090	17103590	exon	TVAGG3_1000030	0.475556	Low-expression	0.947562	Low-expression
E_DAR_109	CM044617	17570748	17571248	promoter-TSS	TVAGG3_1002750	2.4643	Low-expression	5.09674	Moderate-expression
E_DAR_113	CM044617	21252167	21252667	exon	TVAGG3_1024350	0.0371495	Low-expression	0.114105	Low-expression
E_DAR_117	CM044617	22240687	22241187	exon	TVAGG3_1030020	0.256391	Low-expression	0.563982	Low-expression
E_DAR_118	CM044617	22711903	22712403	exon	TVAGG3_1032820	0.459682	Low-expression	1.12784	Low-expression
E_DAR_133	CM044618	468811	469311	promoter-TSS	TVAGG3_0460460	1.44536	Low-expression	4.43343	Low-expression
E_DAR_140	CM044618	2139689	2140189	promoter-TSS	TVAGG3_0470240	11.0345	Moderate-expression	27.0071	High-expression
E_DAR_149	CM044618	4219100	4219629	exon	TVAGG3_0483770	0.434072	Low-expression	0.788041	Low-expression
E_DAR_150	CM044618	4283378	4284139	exon	TVAGG3_0484170	17.5459	Moderate-expression	472.429	High-expression
E_DAR_172	CM044618	8214567	8215146	promoter-TSS	TVAGG3_0506690	2.56905	Low-expression	10.8202	Moderate-expression
E_DAR_178	CM044618	10147446	10147946	exon	TVAGG3_0518400	0.736156	Low-expression	1.28314	Low-expression
E_DAR_189	CM044618	12979243	12979743	exon	TVAGG3_0536200	8.00346	Moderate-expression	16.1222	Moderate-expression
E_DAR_194	CM044618	15427662	15428162	exon	TVAGG3_0549970	0.0131615	Low-expression	0.023968	Low-expression
E_DAR_222	CM044618	20536455	20536955	promoter-TSS	TVAGG3_0579270	143.223	High-expression	250.693	High-expression
E_DAR_223	CM044618	20596829	20597329	exon	TVAGG3_0579670	1.10106	Low-expression	1.72493	Low-expression
E_DAR_229	CM044618	21656527	21657052	exon	TVAGG3_0586100	0.119154	Low-expression	0.683833	Low-expression
E_DAR_235	CM044618	22289008	22289549	exon	TVAGG3_0589940	3.43921	Low-expression	7.81876	Moderate-expression
E_DAR_244	CM044618	22937514	22938014	exon	TVAGG3_0593680	0.427723	Low-expression	1.07699	Low-expression
E_DAR_245	CM044618	22962075	22962575	exon	TVAGG3_0593770	7.80821	Moderate-expression	22.2329	High-expression
E_DAR_253	CM044618	24477442	24477951	promoter-TSS	TVAGG3_0602480	0.016969	Low-expression	0.070391	Low-expression
E_DAR_260	CM044618	25133012	25133512	exon	TVAGG3_0606240	2.3583	Low-expression	21.4311	High-expression
E_DAR_261	CM044618	25276410	25276910	promoter-TSS	TVAGG3_0607080	2.33211	Low-expression	3.87517	Low-expression
E_DAR_267	CM044618	25528648	25529148	promoter-TSS	TVAGG3_0608590	0.578809	Low-expression	0.892884	Low-expression
E_DAR_272	CM044618	25970365	25970989	promoter-TSS	TVAGG3_0611400	1.99051	Low-expression	5.86886	Moderate-expression
E_DAR_274	CM044619	88895	89395	promoter-TSS	TVAGG3_0612280	3.82284	Low-expression	8.31486	Moderate-expression
E_DAR_280	CM044619	753225	753725	exon	TVAGG3_0616220	0.429963	Low-expression	0.870698	Low-expression
E_DAR_281	CM044619	762932	763432	exon	TVAGG3_0616280	6.0738	Moderate-expression	106.198	High-expression
E_DAR_282	CM044619	1103410	1103910	exon	TVAGG3_0618200	22.5412	High-expression	35.6966	High-expression
E_DAR_288	CM044619	5799819	5800319	exon	TVAGG3_0648700	2.15484	Low-expression	6.03946	Moderate-expression
E_DAR_302	CM044619	8140025	8140525	exon	TVAGG3_0662990	0.258306	Low-expression	0.719474	Low-expression
E_DAR_308	CM044619	9491973	9492473	exon	TVAGG3_0671730	1.28661	Low-expression	2.65993	Low-expression
E_DAR_310	CM044619	9661396	9661896	exon	TVAGG3_0672760	9.45062	Moderate-expression	33.2157	High-expression
E_DAR_316	CM044619	10198545	10199045	exon	TVAGG3_0675760	0.110664	Low-expression	0.259995	Low-expression
E_DAR_318	CM044619	10536939	10537439	exon	TVAGG3_0677520	0.084055	Low-expression	0.243022	Low-expression
E_DAR_325	CM044619	11687799	11688299	exon	TVAGG3_0684370	0.12582	Low-expression	0.3475	Low-expression
E_DAR_326	CM044619	12290214	12290714	exon	TVAGG3_0688060	1.62109	Low-expression	5.79894	Moderate-expression
E_DAR_328	CM044619	12453325	12454371	exon	TVAGG3_0689110	0.0542115	Low-expression	0.171387	Low-expression
E_DAR_339	CM044619	13380418	13380918	promoter-TSS	TVAGG3_0694970	6.87817	Moderate-expression	11.974	Moderate-expression
E_DAR_348	CM044619	15517040	15517540	promoter-TSS	TVAGG3_0707440	1.28063	Low-expression	2.70367	Low-expression
E_DAR_353	CM044619	17197363	17197864	promoter-TSS	TVAGG3_0717470	111.5	High-expression	303.776	High-expression
E_DAR_362	CM044619	19317533	19318036	exon	TVAGG3_0729980	0.838204	Low-expression	2.40898	Low-expression
E_DAR_372	CM044619	23521520	23522020	exon	TVAGG3_0751550	6.30119	Moderate-expression	11.477	Moderate-expression
E_DAR_373	CM044619	23967548	23968048	exon	TVAGG3_0753750	0.666532	Low-expression	1.59736	Low-expression
E_DAR_375	CM044619	24063287	24064013	exon	TVAGG3_0754310	70.7756	High-expression	357.609	High-expression
E_DAR_376	CM044619	24074564	24075118	exon	TVAGG3_0754360	1.37475	Low-expression	2.44069	Low-expression
E_DAR_378	CM044619	24168119	24168619	exon	TVAGG3_0754910	0.043651	Low-expression	0.170896	Low-expression
E_DAR_379	CM044619	25019842	25020342	exon	TVAGG3_0760400	16.581	Moderate-expression	29.033	High-expression
E_DAR_386	CM044619	25296754	25297254	promoter-TSS	TVAGG3_0762120	0.162348	Low-expression	0.311561	Low-expression
E_DAR_387	CM044619	25298914	25299414	exon	TVAGG3_0762130	55.881	High-expression	158.748	High-expression
E_DAR_388	CM044619	25310293	25310793	exon	TVAGG3_0762170	0.047449	Low-expression	0.138989	Low-expression
E_DAR_391	CM044619	25616579	25617299	exon	TVAGG3_0764080	13.5511	Moderate-expression	71.469	High-expression
E_DAR_408	CM044620	4390246	4390746	exon	TVAGG3_0028210	3.68171	Low-expression	6.0063	Moderate-expression
E_DAR_413	CM044620	6545369	6545879	exon	TVAGG3_0042020	0.616322	Low-expression	1.55915	Low-expression
E_DAR_436	CM044620	13185138	13185638	exon	TVAGG3_0082790	1.60023	Low-expression	3.01244	Low-expression
E_DAR_439	CM044620	14300803	14301303	exon	TVAGG3_0090120	1.70215	Low-expression	2.95734	Low-expression
E_DAR_458	CM044620	26777740	26778346	exon	TVAGG3_0174650	0.013961	Low-expression	0.078594	Low-expression
E_DAR_464	CM044620	28053197	28053697	exon	TVAGG3_0182130	22.7835	High-expression	47.9138	High-expression
E_DAR_465	CM044620	28057798	28058298	exon	TVAGG3_0182150	1.94354	Low-expression	4.07186	Low-expression
E_DAR_466	CM044620	28514982	28515482	exon	TVAGG3_0185070	1.48778	Low-expression	2.48662	Low-expression
E_DAR_477	CM044620	30930397	30930905	exon	TVAGG3_0199100	0.427463	Low-expression	0.834041	Low-expression
E_DAR_481	CM044620	31158781	31159281	exon	TVAGG3_0200270	1.41562	Low-expression	6.05164	Moderate-expression
E_DAR_486	CM044620	31415541	31416044	exon	TVAGG3_0201720	2.76742	Low-expression	8.73754	Moderate-expression
E_DAR_513	CM044620	36839504	36840049	exon	TVAGG3_0234670	57.6775	High-expression	211.509	High-expression
E_DAR_529	CM044621	57021	57854	promoter-TSS	TVAGG3_0254950	0.091338	Low-expression	0.553601	Low-expression
E_DAR_531	CM044621	635529	636029	exon	TVAGG3_0257070	1.42201	Low-expression	2.62857	Low-expression
E_DAR_540	CM044621	2330127	2330627	exon	TVAGG3_0265790	0.915108	Low-expression	1.72895	Low-expression
E_DAR_542	CM044621	2393023	2393523	promoter-TSS	TVAGG3_0266110	6.76653	Moderate-expression	15.8268	Moderate-expression
E_DAR_552	CM044621	3735748	3736248	exon	TVAGG3_0273730	44.4836	High-expression	99.5803	High-expression
E_DAR_565	CM044621	5210582	5211082	exon	TVAGG3_0281760	2.51763	Low-expression	5.47619	Moderate-expression
E_DAR_569	CM044621	6149995	6150495	exon	TVAGG3_0287010	0.121992	Low-expression	0.509375	Low-expression
E_DAR_575	CM044621	6602702	6603202	promoter-TSS	TVAGG3_0289830	56.6555	High-expression	302.198	High-expression
E_DAR_580	CM044621	10027960	10028460	promoter-TSS	TVAGG3_0309870	9.50437	Moderate-expression	30.606	High-expression
E_DAR_583	CM044621	10365085	10365727	exon	TVAGG3_0311780	0.689106	Low-expression	1.75428	Low-expression
E_DAR_586	CM044621	10767871	10768371	exon	TVAGG3_0314050	17.1125	Moderate-expression	59.7551	High-expression
E_DAR_607	CM044621	16851636	16852136	exon	TVAGG3_0350470	13.5886	Moderate-expression	35.5274	High-expression
E_DAR_608	CM044621	17426583	17427191	exon	TVAGG3_0354150	1.1064	Low-expression	23.1449	High-expression
E_DAR_617	CM044621	18756724	18757615	exon	TVAGG3_0361640	2.49071	Low-expression	7.6736	Moderate-expression
E_DAR_618	CM044621	18876151	18876685	exon	TVAGG3_0362250	0.101597	Low-expression	0.331248	Low-expression
E_DAR_619	CM044621	18878903	18879407	exon	TVAGG3_0362270	12.1614	Moderate-expression	41.6709	High-expression
E_DAR_620	CM044621	18885036	18885536	exon	TVAGG3_0362310	0.188976	Low-expression	5.13363	Moderate-expression
E_DAR_629	CM044621	20658688	20659188	exon	TVAGG3_0373260	0.876417	Low-expression	1.3206	Low-expression
E_DAR_659	CM044621	24868534	24869034	exon	TVAGG3_0397870	3.64801	Low-expression	13.8776	Moderate-expression
E_DAR_667	CM044621	26661967	26662467	promoter-TSS	TVAGG3_0408430	0.157447	Low-expression	0.446496	Low-expression
E_DAR_674	CM044621	30312768	30313268	promoter-TSS	TVAGG3_0429950	249.379	High-expression	670.849	High-expression
E_DAR_689	CM044621	32253418	32253918	exon	TVAGG3_0442450	1.92464	Low-expression	59.1294	High-expression
E_DAR_702	CM044621	32769457	32770113	exon	TVAGG3_0445600	28.5001	High-expression	86.0865	High-expression
E_DAR_709	CM044622	2321235	2321750	exon	TVAGG3_0792290	0.0567905	Low-expression	0.12362	Low-expression
E_DAR_712	CM044622	3476552	3477052	exon	TVAGG3_0798530	4.26555	Low-expression	7.75968	Moderate-expression
E_DAR_715	CM044622	3486155	3486655	promoter-TSS	TVAGG3_0798560	1.59972	Low-expression	4.06436	Low-expression
E_DAR_718	CM044622	4442403	4442903	exon	TVAGG3_0804210	0.390026	Low-expression	0.643077	Low-expression
E_DAR_722	CM044622	4538750	4539250	promoter-TSS	TVAGG3_0804870	0.0075285	Low-expression	0.011736	Low-expression
E_DAR_723	CM044622	4540528	4541028	exon	TVAGG3_0804880	0.0181115	Low-expression	0.372645	Low-expression
E_DAR_724	CM044622	4541149	4541649	promoter-TSS	TVAGG3_0804890	0.06316	Low-expression	0.146143	Low-expression
E_DAR_725	CM044622	4549677	4550626	exon	TVAGG3_0804930	496.061	High-expression	1531.57	High-expression
E_DAR_729	CM044622	5437954	5438454	exon	TVAGG3_0810310	1.64832	Low-expression	3.10933	Low-expression
E_DAR_742	CM044622	6044599	6045099	exon	TVAGG3_0813640	1.02825	Low-expression	1.73619	Low-expression
E_DAR_743	CM044622	6512792	6513292	exon	TVAGG3_0816800	3.87213	Low-expression	37.9936	High-expression
E_DAR_745	CM044622	6995074	6995574	promoter-TSS	TVAGG3_0820000	0.208536	Low-expression	0.357839	Low-expression
E_DAR_755	CM044622	9944794	9945294	exon	TVAGG3_0837410	0.0740925	Low-expression	0.966253	Low-expression
E_DAR_773	CM044622	14065919	14066683	exon	TVAGG3_0862270	2.18521	Low-expression	6.38292	Moderate-expression
E_DAR_774	CM044622	14491640	14492140	promoter-TSS	TVAGG3_0864770	1.6358	Low-expression	3.00371	Low-expression
E_DAR_785	CM044622	19267202	19267704	exon	TVAGG3_0892490	43.6436	High-expression	204.151	High-expression

## Sheet: DAR NE - HE NE
Supplementary Table 7. DAR-Expression Level
Name	Chr	Start	End	Annotation	GeneID	FPKM_Non-exposed	Expression level	FPKM_Exposed	Expression level
NE_DAR_6	AAHC02000186	38946	39446	promoter-TSS	TVAGG3_1090140	8.03027	Moderate-expression	3.45716	Low-expression
NE_DAR_8	CM044617	606701	607459	exon	TVAGG3_0903240	398.175	High-expression	95.7422	High-expression
NE_DAR_15	CM044617	1713878	1714378	exon	TVAGG3_0910380	3.8731	Low-expression	2.04826	Low-expression
NE_DAR_23	CM044617	3608042	3608802	exon	TVAGG3_0923420	2.46122	Low-expression	1.07697	Low-expression
NE_DAR_27	CM044617	3925052	3925552	exon	TVAGG3_0925310	26.9396	High-expression	9.05678	Moderate-expression
NE_DAR_28	CM044617	4166081	4166581	exon	TVAGG3_0926510	5.35065	Moderate-expression	2.23045	Low-expression
NE_DAR_34	CM044617	5331442	5331942	exon	TVAGG3_0933640	2.61185	Low-expression	1.30242	Low-expression
NE_DAR_37	CM044617	5890674	5891174	exon	TVAGG3_0936610	8.69079	Moderate-expression	5.78102	Moderate-expression
NE_DAR_41	CM044617	6208672	6209351	exon	TVAGG3_0938340	26.4741	High-expression	12.011	Moderate-expression
NE_DAR_51	CM044617	8210446	8211001	promoter-TSS	TVAGG3_0950890	106.781	High-expression	70.7559	High-expression
NE_DAR_53	CM044617	8906358	8906858	exon	TVAGG3_0954660	18.3145	Moderate-expression	9.74033	Moderate-expression
NE_DAR_55	CM044617	9479802	9480302	exon	TVAGG3_0957960	4.50049	Low-expression	2.54834	Low-expression
NE_DAR_58	CM044617	9825703	9826203	exon	TVAGG3_0959830	12.9556	Moderate-expression	4.57828	Low-expression
NE_DAR_64	CM044617	10995537	10996037	exon	TVAGG3_0966710	17.5991	Moderate-expression	10.3806	Moderate-expression
NE_DAR_66	CM044617	11041512	11042012	exon	TVAGG3_0966940	7.47788	Moderate-expression	3.84154	Low-expression
NE_DAR_68	CM044617	11199433	11199933	promoter-TSS	TVAGG3_0967920	42.4536	High-expression	22.365	High-expression
NE_DAR_69	CM044617	11301982	11303125	exon	TVAGG3_0968320	51.4853	High-expression	23.2011	High-expression
NE_DAR_71	CM044617	12727175	12727675	exon	TVAGG3_0976310	1.17645	Low-expression	0.63185	Low-expression
NE_DAR_72	CM044617	13117398	13117898	promoter-TSS	TVAGG3_0978640	2.31926	Low-expression	1.16634	Low-expression
NE_DAR_74	CM044617	13378953	13379453	exon	TVAGG3_0979910	2048.64	High-expression	1117.1	High-expression
NE_DAR_76	CM044617	14062154	14062654	exon	TVAGG3_0983740	3.77782	Low-expression	1.26792	Low-expression
NE_DAR_81	CM044617	16531980	16532480	exon	TVAGG3_0997250	56.5956	High-expression	31.207	High-expression
NE_DAR_88	CM044617	17399687	17400187	exon	TVAGG3_1001820	1.83713	Low-expression	1.09221	Low-expression
NE_DAR_89	CM044617	17494994	17495494	exon	TVAGG3_1002370	13.183	Moderate-expression	7.21641	Moderate-expression
NE_DAR_91	CM044617	17702621	17703121	exon	TVAGG3_1003520	10.4182	Moderate-expression	5.89226	Moderate-expression
NE_DAR_93	CM044617	17863988	17864657	exon	TVAGG3_1004330	2160.4	High-expression	268.847	High-expression
NE_DAR_94	CM044617	17912368	17912868	exon	TVAGG3_1004520	1.07072	Low-expression	0.542521	Low-expression
NE_DAR_95	CM044617	17995385	17995885	exon	TVAGG3_1005180	11.5523	Moderate-expression	5.03882	Moderate-expression
NE_DAR_98	CM044617	18348820	18349320	exon	TVAGG3_1006890	2.47886	Low-expression	1.43764	Low-expression
NE_DAR_103	CM044617	19038555	19039055	exon	TVAGG3_1011280	78.2532	High-expression	15.2993	Moderate-expression
NE_DAR_104	CM044617	19073582	19074082	exon	TVAGG3_1011420	1.46728	Low-expression	0.742495	Low-expression
NE_DAR_107	CM044617	19332513	19333013	exon	TVAGG3_1013180	264.533	High-expression	149.105	High-expression
NE_DAR_118	CM044617	20590359	20590859	promoter-TSS	TVAGG3_1020570	28.1831	High-expression	12.0425	Moderate-expression
NE_DAR_119	CM044617	20726348	20727099	exon	TVAGG3_1021530	3.00469	Low-expression	1.12254	Low-expression
NE_DAR_123	CM044617	22029896	22030396	exon	TVAGG3_1028980	0.804991	Low-expression	0.4397	Low-expression
NE_DAR_124	CM044617	22037167	22037667	exon	TVAGG3_1029010	0.477161	Low-expression	0.129175	Low-expression
NE_DAR_127	CM044617	22917750	22918250	promoter-TSS	TVAGG3_1034010	15.464	Moderate-expression	5.84757	Moderate-expression
NE_DAR_128	CM044617	23170093	23170593	exon	TVAGG3_1035770	70.5313	High-expression	30.7024	High-expression
NE_DAR_130	CM044617	23689403	23689903	exon	TVAGG3_1038710	8.18185	Moderate-expression	5.39825	Moderate-expression
NE_DAR_131	CM044617	23997302	23997802	exon	TVAGG3_1040600	248.77	High-expression	63.5474	High-expression
NE_DAR_133	CM044617	24161040	24161540	exon	TVAGG3_1041550	1016.65	High-expression	450.59	High-expression
NE_DAR_135	CM044617	24605801	24606301	exon	TVAGG3_1044360	10.2308	Moderate-expression	4.68549	Low-expression
NE_DAR_138	CM044617	24884154	24884654	exon	TVAGG3_1045730	7.60081	Moderate-expression	1.48058	Low-expression
NE_DAR_145	CM044617	25451541	25452102	exon	TVAGG3_1048680	2723.23	High-expression	1432.6	High-expression
NE_DAR_149	CM044617	25703216	25703716	exon	TVAGG3_1049850	4.69163	Low-expression	1.83605	Low-expression
NE_DAR_153	CM044617	27089523	27090023	exon	TVAGG3_1057970	5.79704	Moderate-expression	2.31654	Low-expression
NE_DAR_157	CM044618	519222	519722	exon	TVAGG3_0460620	21.0931	High-expression	12.7024	Moderate-expression
NE_DAR_161	CM044618	1779612	1780112	exon	TVAGG3_0468150	4.34327	Low-expression	1.64633	Low-expression
NE_DAR_165	CM044618	3314701	3315201	exon	TVAGG3_0477640	339.63	High-expression	79.6963	High-expression
NE_DAR_167	CM044618	3951769	3952269	promoter-TSS	TVAGG3_0482090	12.5551	Moderate-expression	4.68885	Low-expression
NE_DAR_169	CM044618	5255301	5255801	exon	TVAGG3_0489600	4.52793	Low-expression	2.48455	Low-expression
NE_DAR_170	CM044618	5473661	5474161	exon	TVAGG3_0491020	22.742	High-expression	11.5967	Moderate-expression
NE_DAR_180	CM044618	7901172	7901841	exon	TVAGG3_0504780	23.985	High-expression	13.915	Moderate-expression
NE_DAR_181	CM044618	7943556	7944056	exon	TVAGG3_0505090	6.3897	Moderate-expression	4.14349	Low-expression
NE_DAR_187	CM044618	9015998	9016498	promoter-TSS	TVAGG3_0511430	164.134	High-expression	31.5876	High-expression
NE_DAR_191	CM044618	9622835	9623379	exon	TVAGG3_0515240	28.3978	High-expression	13.3988	Moderate-expression
NE_DAR_192	CM044618	9753050	9753550	exon	TVAGG3_0516000	1.70151	Low-expression	0.644939	Low-expression
NE_DAR_193	CM044618	9759477	9760033	exon	TVAGG3_0516060	87.9822	High-expression	33.6679	High-expression
NE_DAR_196	CM044618	10241436	10241936	exon	TVAGG3_0518930	6.40376	Moderate-expression	3.16014	Low-expression
NE_DAR_200	CM044618	10366893	10367393	exon	TVAGG3_0519730	45.1102	High-expression	20.4067	High-expression
NE_DAR_210	CM044618	12833667	12834167	exon	TVAGG3_0535290	174.019	High-expression	75.7113	High-expression
NE_DAR_214	CM044618	13656585	13657085	exon	TVAGG3_0540230	5.20484	Moderate-expression	3.17025	Low-expression
NE_DAR_217	CM044618	14185956	14186456	exon	TVAGG3_0542720	1.77342	Low-expression	0.724063	Low-expression
NE_DAR_218	CM044618	14357223	14357824	exon	TVAGG3_0543700	1411.67	High-expression	471.425	High-expression
NE_DAR_219	CM044618	14460338	14460838	exon	TVAGG3_0544210	0.592719	Low-expression	0.393553	Low-expression
NE_DAR_220	CM044618	14758411	14758911	exon	TVAGG3_0545850	3.32503	Low-expression	0.815578	Low-expression
NE_DAR_222	CM044618	15581244	15581937	exon	TVAGG3_0550850	641.545	High-expression	395.664	High-expression
NE_DAR_229	CM044618	18651242	18651742	exon	TVAGG3_0567620	788.872	High-expression	173.636	High-expression
NE_DAR_230	CM044618	19556799	19557299	exon	TVAGG3_0573580	19.9794	Moderate-expression	5.75748	Moderate-expression
NE_DAR_237	CM044618	21225768	21226268	exon	TVAGG3_0583500	70.3933	High-expression	16.3434	Moderate-expression
NE_DAR_238	CM044618	21671955	21672455	exon	TVAGG3_0586170	4.61379	Low-expression	1.95991	Low-expression
NE_DAR_242	CM044618	23246714	23247214	exon	TVAGG3_0595610	10.6435	Moderate-expression	6.01823	Moderate-expression
NE_DAR_251	CM044619	839302	839802	exon	TVAGG3_0616680	9.11621	Moderate-expression	3.7528	Low-expression
NE_DAR_259	CM044619	4901506	4902006	exon	TVAGG3_0643490	23.4061	High-expression	10.0641	Moderate-expression
NE_DAR_261	CM044619	6429102	6429602	exon	TVAGG3_0652610	1141.78	High-expression	609.965	High-expression
NE_DAR_274	CM044619	9019290	9019790	promoter-TSS	TVAGG3_0668750	6.0904	Moderate-expression	3.67198	Low-expression
NE_DAR_276	CM044619	9033130	9033630	exon	TVAGG3_0668830	0.928581	Low-expression	0.39441	Low-expression
NE_DAR_278	CM044619	9484200	9484700	exon	TVAGG3_0671680	199.193	High-expression	24.6323	High-expression
NE_DAR_287	CM044619	11120876	11121376	exon	TVAGG3_0680800	2.65856	Low-expression	1.51883	Low-expression
NE_DAR_290	CM044619	12150808	12151319	exon	TVAGG3_0687120	271.589	High-expression	166.532	High-expression
NE_DAR_291	CM044619	13134897	13135419	exon	TVAGG3_0693550	187.582	High-expression	123.079	High-expression
NE_DAR_295	CM044619	14397034	14397534	exon	TVAGG3_0701040	79.8075	High-expression	29.4257	High-expression
NE_DAR_297	CM044619	14671447	14672114	exon	TVAGG3_0702610	489.063	High-expression	245.461	High-expression
NE_DAR_299	CM044619	15063274	15063774	exon	TVAGG3_0704880	4.37795	Low-expression	2.40962	Low-expression
NE_DAR_316	CM044619	19017382	19017882	exon	TVAGG3_0728310	15.5655	Moderate-expression	6.1291	Moderate-expression
NE_DAR_317	CM044619	19027355	19027855	exon	TVAGG3_0728360	607.859	High-expression	133.213	High-expression
NE_DAR_321	CM044619	20283254	20283754	exon	TVAGG3_0734490	2.19596	Low-expression	0.663142	Low-expression
NE_DAR_328	CM044619	22746238	22746738	exon	TVAGG3_0746660	2537.68	High-expression	1334.18	High-expression
NE_DAR_329	CM044619	23696728	23697228	exon	TVAGG3_0752260	28.4783	High-expression	2.52317	Low-expression
NE_DAR_330	CM044619	25080567	25081067	exon	TVAGG3_0760820	6.97131	Moderate-expression	4.07291	Low-expression
NE_DAR_336	CM044619	27441305	27441805	exon	TVAGG3_0774250	356.729	High-expression	203.028	High-expression
NE_DAR_339	CM044620	406791	407291	promoter-TSS	TVAGG3_0002260	8.17711	Moderate-expression	4.79801	Low-expression
NE_DAR_340	CM044620	628349	628852	exon	TVAGG3_0003640	395.737	High-expression	190.565	High-expression
NE_DAR_345	CM044620	1071953	1072453	exon	TVAGG3_0006470	7.28255	Moderate-expression	3.08678	Low-expression
NE_DAR_350	CM044620	2279828	2280334	promoter-TSS	TVAGG3_0013790	688.403	High-expression	287.178	High-expression
NE_DAR_362	CM044620	5380688	5381188	promoter-TSS	TVAGG3_0034840	3.03894	Low-expression	1.35958	Low-expression
NE_DAR_363	CM044620	5470498	5470998	exon	TVAGG3_0035340	20.4052	High-expression	9.12919	Moderate-expression
NE_DAR_365	CM044620	5593981	5594487	promoter-TSS	TVAGG3_0035980	4.36021	Low-expression	2.53868	Low-expression
NE_DAR_369	CM044620	6598609	6599148	exon	TVAGG3_0042410	3.36275	Low-expression	1.67549	Low-expression
NE_DAR_370	CM044620	6738018	6738518	exon	TVAGG3_0043340	0.812389	Low-expression	0.088122	Low-expression
NE_DAR_375	CM044620	6864310	6864810	exon	TVAGG3_0044040	21.2115	High-expression	7.99024	Moderate-expression
NE_DAR_376	CM044620	7177993	7178493	exon	TVAGG3_0045960	825.211	High-expression	256.513	High-expression
NE_DAR_377	CM044620	7182256	7182756	promoter-TSS	TVAGG3_0045990	6.49038	Moderate-expression	4.10398	Low-expression
NE_DAR_391	CM044620	12617179	12617894	exon	TVAGG3_0078960	374.223	High-expression	185.11	High-expression
NE_DAR_402	CM044620	15667226	15667726	exon	TVAGG3_0100850	16.6294	Moderate-expression	5.61392	Moderate-expression
NE_DAR_403	CM044620	15670228	15670899	promoter-TSS	TVAGG3_0100860	713.744	High-expression	405.025	High-expression
NE_DAR_420	CM044620	19885734	19886234	exon	TVAGG3_0131360	19.9104	Moderate-expression	10.1774	Moderate-expression
NE_DAR_424	CM044620	22299381	22299881	exon	TVAGG3_0146850	13.4245	Moderate-expression	8.70877	Moderate-expression
NE_DAR_432	CM044620	23774275	23774775	exon	TVAGG3_0155900	144.428	High-expression	43.9424	High-expression
NE_DAR_439	CM044620	24778076	24778576	exon	TVAGG3_0162210	4.54011	Low-expression	2.16268	Low-expression
NE_DAR_442	CM044620	24998356	24998856	exon	TVAGG3_0163780	71.4025	High-expression	36.0981	High-expression
NE_DAR_444	CM044620	25340038	25340701	exon	TVAGG3_0165950	19.3377	Moderate-expression	12.1366	Moderate-expression
NE_DAR_447	CM044620	25946679	25947179	exon	TVAGG3_0169430	4.75432	Low-expression	2.51003	Low-expression
NE_DAR_452	CM044620	27425022	27425522	exon	TVAGG3_0178440	193.533	High-expression	123.605	High-expression
NE_DAR_463	CM044620	29424304	29424804	exon	TVAGG3_0190450	1.5531	Low-expression	1.02914	Low-expression
NE_DAR_467	CM044620	30576805	30577305	exon	TVAGG3_0197140	72.5034	High-expression	22.8525	High-expression
NE_DAR_469	CM044620	31083037	31083537	exon	TVAGG3_0199990	2.46872	Low-expression	1.42197	Low-expression
NE_DAR_474	CM044620	32072135	32072635	exon	TVAGG3_0205710	13.0659	Moderate-expression	6.00061	Moderate-expression
NE_DAR_479	CM044620	33419470	33419970	exon	TVAGG3_0214520	203.891	High-expression	60.1729	High-expression
NE_DAR_480	CM044620	33699587	33700087	exon	TVAGG3_0216410	275.514	High-expression	177.159	High-expression
NE_DAR_481	CM044620	33710171	33710671	exon	TVAGG3_0216450	24.9676	High-expression	11.0622	Moderate-expression
NE_DAR_485	CM044620	34112762	34113262	exon	TVAGG3_0218750	2.35266	Low-expression	1.0661	Low-expression
NE_DAR_490	CM044620	34861913	34862413	exon	TVAGG3_0222570	39.4863	High-expression	21.3553	High-expression
NE_DAR_496	CM044620	37070492	37070992	exon	TVAGG3_0236020	0.0254035	Low-expression	0.016675	Low-expression
NE_DAR_498	CM044620	37312037	37312537	promoter-TSS	TVAGG3_0237600	40.4809	High-expression	25.7406	High-expression
NE_DAR_501	CM044620	37789375	37789875	exon	TVAGG3_0240250	0.716023	Low-expression	0.151702	Low-expression
NE_DAR_503	CM044620	38962944	38963444	exon	TVAGG3_0247070	27.0718	High-expression	16.6407	Moderate-expression
NE_DAR_506	CM044620	39464467	39464967	exon	TVAGG3_0250170	94.2823	High-expression	43.587	High-expression
NE_DAR_507	CM044620	39583845	39584421	promoter-TSS	TVAGG3_0250760	382.146	High-expression	174.725	High-expression
NE_DAR_509	CM044620	39751323	39751823	exon	TVAGG3_0251870	1.39247	Low-expression	0.825329	Low-expression
NE_DAR_512	CM044621	592769	593269	promoter-TSS	TVAGG3_0256860	2.31623	Low-expression	1.06171	Low-expression
NE_DAR_513	CM044621	1169011	1169511	exon	TVAGG3_0259450	954.713	High-expression	555.838	High-expression
NE_DAR_516	CM044621	1537297	1537797	promoter-TSS	TVAGG3_0261370	4.83405	Low-expression	2.84652	Low-expression
NE_DAR_517	CM044621	1562174	1562674	promoter-TSS	TVAGG3_0261530	1.92889	Low-expression	0.986622	Low-expression
NE_DAR_521	CM044621	3425398	3425898	exon	TVAGG3_0272040	1.93811	Low-expression	0.740732	Low-expression
NE_DAR_523	CM044621	3669069	3669569	exon	TVAGG3_0273350	0.0189845	Low-expression	0.0096725	Low-expression
NE_DAR_530	CM044621	5930013	5930513	promoter-TSS	TVAGG3_0285910	17.7351	Moderate-expression	6.31372	Moderate-expression
NE_DAR_533	CM044621	6116946	6117446	exon	TVAGG3_0286900	2.22258	Low-expression	1.29449	Low-expression
NE_DAR_535	CM044621	6361527	6362027	exon	TVAGG3_0288420	1.43098	Low-expression	0.446317	Low-expression
NE_DAR_536	CM044621	6552240	6552740	exon	TVAGG3_0289520	4.432	Low-expression	2.50042	Low-expression
NE_DAR_541	CM044621	8549512	8550087	exon	TVAGG3_0300820	189.966	High-expression	94.0502	High-expression
NE_DAR_542	CM044621	8792309	8792809	exon	TVAGG3_0302500	1.94085	Low-expression	1.29352	Low-expression
NE_DAR_543	CM044621	8805328	8805828	exon	TVAGG3_0302550	5.81115	Moderate-expression	3.7702	Low-expression
NE_DAR_544	CM044621	8888184	8888684	exon	TVAGG3_0302930	1.31492	Low-expression	0.517279	Low-expression
NE_DAR_546	CM044621	8913338	8913838	exon	TVAGG3_0303090	2.6145	Low-expression	1.0097	Low-expression
NE_DAR_548	CM044621	8978589	8979089	exon	TVAGG3_0303470	97.3615	High-expression	30.4238	High-expression
NE_DAR_550	CM044621	8986848	8987348	exon	TVAGG3_0303510	2294.64	High-expression	1482.23	High-expression
NE_DAR_551	CM044621	9437850	9438617	exon	TVAGG3_0306280	13.0481	Moderate-expression	7.36271	Moderate-expression
NE_DAR_553	CM044621	9954436	9954936	exon	TVAGG3_0309480	9.76455	Moderate-expression	6.18834	Moderate-expression
NE_DAR_555	CM044621	10975546	10976046	exon	TVAGG3_0315400	1.45909	Low-expression	0.805442	Low-expression
NE_DAR_559	CM044621	11899461	11899972	exon	TVAGG3_0320690	176.501	High-expression	38.1907	High-expression
NE_DAR_562	CM044621	12003014	12003514	exon	TVAGG3_0321170	0.527794	Low-expression	0.165875	Low-expression
NE_DAR_565	CM044621	12532755	12533255	exon	TVAGG3_0324070	53.9325	High-expression	34.9736	High-expression
NE_DAR_568	CM044621	12802730	12803266	exon	TVAGG3_0325600	34.0572	High-expression	5.53569	Moderate-expression
NE_DAR_572	CM044621	13816214	13816714	exon	TVAGG3_0332100	208.891	High-expression	67.4863	High-expression
NE_DAR_574	CM044621	14413605	14414105	exon	TVAGG3_0335370	337.984	High-expression	140.578	High-expression
NE_DAR_576	CM044621	14446557	14447057	promoter-TSS	TVAGG3_0335530	8.66237	Moderate-expression	1.60904	Low-expression
NE_DAR_580	CM044621	14798441	14798941	exon	TVAGG3_0337490	6.27151	Moderate-expression	1.88326	Low-expression
NE_DAR_582	CM044621	15105432	15105963	exon	TVAGG3_0339490	153.971	High-expression	51.2375	High-expression
NE_DAR_583	CM044621	15192563	15193063	exon	TVAGG3_0339860	26.8506	High-expression	16.0081	Moderate-expression
NE_DAR_589	CM044621	18855974	18856474	exon	TVAGG3_0362130	71.5272	High-expression	47.2769	High-expression
NE_DAR_594	CM044621	19620153	19620653	promoter-TSS	TVAGG3_0366490	13.908	Moderate-expression	6.7239	Moderate-expression
NE_DAR_597	CM044621	20278115	20278617	exon	TVAGG3_0371040	14.3056	Moderate-expression	8.67639	Moderate-expression
NE_DAR_599	CM044621	20758674	20759174	exon	TVAGG3_0373780	2.00053	Low-expression	0.689493	Low-expression
NE_DAR_606	CM044621	21777839	21778339	exon	TVAGG3_0379900	2928.03	High-expression	1150.58	High-expression
NE_DAR_611	CM044621	22111158	22111658	promoter-TSS	TVAGG3_0381840	2.19719	Low-expression	1.35814	Low-expression
NE_DAR_616	CM044621	23435301	23435801	exon	TVAGG3_0389500	3.4401	Low-expression	1.71151	Low-expression
NE_DAR_617	CM044621	23597785	23598285	exon	TVAGG3_0390540	15.4465	Moderate-expression	9.32322	Moderate-expression
NE_DAR_618	CM044621	23948293	23948793	exon	TVAGG3_0392300	275.341	High-expression	150.918	High-expression
NE_DAR_620	CM044621	24566495	24566995	promoter-TSS	TVAGG3_0395730	54.2785	High-expression	36.1506	High-expression
NE_DAR_624	CM044621	25895066	25895588	exon	TVAGG3_0403510	942.385	High-expression	606.581	High-expression
NE_DAR_626	CM044621	26403292	26403792	exon	TVAGG3_0406670	3.74815	Low-expression	1.73945	Low-expression
NE_DAR_627	CM044621	26557778	26558278	promoter-TSS	TVAGG3_0407710	25.7505	High-expression	16.7628	Moderate-expression
NE_DAR_630	CM044621	26821815	26822315	exon	TVAGG3_0409390	0.766161	Low-expression	0.466211	Low-expression
NE_DAR_632	CM044621	26871552	26872052	exon	TVAGG3_0409620	3.48572	Low-expression	0.99688	Low-expression
NE_DAR_635	CM044621	27838930	27839430	exon	TVAGG3_0415080	6.63435	Moderate-expression	4.32288	Low-expression
NE_DAR_636	CM044621	28012454	28012954	promoter-TSS	TVAGG3_0416370	0.0362295	Low-expression	0.0099455	Low-expression
NE_DAR_638	CM044621	28375449	28375949	exon	TVAGG3_0418620	42.6906	High-expression	27.0668	High-expression
NE_DAR_642	CM044621	29077636	29078192	exon	TVAGG3_0422990	41.0299	High-expression	24.6396	High-expression
NE_DAR_647	CM044621	30495874	30496374	exon	TVAGG3_0431130	0.077085	Low-expression	0.0083535	Low-expression
NE_DAR_648	CM044621	30665198	30665698	exon	TVAGG3_0432340	0.973597	Low-expression	0.491364	Low-expression
NE_DAR_656	CM044621	31769163	31769663	exon	TVAGG3_0439500	1.83585	Low-expression	0.941427	Low-expression
NE_DAR_661	CM044621	31985986	31986498	exon	TVAGG3_0440810	185.992	High-expression	111.525	High-expression
NE_DAR_666	CM044621	32694390	32694974	exon	TVAGG3_0445150	5.47506	Moderate-expression	2.18711	Low-expression
NE_DAR_677	CM044621	33929821	33930321	exon	TVAGG3_0452910	31.7427	High-expression	15.571	Moderate-expression
NE_DAR_679	CM044621	34400817	34401317	exon	TVAGG3_0455430	0.777638	Low-expression	0.423012	Low-expression
NE_DAR_688	CM044622	611383	612203	exon	TVAGG3_0779440	229.994	High-expression	138.914	High-expression
NE_DAR_689	CM044622	1591375	1591875	promoter-TSS	TVAGG3_0786630	1.72151	Low-expression	0.831006	Low-expression
NE_DAR_690	CM044622	3086150	3086901	exon	TVAGG3_0796920	11.8899	Moderate-expression	4.31978	Low-expression
NE_DAR_697	CM044622	4169563	4170149	exon	TVAGG3_0803090	376.135	High-expression	86.9622	High-expression
NE_DAR_698	CM044622	4276490	4276990	exon	TVAGG3_0803530	60.8157	High-expression	25.5502	High-expression
NE_DAR_702	CM044622	4998630	4999130	exon	TVAGG3_0807780	3.40832	Low-expression	1.45618	Low-expression
NE_DAR_704	CM044622	5464672	5465172	promoter-TSS	TVAGG3_0810450	20.6871	High-expression	9.74061	Moderate-expression
NE_DAR_707	CM044622	6229898	6230399	exon	TVAGG3_0814910	789.546	High-expression	204.405	High-expression
NE_DAR_710	CM044622	7209432	7210039	exon	TVAGG3_0821150	213.221	High-expression	109.118	High-expression
NE_DAR_713	CM044622	8316528	8317028	exon	TVAGG3_0827970	10.3464	Moderate-expression	6.14736	Moderate-expression
NE_DAR_714	CM044622	8396824	8397365	exon	TVAGG3_0828290	1039.67	High-expression	322.176	High-expression
NE_DAR_733	CM044622	13653760	13654260	exon	TVAGG3_0860100	21.2439	High-expression	13.7139	Moderate-expression
NE_DAR_734	CM044622	13810099	13810637	exon	TVAGG3_0861020	159.574	High-expression	53.3744	High-expression
NE_DAR_739	CM044622	14546684	14547184	exon	TVAGG3_0865190	655.517	High-expression	219.344	High-expression
NE_DAR_740	CM044622	14584156	14584656	exon	TVAGG3_0865350	15.552	Moderate-expression	7.96808	Moderate-expression
NE_DAR_744	CM044622	14673069	14673569	exon	TVAGG3_0865880	4.7569	Low-expression	2.90621	Low-expression
NE_DAR_745	CM044622	14719872	14720372	exon	TVAGG3_0866030	5.48678	Moderate-expression	2.9969	Low-expression
NE_DAR_754	CM044622	16390270	16390770	exon	TVAGG3_0876330	20.0053	High-expression	10.8369	Moderate-expression
NE_DAR_756	CM044622	16556293	16556793	exon	TVAGG3_0877280	6.05374	Moderate-expression	1.65036	Low-expression
NE_DAR_760	CM044622	16968266	16968766	exon	TVAGG3_0879650	2.22326	Low-expression	1.23298	Low-expression
NE_DAR_761	CM044622	17077431	17078049	exon	TVAGG3_0880390	6.367	Moderate-expression	2.69636	Low-expression
NE_DAR_765	CM044622	17528360	17528860	exon	TVAGG3_0883200	4.53723	Low-expression	2.93457	Low-expression
NE_DAR_772	CM044622	19240433	19240933	exon	TVAGG3_0892420	2.36499	Low-expression	1.04632	Low-expression
NE_DAR_773	CM044622	19461921	19462421	promoter-TSS	TVAGG3_0893670	3.98248	Low-expression	2.34735	Low-expression

## Sheet: DAR NE - HE E
Supplementary Table 7. DAR-Expression Level
Name	Chr	Start	End	Annotation	GeneID	FPKM_Non-exposed	Expression level	FPKM_Exposed	Expression level
NE_DAR_10	CM044617	1319484	1319984	exon	TVAGG3_0907770	1.53928	Low-expression	3.80646	Low-expression
NE_DAR_11	CM044617	1416909	1417409	exon	TVAGG3_0908490	34.7347	High-expression	141.23	High-expression
NE_DAR_12	CM044617	1421994	1422494	exon	TVAGG3_0908560	1.66595	Low-expression	2.72952	Low-expression
NE_DAR_17	CM044617	2216110	2216857	exon	TVAGG3_0913830	51.0212	High-expression	76.5357	High-expression
NE_DAR_18	CM044617	2251169	2251729	exon	TVAGG3_0913950	140.712	High-expression	385.932	High-expression
NE_DAR_26	CM044617	3769348	3769988	exon	TVAGG3_0924290	23.8753	High-expression	37.0514	High-expression
NE_DAR_44	CM044617	6306768	6307268	promoter-TSS	TVAGG3_0938930	141.845	High-expression	272.884	High-expression
NE_DAR_54	CM044617	8912473	8912990	promoter-TSS	TVAGG3_0954680	296.573	High-expression	577.614	High-expression
NE_DAR_59	CM044617	10024338	10024838	promoter-TSS	TVAGG3_0960870	11.5591	Moderate-expression	23.3583	High-expression
NE_DAR_61	CM044617	10063520	10064020	exon	TVAGG3_0961110	18.5371	Moderate-expression	44.9202	High-expression
NE_DAR_77	CM044617	14508880	14509380	exon	TVAGG3_0986270	0.87792	Low-expression	2.02619	Low-expression
NE_DAR_122	CM044617	21963845	21964345	exon	TVAGG3_1028550	29.1717	High-expression	85.7324	High-expression
NE_DAR_132	CM044617	24155671	24156171	exon	TVAGG3_1041540	1.06828	Low-expression	1.70544	Low-expression
NE_DAR_136	CM044617	24713641	24714141	exon	TVAGG3_1045000	8.64689	Moderate-expression	38.1368	High-expression
NE_DAR_139	CM044617	24884779	24885279	exon	TVAGG3_1045740	8.7751	Moderate-expression	24.598	High-expression
NE_DAR_140	CM044617	24899238	24899738	exon	TVAGG3_1045820	94.7333	High-expression	176.963	High-expression
NE_DAR_158	CM044618	777604	778104	exon	TVAGG3_0462350	5.91579	Moderate-expression	9.04529	Moderate-expression
NE_DAR_163	CM044618	2241930	2242430	exon	TVAGG3_0470980	39.1147	High-expression	134.226	High-expression
NE_DAR_172	CM044618	5820510	5821010	exon	TVAGG3_0493250	179.805	High-expression	369.325	High-expression
NE_DAR_184	CM044618	8608338	8608838	promoter-TSS	TVAGG3_0508720	0.863607	Low-expression	1.35851	Low-expression
NE_DAR_223	CM044618	15614089	15614589	exon	TVAGG3_0551110	5.58186	Moderate-expression	12.2398	Moderate-expression
NE_DAR_227	CM044618	17084587	17085087	exon	TVAGG3_0559330	1.60757	Low-expression	2.65293	Low-expression
NE_DAR_236	CM044618	21217404	21217904	promoter-TSS	TVAGG3_0583460	11.5986	Moderate-expression	54.4817	High-expression
NE_DAR_239	CM044618	22769258	22769758	exon	TVAGG3_0592730	2.41406	Low-expression	4.58561	Low-expression
NE_DAR_257	CM044619	4432184	4432687	promoter-TSS	TVAGG3_0640470	16.2614	Moderate-expression	25.3947	High-expression
NE_DAR_273	CM044619	8986415	8986915	promoter-TSS	TVAGG3_0668470	0.0651875	Low-expression	0.322949	Low-expression
NE_DAR_275	CM044619	9029040	9029540	exon	TVAGG3_0668820	0.178541	Low-expression	0.667558	Low-expression
NE_DAR_286	CM044619	11117423	11117925	exon	TVAGG3_0680770	37.152	High-expression	89.0255	High-expression
NE_DAR_288	CM044619	11554672	11555251	exon	TVAGG3_0683450	287.521	High-expression	526.923	High-expression
NE_DAR_298	CM044619	14845315	14845815	exon	TVAGG3_0703470	2.10084	Low-expression	3.74676	Low-expression
NE_DAR_300	CM044619	15213511	15214078	promoter-TSS	TVAGG3_0705850	0.028051	Low-expression	0.50416	Low-expression
NE_DAR_304	CM044619	16200168	16200668	exon	TVAGG3_0711820	2.03836	Low-expression	4.00402	Low-expression
NE_DAR_323	CM044619	20925518	20926018	exon	TVAGG3_0737650	42.8354	High-expression	93.8436	High-expression
NE_DAR_341	CM044620	633098	633598	exon	TVAGG3_0003670	0.954966	Low-expression	1.81863	Low-expression
NE_DAR_343	CM044620	701863	702363	exon	TVAGG3_0004150	0.028298	Low-expression	0.107967	Low-expression
NE_DAR_372	CM044620	6783376	6783876	exon	TVAGG3_0043620	17.9438	Moderate-expression	29.7597	High-expression
NE_DAR_383	CM044620	9287118	9287618	exon	TVAGG3_0058000	2.43891	Low-expression	9.28565	Moderate-expression
NE_DAR_386	CM044620	11065341	11065841	exon	TVAGG3_0069700	97.78	High-expression	175.63	High-expression
NE_DAR_392	CM044620	12712937	12713437	promoter-TSS	TVAGG3_0079630	2.0482	Low-expression	4.16165	Low-expression
NE_DAR_393	CM044620	12911541	12912041	promoter-TSS	TVAGG3_0080920	5.22246	Moderate-expression	8.41648	Moderate-expression
NE_DAR_396	CM044620	13489252	13489752	promoter-TSS	TVAGG3_0084870	1.99389	Low-expression	3.10814	Low-expression
NE_DAR_408	CM044620	16610455	16610955	promoter-TSS	TVAGG3_0106850	0.591834	Low-expression	1.24181	Low-expression
NE_DAR_428	CM044620	22642013	22642641	exon	TVAGG3_0148970	6.83712	Moderate-expression	17.462	Moderate-expression
NE_DAR_434	CM044620	24134006	24134523	promoter-TSS	TVAGG3_0158150	0.481623	Low-expression	0.899852	Low-expression
NE_DAR_455	CM044620	28076209	28076709	exon	TVAGG3_0182230	0.445555	Low-expression	2.78917	Low-expression
NE_DAR_470	CM044620	31309957	31310457	exon	TVAGG3_0201100	4.16291	Low-expression	13.0039	Moderate-expression
NE_DAR_471	CM044620	31499603	31500258	exon	TVAGG3_0202300	25.8096	High-expression	43.7062	High-expression
NE_DAR_473	CM044620	32041640	32042140	promoter-TSS	TVAGG3_0205580	15.3582	Moderate-expression	28.7973	High-expression
NE_DAR_478	CM044620	33274956	33275756	exon	TVAGG3_0213630	438.479	High-expression	688.928	High-expression
NE_DAR_487	CM044620	34644669	34645169	exon	TVAGG3_0221350	1643.12	High-expression	3559.74	High-expression
NE_DAR_489	CM044620	34860978	34861478	exon	TVAGG3_0222560	39.7929	High-expression	116.732	High-expression
NE_DAR_508	CM044620	39664765	39665265	exon	TVAGG3_0251180	14.0492	Moderate-expression	21.1278	High-expression
NE_DAR_514	CM044621	1429929	1430453	exon	TVAGG3_0260820	132.866	High-expression	283.087	High-expression
NE_DAR_519	CM044621	2646934	2647434	exon	TVAGG3_0267350	0.998222	Low-expression	1.53796	Low-expression
NE_DAR_528	CM044621	5484521	5485021	promoter-TSS	TVAGG3_0283240	2.43191	Low-expression	3.81061	Low-expression
NE_DAR_561	CM044621	11915957	11916457	exon	TVAGG3_0320740	22.6013	High-expression	76.8164	High-expression
NE_DAR_595	CM044621	19741618	19742123	promoter-TSS	TVAGG3_0367060	0.206647	Low-expression	1.22449	Low-expression
NE_DAR_605	CM044621	21756170	21756670	exon	TVAGG3_0379780	0.019298	Low-expression	0.0337265	Low-expression
NE_DAR_610	CM044621	21992709	21993209	exon	TVAGG3_0381110	0.376084	Low-expression	0.945983	Low-expression
NE_DAR_621	CM044621	24877193	24877693	promoter-TSS	TVAGG3_0397910	1.08728	Low-expression	3.03486	Low-expression
NE_DAR_634	CM044621	27746140	27746640	exon	TVAGG3_0414450	6.77563	Moderate-expression	15.5021	Moderate-expression
NE_DAR_654	CM044621	31589390	31589890	promoter-TSS	TVAGG3_0438270	0.0675395	Low-expression	0.101902	Low-expression
NE_DAR_662	CM044621	32122301	32122801	exon	TVAGG3_0441590	40.9332	High-expression	70.3654	High-expression
NE_DAR_694	CM044622	3282951	3283451	promoter-TSS	TVAGG3_0797710	6.50497	Moderate-expression	10.4763	Moderate-expression
NE_DAR_696	CM044622	3604769	3605269	exon	TVAGG3_0799150	0.614806	Low-expression	1.16401	Low-expression
NE_DAR_701	CM044622	4889583	4890085	exon	TVAGG3_0807190	1815.86	High-expression	5676.23	High-expression
NE_DAR_720	CM044622	10145712	10146212	exon	TVAGG3_0838220	0.533067	Low-expression	2.42463	Low-expression
NE_DAR_728	CM044622	12300218	12300718	exon	TVAGG3_0852090	0.0837405	Low-expression	0.201694	Low-expression
NE_DAR_741	CM044622	14609138	14609658	exon	TVAGG3_0865480	0.235688	Low-expression	11.173	Moderate-expression
NE_DAR_747	CM044622	15094885	15095555	exon	TVAGG3_0868290	46.3706	High-expression	73.9285	High-expression
NE_DAR_749	CM044622	15250108	15250608	promoter-TSS	TVAGG3_0869150	56.2223	High-expression	93.3968	High-expression
NE_DAR_751	CM044622	15888535	15889035	exon	TVAGG3_0873080	7.95487	Moderate-expression	13.4309	Moderate-expression
NE_DAR_755	CM044622	16487286	16487786	promoter-TSS	TVAGG3_0876900	0.969843	Low-expression	2.14632	Low-expression
NE_DAR_766	CM044622	18069881	18070381	exon	TVAGG3_0885730	20.9055	High-expression	51.5104	High-expression
