# Supplementary material for: Influence of DNA methylation and chromatin accessibility on regulation of gene expression during Trichomonas vaginalis-host cell interaction
Source: mBio. 2025 Dec 3;17(1):e03175-25. doi: 10.1128/mbio.03175-25 (PMC12802312; doi:10.1128/mbio.03175-25)
Supplement: Table S8 — DAR DEG. [file mbio.03175-25-s0010.xlsx]

## Sheet: DAR NE - DEG NE
Supplementary Table 8. DAR-DEG
Gene ID source	Description	ATAC-LFC	RNA-LCF
TVAGG3_0671680	P-glycoprotein-like ABC transporter PGP1	-2.51086	3.08246
TVAGG3_1004330	malic enzyme	-2.28442	2.82572
TVAGG3_0535290	protein ubiquitination	-2.12271	1.04198
TVAGG3_1045730	cysteine biosynthetic process from serine	-2.08351	2.16754
TVAGG3_0379900	eukaryotic translation elongation factor 2a,	-2.06441	1.14433
TVAGG3_0728360	epimerase-related family	-2.01687	2.03703
TVAGG3_0214520	ribonuclease kappa family	-1.85446	1.58573
TVAGG3_0701040	putative TM nitroreductase family	-1.84512	1.28872
TVAGG3_0814910	V-type ATP synthase regulatory subunit B/bet	-1.81553	1.83472
TVAGG3_0803090	unspecified product	-1.74239	1.9619
TVAGG3_0285910	succinate transmembrane transporter protein	-1.71575	1.78737
TVAGG3_0197140	6-phosphogluconate dehydrogenase family	-1.69042	1.51737
TVAGG3_1040600	proton-transporting ATPase activity, rotational mechanism	-1.64902	1.78011
TVAGG3_1035770	RNA polymerase II transcription regulator re	-1.62019	1.02086
TVAGG3_0477640	RNA binding	-1.60185	1.88479
TVAGG3_0583500	glycogen debranching enzyme family	-1.57855	1.8877
TVAGG3_1011280	pescadillo family	-1.53473	2.1742
TVAGG3_0865190	PEP carboxykin GTP family	-1.50705	1.35017
TVAGG3_0543700	ATP hydrolysis coupled proton transport	-1.50094	1.3993
TVAGG3_0903240	ATP hydrolysis coupled proton transport	-1.48382	1.89246
TVAGG3_0013790	phosphoglycerate kinase family	-1.4467	1.0968
TVAGG3_0337490	RNI-like family	-1.42754	1.5927
TVAGG3_0728310	unspecified product	-1.40018	1.18304
TVAGG3_0545850	DNA repair DEAD helicase RAD3/XP-D subfamily	-1.39323	1.73887
TVAGG3_0043340	unspecified product	-1.38467	3.15433
TVAGG3_0045960	PEP carboxykin GTP family	-1.36711	1.52486
TVAGG3_0877280	Fanconi anemia group M (FancM) family member	-1.36326	1.58165
TVAGG3_0339490	unspecified product	-1.35784	1.40483
TVAGG3_0335530	spectrin binding	-1.3436	2.23493
TVAGG3_0409620	ATP binding	-1.34003	1.59582
TVAGG3_0303470	unspecified product	-1.33089	1.48659
TVAGG3_0332100	ribulose-phosphate 3-epimerase protein	-1.27485	1.48897
TVAGG3_0155900	cytidylate kinase protein	-1.26042	1.53373
TVAGG3_0643490	malate dehydrogenase family	-1.25448	1.06736
TVAGG3_0250760	unspecified product	-1.24413	1.04023
TVAGG3_0573580	ATP binding	-1.19849	1.61502
TVAGG3_0861020	pectin lyase-like family	-1.19361	1.36325
TVAGG3_0983740	UBA-like family	-1.17918	1.3759
TVAGG3_0807780	A-type inclusion protein-related family	-1.17428	1.02263
TVAGG3_0100850	Zonadhesin-related protein [Source:UniProtKB	-1.16301	1.36784
TVAGG3_0006470	protein kinase protein	-1.13641	1.00369
TVAGG3_0468150	unspecified product	-1.13584	1.24354
TVAGG3_1049850	unspecified product	-1.12186	1.20536
TVAGG3_0335370	regulation of pentose-phosphate shunt	-1.1157	1.07354
TVAGG3_0616680	spectrin binding	-1.10586	1.08423
TVAGG3_0511430	intracellular auxin transport	-1.08744	2.18529
TVAGG3_0516060	RNA binding	-1.08115	1.18416
TVAGG3_0044040	exportin 1/5 family	-1.07007	1.22927
TVAGG3_0288420	periaxin/AHNAK nucleoprotein family	-1.06799	1.4034
TVAGG3_0752260	NADH Oxidase domain-containing protein	-1.06438	3.22918
TVAGG3_0567620	vacuolar proton-transporting V-type ATPase c	-1.0556	1.96399
TVAGG3_0320690	60S ribosomal protein L3-related family	-1.05375	2.92013
TVAGG3_0303090	WD40 repeat-like family	-1.05149	1.20933
TVAGG3_1057970	HID1 family	-1.04978	1.16674
TVAGG3_0796920	LRRGT00142-related family	-1.04408	1.29141
TVAGG3_0925310	nuclear export signal receptor protein	-1.04102	1.40305
TVAGG3_1005180	RNA polymerase family	-1.04064	1.04488
TVAGG3_0325600	rRNA processing	-1.0377	2.44058
TVAGG3_0482090	helicase related family	-1.02883	1.27128
TVAGG3_1021530	nuclear-transcribed mRNA catabolic process,	-1.02407	1.14869
TVAGG3_1020570	RNA polymerase II transcription regulator re	-1.01972	1.04874
TVAGG3_1034010	Trichohyalin [Source:UniProtKB/TrEMBL;Acc:A2	-1.01514	1.17941
TVAGG3_0828290	PEP carboxykin GTP family	-1.00741	1.51883
TVAGG3_0959830	unspecified product	-1.00361	1.31767

## Sheet: DAR NE - DEG E
Supplementary Table 8. DAR-DEG
Gene ID source	Description	ATAC-LFC	RNA-LCF
TVAGG3_0470980	C2 domain (calcium/lipid-binding domain, CaLB) family	-1.55757	1.98335
TVAGG3_0954680	cell redox homeostasis	-1.09161	1.16885
TVAGG3_0680770	cystatin family,phytocystatin subfamily	-1.03484	1.43947
TVAGG3_0148970	cysteine-type peptidase protein	-1.01019	1.53512
TVAGG3_1045000	cytidine deaminase protein	-1.47483	2.32174
TVAGG3_0414450	dynein complex binding	-1.49253	1.41918
TVAGG3_0583460	glycerophosphocholine phosphodiesterase protein	-1.3738	2.40194
TVAGG3_0201100	GTPase protein	-1.14874	1.69825
TVAGG3_0938930	histone H2A	-1.09687	1.13886
TVAGG3_0907770	immunoglobulins domain-containing protein	-1.23565	1.43858
TVAGG3_1045820	La ribonucleoprotein domain family	-1.05821	1.08232
TVAGG3_0711820	leucine-rich repeat, isoform f-related family	-1.09511	1.10158
TVAGG3_0908490	N-alpha-acetyltransferase 50 family	-1.39731	2.21521
TVAGG3_0320740	non-membrane spanning protein tyrosine phosphatase protein	-1.00032	1.82498
TVAGG3_0205580	perineurial glial growth protein family	-1.14369	1.14427
TVAGG3_0737650	peroxiredoxin protein	-1.01037	1.37495
TVAGG3_0683450	phenylpyruvate tautomerase protein	-1.23798	1.00512
TVAGG3_0058000	protein of unknown function (DUF3447)	-1.22934	1.93324
TVAGG3_0182230	protein serine/threonine kinase protein	-1.17581	2.70986
TVAGG3_0885730	protein ubiquitination	-1.14352	1.45087
TVAGG3_0397910	protein ubiquitination	-1.65995	1.79233
TVAGG3_0913950	RNA polymerase II transcription regulator recruiting protein	-1.54234	1.59493
TVAGG3_0961110	small Rab GTPase RabC7	-1.11839	1.43294
TVAGG3_0865480	tRNA-Gln	-1.05565	5.82054
TVAGG3_0807190	tryparedoxin peroxidase	-1.03678	1.85386
TVAGG3_0221350	ubiquitin ubiquitin-like (Ubl) domain-containing protein	-1.54003	1.263
TVAGG3_0838220	unspecified product	-1.09418	2.34669
TVAGG3_0493250	unspecified product	-1.09948	1.20458
TVAGG3_1045740	unspecified product	-1.05082	1.53854
TVAGG3_0222560	unspecified product	-1.02082	1.6401
TVAGG3_0260820	unspecified product	-1.27445	1.19375
TVAGG3_1028550	unspecified product	-1.03445	1.69795

## Sheet: DAR E - DEG E
Supplementary Table 8. DAR-DEG
Gene ID source	Description	ATAC-LFC	RNA-LCF
TVAGG3_0309870	3-methylornithine synthase family	1.39522	-1.87416
TVAGG3_0429950	4-carboxymuconolactone decarboxylase family protein family	1.17129	-1.60962
TVAGG3_0672760	8-oxo-dGTP phosphohydrolase protein	1.01533	-1.99315
TVAGG3_0350470	alpha-l-fucosidase family	1.00807	-1.52744
TVAGG3_0311780	armadillo (ARM) repeat-containing protein family	1.48985	-1.49909
TVAGG3_0684370	cyclin dependent kinase-5 activator family	2.2249	-1.67277
TVAGG3_0579270	cysteine proteinases family	1.2674	-1.07948
TVAGG3_0762130	experimental autoimmune prostatitis antigen 2-related family	1.35283	-1.68432
TVAGG3_0182130	FI07626P-related family	1.07697	-1.2204
TVAGG3_0362310	glycoprotein 38 family	1.16512	-4.80018
TVAGG3_0688060	glycoprotein 38 family	1.57765	-2.07263
TVAGG3_0648700	glycosyltransferase family	1.03361	-1.72185
TVAGG3_0729980	glycosyltransferase family	1.28171	-1.76781
TVAGG3_0200270	guanylate cyclase protein	1.06058	-2.26404
TVAGG3_0967990	Bap-like protein	1.52376	-7.66255
TVAGG3_0314050	Initiator binding domain-containing protein [Source:UniProtKB/TrEMBL;Acc:A2G1R5]	1.06754	-1.9546
TVAGG3_0442450	intracellular auxin transport	1.07512	-4.99035
TVAGG3_0536200	leucine-rich repeats (6 copies)-containing protein	1.03237	-1.19118
TVAGG3_0964490	leucine-rich repeats (6 copies)-containing protein	1.01503	-1.90877
TVAGG3_1032820	leucine-rich repeats (6 copies)-containing protein	1.28823	-1.51451
TVAGG3_0484170	malic enzyme	1.99225	-4.98063
TVAGG3_0289830	NFU1 iron-sulfur cluster scaffold	1.23467	-2.53762
TVAGG3_0182150	NO mechanoreceptor potential C, isoform D-related family	1.1657	-1.20072
TVAGG3_0593770	platelet formation protein family	1.05939	-1.71205
TVAGG3_0612280	Polymorphic repeat outer membrane protein [Source:UniProtKB/TrEMBL;Acc:A2ES58]	1.11339	-1.23991
TVAGG3_0717470	protein of unknown function (DUF542)	1.38672	-1.63485
TVAGG3_0816800	protein of unknown function, DUF488 family	1.27805	-3.34622
TVAGG3_0354150	protein serine/threonine kinase protein	2.15032	-4.62845
TVAGG3_0589940	protein ubiquitination	1.14448	-1.31235
TVAGG3_0798560	Rab-GTPase-TBC domain family	1.10825	-1.68634
TVAGG3_0257070	regulation of choline O-acetyltransferase protein	1.02462	-1.38718
TVAGG3_0586100	regulation of choline O-acetyltransferase protein	1.00471	-2.58248
TVAGG3_0082790	ribonuclease inhibitor domain-containing protein	1.07914	-1.07416
TVAGG3_0606240	ribonuclease kappa family	1.12619	-3.35753
TVAGG3_0201720	RNA polymerase II transcription regulator recruiting protein	1.72148	-1.85343
TVAGG3_0273730	RNA polymerase II transcription regulator recruiting protein	1.01942	-1.31922
TVAGG3_0445600	RNA polymerase II transcription regulator recruiting protein	1.24078	-1.66203
TVAGG3_0754310	RNA polymerase II transcription regulator recruiting protein	1.10737	-2.46407
TVAGG3_0764080	RNA polymerase II transcription regulator recruiting protein	1.08657	-2.52672
TVAGG3_0266110	RNA-binding domain, RBD family-containing protein	1.081	-1.40717
TVAGG3_0234670	SCP domain-containing protein [Source:UniProtKB/TrEMBL;Acc:A2EL12]	1.1099	-2.05541
TVAGG3_0470240	SNAP receptor protein	1.20307	-1.38825
TVAGG3_0362270	ubiquitin-dependent ERAD pathway	1.1366	-1.94728
TVAGG3_0361640	unspecified product	1.29082	-1.75733
TVAGG3_0460460	unspecified product	1.51656	-1.78268
TVAGG3_0506690	unspecified product	1.61103	-2.17187
TVAGG3_0616280	unspecified product	1.56309	-4.16241
TVAGG3_0751550	unspecified product	1.1178	-1.06366
TVAGG3_0804930	unspecified product	1.41242	-1.79068
TVAGG3_0837410	unspecified product	1.58618	-4.1425
TVAGG3_0892490	unspecified product	1.15626	-2.35234
TVAGG3_0281760	VPS9 domain-containing protein [Source:UniProtKB/TrEMBL;Acc:A2DYB8]	1.37689	-1.23921
TVAGG3_0397870	VPS9 domain-containing protein [Source:UniProtKB/TrEMBL;Acc:A2EB21]	1.16773	-2.08502
TVAGG3_0862270	winged helix DNA-binding domain family	1.11008	-1.62809

## Sheet: DAR E - DEG NE
Supplementary Table 8. DAR-DEG
Gene ID source	Description	ATAC-LFC	RNA-LCF
TVAGG3_0443890	aggrephagy protein	1.07782	-1.02453
TVAGG3_0236840	armadillo (ARM) repeat-containing protein family	1.41621	-2.20673
TVAGG3_0266770	armadillo (ARM) repeat-containing protein family	1.43632	-1.19875
TVAGG3_0489570	armadillo (ARM) repeat-containing protein family	1.67425	-2.36432
TVAGG3_0660420	ATPase protein	1.39796	-1.28331
TVAGG3_0590020	biological adhesion protein	1.07681	-1.37647
TVAGG3_0199910	chondroitin AC/alginate lyase family protein family	1.11027	-1.00317
TVAGG3_0811070	cilia- and flagella-associated protein 65 family	1.49869	-1.21278
TVAGG3_0558700	cilia- and flagella-associated protein 69 family	1.05481	-1.03933
TVAGG3_0149000	exportin 1/5 family	1.04731	-1.24791
TVAGG3_0892480	Frazzled family	1.25227	-1.39986
TVAGG3_0608380	GTPase activation domain, GAP family	1.06492	-1.20088
TVAGG3_0592350	Guanylate cyclase domain-containing protein [Source:UniProtKB/TrEMBL;Acc:A2F0U6]	1.1668	-1.48242
TVAGG3_0671750	HSC70CB, isoform G-related family	1.00614	-1.67371
TVAGG3_0382060	interferon alpha-inducible protein 27 family	1.35755	-1.7792
TVAGG3_0971550	leucine-rich repeat, isoform f-related family	1.20725	-1.67696
TVAGG3_0586200	phosphorylation of RNA polymerase II C-terminal domain	1.25602	-1.11363
TVAGG3_0931330	proprotein convertase subtilisin/kexin-related family	1.30452	-1.1557
TVAGG3_0603890	response to arachidonic acid	1.12132	-1.84391
TVAGG3_0956290	RmlC-like cupins family	1.33138	-1.15232
TVAGG3_0500530	RNA splicing	1.12759	-1.05151
TVAGG3_0956410	Transmembrane 9 superfamily member [Source:UniProtKB/TrEMBL;Acc:A2DCJ9]	1.0555	-1.75523
TVAGG3_0378870	ubiquitin protein ligase protein	1.13421	-1.17827
TVAGG3_0276270	unspecified product	1.15408	-1.64836
TVAGG3_0869350	unspecified product	1.00173	-1.49546
TVAGG3_0385330	unspecified product	1.11467	-1.25635
TVAGG3_0233000	unspecified product	1.09944	-1.13657
TVAGG3_0838130	unspecified product	1.16072	-4.64393
TVAGG3_0708060	unspecified product	1.12828	-1.48306
TVAGG3_0394100	WD40 repeat-like family	1.13264	-1.06046
